# Supplementary material for: A Rapid Spin Column-Based Method to Enrich Pathogen Transcripts from Eukaryotic Host Cells Prior to Sequencing
Source: PLoS One. 2016 Dec 21;11(12):e0168788. doi: 10.1371/journal.pone.0168788 (PMC5176299; doi:10.1371/journal.pone.0168788)
Supplement: S1 Table — Due to size constraints the names of individual genes are omitted from the rows of Fig 3B. The table provides a list of the locus tags with corresponding names from the annotation file, in the order in which they appear in the heat map. (CSV) [file pone.0168788.s010.csv]

'T2SS'	locus_tag=Kpn2146_0932	ID=PROKKA_00923;gene=outC;inference=similar to AA sequence:UniProtKB:Q01564;product=Type II secretion system protein C;locus_tag=Kpn2146_0932;protein_id=gnl|PRJNA183901|Kpn2146_0932|gb|AHI34387;
'T2SS'	locus_tag=Kpn2146_0931	ID=PROKKA_00922;gene=pulD;inference=similar to AA sequence:UniProtKB:P15644;product=Type II secretion system protein D precursor;locus_tag=Kpn2146_0931;protein_id=gnl|PRJNA183901|Kpn2146_0931|gb|AHI34386;
'T2SS'	locus_tag=Kpn2146_0930	ID=PROKKA_00921;gene=epsE_2;inference=similar to AA sequence:UniProtKB:P37093;product=Type II secretion system protein E;locus_tag=Kpn2146_0930;protein_id=gnl|PRJNA183901|Kpn2146_0930|gb|AHI34385;
'T2SS'	locus_tag=Kpn2146_0929	ID=PROKKA_00920;gene=epsF_2;inference=similar to AA sequence:UniProtKB:P45780;product=Type II secretion system protein F;locus_tag=Kpn2146_0929;protein_id=gnl|PRJNA183901|Kpn2146_0929|gb|AHI34384;
'T2SS'	locus_tag=Kpn2146_0928	ID=PROKKA_00919;gene=pulG;inference=similar to AA sequence:UniProtKB:P15746;product=Type II secretion system protein G precursor;locus_tag=Kpn2146_0928;protein_id=gnl|PRJNA183901|Kpn2146_0928|gb|AHI34383;
'T2SS'	locus_tag=Kpn2146_0927	ID=PROKKA_00918;gene=gspH;inference=similar to AA sequence:UniProtKB:P41443;product=Putative type II secretion system protein H precursor;locus_tag=Kpn2146_0927;protein_id=gnl|PRJNA183901|Kpn2146_0927|gb|AHI34382;
'T2SS'	locus_tag=Kpn2146_0926	ID=PROKKA_00917;gene=gspI;inference=similar to AA sequence:UniProtKB:P45760;product=Putative type II secretion system protein I precursor;locus_tag=Kpn2146_0926;protein_id=gnl|PRJNA183901|Kpn2146_0926|gb|AHI34381;
'T2SS'	locus_tag=Kpn2146_0925	ID=PROKKA_00916;gene=xcpW;inference=similar to AA sequence:UniProtKB:Q00517;product=Type II secretion system protein J precursor;locus_tag=Kpn2146_0925;protein_id=gnl|PRJNA183901|Kpn2146_0925|gb|AHI34380;
'T2SS'	locus_tag=Kpn2146_0923	ID=PROKKA_00914;gene=epsL;inference=similar to AA sequence:UniProtKB:P45782;product=Type II secretion system protein L;locus_tag=Kpn2146_0923;protein_id=gnl|PRJNA183901|Kpn2146_0923|gb|AHI34378;
'T2SS'	locus_tag=Kpn2146_0922	ID=PROKKA_00913;gene=epsM;inference=similar to AA sequence:UniProtKB:P41851;product=Type II secretion system protein M;locus_tag=Kpn2146_0922;protein_id=gnl|PRJNA183901|Kpn2146_0922|gb|AHI34377;
'T2SS'	locus_tag=Kpn2146_0921	ID=PROKKA_00913;gene=epsM;inference=similar to AA sequence:UniProtKB:P41851;product=Type II secretion system protein M;locus_tag=Kpn2146_0922;protein_id=gnl|PRJNA183901|Kpn2146_0922|gb|AHI34377;
'T2SS'	locus_tag=Kpn2146_0874	ID=PROKKA_00867;gene=epsE_1;inference=similar to AA sequence:UniProtKB:P37093;product=Type II secretion system protein E;locus_tag=Kpn2146_0874;protein_id=gnl|PRJNA183901|Kpn2146_0874|gb|AHI34330;
'T2SS'	locus_tag=Kpn2146_0873	ID=PROKKA_00866;gene=epsF_1;inference=similar to AA sequence:UniProtKB:P45780;product=Type II secretion system protein F;locus_tag=Kpn2146_0873;protein_id=gnl|PRJNA183901|Kpn2146_0873|gb|AHI34329;
'--------'
'T4SS'	locus_tag=Kpn2146_4699	ID=PROKKA_04574;product=Type IV secretion system protein G_tfc2;locus_tag=Kpn2146_4699;protein_id=gnl|PRJNA183901|Kpn2146_4699|gb|AHI38033;
'T4SS'	locus_tag=Kpn2146_4697	ID=PROKKA_04572;product=Type IV secretion system protein G_tfc3;locus_tag=Kpn2146_4697;protein_id=gnl|PRJNA183901|Kpn2146_4697|gb|AHI38031;
'T4SS'	locus_tag=Kpn2146_4696	ID=PROKKA_04571;inference=protein motif:Pfam:PF01464.14;product=Type IV secretion system protein T_virB1;locus_tag=Kpn2146_4696;protein_id=gnl|PRJNA183901|Kpn2146_4696|gb|AHI38030;
'T4SS'	locus_tag=Kpn2146_4695	ID=PROKKA_04570;product=Type IV secretion system protein G_tfc5;locus_tag=Kpn2146_4695;protein_id=gnl|PRJNA183901|Kpn2146_4695|gb|AHI38029;
'T4SS'	locus_tag=Kpn2146_4694	ID=PROKKA_04569;inference=protein motif:Pfam:PF12696.1;product=Type IV secretion system protein t4cp2;locus_tag=Kpn2146_4694;protein_id=gnl|PRJNA183901|Kpn2146_4694|gb|AHI38028;
'T4SS'	locus_tag=Kpn2146_4692	ID=PROKKA_04567;product=Type IV secretion system protein G_tfc7;locus_tag=Kpn2146_4692;protein_id=gnl|PRJNA183901|Kpn2146_4692|gb|AHI38026;
'T4SS'	locus_tag=Kpn2146_4689	ID=PROKKA_04564;inference=protein motif:Pfam:PF09686.4;product=Type IV secretion system protein G_tfc8;locus_tag=Kpn2146_4689;protein_id=gnl|PRJNA183901|Kpn2146_4689|gb|AHI38023;
'T4SS'	locus_tag=Kpn2146_4688	ID=PROKKA_04563;product=Type IV secretion system protein G_tfc9;locus_tag=Kpn2146_4688;protein_id=gnl|PRJNA183901|Kpn2146_4688|gb|AHI38022;
'T4SS'	locus_tag=Kpn2146_4687	ID=PROKKA_04562;product=Type IV secretion system protein G_tfc10;locus_tag=Kpn2146_4687;protein_id=gnl|PRJNA183901|Kpn2146_4687|gb|AHI38021;
'T4SS'	locus_tag=Kpn2146_4686	ID=PROKKA_04561;product=Type IV secretion system protein G_tfc11;locus_tag=Kpn2146_4686;protein_id=gnl|PRJNA183901|Kpn2146_4686|gb|AHI38020;
'T4SS'	locus_tag=Kpn2146_4685	ID=PROKKA_04560;product=Type IV secretion system protein G_tfc12;locus_tag=Kpn2146_4685;protein_id=gnl|PRJNA183901|Kpn2146_4685|gb|AHI38019;
'T4SS'	locus_tag=Kpn2146_4684	ID=PROKKA_04559;product=Type IV secretion system protein G_tfc13;locus_tag=Kpn2146_4684;protein_id=gnl|PRJNA183901|Kpn2146_4684|gb|AHI38018;
'T4SS'	locus_tag=Kpn2146_4683	ID=PROKKA_04558;product=Type IV secretion system protein G_tfc14;locus_tag=Kpn2146_4683;protein_id=gnl|PRJNA183901|Kpn2146_4683|gb|AHI38017;
'T4SS'	locus_tag=Kpn2146_4682	ID=PROKKA_04557;product=Type IV secretion system protein G_tfc15;locus_tag=Kpn2146_4682;protein_id=gnl|PRJNA183901|Kpn2146_4682|gb|AHI38016;
'T4SS'	locus_tag=Kpn2146_4681	ID=PROKKA_04556;gene=virB4;inference=protein motif:Pfam:PF11130.2;product=Type IV secretion system protein VirB4;locus_tag=Kpn2146_4681;protein_id=gnl|PRJNA183901|Kpn2146_4681|gb|AHI38015;
'T4SS'	locus_tag=Kpn2146_2407	ID=PROKKA_02352;inference=protein motif:Pfam:PF04717.6;product=Phage-related baseplate assembly protein;locus_tag=Kpn2146_2407;protein_id=gnl|PRJNA183901|Kpn2146_2407|gb|AHI35810;
'T4SS'	locus_tag=Kpn2146_1959	ID=PROKKA_01924;product=Type IV secretion system protein MOBP;locus_tag=Kpn2146_1959;protein_id=gnl|PRJNA183901|Kpn2146_1959|gb|AHI35371;
'--------'
'T6SS'	locus_tag=Kpn2146_4336	ID=PROKKA_04222;gene=hcpA_4;inference=similar to AA sequence:UniProtKB:Q9HI36;product=Major exported protein;locus_tag=Kpn2146_4336;protein_id=gnl|PRJNA183901|Kpn2146_4336|gb|AHI37686;
'T6SS'	locus_tag=Kpn2146_3346	ID=PROKKA_03269;product=hypothetical protein;locus_tag=Kpn2146_3346;protein_id=gnl|PRJNA183901|Kpn2146_3346|gb|AHI36737;
'T6SS'	locus_tag=Kpn2146_3345	ID=PROKKA_03268;inference=protein motif:CLUSTERS:PRK08126;product=hypothetical protein;locus_tag=Kpn2146_3345;protein_id=gnl|PRJNA183901|Kpn2146_3345|gb|AHI36736;
'T6SS'	locus_tag=Kpn2146_3323	ID=PROKKA_03248;product=hypothetical protein;locus_tag=Kpn2146_3323;protein_id=gnl|PRJNA183901|Kpn2146_3323|gb|AHI36714;
'T6SS'	locus_tag=Kpn2146_3323	ID=PROKKA_03248;product=hypothetical protein;locus_tag=Kpn2146_3323;protein_id=gnl|PRJNA183901|Kpn2146_3323|gb|AHI36714;
'T6SS'	locus_tag=Kpn2146_3320	ID=PROKKA_03245;product=hypothetical protein;locus_tag=Kpn2146_3320;protein_id=gnl|PRJNA183901|Kpn2146_3320|gb|AHI36711;
'T6SS'	locus_tag=Kpn2146_3319	ID=PROKKA_03244;product=hypothetical protein;locus_tag=Kpn2146_3319;protein_id=gnl|PRJNA183901|Kpn2146_3319|gb|AHI36710;
'T6SS'	locus_tag=Kpn2146_3318	ID=PROKKA_03243;inference=protein motif:Pfam:PF12790.1;product=Type VI secretion lipoprotein;locus_tag=Kpn2146_3318;protein_id=gnl|PRJNA183901|Kpn2146_3318|gb|AHI36709;
'T6SS'	locus_tag=Kpn2146_6072	ID=PROKKA_02602;gene=hcpA_3;inference=similar to AA sequence:UniProtKB:Q9HI36;product=Major exported protein;locus_tag=Kpn2146_6072;
'T6SS'	locus_tag=Kpn2146_2422	ID=PROKKA_02367;inference=protein motif:Pfam:PF12790.1;product=Type VI secretion lipoprotein;locus_tag=Kpn2146_2422;protein_id=gnl|PRJNA183901|Kpn2146_2422|gb|AHI35825;
'T6SS'	locus_tag=Kpn2146_2420	ID=PROKKA_02365;product=hypothetical protein;locus_tag=Kpn2146_2420;protein_id=gnl|PRJNA183901|Kpn2146_2420|gb|AHI35823;
'T6SS'	locus_tag=Kpn2146_2419	ID=PROKKA_02364;product=hypothetical protein;locus_tag=Kpn2146_2419;protein_id=gnl|PRJNA183901|Kpn2146_2419|gb|AHI35822;
'--------'
'Enterobactin related'	locus_tag=Kpn2146_3217	ID=PROKKA_03146;eC_number=3.1.-.-;gene=ydiI;inference=similar to AA sequence:UniProtKB:P77781;product=Esterase YdiI;locus_tag=Kpn2146_3217;protein_id=gnl|PRJNA183901|Kpn2146_3217|gb|AHI36614;
'Enterobactin related'	locus_tag=Kpn2146_2223	ID=PROKKA_02171;gene=pfeA;inference=similar to AA sequence:UniProtKB:Q05098;product=Ferric enterobactin receptor precursor;locus_tag=Kpn2146_2223;protein_id=gnl|PRJNA183901|Kpn2146_2223|gb|AHI35629;
'Enterobactin related'	locus_tag=Kpn2146_1491	ID=PROKKA_01468;eC_number=3.1.2.-;gene=entH;inference=similar to AA sequence:UniProtKB:P0A8Y8;product=Proofreading thioesterase EntH;locus_tag=Kpn2146_1491;protein_id=gnl|PRJNA183901|Kpn2146_1491|gb|AHI34927;
'Enterobactin related'	locus_tag=Kpn2146_1490	ID=PROKKA_01467;eC_number=1.3.1.28;gene=entA;inference=similar to AA sequence:UniProtKB:P15047;product=2,3-dihydro-2,3-dihydroxybenzoate dehydrogenase;locus_tag=Kpn2146_1490;protein_id=gnl|PRJNA183901|Kpn2146_1490|gb|AHI34926;
'Enterobactin related'	locus_tag=Kpn2146_1489	ID=PROKKA_01466;eC_number=3.3.2.1;gene=entB;inference=similar to AA sequence:UniProtKB:P0ADI4;product=Isochorismatase;locus_tag=Kpn2146_1489;protein_id=gnl|PRJNA183901|Kpn2146_1489|gb|AHI34925;
'Enterobactin related'	locus_tag=Kpn2146_1486	ID=PROKKA_01463;gene=fepB;inference=similar to AA sequence:UniProtKB:P0AEL6;product=Ferrienterobactin-binding periplasmic protein precursor;locus_tag=Kpn2146_1486;protein_id=gnl|PRJNA183901|Kpn2146_1486|gb|AHI34922;
'Enterobactin related'	locus_tag=Kpn2146_1485	ID=PROKKA_01462;gene=entS;inference=similar to AA sequence:UniProtKB:P24077;product=Enterobactin exporter EntS;locus_tag=Kpn2146_1485;protein_id=gnl|PRJNA183901|Kpn2146_1485|gb|AHI34921;
'Enterobactin related'	locus_tag=Kpn2146_1484	ID=PROKKA_01461;gene=fepD;inference=similar to AA sequence:UniProtKB:P23876;product=Ferric enterobactin transport system permease protein FepD;locus_tag=Kpn2146_1484;protein_id=gnl|PRJNA183901|Kpn2146_1484|gb|AHI34920;
'Enterobactin related'	locus_tag=Kpn2146_1483	ID=PROKKA_01460;gene=fepG;inference=similar to AA sequence:UniProtKB:P23877;product=Ferric enterobactin transport system permease protein FepG;locus_tag=Kpn2146_1483;protein_id=gnl|PRJNA183901|Kpn2146_1483|gb|AHI34919;
'Enterobactin related'	locus_tag=Kpn2146_1482	ID=PROKKA_01459;gene=yusV_1;inference=similar to AA sequence:UniProtKB:O32188;product=putative siderophore transport system ATP-binding protein YusV;locus_tag=Kpn2146_1482;protein_id=gnl|PRJNA183901|Kpn2146_1482|gb|AHI34918;
'Enterobactin related'	locus_tag=Kpn2146_1481	ID=PROKKA_01458;eC_number=2.7.7.-;gene=entF;inference=similar to AA sequence:UniProtKB:P11454;product=Enterobactin synthase component F;locus_tag=Kpn2146_1481;protein_id=gnl|PRJNA183901|Kpn2146_1481|gb|AHI34917;
'Enterobactin related'	locus_tag=Kpn2146_1478|	ID=PROKKA_01455;gene=fepA_2;inference=similar to AA sequence:UniProtKB:P05825;product=Ferrienterobactin receptor precursor;locus_tag=Kpn2146_1478;protein_id=gnl|PRJNA183901|Kpn2146_1478|gb|AHI34914;
'Enterobactin related'	locus_tag=Kpn2146_0319	ID=PROKKA_00319;gene=fepA_1;inference=similar to AA sequence:UniProtKB:P05825;product=Ferrienterobactin receptor precursor;locus_tag=Kpn2146_0319;protein_id=gnl|PRJNA183901|Kpn2146_0319|gb|AHI33793;
'--------'
'pld_2'	locus_tag=Kpn2146_5816	ID=PROKKA_05716;eC_number=3.1.4.4;gene=pld_2;inference=similar to AA sequence:UniProtKB:Q92G53;product=Phospholipase D precursor;locus_tag=Kpn2146_5816;protein_id=gnl|PRJNA183901|Kpn2146_5816|gb|AHI39009;
'pld_1'	locus_tag=Kpn2146_5656	ID=PROKKA_05557;eC_number=3.1.4.4;gene=pld_1;inference=similar to AA sequence:UniProtKB:Q92G53;product=Phospholipase D precursor;locus_tag=Kpn2146_5656;protein_id=gnl|PRJNA183901|Kpn2146_5656|gb|AHI39059;
'pldA'	locus_tag=Kpn2146_0179	ID=PROKKA_00180;eC_number=3.1.1.32;gene=pldA;inference=similar to AA sequence:UniProtKB:P0A921;product=Phospholipase A1 precursor;locus_tag=Kpn2146_0179;protein_id=gnl|PRJNA183901|Kpn2146_0179|gb|AHI33667;
