# Supplementary material for: A Rapid Spin Column-Based Method to Enrich Pathogen Transcripts from Eukaryotic Host Cells Prior to Sequencing
Source: PLoS One. 2016 Dec 21;11(12):e0168788. doi: 10.1371/journal.pone.0168788 (PMC5176299; doi:10.1371/journal.pone.0168788)
Supplement: S2 Table — The read counts for each sequencing experiment are provided, with the gene locus (corresponding to the annotation file in S4 Table) followed by the number of reads. The table includes three biological replicates for each experiment (time course and MOI experiments), with both captured and uncaptured data sets. (CSV) [file pone.0168788.s011.csv]

Capture-2h-rep1	Capture-2h-rep1	Capture-2h-rep2	Capture-2h-rep2	Capture-2h-rep3	Capture-2h-rep3	Capture-4h-rep1	Capture-4h-rep1	Capture-4h-rep2	Capture-4h-rep2	Capture-4h-rep3	Capture-4h-rep3	Capture-8h-rep1	Capture-8h-rep1	Capture-8h-rep2	Capture-8h-rep2	Capture-8h-rep3	Capture-8h-rep3	Capture-24h-rep1	Capture-24h-rep1	Capture-24h-rep2	Capture-24h-rep2	Capture-24h-rep3	Capture-24h-rep3	NonCapture-2h-rep1	NonCapture-2h-rep1	NonCapture-2h-rep2	NonCapture-2h-rep2	NonCapture-2h-rep3	NonCapture-2h-rep3	NonCapture-4h-rep1	NonCapture-4h-rep1	NonCapture-4h-rep2	NonCapture-4h-rep2	NonCapture-8h-rep1	NonCapture-8h-rep1	NonCapture-8h-rep2	NonCapture-8h-rep2	NonCapture-8h-rep3	NonCapture-8h-rep3	NonCapture-24h-rep1	NonCapture-24h-rep1	NonCapture-24h-rep2	NonCapture-24h-rep2	NonCapture-24h-rep3	NonCapture-24h-rep3	Capture-MOI-01_rep1	Capture-MOI-01_rep1	Capture-MOI-01_rep2	Capture-MOI-01_rep2
Kpn2146_0001	6	Kpn2146_0001	17	Kpn2146_0001	8	Kpn2146_0001	17	Kpn2146_0001	11	Kpn2146_0001	7	Kpn2146_0001	13	Kpn2146_0001	13	Kpn2146_0001	10	Kpn2146_0001	15	Kpn2146_0001	8	Kpn2146_0001	15	Kpn2146_0001	0	Kpn2146_0001	1	Kpn2146_0001	0	Kpn2146_0001	0	Kpn2146_0001	1	Kpn2146_0001	0	Kpn2146_0001	0	Kpn2146_0001	0	Kpn2146_0001	2	Kpn2146_0001	0	Kpn2146_0001	0	Kpn2146_0001	0	Kpn2146_0001	0
Kpn2146_0002	0	Kpn2146_0002	0	Kpn2146_0002	1	Kpn2146_0002	0	Kpn2146_0002	0	Kpn2146_0002	1	Kpn2146_0002	0	Kpn2146_0002	2	Kpn2146_0002	2	Kpn2146_0002	18	Kpn2146_0002	5	Kpn2146_0002	23	Kpn2146_0002	0	Kpn2146_0002	0	Kpn2146_0002	0	Kpn2146_0002	0	Kpn2146_0002	0	Kpn2146_0002	0	Kpn2146_0002	0	Kpn2146_0002	0	Kpn2146_0002	1	Kpn2146_0002	1	Kpn2146_0002	1	Kpn2146_0002	0	Kpn2146_0002	0
Kpn2146_0003	1	Kpn2146_0003	1	Kpn2146_0003	0	Kpn2146_0003	1	Kpn2146_0003	2	Kpn2146_0003	0	Kpn2146_0003	43	Kpn2146_0003	30	Kpn2146_0003	23	Kpn2146_0003	49	Kpn2146_0003	51	Kpn2146_0003	37	Kpn2146_0003	0	Kpn2146_0003	0	Kpn2146_0003	0	Kpn2146_0003	0	Kpn2146_0003	0	Kpn2146_0003	1	Kpn2146_0003	1	Kpn2146_0003	1	Kpn2146_0003	8	Kpn2146_0003	12	Kpn2146_0003	2	Kpn2146_0003	0	Kpn2146_0003	0
Kpn2146_0004	0	Kpn2146_0004	1	Kpn2146_0004	0	Kpn2146_0004	2	Kpn2146_0004	2	Kpn2146_0004	0	Kpn2146_0004	0	Kpn2146_0004	1	Kpn2146_0004	0	Kpn2146_0004	2	Kpn2146_0004	2	Kpn2146_0004	0	Kpn2146_0004	0	Kpn2146_0004	0	Kpn2146_0004	0	Kpn2146_0004	0	Kpn2146_0004	0	Kpn2146_0004	0	Kpn2146_0004	0	Kpn2146_0004	0	Kpn2146_0004	0	Kpn2146_0004	0	Kpn2146_0004	0	Kpn2146_0004	0	Kpn2146_0004	0
Kpn2146_0005	0	Kpn2146_0005	2	Kpn2146_0005	2	Kpn2146_0005	4	Kpn2146_0005	0	Kpn2146_0005	3	Kpn2146_0005	8	Kpn2146_0005	2	Kpn2146_0005	5	Kpn2146_0005	3	Kpn2146_0005	4	Kpn2146_0005	7	Kpn2146_0005	0	Kpn2146_0005	0	Kpn2146_0005	0	Kpn2146_0005	1	Kpn2146_0005	0	Kpn2146_0005	0	Kpn2146_0005	0	Kpn2146_0005	0	Kpn2146_0005	0	Kpn2146_0005	0	Kpn2146_0005	0	Kpn2146_0005	0	Kpn2146_0005	0
Kpn2146_0006	4	Kpn2146_0006	2	Kpn2146_0006	3	Kpn2146_0006	7	Kpn2146_0006	0	Kpn2146_0006	3	Kpn2146_0006	4	Kpn2146_0006	3	Kpn2146_0006	7	Kpn2146_0006	10	Kpn2146_0006	1	Kpn2146_0006	4	Kpn2146_0006	0	Kpn2146_0006	0	Kpn2146_0006	0	Kpn2146_0006	0	Kpn2146_0006	0	Kpn2146_0006	0	Kpn2146_0006	0	Kpn2146_0006	0	Kpn2146_0006	0	Kpn2146_0006	0	Kpn2146_0006	0	Kpn2146_0006	0	Kpn2146_0006	0
Kpn2146_0007	4	Kpn2146_0007	6	Kpn2146_0007	7	Kpn2146_0007	20	Kpn2146_0007	5	Kpn2146_0007	6	Kpn2146_0007	92	Kpn2146_0007	53	Kpn2146_0007	56	Kpn2146_0007	19	Kpn2146_0007	16	Kpn2146_0007	50	Kpn2146_0007	0	Kpn2146_0007	0	Kpn2146_0007	0	Kpn2146_0007	0	Kpn2146_0007	0	Kpn2146_0007	1	Kpn2146_0007	0	Kpn2146_0007	3	Kpn2146_0007	1	Kpn2146_0007	4	Kpn2146_0007	4	Kpn2146_0007	0	Kpn2146_0007	0
Kpn2146_0008	1	Kpn2146_0008	3	Kpn2146_0008	2	Kpn2146_0008	1	Kpn2146_0008	1	Kpn2146_0008	5	Kpn2146_0008	7	Kpn2146_0008	3	Kpn2146_0008	5	Kpn2146_0008	5	Kpn2146_0008	3	Kpn2146_0008	7	Kpn2146_0008	0	Kpn2146_0008	0	Kpn2146_0008	0	Kpn2146_0008	0	Kpn2146_0008	0	Kpn2146_0008	0	Kpn2146_0008	0	Kpn2146_0008	1	Kpn2146_0008	1	Kpn2146_0008	0	Kpn2146_0008	0	Kpn2146_0008	0	Kpn2146_0008	0
Kpn2146_0009	0	Kpn2146_0009	0	Kpn2146_0009	1	Kpn2146_0009	1	Kpn2146_0009	0	Kpn2146_0009	0	Kpn2146_0009	4	Kpn2146_0009	4	Kpn2146_0009	0	Kpn2146_0009	2	Kpn2146_0009	1	Kpn2146_0009	1	Kpn2146_0009	0	Kpn2146_0009	0	Kpn2146_0009	0	Kpn2146_0009	0	Kpn2146_0009	0	Kpn2146_0009	0	Kpn2146_0009	0	Kpn2146_0009	0	Kpn2146_0009	0	Kpn2146_0009	0	Kpn2146_0009	0	Kpn2146_0009	0	Kpn2146_0009	0
Kpn2146_0010	41	Kpn2146_0010	129	Kpn2146_0010	80	Kpn2146_0010	236	Kpn2146_0010	149	Kpn2146_0010	200	Kpn2146_0010	587	Kpn2146_0010	363	Kpn2146_0010	381	Kpn2146_0010	57	Kpn2146_0010	31	Kpn2146_0010	130	Kpn2146_0010	0	Kpn2146_0010	0	Kpn2146_0010	1	Kpn2146_0010	4	Kpn2146_0010	2	Kpn2146_0010	16	Kpn2146_0010	12	Kpn2146_0010	18	Kpn2146_0010	10	Kpn2146_0010	1	Kpn2146_0010	4	Kpn2146_0010	0	Kpn2146_0010	0
Kpn2146_0011	2	Kpn2146_0011	3	Kpn2146_0011	2	Kpn2146_0011	8	Kpn2146_0011	6	Kpn2146_0011	4	Kpn2146_0011	11	Kpn2146_0011	7	Kpn2146_0011	7	Kpn2146_0011	2	Kpn2146_0011	2	Kpn2146_0011	6	Kpn2146_0011	0	Kpn2146_0011	0	Kpn2146_0011	0	Kpn2146_0011	0	Kpn2146_0011	0	Kpn2146_0011	0	Kpn2146_0011	1	Kpn2146_0011	0	Kpn2146_0011	0	Kpn2146_0011	0	Kpn2146_0011	0	Kpn2146_0011	0	Kpn2146_0011	0
Kpn2146_0012	0	Kpn2146_0012	0	Kpn2146_0012	1	Kpn2146_0012	1	Kpn2146_0012	1	Kpn2146_0012	0	Kpn2146_0012	2	Kpn2146_0012	1	Kpn2146_0012	1	Kpn2146_0012	1	Kpn2146_0012	2	Kpn2146_0012	4	Kpn2146_0012	0	Kpn2146_0012	0	Kpn2146_0012	0	Kpn2146_0012	0	Kpn2146_0012	0	Kpn2146_0012	0	Kpn2146_0012	0	Kpn2146_0012	0	Kpn2146_0012	0	Kpn2146_0012	0	Kpn2146_0012	0	Kpn2146_0012	0	Kpn2146_0012	0
Kpn2146_0013	0	Kpn2146_0013	0	Kpn2146_0013	2	Kpn2146_0013	4	Kpn2146_0013	1	Kpn2146_0013	2	Kpn2146_0013	3	Kpn2146_0013	2	Kpn2146_0013	0	Kpn2146_0013	5	Kpn2146_0013	0	Kpn2146_0013	2	Kpn2146_0013	0	Kpn2146_0013	0	Kpn2146_0013	0	Kpn2146_0013	0	Kpn2146_0013	0	Kpn2146_0013	0	Kpn2146_0013	0	Kpn2146_0013	0	Kpn2146_0013	1	Kpn2146_0013	0	Kpn2146_0013	0	Kpn2146_0013	0	Kpn2146_0013	0
Kpn2146_0014	1	Kpn2146_0014	0	Kpn2146_0014	2	Kpn2146_0014	1	Kpn2146_0014	0	Kpn2146_0014	4	Kpn2146_0014	11	Kpn2146_0014	3	Kpn2146_0014	2	Kpn2146_0014	13	Kpn2146_0014	16	Kpn2146_0014	14	Kpn2146_0014	0	Kpn2146_0014	0	Kpn2146_0014	0	Kpn2146_0014	0	Kpn2146_0014	0	Kpn2146_0014	0	Kpn2146_0014	0	Kpn2146_0014	1	Kpn2146_0014	0	Kpn2146_0014	1	Kpn2146_0014	1	Kpn2146_0014	0	Kpn2146_0014	0
Kpn2146_0019	1	Kpn2146_0019	7	Kpn2146_0019	2	Kpn2146_0019	3	Kpn2146_0019	1	Kpn2146_0019	1	Kpn2146_0019	1	Kpn2146_0019	3	Kpn2146_0019	5	Kpn2146_0019	5	Kpn2146_0019	0	Kpn2146_0019	1	Kpn2146_0019	0	Kpn2146_0019	0	Kpn2146_0019	0	Kpn2146_0019	0	Kpn2146_0019	0	Kpn2146_0019	0	Kpn2146_0019	0	Kpn2146_0019	0	Kpn2146_0019	1	Kpn2146_0019	0	Kpn2146_0019	0	Kpn2146_0019	0	Kpn2146_0019	0
Kpn2146_0020	1	Kpn2146_0020	1	Kpn2146_0020	0	Kpn2146_0020	0	Kpn2146_0020	1	Kpn2146_0020	0	Kpn2146_0020	2	Kpn2146_0020	0	Kpn2146_0020	1	Kpn2146_0020	1	Kpn2146_0020	3	Kpn2146_0020	6	Kpn2146_0020	0	Kpn2146_0020	0	Kpn2146_0020	0	Kpn2146_0020	0	Kpn2146_0020	0	Kpn2146_0020	0	Kpn2146_0020	0	Kpn2146_0020	0	Kpn2146_0020	0	Kpn2146_0020	0	Kpn2146_0020	0	Kpn2146_0020	0	Kpn2146_0020	0
Kpn2146_0021	3	Kpn2146_0021	5	Kpn2146_0021	1	Kpn2146_0021	3	Kpn2146_0021	5	Kpn2146_0021	5	Kpn2146_0021	33	Kpn2146_0021	23	Kpn2146_0021	22	Kpn2146_0021	21	Kpn2146_0021	20	Kpn2146_0021	34	Kpn2146_0021	0	Kpn2146_0021	1	Kpn2146_0021	0	Kpn2146_0021	0	Kpn2146_0021	0	Kpn2146_0021	0	Kpn2146_0021	0	Kpn2146_0021	1	Kpn2146_0021	2	Kpn2146_0021	2	Kpn2146_0021	4	Kpn2146_0021	0	Kpn2146_0021	0
Kpn2146_0022	8	Kpn2146_0022	17	Kpn2146_0022	12	Kpn2146_0022	28	Kpn2146_0022	11	Kpn2146_0022	20	Kpn2146_0022	51	Kpn2146_0022	35	Kpn2146_0022	46	Kpn2146_0022	68	Kpn2146_0022	63	Kpn2146_0022	129	Kpn2146_0022	0	Kpn2146_0022	0	Kpn2146_0022	0	Kpn2146_0022	0	Kpn2146_0022	0	Kpn2146_0022	0	Kpn2146_0022	0	Kpn2146_0022	1	Kpn2146_0022	6	Kpn2146_0022	7	Kpn2146_0022	4	Kpn2146_0022	0	Kpn2146_0022	0
Kpn2146_0023	5	Kpn2146_0023	6	Kpn2146_0023	9	Kpn2146_0023	8	Kpn2146_0023	7	Kpn2146_0023	4	Kpn2146_0023	13	Kpn2146_0023	5	Kpn2146_0023	6	Kpn2146_0023	6	Kpn2146_0023	6	Kpn2146_0023	12	Kpn2146_0023	0	Kpn2146_0023	0	Kpn2146_0023	0	Kpn2146_0023	0	Kpn2146_0023	1	Kpn2146_0023	0	Kpn2146_0023	0	Kpn2146_0023	0	Kpn2146_0023	0	Kpn2146_0023	1	Kpn2146_0023	0	Kpn2146_0023	0	Kpn2146_0023	0
Kpn2146_0024	0	Kpn2146_0024	3	Kpn2146_0024	4	Kpn2146_0024	3	Kpn2146_0024	2	Kpn2146_0024	1	Kpn2146_0024	5	Kpn2146_0024	8	Kpn2146_0024	1	Kpn2146_0024	14	Kpn2146_0024	5	Kpn2146_0024	3	Kpn2146_0024	0	Kpn2146_0024	0	Kpn2146_0024	0	Kpn2146_0024	0	Kpn2146_0024	0	Kpn2146_0024	0	Kpn2146_0024	0	Kpn2146_0024	0	Kpn2146_0024	1	Kpn2146_0024	0	Kpn2146_0024	1	Kpn2146_0024	0	Kpn2146_0024	0
Kpn2146_0025	3	Kpn2146_0025	5	Kpn2146_0025	5	Kpn2146_0025	17	Kpn2146_0025	6	Kpn2146_0025	10	Kpn2146_0025	17	Kpn2146_0025	8	Kpn2146_0025	14	Kpn2146_0025	12	Kpn2146_0025	8	Kpn2146_0025	10	Kpn2146_0025	0	Kpn2146_0025	0	Kpn2146_0025	0	Kpn2146_0025	0	Kpn2146_0025	0	Kpn2146_0025	1	Kpn2146_0025	0	Kpn2146_0025	0	Kpn2146_0025	3	Kpn2146_0025	0	Kpn2146_0025	0	Kpn2146_0025	0	Kpn2146_0025	0
Kpn2146_0027	3	Kpn2146_0027	12	Kpn2146_0027	3	Kpn2146_0027	6	Kpn2146_0027	2	Kpn2146_0027	4	Kpn2146_0027	10	Kpn2146_0027	5	Kpn2146_0027	8	Kpn2146_0027	4	Kpn2146_0027	6	Kpn2146_0027	11	Kpn2146_0027	0	Kpn2146_0027	0	Kpn2146_0027	1	Kpn2146_0027	0	Kpn2146_0027	1	Kpn2146_0027	0	Kpn2146_0027	0	Kpn2146_0027	1	Kpn2146_0027	0	Kpn2146_0027	0	Kpn2146_0027	0	Kpn2146_0027	0	Kpn2146_0027	0
Kpn2146_0029	2	Kpn2146_0029	3	Kpn2146_0029	2	Kpn2146_0029	5	Kpn2146_0029	3	Kpn2146_0029	2	Kpn2146_0029	11	Kpn2146_0029	1	Kpn2146_0029	5	Kpn2146_0029	26	Kpn2146_0029	13	Kpn2146_0029	41	Kpn2146_0029	0	Kpn2146_0029	0	Kpn2146_0029	0	Kpn2146_0029	0	Kpn2146_0029	0	Kpn2146_0029	1	Kpn2146_0029	0	Kpn2146_0029	2	Kpn2146_0029	0	Kpn2146_0029	3	Kpn2146_0029	1	Kpn2146_0029	0	Kpn2146_0029	0
Kpn2146_0030	1	Kpn2146_0030	3	Kpn2146_0030	3	Kpn2146_0030	9	Kpn2146_0030	3	Kpn2146_0030	4	Kpn2146_0030	8	Kpn2146_0030	2	Kpn2146_0030	11	Kpn2146_0030	14	Kpn2146_0030	2	Kpn2146_0030	5	Kpn2146_0030	0	Kpn2146_0030	0	Kpn2146_0030	0	Kpn2146_0030	0	Kpn2146_0030	0	Kpn2146_0030	1	Kpn2146_0030	0	Kpn2146_0030	0	Kpn2146_0030	1	Kpn2146_0030	0	Kpn2146_0030	0	Kpn2146_0030	0	Kpn2146_0030	0
Kpn2146_0031	1	Kpn2146_0031	1	Kpn2146_0031	3	Kpn2146_0031	0	Kpn2146_0031	0	Kpn2146_0031	3	Kpn2146_0031	3	Kpn2146_0031	2	Kpn2146_0031	0	Kpn2146_0031	4	Kpn2146_0031	0	Kpn2146_0031	2	Kpn2146_0031	0	Kpn2146_0031	0	Kpn2146_0031	0	Kpn2146_0031	0	Kpn2146_0031	0	Kpn2146_0031	0	Kpn2146_0031	0	Kpn2146_0031	1	Kpn2146_0031	0	Kpn2146_0031	0	Kpn2146_0031	0	Kpn2146_0031	0	Kpn2146_0031	0
Kpn2146_0032	2	Kpn2146_0032	3	Kpn2146_0032	1	Kpn2146_0032	1	Kpn2146_0032	0	Kpn2146_0032	0	Kpn2146_0032	6	Kpn2146_0032	2	Kpn2146_0032	1	Kpn2146_0032	4	Kpn2146_0032	6	Kpn2146_0032	4	Kpn2146_0032	0	Kpn2146_0032	0	Kpn2146_0032	0	Kpn2146_0032	0	Kpn2146_0032	0	Kpn2146_0032	0	Kpn2146_0032	0	Kpn2146_0032	0	Kpn2146_0032	2	Kpn2146_0032	0	Kpn2146_0032	0	Kpn2146_0032	0	Kpn2146_0032	0
Kpn2146_0033	22	Kpn2146_0033	34	Kpn2146_0033	14	Kpn2146_0033	16	Kpn2146_0033	3	Kpn2146_0033	7	Kpn2146_0033	115	Kpn2146_0033	51	Kpn2146_0033	75	Kpn2146_0033	142	Kpn2146_0033	63	Kpn2146_0033	188	Kpn2146_0033	0	Kpn2146_0033	0	Kpn2146_0033	0	Kpn2146_0033	0	Kpn2146_0033	0	Kpn2146_0033	4	Kpn2146_0033	1	Kpn2146_0033	5	Kpn2146_0033	11	Kpn2146_0033	8	Kpn2146_0033	6	Kpn2146_0033	0	Kpn2146_0033	1
Kpn2146_0035	18	Kpn2146_0035	11	Kpn2146_0035	20	Kpn2146_0035	19	Kpn2146_0035	12	Kpn2146_0035	18	Kpn2146_0035	34	Kpn2146_0035	18	Kpn2146_0035	22	Kpn2146_0035	20	Kpn2146_0035	18	Kpn2146_0035	27	Kpn2146_0035	0	Kpn2146_0035	0	Kpn2146_0035	0	Kpn2146_0035	2	Kpn2146_0035	0	Kpn2146_0035	0	Kpn2146_0035	1	Kpn2146_0035	0	Kpn2146_0035	1	Kpn2146_0035	3	Kpn2146_0035	0	Kpn2146_0035	0	Kpn2146_0035	0
Kpn2146_0036	1	Kpn2146_0036	2	Kpn2146_0036	2	Kpn2146_0036	2	Kpn2146_0036	0	Kpn2146_0036	0	Kpn2146_0036	3	Kpn2146_0036	3	Kpn2146_0036	1	Kpn2146_0036	3	Kpn2146_0036	1	Kpn2146_0036	3	Kpn2146_0036	0	Kpn2146_0036	0	Kpn2146_0036	0	Kpn2146_0036	0	Kpn2146_0036	0	Kpn2146_0036	0	Kpn2146_0036	0	Kpn2146_0036	1	Kpn2146_0036	0	Kpn2146_0036	0	Kpn2146_0036	0	Kpn2146_0036	0	Kpn2146_0036	0
Kpn2146_0037	0	Kpn2146_0037	1	Kpn2146_0037	1	Kpn2146_0037	3	Kpn2146_0037	3	Kpn2146_0037	1	Kpn2146_0037	0	Kpn2146_0037	0	Kpn2146_0037	1	Kpn2146_0037	3	Kpn2146_0037	0	Kpn2146_0037	1	Kpn2146_0037	0	Kpn2146_0037	0	Kpn2146_0037	0	Kpn2146_0037	0	Kpn2146_0037	0	Kpn2146_0037	0	Kpn2146_0037	0	Kpn2146_0037	0	Kpn2146_0037	0	Kpn2146_0037	0	Kpn2146_0037	0	Kpn2146_0037	0	Kpn2146_0037	0
Kpn2146_0038	0	Kpn2146_0038	2	Kpn2146_0038	2	Kpn2146_0038	1	Kpn2146_0038	1	Kpn2146_0038	4	Kpn2146_0038	3	Kpn2146_0038	1	Kpn2146_0038	1	Kpn2146_0038	3	Kpn2146_0038	0	Kpn2146_0038	3	Kpn2146_0038	0	Kpn2146_0038	0	Kpn2146_0038	0	Kpn2146_0038	0	Kpn2146_0038	0	Kpn2146_0038	0	Kpn2146_0038	0	Kpn2146_0038	0	Kpn2146_0038	0	Kpn2146_0038	0	Kpn2146_0038	0	Kpn2146_0038	0	Kpn2146_0038	0
Kpn2146_0039	2	Kpn2146_0039	3	Kpn2146_0039	1	Kpn2146_0039	6	Kpn2146_0039	2	Kpn2146_0039	3	Kpn2146_0039	4	Kpn2146_0039	2	Kpn2146_0039	2	Kpn2146_0039	4	Kpn2146_0039	1	Kpn2146_0039	4	Kpn2146_0039	0	Kpn2146_0039	0	Kpn2146_0039	0	Kpn2146_0039	0	Kpn2146_0039	0	Kpn2146_0039	0	Kpn2146_0039	0	Kpn2146_0039	0	Kpn2146_0039	0	Kpn2146_0039	0	Kpn2146_0039	0	Kpn2146_0039	0	Kpn2146_0039	0
Kpn2146_0040	0	Kpn2146_0040	2	Kpn2146_0040	1	Kpn2146_0040	2	Kpn2146_0040	1	Kpn2146_0040	4	Kpn2146_0040	0	Kpn2146_0040	1	Kpn2146_0040	2	Kpn2146_0040	12	Kpn2146_0040	1	Kpn2146_0040	7	Kpn2146_0040	0	Kpn2146_0040	0	Kpn2146_0040	0	Kpn2146_0040	0	Kpn2146_0040	0	Kpn2146_0040	0	Kpn2146_0040	0	Kpn2146_0040	0	Kpn2146_0040	0	Kpn2146_0040	0	Kpn2146_0040	1	Kpn2146_0040	0	Kpn2146_0040	0
Kpn2146_0041	0	Kpn2146_0041	0	Kpn2146_0041	0	Kpn2146_0041	0	Kpn2146_0041	1	Kpn2146_0041	0	Kpn2146_0041	7	Kpn2146_0041	5	Kpn2146_0041	6	Kpn2146_0041	25	Kpn2146_0041	27	Kpn2146_0041	24	Kpn2146_0041	0	Kpn2146_0041	0	Kpn2146_0041	0	Kpn2146_0041	0	Kpn2146_0041	0	Kpn2146_0041	0	Kpn2146_0041	0	Kpn2146_0041	1	Kpn2146_0041	1	Kpn2146_0041	3	Kpn2146_0041	5	Kpn2146_0041	0	Kpn2146_0041	0
Kpn2146_0042	0	Kpn2146_0042	0	Kpn2146_0042	0	Kpn2146_0042	3	Kpn2146_0042	2	Kpn2146_0042	0	Kpn2146_0042	3	Kpn2146_0042	2	Kpn2146_0042	1	Kpn2146_0042	27	Kpn2146_0042	16	Kpn2146_0042	37	Kpn2146_0042	0	Kpn2146_0042	0	Kpn2146_0042	0	Kpn2146_0042	0	Kpn2146_0042	0	Kpn2146_0042	0	Kpn2146_0042	0	Kpn2146_0042	0	Kpn2146_0042	3	Kpn2146_0042	2	Kpn2146_0042	0	Kpn2146_0042	0	Kpn2146_0042	0
Kpn2146_0043	0	Kpn2146_0043	1	Kpn2146_0043	0	Kpn2146_0043	1	Kpn2146_0043	1	Kpn2146_0043	1	Kpn2146_0043	8	Kpn2146_0043	1	Kpn2146_0043	0	Kpn2146_0043	3	Kpn2146_0043	1	Kpn2146_0043	2	Kpn2146_0043	0	Kpn2146_0043	0	Kpn2146_0043	0	Kpn2146_0043	0	Kpn2146_0043	0	Kpn2146_0043	0	Kpn2146_0043	0	Kpn2146_0043	0	Kpn2146_0043	0	Kpn2146_0043	0	Kpn2146_0043	0	Kpn2146_0043	0	Kpn2146_0043	0
Kpn2146_0044	0	Kpn2146_0044	1	Kpn2146_0044	1	Kpn2146_0044	1	Kpn2146_0044	0	Kpn2146_0044	1	Kpn2146_0044	8	Kpn2146_0044	3	Kpn2146_0044	1	Kpn2146_0044	1	Kpn2146_0044	1	Kpn2146_0044	4	Kpn2146_0044	0	Kpn2146_0044	0	Kpn2146_0044	0	Kpn2146_0044	0	Kpn2146_0044	0	Kpn2146_0044	0	Kpn2146_0044	0	Kpn2146_0044	0	Kpn2146_0044	1	Kpn2146_0044	0	Kpn2146_0044	0	Kpn2146_0044	0	Kpn2146_0044	0
Kpn2146_0045	2	Kpn2146_0045	2	Kpn2146_0045	0	Kpn2146_0045	1	Kpn2146_0045	0	Kpn2146_0045	0	Kpn2146_0045	16	Kpn2146_0045	7	Kpn2146_0045	5	Kpn2146_0045	7	Kpn2146_0045	1	Kpn2146_0045	6	Kpn2146_0045	0	Kpn2146_0045	0	Kpn2146_0045	0	Kpn2146_0045	0	Kpn2146_0045	0	Kpn2146_0045	0	Kpn2146_0045	0	Kpn2146_0045	0	Kpn2146_0045	0	Kpn2146_0045	0	Kpn2146_0045	0	Kpn2146_0045	0	Kpn2146_0045	0
Kpn2146_0046	5	Kpn2146_0046	4	Kpn2146_0046	4	Kpn2146_0046	6	Kpn2146_0046	5	Kpn2146_0046	5	Kpn2146_0046	33	Kpn2146_0046	21	Kpn2146_0046	26	Kpn2146_0046	45	Kpn2146_0046	52	Kpn2146_0046	100	Kpn2146_0046	0	Kpn2146_0046	0	Kpn2146_0046	0	Kpn2146_0046	0	Kpn2146_0046	0	Kpn2146_0046	0	Kpn2146_0046	1	Kpn2146_0046	3	Kpn2146_0046	9	Kpn2146_0046	7	Kpn2146_0046	1	Kpn2146_0046	0	Kpn2146_0046	0
Kpn2146_0047	0	Kpn2146_0047	0	Kpn2146_0047	0	Kpn2146_0047	3	Kpn2146_0047	3	Kpn2146_0047	0	Kpn2146_0047	3	Kpn2146_0047	2	Kpn2146_0047	1	Kpn2146_0047	8	Kpn2146_0047	1	Kpn2146_0047	7	Kpn2146_0047	0	Kpn2146_0047	0	Kpn2146_0047	0	Kpn2146_0047	0	Kpn2146_0047	0	Kpn2146_0047	0	Kpn2146_0047	0	Kpn2146_0047	0	Kpn2146_0047	0	Kpn2146_0047	0	Kpn2146_0047	1	Kpn2146_0047	0	Kpn2146_0047	0
Kpn2146_0048	1	Kpn2146_0048	0	Kpn2146_0048	0	Kpn2146_0048	1	Kpn2146_0048	0	Kpn2146_0048	4	Kpn2146_0048	2	Kpn2146_0048	0	Kpn2146_0048	0	Kpn2146_0048	0	Kpn2146_0048	0	Kpn2146_0048	0	Kpn2146_0048	0	Kpn2146_0048	0	Kpn2146_0048	0	Kpn2146_0048	0	Kpn2146_0048	0	Kpn2146_0048	0	Kpn2146_0048	0	Kpn2146_0048	0	Kpn2146_0048	0	Kpn2146_0048	0	Kpn2146_0048	1	Kpn2146_0048	0	Kpn2146_0048	0
Kpn2146_0049	0	Kpn2146_0049	0	Kpn2146_0049	1	Kpn2146_0049	0	Kpn2146_0049	0	Kpn2146_0049	0	Kpn2146_0049	0	Kpn2146_0049	3	Kpn2146_0049	1	Kpn2146_0049	3	Kpn2146_0049	0	Kpn2146_0049	1	Kpn2146_0049	0	Kpn2146_0049	0	Kpn2146_0049	0	Kpn2146_0049	0	Kpn2146_0049	0	Kpn2146_0049	0	Kpn2146_0049	0	Kpn2146_0049	0	Kpn2146_0049	0	Kpn2146_0049	0	Kpn2146_0049	0	Kpn2146_0049	0	Kpn2146_0049	0
Kpn2146_0050	0	Kpn2146_0050	0	Kpn2146_0050	0	Kpn2146_0050	0	Kpn2146_0050	0	Kpn2146_0050	0	Kpn2146_0050	0	Kpn2146_0050	0	Kpn2146_0050	0	Kpn2146_0050	0	Kpn2146_0050	0	Kpn2146_0050	0	Kpn2146_0050	0	Kpn2146_0050	0	Kpn2146_0050	0	Kpn2146_0050	0	Kpn2146_0050	0	Kpn2146_0050	0	Kpn2146_0050	0	Kpn2146_0050	0	Kpn2146_0050	0	Kpn2146_0050	0	Kpn2146_0050	0	Kpn2146_0050	0	Kpn2146_0050	0
Kpn2146_0051	0	Kpn2146_0051	0	Kpn2146_0051	0	Kpn2146_0051	0	Kpn2146_0051	0	Kpn2146_0051	0	Kpn2146_0051	2	Kpn2146_0051	0	Kpn2146_0051	0	Kpn2146_0051	1	Kpn2146_0051	0	Kpn2146_0051	0	Kpn2146_0051	0	Kpn2146_0051	0	Kpn2146_0051	0	Kpn2146_0051	0	Kpn2146_0051	0	Kpn2146_0051	0	Kpn2146_0051	0	Kpn2146_0051	0	Kpn2146_0051	0	Kpn2146_0051	0	Kpn2146_0051	1	Kpn2146_0051	0	Kpn2146_0051	0
Kpn2146_0052	1	Kpn2146_0052	0	Kpn2146_0052	0	Kpn2146_0052	2	Kpn2146_0052	0	Kpn2146_0052	1	Kpn2146_0052	3	Kpn2146_0052	3	Kpn2146_0052	4	Kpn2146_0052	4	Kpn2146_0052	3	Kpn2146_0052	4	Kpn2146_0052	0	Kpn2146_0052	0	Kpn2146_0052	0	Kpn2146_0052	0	Kpn2146_0052	0	Kpn2146_0052	0	Kpn2146_0052	0	Kpn2146_0052	0	Kpn2146_0052	1	Kpn2146_0052	0	Kpn2146_0052	0	Kpn2146_0052	0	Kpn2146_0052	0
Kpn2146_0053	0	Kpn2146_0053	0	Kpn2146_0053	0	Kpn2146_0053	0	Kpn2146_0053	0	Kpn2146_0053	0	Kpn2146_0053	0	Kpn2146_0053	1	Kpn2146_0053	0	Kpn2146_0053	1	Kpn2146_0053	0	Kpn2146_0053	0	Kpn2146_0053	0	Kpn2146_0053	0	Kpn2146_0053	0	Kpn2146_0053	0	Kpn2146_0053	0	Kpn2146_0053	0	Kpn2146_0053	0	Kpn2146_0053	0	Kpn2146_0053	0	Kpn2146_0053	0	Kpn2146_0053	0	Kpn2146_0053	0	Kpn2146_0053	0
Kpn2146_0054	0	Kpn2146_0054	0	Kpn2146_0054	0	Kpn2146_0054	0	Kpn2146_0054	0	Kpn2146_0054	0	Kpn2146_0054	0	Kpn2146_0054	0	Kpn2146_0054	0	Kpn2146_0054	1	Kpn2146_0054	1	Kpn2146_0054	0	Kpn2146_0054	0	Kpn2146_0054	0	Kpn2146_0054	0	Kpn2146_0054	0	Kpn2146_0054	0	Kpn2146_0054	0	Kpn2146_0054	0	Kpn2146_0054	0	Kpn2146_0054	0	Kpn2146_0054	0	Kpn2146_0054	0	Kpn2146_0054	0	Kpn2146_0054	0
Kpn2146_0055	0	Kpn2146_0055	1	Kpn2146_0055	0	Kpn2146_0055	0	Kpn2146_0055	0	Kpn2146_0055	0	Kpn2146_0055	0	Kpn2146_0055	0	Kpn2146_0055	0	Kpn2146_0055	1	Kpn2146_0055	0	Kpn2146_0055	0	Kpn2146_0055	0	Kpn2146_0055	0	Kpn2146_0055	0	Kpn2146_0055	0	Kpn2146_0055	0	Kpn2146_0055	0	Kpn2146_0055	0	Kpn2146_0055	0	Kpn2146_0055	0	Kpn2146_0055	0	Kpn2146_0055	0	Kpn2146_0055	0	Kpn2146_0055	0
Kpn2146_0056	0	Kpn2146_0056	0	Kpn2146_0056	0	Kpn2146_0056	0	Kpn2146_0056	0	Kpn2146_0056	0	Kpn2146_0056	1	Kpn2146_0056	0	Kpn2146_0056	0	Kpn2146_0056	2	Kpn2146_0056	0	Kpn2146_0056	0	Kpn2146_0056	0	Kpn2146_0056	0	Kpn2146_0056	0	Kpn2146_0056	0	Kpn2146_0056	0	Kpn2146_0056	0	Kpn2146_0056	0	Kpn2146_0056	0	Kpn2146_0056	0	Kpn2146_0056	0	Kpn2146_0056	0	Kpn2146_0056	0	Kpn2146_0056	0
Kpn2146_0057	0	Kpn2146_0057	0	Kpn2146_0057	0	Kpn2146_0057	0	Kpn2146_0057	0	Kpn2146_0057	0	Kpn2146_0057	0	Kpn2146_0057	0	Kpn2146_0057	0	Kpn2146_0057	1	Kpn2146_0057	0	Kpn2146_0057	2	Kpn2146_0057	0	Kpn2146_0057	0	Kpn2146_0057	0	Kpn2146_0057	0	Kpn2146_0057	0	Kpn2146_0057	0	Kpn2146_0057	0	Kpn2146_0057	0	Kpn2146_0057	0	Kpn2146_0057	0	Kpn2146_0057	0	Kpn2146_0057	0	Kpn2146_0057	0
Kpn2146_0058	0	Kpn2146_0058	1	Kpn2146_0058	0	Kpn2146_0058	2	Kpn2146_0058	1	Kpn2146_0058	2	Kpn2146_0058	2	Kpn2146_0058	1	Kpn2146_0058	1	Kpn2146_0058	5	Kpn2146_0058	2	Kpn2146_0058	6	Kpn2146_0058	0	Kpn2146_0058	0	Kpn2146_0058	0	Kpn2146_0058	0	Kpn2146_0058	0	Kpn2146_0058	0	Kpn2146_0058	0	Kpn2146_0058	0	Kpn2146_0058	0	Kpn2146_0058	0	Kpn2146_0058	0	Kpn2146_0058	0	Kpn2146_0058	0
Kpn2146_0059	0	Kpn2146_0059	0	Kpn2146_0059	5	Kpn2146_0059	2	Kpn2146_0059	5	Kpn2146_0059	2	Kpn2146_0059	7	Kpn2146_0059	1	Kpn2146_0059	6	Kpn2146_0059	2	Kpn2146_0059	0	Kpn2146_0059	3	Kpn2146_0059	0	Kpn2146_0059	0	Kpn2146_0059	0	Kpn2146_0059	0	Kpn2146_0059	0	Kpn2146_0059	0	Kpn2146_0059	0	Kpn2146_0059	0	Kpn2146_0059	0	Kpn2146_0059	0	Kpn2146_0059	0	Kpn2146_0059	0	Kpn2146_0059	0
Kpn2146_0060	0	Kpn2146_0060	0	Kpn2146_0060	0	Kpn2146_0060	0	Kpn2146_0060	1	Kpn2146_0060	0	Kpn2146_0060	0	Kpn2146_0060	1	Kpn2146_0060	2	Kpn2146_0060	3	Kpn2146_0060	1	Kpn2146_0060	3	Kpn2146_0060	0	Kpn2146_0060	0	Kpn2146_0060	0	Kpn2146_0060	0	Kpn2146_0060	0	Kpn2146_0060	0	Kpn2146_0060	0	Kpn2146_0060	0	Kpn2146_0060	1	Kpn2146_0060	0	Kpn2146_0060	2	Kpn2146_0060	0	Kpn2146_0060	0
Kpn2146_0061	0	Kpn2146_0061	1	Kpn2146_0061	0	Kpn2146_0061	0	Kpn2146_0061	0	Kpn2146_0061	0	Kpn2146_0061	0	Kpn2146_0061	0	Kpn2146_0061	0	Kpn2146_0061	0	Kpn2146_0061	1	Kpn2146_0061	0	Kpn2146_0061	0	Kpn2146_0061	0	Kpn2146_0061	0	Kpn2146_0061	0	Kpn2146_0061	0	Kpn2146_0061	0	Kpn2146_0061	0	Kpn2146_0061	0	Kpn2146_0061	1	Kpn2146_0061	0	Kpn2146_0061	0	Kpn2146_0061	0	Kpn2146_0061	0
Kpn2146_0062	0	Kpn2146_0062	2	Kpn2146_0062	0	Kpn2146_0062	0	Kpn2146_0062	0	Kpn2146_0062	0	Kpn2146_0062	0	Kpn2146_0062	0	Kpn2146_0062	0	Kpn2146_0062	1	Kpn2146_0062	0	Kpn2146_0062	0	Kpn2146_0062	0	Kpn2146_0062	0	Kpn2146_0062	0	Kpn2146_0062	0	Kpn2146_0062	0	Kpn2146_0062	0	Kpn2146_0062	0	Kpn2146_0062	0	Kpn2146_0062	0	Kpn2146_0062	0	Kpn2146_0062	0	Kpn2146_0062	0	Kpn2146_0062	0
Kpn2146_0063	0	Kpn2146_0063	0	Kpn2146_0063	0	Kpn2146_0063	0	Kpn2146_0063	0	Kpn2146_0063	1	Kpn2146_0063	0	Kpn2146_0063	0	Kpn2146_0063	1	Kpn2146_0063	3	Kpn2146_0063	0	Kpn2146_0063	0	Kpn2146_0063	0	Kpn2146_0063	0	Kpn2146_0063	0	Kpn2146_0063	0	Kpn2146_0063	0	Kpn2146_0063	0	Kpn2146_0063	0	Kpn2146_0063	0	Kpn2146_0063	0	Kpn2146_0063	0	Kpn2146_0063	0	Kpn2146_0063	0	Kpn2146_0063	0
Kpn2146_0064	0	Kpn2146_0064	0	Kpn2146_0064	0	Kpn2146_0064	0	Kpn2146_0064	0	Kpn2146_0064	0	Kpn2146_0064	0	Kpn2146_0064	0	Kpn2146_0064	0	Kpn2146_0064	4	Kpn2146_0064	0	Kpn2146_0064	2	Kpn2146_0064	0	Kpn2146_0064	0	Kpn2146_0064	0	Kpn2146_0064	0	Kpn2146_0064	0	Kpn2146_0064	0	Kpn2146_0064	0	Kpn2146_0064	0	Kpn2146_0064	0	Kpn2146_0064	0	Kpn2146_0064	0	Kpn2146_0064	0	Kpn2146_0064	0
Kpn2146_0065	0	Kpn2146_0065	2	Kpn2146_0065	0	Kpn2146_0065	0	Kpn2146_0065	0	Kpn2146_0065	0	Kpn2146_0065	0	Kpn2146_0065	0	Kpn2146_0065	0	Kpn2146_0065	6	Kpn2146_0065	2	Kpn2146_0065	1	Kpn2146_0065	0	Kpn2146_0065	0	Kpn2146_0065	0	Kpn2146_0065	0	Kpn2146_0065	0	Kpn2146_0065	0	Kpn2146_0065	0	Kpn2146_0065	0	Kpn2146_0065	1	Kpn2146_0065	0	Kpn2146_0065	0	Kpn2146_0065	0	Kpn2146_0065	0
Kpn2146_0066	1	Kpn2146_0066	0	Kpn2146_0066	0	Kpn2146_0066	0	Kpn2146_0066	0	Kpn2146_0066	0	Kpn2146_0066	0	Kpn2146_0066	0	Kpn2146_0066	0	Kpn2146_0066	3	Kpn2146_0066	0	Kpn2146_0066	6	Kpn2146_0066	0	Kpn2146_0066	0	Kpn2146_0066	0	Kpn2146_0066	0	Kpn2146_0066	0	Kpn2146_0066	0	Kpn2146_0066	0	Kpn2146_0066	0	Kpn2146_0066	0	Kpn2146_0066	1	Kpn2146_0066	0	Kpn2146_0066	0	Kpn2146_0066	0
Kpn2146_0067	0	Kpn2146_0067	0	Kpn2146_0067	0	Kpn2146_0067	0	Kpn2146_0067	0	Kpn2146_0067	0	Kpn2146_0067	0	Kpn2146_0067	0	Kpn2146_0067	0	Kpn2146_0067	7	Kpn2146_0067	0	Kpn2146_0067	1	Kpn2146_0067	0	Kpn2146_0067	0	Kpn2146_0067	0	Kpn2146_0067	0	Kpn2146_0067	0	Kpn2146_0067	0	Kpn2146_0067	0	Kpn2146_0067	0	Kpn2146_0067	0	Kpn2146_0067	0	Kpn2146_0067	0	Kpn2146_0067	0	Kpn2146_0067	0
Kpn2146_0068	0	Kpn2146_0068	0	Kpn2146_0068	0	Kpn2146_0068	0	Kpn2146_0068	1	Kpn2146_0068	0	Kpn2146_0068	1	Kpn2146_0068	0	Kpn2146_0068	0	Kpn2146_0068	4	Kpn2146_0068	0	Kpn2146_0068	5	Kpn2146_0068	0	Kpn2146_0068	0	Kpn2146_0068	0	Kpn2146_0068	0	Kpn2146_0068	0	Kpn2146_0068	0	Kpn2146_0068	0	Kpn2146_0068	0	Kpn2146_0068	0	Kpn2146_0068	0	Kpn2146_0068	0	Kpn2146_0068	0	Kpn2146_0068	0
Kpn2146_0069	0	Kpn2146_0069	0	Kpn2146_0069	0	Kpn2146_0069	0	Kpn2146_0069	0	Kpn2146_0069	0	Kpn2146_0069	1	Kpn2146_0069	0	Kpn2146_0069	0	Kpn2146_0069	4	Kpn2146_0069	0	Kpn2146_0069	2	Kpn2146_0069	0	Kpn2146_0069	0	Kpn2146_0069	0	Kpn2146_0069	0	Kpn2146_0069	0	Kpn2146_0069	0	Kpn2146_0069	0	Kpn2146_0069	0	Kpn2146_0069	0	Kpn2146_0069	0	Kpn2146_0069	0	Kpn2146_0069	0	Kpn2146_0069	0
Kpn2146_0070	0	Kpn2146_0070	0	Kpn2146_0070	0	Kpn2146_0070	0	Kpn2146_0070	0	Kpn2146_0070	0	Kpn2146_0070	0	Kpn2146_0070	0	Kpn2146_0070	1	Kpn2146_0070	0	Kpn2146_0070	1	Kpn2146_0070	4	Kpn2146_0070	0	Kpn2146_0070	0	Kpn2146_0070	0	Kpn2146_0070	0	Kpn2146_0070	0	Kpn2146_0070	0	Kpn2146_0070	0	Kpn2146_0070	0	Kpn2146_0070	0	Kpn2146_0070	0	Kpn2146_0070	1	Kpn2146_0070	0	Kpn2146_0070	0
Kpn2146_0071	0	Kpn2146_0071	1	Kpn2146_0071	1	Kpn2146_0071	4	Kpn2146_0071	4	Kpn2146_0071	1	Kpn2146_0071	1	Kpn2146_0071	0	Kpn2146_0071	0	Kpn2146_0071	7	Kpn2146_0071	3	Kpn2146_0071	6	Kpn2146_0071	0	Kpn2146_0071	0	Kpn2146_0071	0	Kpn2146_0071	0	Kpn2146_0071	0	Kpn2146_0071	0	Kpn2146_0071	0	Kpn2146_0071	0	Kpn2146_0071	1	Kpn2146_0071	0	Kpn2146_0071	0	Kpn2146_0071	0	Kpn2146_0071	0
Kpn2146_0072	1	Kpn2146_0072	0	Kpn2146_0072	0	Kpn2146_0072	1	Kpn2146_0072	2	Kpn2146_0072	2	Kpn2146_0072	4	Kpn2146_0072	5	Kpn2146_0072	4	Kpn2146_0072	1	Kpn2146_0072	1	Kpn2146_0072	4	Kpn2146_0072	0	Kpn2146_0072	0	Kpn2146_0072	0	Kpn2146_0072	0	Kpn2146_0072	0	Kpn2146_0072	0	Kpn2146_0072	0	Kpn2146_0072	0	Kpn2146_0072	0	Kpn2146_0072	1	Kpn2146_0072	1	Kpn2146_0072	0	Kpn2146_0072	0
Kpn2146_0073	0	Kpn2146_0073	0	Kpn2146_0073	0	Kpn2146_0073	4	Kpn2146_0073	0	Kpn2146_0073	0	Kpn2146_0073	2	Kpn2146_0073	1	Kpn2146_0073	3	Kpn2146_0073	2	Kpn2146_0073	2	Kpn2146_0073	4	Kpn2146_0073	0	Kpn2146_0073	0	Kpn2146_0073	0	Kpn2146_0073	0	Kpn2146_0073	0	Kpn2146_0073	0	Kpn2146_0073	0	Kpn2146_0073	0	Kpn2146_0073	0	Kpn2146_0073	1	Kpn2146_0073	0	Kpn2146_0073	0	Kpn2146_0073	0
Kpn2146_0074	10	Kpn2146_0074	27	Kpn2146_0074	20	Kpn2146_0074	10	Kpn2146_0074	6	Kpn2146_0074	9	Kpn2146_0074	34	Kpn2146_0074	17	Kpn2146_0074	21	Kpn2146_0074	15	Kpn2146_0074	2	Kpn2146_0074	11	Kpn2146_0074	0	Kpn2146_0074	0	Kpn2146_0074	0	Kpn2146_0074	1	Kpn2146_0074	0	Kpn2146_0074	1	Kpn2146_0074	0	Kpn2146_0074	0	Kpn2146_0074	1	Kpn2146_0074	1	Kpn2146_0074	0	Kpn2146_0074	0	Kpn2146_0074	0
Kpn2146_0075	0	Kpn2146_0075	2	Kpn2146_0075	1	Kpn2146_0075	2	Kpn2146_0075	2	Kpn2146_0075	1	Kpn2146_0075	5	Kpn2146_0075	4	Kpn2146_0075	0	Kpn2146_0075	4	Kpn2146_0075	0	Kpn2146_0075	6	Kpn2146_0075	0	Kpn2146_0075	0	Kpn2146_0075	1	Kpn2146_0075	0	Kpn2146_0075	0	Kpn2146_0075	0	Kpn2146_0075	0	Kpn2146_0075	1	Kpn2146_0075	0	Kpn2146_0075	0	Kpn2146_0075	0	Kpn2146_0075	0	Kpn2146_0075	0
Kpn2146_0076	2	Kpn2146_0076	7	Kpn2146_0076	3	Kpn2146_0076	4	Kpn2146_0076	4	Kpn2146_0076	5	Kpn2146_0076	9	Kpn2146_0076	3	Kpn2146_0076	6	Kpn2146_0076	4	Kpn2146_0076	4	Kpn2146_0076	3	Kpn2146_0076	0	Kpn2146_0076	0	Kpn2146_0076	0	Kpn2146_0076	1	Kpn2146_0076	0	Kpn2146_0076	0	Kpn2146_0076	0	Kpn2146_0076	2	Kpn2146_0076	0	Kpn2146_0076	0	Kpn2146_0076	0	Kpn2146_0076	0	Kpn2146_0076	0
Kpn2146_0077	12	Kpn2146_0077	27	Kpn2146_0077	22	Kpn2146_0077	23	Kpn2146_0077	17	Kpn2146_0077	16	Kpn2146_0077	54	Kpn2146_0077	36	Kpn2146_0077	41	Kpn2146_0077	60	Kpn2146_0077	37	Kpn2146_0077	58	Kpn2146_0077	0	Kpn2146_0077	0	Kpn2146_0077	0	Kpn2146_0077	1	Kpn2146_0077	0	Kpn2146_0077	0	Kpn2146_0077	2	Kpn2146_0077	0	Kpn2146_0077	8	Kpn2146_0077	8	Kpn2146_0077	4	Kpn2146_0077	0	Kpn2146_0077	0
Kpn2146_0078	40	Kpn2146_0078	68	Kpn2146_0078	62	Kpn2146_0078	117	Kpn2146_0078	71	Kpn2146_0078	108	Kpn2146_0078	551	Kpn2146_0078	388	Kpn2146_0078	363	Kpn2146_0078	987	Kpn2146_0078	665	Kpn2146_0078	1260	Kpn2146_0078	0	Kpn2146_0078	0	Kpn2146_0078	0	Kpn2146_0078	1	Kpn2146_0078	5	Kpn2146_0078	15	Kpn2146_0078	15	Kpn2146_0078	22	Kpn2146_0078	105	Kpn2146_0078	69	Kpn2146_0078	69	Kpn2146_0078	0	Kpn2146_0078	0
Kpn2146_0079	4	Kpn2146_0079	3	Kpn2146_0079	5	Kpn2146_0079	9	Kpn2146_0079	9	Kpn2146_0079	5	Kpn2146_0079	11	Kpn2146_0079	10	Kpn2146_0079	4	Kpn2146_0079	16	Kpn2146_0079	14	Kpn2146_0079	20	Kpn2146_0079	0	Kpn2146_0079	0	Kpn2146_0079	0	Kpn2146_0079	1	Kpn2146_0079	0	Kpn2146_0079	0	Kpn2146_0079	1	Kpn2146_0079	0	Kpn2146_0079	3	Kpn2146_0079	0	Kpn2146_0079	1	Kpn2146_0079	0	Kpn2146_0079	0
Kpn2146_0080	7	Kpn2146_0080	3	Kpn2146_0080	10	Kpn2146_0080	5	Kpn2146_0080	3	Kpn2146_0080	7	Kpn2146_0080	11	Kpn2146_0080	3	Kpn2146_0080	5	Kpn2146_0080	16	Kpn2146_0080	16	Kpn2146_0080	19	Kpn2146_0080	0	Kpn2146_0080	0	Kpn2146_0080	0	Kpn2146_0080	1	Kpn2146_0080	0	Kpn2146_0080	0	Kpn2146_0080	0	Kpn2146_0080	0	Kpn2146_0080	2	Kpn2146_0080	3	Kpn2146_0080	1	Kpn2146_0080	0	Kpn2146_0080	0
Kpn2146_0081	1	Kpn2146_0081	4	Kpn2146_0081	8	Kpn2146_0081	8	Kpn2146_0081	4	Kpn2146_0081	8	Kpn2146_0081	28	Kpn2146_0081	19	Kpn2146_0081	18	Kpn2146_0081	28	Kpn2146_0081	19	Kpn2146_0081	53	Kpn2146_0081	0	Kpn2146_0081	0	Kpn2146_0081	0	Kpn2146_0081	0	Kpn2146_0081	0	Kpn2146_0081	2	Kpn2146_0081	1	Kpn2146_0081	0	Kpn2146_0081	7	Kpn2146_0081	1	Kpn2146_0081	2	Kpn2146_0081	0	Kpn2146_0081	0
Kpn2146_0082	0	Kpn2146_0082	0	Kpn2146_0082	0	Kpn2146_0082	3	Kpn2146_0082	0	Kpn2146_0082	2	Kpn2146_0082	7	Kpn2146_0082	0	Kpn2146_0082	0	Kpn2146_0082	9	Kpn2146_0082	2	Kpn2146_0082	10	Kpn2146_0082	0	Kpn2146_0082	0	Kpn2146_0082	0	Kpn2146_0082	0	Kpn2146_0082	0	Kpn2146_0082	0	Kpn2146_0082	0	Kpn2146_0082	1	Kpn2146_0082	0	Kpn2146_0082	2	Kpn2146_0082	1	Kpn2146_0082	0	Kpn2146_0082	0
Kpn2146_0083	7	Kpn2146_0083	3	Kpn2146_0083	7	Kpn2146_0083	4	Kpn2146_0083	6	Kpn2146_0083	6	Kpn2146_0083	10	Kpn2146_0083	5	Kpn2146_0083	1	Kpn2146_0083	2	Kpn2146_0083	3	Kpn2146_0083	8	Kpn2146_0083	0	Kpn2146_0083	0	Kpn2146_0083	0	Kpn2146_0083	0	Kpn2146_0083	0	Kpn2146_0083	0	Kpn2146_0083	0	Kpn2146_0083	0	Kpn2146_0083	2	Kpn2146_0083	1	Kpn2146_0083	0	Kpn2146_0083	0	Kpn2146_0083	0
Kpn2146_0084	0	Kpn2146_0084	4	Kpn2146_0084	1	Kpn2146_0084	3	Kpn2146_0084	2	Kpn2146_0084	1	Kpn2146_0084	7	Kpn2146_0084	5	Kpn2146_0084	2	Kpn2146_0084	11	Kpn2146_0084	10	Kpn2146_0084	15	Kpn2146_0084	0	Kpn2146_0084	0	Kpn2146_0084	0	Kpn2146_0084	0	Kpn2146_0084	0	Kpn2146_0084	0	Kpn2146_0084	0	Kpn2146_0084	0	Kpn2146_0084	3	Kpn2146_0084	0	Kpn2146_0084	2	Kpn2146_0084	0	Kpn2146_0084	0
Kpn2146_0085	7	Kpn2146_0085	4	Kpn2146_0085	7	Kpn2146_0085	10	Kpn2146_0085	8	Kpn2146_0085	10	Kpn2146_0085	21	Kpn2146_0085	12	Kpn2146_0085	9	Kpn2146_0085	5	Kpn2146_0085	8	Kpn2146_0085	15	Kpn2146_0085	0	Kpn2146_0085	0	Kpn2146_0085	0	Kpn2146_0085	0	Kpn2146_0085	0	Kpn2146_0085	1	Kpn2146_0085	0	Kpn2146_0085	1	Kpn2146_0085	0	Kpn2146_0085	0	Kpn2146_0085	2	Kpn2146_0085	0	Kpn2146_0085	0
Kpn2146_0086	1	Kpn2146_0086	4	Kpn2146_0086	5	Kpn2146_0086	8	Kpn2146_0086	9	Kpn2146_0086	4	Kpn2146_0086	17	Kpn2146_0086	2	Kpn2146_0086	10	Kpn2146_0086	4	Kpn2146_0086	1	Kpn2146_0086	6	Kpn2146_0086	0	Kpn2146_0086	0	Kpn2146_0086	0	Kpn2146_0086	0	Kpn2146_0086	0	Kpn2146_0086	0	Kpn2146_0086	0	Kpn2146_0086	1	Kpn2146_0086	0	Kpn2146_0086	0	Kpn2146_0086	1	Kpn2146_0086	0	Kpn2146_0086	0
Kpn2146_0088	1	Kpn2146_0088	4	Kpn2146_0088	2	Kpn2146_0088	1	Kpn2146_0088	1	Kpn2146_0088	2	Kpn2146_0088	3	Kpn2146_0088	3	Kpn2146_0088	2	Kpn2146_0088	10	Kpn2146_0088	1	Kpn2146_0088	6	Kpn2146_0088	0	Kpn2146_0088	0	Kpn2146_0088	0	Kpn2146_0088	0	Kpn2146_0088	1	Kpn2146_0088	0	Kpn2146_0088	0	Kpn2146_0088	1	Kpn2146_0088	2	Kpn2146_0088	0	Kpn2146_0088	2	Kpn2146_0088	0	Kpn2146_0088	0
Kpn2146_0089	12	Kpn2146_0089	16	Kpn2146_0089	14	Kpn2146_0089	9	Kpn2146_0089	4	Kpn2146_0089	9	Kpn2146_0089	7	Kpn2146_0089	8	Kpn2146_0089	6	Kpn2146_0089	10	Kpn2146_0089	8	Kpn2146_0089	14	Kpn2146_0089	0	Kpn2146_0089	0	Kpn2146_0089	0	Kpn2146_0089	0	Kpn2146_0089	0	Kpn2146_0089	1	Kpn2146_0089	0	Kpn2146_0089	1	Kpn2146_0089	1	Kpn2146_0089	0	Kpn2146_0089	0	Kpn2146_0089	0	Kpn2146_0089	0
Kpn2146_0090	0	Kpn2146_0090	6	Kpn2146_0090	4	Kpn2146_0090	7	Kpn2146_0090	5	Kpn2146_0090	4	Kpn2146_0090	30	Kpn2146_0090	8	Kpn2146_0090	15	Kpn2146_0090	66	Kpn2146_0090	59	Kpn2146_0090	112	Kpn2146_0090	0	Kpn2146_0090	0	Kpn2146_0090	0	Kpn2146_0090	0	Kpn2146_0090	1	Kpn2146_0090	1	Kpn2146_0090	1	Kpn2146_0090	0	Kpn2146_0090	3	Kpn2146_0090	7	Kpn2146_0090	3	Kpn2146_0090	0	Kpn2146_0090	0
Kpn2146_0091	2	Kpn2146_0091	2	Kpn2146_0091	2	Kpn2146_0091	0	Kpn2146_0091	0	Kpn2146_0091	3	Kpn2146_0091	1	Kpn2146_0091	1	Kpn2146_0091	3	Kpn2146_0091	6	Kpn2146_0091	7	Kpn2146_0091	17	Kpn2146_0091	0	Kpn2146_0091	0	Kpn2146_0091	0	Kpn2146_0091	0	Kpn2146_0091	0	Kpn2146_0091	0	Kpn2146_0091	0	Kpn2146_0091	0	Kpn2146_0091	0	Kpn2146_0091	2	Kpn2146_0091	0	Kpn2146_0091	0	Kpn2146_0091	0
Kpn2146_0092	2	Kpn2146_0092	4	Kpn2146_0092	5	Kpn2146_0092	6	Kpn2146_0092	1	Kpn2146_0092	3	Kpn2146_0092	4	Kpn2146_0092	3	Kpn2146_0092	1	Kpn2146_0092	3	Kpn2146_0092	3	Kpn2146_0092	6	Kpn2146_0092	0	Kpn2146_0092	0	Kpn2146_0092	0	Kpn2146_0092	0	Kpn2146_0092	0	Kpn2146_0092	0	Kpn2146_0092	0	Kpn2146_0092	0	Kpn2146_0092	0	Kpn2146_0092	1	Kpn2146_0092	0	Kpn2146_0092	0	Kpn2146_0092	0
Kpn2146_0093	0	Kpn2146_0093	0	Kpn2146_0093	1	Kpn2146_0093	0	Kpn2146_0093	1	Kpn2146_0093	0	Kpn2146_0093	0	Kpn2146_0093	1	Kpn2146_0093	4	Kpn2146_0093	1	Kpn2146_0093	5	Kpn2146_0093	1	Kpn2146_0093	0	Kpn2146_0093	0	Kpn2146_0093	0	Kpn2146_0093	0	Kpn2146_0093	0	Kpn2146_0093	0	Kpn2146_0093	1	Kpn2146_0093	0	Kpn2146_0093	0	Kpn2146_0093	0	Kpn2146_0093	0	Kpn2146_0093	0	Kpn2146_0093	0
Kpn2146_0094	0	Kpn2146_0094	2	Kpn2146_0094	0	Kpn2146_0094	2	Kpn2146_0094	0	Kpn2146_0094	1	Kpn2146_0094	2	Kpn2146_0094	1	Kpn2146_0094	2	Kpn2146_0094	2	Kpn2146_0094	1	Kpn2146_0094	4	Kpn2146_0094	0	Kpn2146_0094	0	Kpn2146_0094	0	Kpn2146_0094	0	Kpn2146_0094	0	Kpn2146_0094	0	Kpn2146_0094	0	Kpn2146_0094	0	Kpn2146_0094	0	Kpn2146_0094	0	Kpn2146_0094	0	Kpn2146_0094	0	Kpn2146_0094	0
Kpn2146_0095	0	Kpn2146_0095	1	Kpn2146_0095	0	Kpn2146_0095	0	Kpn2146_0095	0	Kpn2146_0095	1	Kpn2146_0095	0	Kpn2146_0095	2	Kpn2146_0095	0	Kpn2146_0095	2	Kpn2146_0095	0	Kpn2146_0095	3	Kpn2146_0095	0	Kpn2146_0095	0	Kpn2146_0095	0	Kpn2146_0095	0	Kpn2146_0095	0	Kpn2146_0095	0	Kpn2146_0095	1	Kpn2146_0095	0	Kpn2146_0095	0	Kpn2146_0095	0	Kpn2146_0095	0	Kpn2146_0095	0	Kpn2146_0095	0
Kpn2146_0096	0	Kpn2146_0096	0	Kpn2146_0096	0	Kpn2146_0096	1	Kpn2146_0096	2	Kpn2146_0096	2	Kpn2146_0096	0	Kpn2146_0096	0	Kpn2146_0096	1	Kpn2146_0096	6	Kpn2146_0096	6	Kpn2146_0096	12	Kpn2146_0096	0	Kpn2146_0096	0	Kpn2146_0096	0	Kpn2146_0096	0	Kpn2146_0096	0	Kpn2146_0096	0	Kpn2146_0096	0	Kpn2146_0096	0	Kpn2146_0096	1	Kpn2146_0096	0	Kpn2146_0096	1	Kpn2146_0096	0	Kpn2146_0096	0
Kpn2146_0097	0	Kpn2146_0097	2	Kpn2146_0097	3	Kpn2146_0097	0	Kpn2146_0097	2	Kpn2146_0097	2	Kpn2146_0097	2	Kpn2146_0097	1	Kpn2146_0097	4	Kpn2146_0097	29	Kpn2146_0097	22	Kpn2146_0097	29	Kpn2146_0097	0	Kpn2146_0097	0	Kpn2146_0097	0	Kpn2146_0097	0	Kpn2146_0097	0	Kpn2146_0097	0	Kpn2146_0097	0	Kpn2146_0097	0	Kpn2146_0097	1	Kpn2146_0097	3	Kpn2146_0097	1	Kpn2146_0097	0	Kpn2146_0097	0
Kpn2146_0098	0	Kpn2146_0098	1	Kpn2146_0098	7	Kpn2146_0098	4	Kpn2146_0098	3	Kpn2146_0098	7	Kpn2146_0098	9	Kpn2146_0098	4	Kpn2146_0098	2	Kpn2146_0098	7	Kpn2146_0098	1	Kpn2146_0098	5	Kpn2146_0098	0	Kpn2146_0098	0	Kpn2146_0098	0	Kpn2146_0098	1	Kpn2146_0098	0	Kpn2146_0098	1	Kpn2146_0098	0	Kpn2146_0098	0	Kpn2146_0098	1	Kpn2146_0098	0	Kpn2146_0098	1	Kpn2146_0098	0	Kpn2146_0098	0
Kpn2146_0099	0	Kpn2146_0099	2	Kpn2146_0099	4	Kpn2146_0099	5	Kpn2146_0099	4	Kpn2146_0099	2	Kpn2146_0099	8	Kpn2146_0099	5	Kpn2146_0099	8	Kpn2146_0099	4	Kpn2146_0099	1	Kpn2146_0099	4	Kpn2146_0099	0	Kpn2146_0099	0	Kpn2146_0099	0	Kpn2146_0099	0	Kpn2146_0099	0	Kpn2146_0099	0	Kpn2146_0099	0	Kpn2146_0099	0	Kpn2146_0099	0	Kpn2146_0099	0	Kpn2146_0099	2	Kpn2146_0099	0	Kpn2146_0099	0
Kpn2146_0100	0	Kpn2146_0100	0	Kpn2146_0100	0	Kpn2146_0100	0	Kpn2146_0100	0	Kpn2146_0100	1	Kpn2146_0100	1	Kpn2146_0100	0	Kpn2146_0100	1	Kpn2146_0100	1	Kpn2146_0100	1	Kpn2146_0100	3	Kpn2146_0100	0	Kpn2146_0100	0	Kpn2146_0100	0	Kpn2146_0100	0	Kpn2146_0100	0	Kpn2146_0100	0	Kpn2146_0100	0	Kpn2146_0100	0	Kpn2146_0100	0	Kpn2146_0100	0	Kpn2146_0100	0	Kpn2146_0100	0	Kpn2146_0100	0
Kpn2146_0101	2	Kpn2146_0101	0	Kpn2146_0101	1	Kpn2146_0101	1	Kpn2146_0101	3	Kpn2146_0101	0	Kpn2146_0101	5	Kpn2146_0101	1	Kpn2146_0101	3	Kpn2146_0101	21	Kpn2146_0101	5	Kpn2146_0101	14	Kpn2146_0101	0	Kpn2146_0101	0	Kpn2146_0101	0	Kpn2146_0101	0	Kpn2146_0101	0	Kpn2146_0101	0	Kpn2146_0101	0	Kpn2146_0101	0	Kpn2146_0101	2	Kpn2146_0101	1	Kpn2146_0101	1	Kpn2146_0101	0	Kpn2146_0101	0
Kpn2146_0102	4	Kpn2146_0102	2	Kpn2146_0102	0	Kpn2146_0102	2	Kpn2146_0102	0	Kpn2146_0102	1	Kpn2146_0102	3	Kpn2146_0102	0	Kpn2146_0102	3	Kpn2146_0102	5	Kpn2146_0102	0	Kpn2146_0102	8	Kpn2146_0102	0	Kpn2146_0102	0	Kpn2146_0102	0	Kpn2146_0102	0	Kpn2146_0102	0	Kpn2146_0102	1	Kpn2146_0102	0	Kpn2146_0102	0	Kpn2146_0102	2	Kpn2146_0102	0	Kpn2146_0102	0	Kpn2146_0102	0	Kpn2146_0102	0
Kpn2146_0103	9	Kpn2146_0103	16	Kpn2146_0103	4	Kpn2146_0103	8	Kpn2146_0103	2	Kpn2146_0103	8	Kpn2146_0103	21	Kpn2146_0103	9	Kpn2146_0103	10	Kpn2146_0103	24	Kpn2146_0103	15	Kpn2146_0103	30	Kpn2146_0103	0	Kpn2146_0103	0	Kpn2146_0103	0	Kpn2146_0103	0	Kpn2146_0103	0	Kpn2146_0103	0	Kpn2146_0103	0	Kpn2146_0103	0	Kpn2146_0103	4	Kpn2146_0103	1	Kpn2146_0103	0	Kpn2146_0103	0	Kpn2146_0103	0
Kpn2146_0104	1	Kpn2146_0104	2	Kpn2146_0104	1	Kpn2146_0104	0	Kpn2146_0104	0	Kpn2146_0104	2	Kpn2146_0104	1	Kpn2146_0104	3	Kpn2146_0104	7	Kpn2146_0104	2	Kpn2146_0104	1	Kpn2146_0104	3	Kpn2146_0104	0	Kpn2146_0104	0	Kpn2146_0104	0	Kpn2146_0104	0	Kpn2146_0104	0	Kpn2146_0104	0	Kpn2146_0104	0	Kpn2146_0104	1	Kpn2146_0104	0	Kpn2146_0104	2	Kpn2146_0104	0	Kpn2146_0104	0	Kpn2146_0104	0
Kpn2146_0105	3	Kpn2146_0105	5	Kpn2146_0105	3	Kpn2146_0105	3	Kpn2146_0105	1	Kpn2146_0105	1	Kpn2146_0105	5	Kpn2146_0105	3	Kpn2146_0105	2	Kpn2146_0105	2	Kpn2146_0105	2	Kpn2146_0105	0	Kpn2146_0105	0	Kpn2146_0105	0	Kpn2146_0105	0	Kpn2146_0105	0	Kpn2146_0105	0	Kpn2146_0105	0	Kpn2146_0105	0	Kpn2146_0105	0	Kpn2146_0105	0	Kpn2146_0105	0	Kpn2146_0105	1	Kpn2146_0105	0	Kpn2146_0105	0
Kpn2146_0106	3	Kpn2146_0106	3	Kpn2146_0106	2	Kpn2146_0106	2	Kpn2146_0106	0	Kpn2146_0106	4	Kpn2146_0106	3	Kpn2146_0106	0	Kpn2146_0106	2	Kpn2146_0106	7	Kpn2146_0106	0	Kpn2146_0106	1	Kpn2146_0106	0	Kpn2146_0106	0	Kpn2146_0106	0	Kpn2146_0106	0	Kpn2146_0106	0	Kpn2146_0106	0	Kpn2146_0106	0	Kpn2146_0106	0	Kpn2146_0106	0	Kpn2146_0106	0	Kpn2146_0106	0	Kpn2146_0106	0	Kpn2146_0106	0
Kpn2146_0108	5	Kpn2146_0108	5	Kpn2146_0108	1	Kpn2146_0108	6	Kpn2146_0108	3	Kpn2146_0108	1	Kpn2146_0108	8	Kpn2146_0108	1	Kpn2146_0108	1	Kpn2146_0108	3	Kpn2146_0108	4	Kpn2146_0108	5	Kpn2146_0108	0	Kpn2146_0108	0	Kpn2146_0108	0	Kpn2146_0108	0	Kpn2146_0108	0	Kpn2146_0108	1	Kpn2146_0108	0	Kpn2146_0108	0	Kpn2146_0108	0	Kpn2146_0108	1	Kpn2146_0108	0	Kpn2146_0108	0	Kpn2146_0108	0
Kpn2146_0110	0	Kpn2146_0110	1	Kpn2146_0110	3	Kpn2146_0110	4	Kpn2146_0110	3	Kpn2146_0110	5	Kpn2146_0110	7	Kpn2146_0110	4	Kpn2146_0110	5	Kpn2146_0110	8	Kpn2146_0110	4	Kpn2146_0110	1	Kpn2146_0110	0	Kpn2146_0110	0	Kpn2146_0110	0	Kpn2146_0110	0	Kpn2146_0110	0	Kpn2146_0110	0	Kpn2146_0110	0	Kpn2146_0110	0	Kpn2146_0110	0	Kpn2146_0110	1	Kpn2146_0110	0	Kpn2146_0110	0	Kpn2146_0110	0
Kpn2146_0111	4	Kpn2146_0111	1	Kpn2146_0111	2	Kpn2146_0111	3	Kpn2146_0111	1	Kpn2146_0111	1	Kpn2146_0111	7	Kpn2146_0111	4	Kpn2146_0111	6	Kpn2146_0111	8	Kpn2146_0111	8	Kpn2146_0111	9	Kpn2146_0111	0	Kpn2146_0111	0	Kpn2146_0111	0	Kpn2146_0111	0	Kpn2146_0111	0	Kpn2146_0111	0	Kpn2146_0111	0	Kpn2146_0111	0	Kpn2146_0111	0	Kpn2146_0111	0	Kpn2146_0111	1	Kpn2146_0111	0	Kpn2146_0111	0
Kpn2146_0112	2	Kpn2146_0112	1	Kpn2146_0112	0	Kpn2146_0112	3	Kpn2146_0112	6	Kpn2146_0112	6	Kpn2146_0112	6	Kpn2146_0112	9	Kpn2146_0112	7	Kpn2146_0112	15	Kpn2146_0112	13	Kpn2146_0112	18	Kpn2146_0112	0	Kpn2146_0112	0	Kpn2146_0112	0	Kpn2146_0112	0	Kpn2146_0112	0	Kpn2146_0112	1	Kpn2146_0112	0	Kpn2146_0112	0	Kpn2146_0112	3	Kpn2146_0112	0	Kpn2146_0112	0	Kpn2146_0112	0	Kpn2146_0112	0
Kpn2146_0113	0	Kpn2146_0113	1	Kpn2146_0113	2	Kpn2146_0113	0	Kpn2146_0113	1	Kpn2146_0113	2	Kpn2146_0113	3	Kpn2146_0113	1	Kpn2146_0113	1	Kpn2146_0113	7	Kpn2146_0113	0	Kpn2146_0113	5	Kpn2146_0113	0	Kpn2146_0113	0	Kpn2146_0113	0	Kpn2146_0113	0	Kpn2146_0113	0	Kpn2146_0113	0	Kpn2146_0113	0	Kpn2146_0113	0	Kpn2146_0113	2	Kpn2146_0113	0	Kpn2146_0113	1	Kpn2146_0113	0	Kpn2146_0113	0
Kpn2146_0114	0	Kpn2146_0114	2	Kpn2146_0114	2	Kpn2146_0114	1	Kpn2146_0114	1	Kpn2146_0114	1	Kpn2146_0114	3	Kpn2146_0114	1	Kpn2146_0114	3	Kpn2146_0114	6	Kpn2146_0114	5	Kpn2146_0114	5	Kpn2146_0114	0	Kpn2146_0114	0	Kpn2146_0114	0	Kpn2146_0114	0	Kpn2146_0114	0	Kpn2146_0114	1	Kpn2146_0114	0	Kpn2146_0114	0	Kpn2146_0114	1	Kpn2146_0114	0	Kpn2146_0114	0	Kpn2146_0114	0	Kpn2146_0114	0
Kpn2146_0115	0	Kpn2146_0115	1	Kpn2146_0115	0	Kpn2146_0115	2	Kpn2146_0115	1	Kpn2146_0115	3	Kpn2146_0115	4	Kpn2146_0115	0	Kpn2146_0115	2	Kpn2146_0115	10	Kpn2146_0115	3	Kpn2146_0115	7	Kpn2146_0115	0	Kpn2146_0115	0	Kpn2146_0115	0	Kpn2146_0115	0	Kpn2146_0115	0	Kpn2146_0115	0	Kpn2146_0115	0	Kpn2146_0115	0	Kpn2146_0115	1	Kpn2146_0115	2	Kpn2146_0115	1	Kpn2146_0115	0	Kpn2146_0115	0
Kpn2146_0116	1	Kpn2146_0116	0	Kpn2146_0116	0	Kpn2146_0116	2	Kpn2146_0116	1	Kpn2146_0116	0	Kpn2146_0116	3	Kpn2146_0116	4	Kpn2146_0116	1	Kpn2146_0116	3	Kpn2146_0116	1	Kpn2146_0116	7	Kpn2146_0116	0	Kpn2146_0116	0	Kpn2146_0116	0	Kpn2146_0116	0	Kpn2146_0116	0	Kpn2146_0116	0	Kpn2146_0116	0	Kpn2146_0116	0	Kpn2146_0116	1	Kpn2146_0116	0	Kpn2146_0116	0	Kpn2146_0116	0	Kpn2146_0116	0
Kpn2146_0124	1	Kpn2146_0124	0	Kpn2146_0124	0	Kpn2146_0124	4	Kpn2146_0124	2	Kpn2146_0124	0	Kpn2146_0124	5	Kpn2146_0124	5	Kpn2146_0124	5	Kpn2146_0124	9	Kpn2146_0124	4	Kpn2146_0124	5	Kpn2146_0124	0	Kpn2146_0124	0	Kpn2146_0124	0	Kpn2146_0124	1	Kpn2146_0124	0	Kpn2146_0124	0	Kpn2146_0124	0	Kpn2146_0124	0	Kpn2146_0124	0	Kpn2146_0124	0	Kpn2146_0124	0	Kpn2146_0124	0	Kpn2146_0124	0
Kpn2146_0125	30	Kpn2146_0125	54	Kpn2146_0125	28	Kpn2146_0125	27	Kpn2146_0125	25	Kpn2146_0125	13	Kpn2146_0125	138	Kpn2146_0125	89	Kpn2146_0125	91	Kpn2146_0125	127	Kpn2146_0125	53	Kpn2146_0125	148	Kpn2146_0125	0	Kpn2146_0125	0	Kpn2146_0125	1	Kpn2146_0125	0	Kpn2146_0125	0	Kpn2146_0125	2	Kpn2146_0125	6	Kpn2146_0125	5	Kpn2146_0125	7	Kpn2146_0125	11	Kpn2146_0125	2	Kpn2146_0125	1	Kpn2146_0125	0
Kpn2146_0126	0	Kpn2146_0126	0	Kpn2146_0126	1	Kpn2146_0126	0	Kpn2146_0126	0	Kpn2146_0126	0	Kpn2146_0126	1	Kpn2146_0126	0	Kpn2146_0126	0	Kpn2146_0126	1	Kpn2146_0126	0	Kpn2146_0126	2	Kpn2146_0126	0	Kpn2146_0126	0	Kpn2146_0126	0	Kpn2146_0126	0	Kpn2146_0126	0	Kpn2146_0126	0	Kpn2146_0126	1	Kpn2146_0126	0	Kpn2146_0126	0	Kpn2146_0126	0	Kpn2146_0126	0	Kpn2146_0126	0	Kpn2146_0126	0
Kpn2146_0127	0	Kpn2146_0127	1	Kpn2146_0127	0	Kpn2146_0127	1	Kpn2146_0127	2	Kpn2146_0127	1	Kpn2146_0127	7	Kpn2146_0127	1	Kpn2146_0127	6	Kpn2146_0127	5	Kpn2146_0127	6	Kpn2146_0127	13	Kpn2146_0127	0	Kpn2146_0127	0	Kpn2146_0127	0	Kpn2146_0127	0	Kpn2146_0127	0	Kpn2146_0127	0	Kpn2146_0127	0	Kpn2146_0127	0	Kpn2146_0127	0	Kpn2146_0127	1	Kpn2146_0127	0	Kpn2146_0127	0	Kpn2146_0127	0
Kpn2146_0128	0	Kpn2146_0128	0	Kpn2146_0128	0	Kpn2146_0128	0	Kpn2146_0128	0	Kpn2146_0128	0	Kpn2146_0128	0	Kpn2146_0128	0	Kpn2146_0128	0	Kpn2146_0128	0	Kpn2146_0128	0	Kpn2146_0128	1	Kpn2146_0128	0	Kpn2146_0128	0	Kpn2146_0128	0	Kpn2146_0128	0	Kpn2146_0128	0	Kpn2146_0128	0	Kpn2146_0128	0	Kpn2146_0128	0	Kpn2146_0128	0	Kpn2146_0128	0	Kpn2146_0128	0	Kpn2146_0128	0	Kpn2146_0128	0
Kpn2146_0129	1	Kpn2146_0129	2	Kpn2146_0129	1	Kpn2146_0129	0	Kpn2146_0129	0	Kpn2146_0129	2	Kpn2146_0129	3	Kpn2146_0129	1	Kpn2146_0129	3	Kpn2146_0129	2	Kpn2146_0129	1	Kpn2146_0129	1	Kpn2146_0129	0	Kpn2146_0129	0	Kpn2146_0129	0	Kpn2146_0129	0	Kpn2146_0129	0	Kpn2146_0129	0	Kpn2146_0129	0	Kpn2146_0129	0	Kpn2146_0129	0	Kpn2146_0129	0	Kpn2146_0129	0	Kpn2146_0129	0	Kpn2146_0129	0
Kpn2146_0130	2	Kpn2146_0130	1	Kpn2146_0130	2	Kpn2146_0130	2	Kpn2146_0130	0	Kpn2146_0130	1	Kpn2146_0130	2	Kpn2146_0130	1	Kpn2146_0130	3	Kpn2146_0130	3	Kpn2146_0130	2	Kpn2146_0130	2	Kpn2146_0130	0	Kpn2146_0130	0	Kpn2146_0130	0	Kpn2146_0130	1	Kpn2146_0130	0	Kpn2146_0130	0	Kpn2146_0130	0	Kpn2146_0130	0	Kpn2146_0130	0	Kpn2146_0130	0	Kpn2146_0130	2	Kpn2146_0130	0	Kpn2146_0130	0
Kpn2146_0131	0	Kpn2146_0131	1	Kpn2146_0131	1	Kpn2146_0131	4	Kpn2146_0131	0	Kpn2146_0131	1	Kpn2146_0131	1	Kpn2146_0131	0	Kpn2146_0131	0	Kpn2146_0131	4	Kpn2146_0131	0	Kpn2146_0131	2	Kpn2146_0131	0	Kpn2146_0131	0	Kpn2146_0131	0	Kpn2146_0131	0	Kpn2146_0131	0	Kpn2146_0131	0	Kpn2146_0131	0	Kpn2146_0131	0	Kpn2146_0131	0	Kpn2146_0131	0	Kpn2146_0131	0	Kpn2146_0131	0	Kpn2146_0131	0
Kpn2146_0132	0	Kpn2146_0132	0	Kpn2146_0132	0	Kpn2146_0132	1	Kpn2146_0132	0	Kpn2146_0132	0	Kpn2146_0132	0	Kpn2146_0132	0	Kpn2146_0132	1	Kpn2146_0132	3	Kpn2146_0132	1	Kpn2146_0132	6	Kpn2146_0132	0	Kpn2146_0132	0	Kpn2146_0132	0	Kpn2146_0132	0	Kpn2146_0132	0	Kpn2146_0132	0	Kpn2146_0132	0	Kpn2146_0132	0	Kpn2146_0132	1	Kpn2146_0132	0	Kpn2146_0132	0	Kpn2146_0132	0	Kpn2146_0132	0
Kpn2146_0133	22	Kpn2146_0133	30	Kpn2146_0133	23	Kpn2146_0133	9	Kpn2146_0133	6	Kpn2146_0133	5	Kpn2146_0133	12	Kpn2146_0133	6	Kpn2146_0133	9	Kpn2146_0133	22	Kpn2146_0133	16	Kpn2146_0133	24	Kpn2146_0133	0	Kpn2146_0133	0	Kpn2146_0133	1	Kpn2146_0133	0	Kpn2146_0133	0	Kpn2146_0133	0	Kpn2146_0133	1	Kpn2146_0133	0	Kpn2146_0133	4	Kpn2146_0133	2	Kpn2146_0133	3	Kpn2146_0133	1	Kpn2146_0133	0
Kpn2146_0135	0	Kpn2146_0135	0	Kpn2146_0135	2	Kpn2146_0135	1	Kpn2146_0135	0	Kpn2146_0135	0	Kpn2146_0135	3	Kpn2146_0135	5	Kpn2146_0135	2	Kpn2146_0135	2	Kpn2146_0135	0	Kpn2146_0135	4	Kpn2146_0135	0	Kpn2146_0135	0	Kpn2146_0135	0	Kpn2146_0135	0	Kpn2146_0135	0	Kpn2146_0135	0	Kpn2146_0135	0	Kpn2146_0135	0	Kpn2146_0135	1	Kpn2146_0135	0	Kpn2146_0135	1	Kpn2146_0135	0	Kpn2146_0135	0
Kpn2146_0136	0	Kpn2146_0136	1	Kpn2146_0136	0	Kpn2146_0136	0	Kpn2146_0136	0	Kpn2146_0136	1	Kpn2146_0136	2	Kpn2146_0136	0	Kpn2146_0136	0	Kpn2146_0136	1	Kpn2146_0136	2	Kpn2146_0136	1	Kpn2146_0136	0	Kpn2146_0136	0	Kpn2146_0136	0	Kpn2146_0136	0	Kpn2146_0136	0	Kpn2146_0136	0	Kpn2146_0136	0	Kpn2146_0136	0	Kpn2146_0136	0	Kpn2146_0136	0	Kpn2146_0136	0	Kpn2146_0136	0	Kpn2146_0136	0
Kpn2146_0137	2	Kpn2146_0137	5	Kpn2146_0137	6	Kpn2146_0137	1	Kpn2146_0137	2	Kpn2146_0137	2	Kpn2146_0137	4	Kpn2146_0137	1	Kpn2146_0137	2	Kpn2146_0137	5	Kpn2146_0137	1	Kpn2146_0137	2	Kpn2146_0137	0	Kpn2146_0137	0	Kpn2146_0137	0	Kpn2146_0137	0	Kpn2146_0137	0	Kpn2146_0137	0	Kpn2146_0137	0	Kpn2146_0137	0	Kpn2146_0137	0	Kpn2146_0137	0	Kpn2146_0137	0	Kpn2146_0137	0	Kpn2146_0137	0
Kpn2146_0138	0	Kpn2146_0138	1	Kpn2146_0138	0	Kpn2146_0138	0	Kpn2146_0138	0	Kpn2146_0138	0	Kpn2146_0138	1	Kpn2146_0138	1	Kpn2146_0138	1	Kpn2146_0138	1	Kpn2146_0138	3	Kpn2146_0138	2	Kpn2146_0138	0	Kpn2146_0138	0	Kpn2146_0138	0	Kpn2146_0138	0	Kpn2146_0138	0	Kpn2146_0138	0	Kpn2146_0138	0	Kpn2146_0138	0	Kpn2146_0138	0	Kpn2146_0138	0	Kpn2146_0138	0	Kpn2146_0138	0	Kpn2146_0138	0
Kpn2146_0139	0	Kpn2146_0139	0	Kpn2146_0139	0	Kpn2146_0139	0	Kpn2146_0139	0	Kpn2146_0139	0	Kpn2146_0139	0	Kpn2146_0139	1	Kpn2146_0139	0	Kpn2146_0139	2	Kpn2146_0139	0	Kpn2146_0139	1	Kpn2146_0139	0	Kpn2146_0139	0	Kpn2146_0139	0	Kpn2146_0139	0	Kpn2146_0139	1	Kpn2146_0139	0	Kpn2146_0139	0	Kpn2146_0139	0	Kpn2146_0139	0	Kpn2146_0139	0	Kpn2146_0139	0	Kpn2146_0139	0	Kpn2146_0139	0
Kpn2146_0140	0	Kpn2146_0140	2	Kpn2146_0140	1	Kpn2146_0140	1	Kpn2146_0140	0	Kpn2146_0140	1	Kpn2146_0140	1	Kpn2146_0140	2	Kpn2146_0140	1	Kpn2146_0140	0	Kpn2146_0140	0	Kpn2146_0140	2	Kpn2146_0140	0	Kpn2146_0140	0	Kpn2146_0140	0	Kpn2146_0140	0	Kpn2146_0140	0	Kpn2146_0140	0	Kpn2146_0140	0	Kpn2146_0140	0	Kpn2146_0140	0	Kpn2146_0140	0	Kpn2146_0140	0	Kpn2146_0140	0	Kpn2146_0140	0
Kpn2146_0141	1	Kpn2146_0141	5	Kpn2146_0141	8	Kpn2146_0141	5	Kpn2146_0141	5	Kpn2146_0141	1	Kpn2146_0141	8	Kpn2146_0141	3	Kpn2146_0141	2	Kpn2146_0141	2	Kpn2146_0141	1	Kpn2146_0141	3	Kpn2146_0141	0	Kpn2146_0141	0	Kpn2146_0141	0	Kpn2146_0141	0	Kpn2146_0141	1	Kpn2146_0141	0	Kpn2146_0141	0	Kpn2146_0141	1	Kpn2146_0141	0	Kpn2146_0141	1	Kpn2146_0141	0	Kpn2146_0141	0	Kpn2146_0141	0
Kpn2146_0142	9	Kpn2146_0142	8	Kpn2146_0142	7	Kpn2146_0142	5	Kpn2146_0142	7	Kpn2146_0142	7	Kpn2146_0142	17	Kpn2146_0142	20	Kpn2146_0142	10	Kpn2146_0142	18	Kpn2146_0142	9	Kpn2146_0142	23	Kpn2146_0142	0	Kpn2146_0142	0	Kpn2146_0142	0	Kpn2146_0142	1	Kpn2146_0142	0	Kpn2146_0142	0	Kpn2146_0142	2	Kpn2146_0142	0	Kpn2146_0142	6	Kpn2146_0142	0	Kpn2146_0142	3	Kpn2146_0142	0	Kpn2146_0142	0
Kpn2146_0143	7	Kpn2146_0143	25	Kpn2146_0143	11	Kpn2146_0143	19	Kpn2146_0143	21	Kpn2146_0143	21	Kpn2146_0143	70	Kpn2146_0143	41	Kpn2146_0143	35	Kpn2146_0143	36	Kpn2146_0143	20	Kpn2146_0143	54	Kpn2146_0143	0	Kpn2146_0143	1	Kpn2146_0143	0	Kpn2146_0143	1	Kpn2146_0143	0	Kpn2146_0143	1	Kpn2146_0143	3	Kpn2146_0143	2	Kpn2146_0143	5	Kpn2146_0143	3	Kpn2146_0143	3	Kpn2146_0143	1	Kpn2146_0143	0
Kpn2146_0144	19	Kpn2146_0144	38	Kpn2146_0144	19	Kpn2146_0144	43	Kpn2146_0144	33	Kpn2146_0144	50	Kpn2146_0144	93	Kpn2146_0144	90	Kpn2146_0144	62	Kpn2146_0144	62	Kpn2146_0144	48	Kpn2146_0144	85	Kpn2146_0144	0	Kpn2146_0144	0	Kpn2146_0144	0	Kpn2146_0144	1	Kpn2146_0144	0	Kpn2146_0144	3	Kpn2146_0144	5	Kpn2146_0144	1	Kpn2146_0144	8	Kpn2146_0144	10	Kpn2146_0144	4	Kpn2146_0144	0	Kpn2146_0144	0
Kpn2146_0145	2	Kpn2146_0145	9	Kpn2146_0145	6	Kpn2146_0145	5	Kpn2146_0145	3	Kpn2146_0145	4	Kpn2146_0145	13	Kpn2146_0145	4	Kpn2146_0145	6	Kpn2146_0145	9	Kpn2146_0145	11	Kpn2146_0145	14	Kpn2146_0145	0	Kpn2146_0145	0	Kpn2146_0145	0	Kpn2146_0145	0	Kpn2146_0145	0	Kpn2146_0145	0	Kpn2146_0145	0	Kpn2146_0145	1	Kpn2146_0145	3	Kpn2146_0145	2	Kpn2146_0145	0	Kpn2146_0145	0	Kpn2146_0145	0
Kpn2146_0146	2	Kpn2146_0146	13	Kpn2146_0146	10	Kpn2146_0146	5	Kpn2146_0146	4	Kpn2146_0146	2	Kpn2146_0146	10	Kpn2146_0146	10	Kpn2146_0146	6	Kpn2146_0146	8	Kpn2146_0146	2	Kpn2146_0146	5	Kpn2146_0146	0	Kpn2146_0146	0	Kpn2146_0146	0	Kpn2146_0146	0	Kpn2146_0146	0	Kpn2146_0146	1	Kpn2146_0146	0	Kpn2146_0146	0	Kpn2146_0146	0	Kpn2146_0146	0	Kpn2146_0146	1	Kpn2146_0146	0	Kpn2146_0146	0
Kpn2146_0147	4	Kpn2146_0147	6	Kpn2146_0147	11	Kpn2146_0147	7	Kpn2146_0147	1	Kpn2146_0147	5	Kpn2146_0147	6	Kpn2146_0147	4	Kpn2146_0147	6	Kpn2146_0147	4	Kpn2146_0147	2	Kpn2146_0147	1	Kpn2146_0147	0	Kpn2146_0147	0	Kpn2146_0147	0	Kpn2146_0147	0	Kpn2146_0147	0	Kpn2146_0147	0	Kpn2146_0147	0	Kpn2146_0147	1	Kpn2146_0147	0	Kpn2146_0147	0	Kpn2146_0147	2	Kpn2146_0147	0	Kpn2146_0147	0
Kpn2146_0148	3	Kpn2146_0148	2	Kpn2146_0148	6	Kpn2146_0148	1	Kpn2146_0148	1	Kpn2146_0148	4	Kpn2146_0148	2	Kpn2146_0148	1	Kpn2146_0148	3	Kpn2146_0148	1	Kpn2146_0148	1	Kpn2146_0148	2	Kpn2146_0148	0	Kpn2146_0148	0	Kpn2146_0148	0	Kpn2146_0148	0	Kpn2146_0148	1	Kpn2146_0148	1	Kpn2146_0148	0	Kpn2146_0148	0	Kpn2146_0148	0	Kpn2146_0148	0	Kpn2146_0148	0	Kpn2146_0148	0	Kpn2146_0148	0
Kpn2146_0149	5	Kpn2146_0149	13	Kpn2146_0149	3	Kpn2146_0149	3	Kpn2146_0149	1	Kpn2146_0149	3	Kpn2146_0149	7	Kpn2146_0149	2	Kpn2146_0149	3	Kpn2146_0149	6	Kpn2146_0149	2	Kpn2146_0149	4	Kpn2146_0149	0	Kpn2146_0149	0	Kpn2146_0149	0	Kpn2146_0149	0	Kpn2146_0149	1	Kpn2146_0149	0	Kpn2146_0149	0	Kpn2146_0149	1	Kpn2146_0149	0	Kpn2146_0149	0	Kpn2146_0149	1	Kpn2146_0149	0	Kpn2146_0149	0
Kpn2146_0150	2	Kpn2146_0150	4	Kpn2146_0150	1	Kpn2146_0150	5	Kpn2146_0150	1	Kpn2146_0150	4	Kpn2146_0150	4	Kpn2146_0150	2	Kpn2146_0150	3	Kpn2146_0150	6	Kpn2146_0150	2	Kpn2146_0150	3	Kpn2146_0150	0	Kpn2146_0150	0	Kpn2146_0150	0	Kpn2146_0150	0	Kpn2146_0150	0	Kpn2146_0150	0	Kpn2146_0150	0	Kpn2146_0150	0	Kpn2146_0150	0	Kpn2146_0150	0	Kpn2146_0150	0	Kpn2146_0150	0	Kpn2146_0150	0
Kpn2146_0151	1	Kpn2146_0151	1	Kpn2146_0151	0	Kpn2146_0151	0	Kpn2146_0151	1	Kpn2146_0151	2	Kpn2146_0151	3	Kpn2146_0151	1	Kpn2146_0151	3	Kpn2146_0151	0	Kpn2146_0151	1	Kpn2146_0151	2	Kpn2146_0151	0	Kpn2146_0151	0	Kpn2146_0151	0	Kpn2146_0151	0	Kpn2146_0151	0	Kpn2146_0151	1	Kpn2146_0151	0	Kpn2146_0151	0	Kpn2146_0151	0	Kpn2146_0151	0	Kpn2146_0151	0	Kpn2146_0151	0	Kpn2146_0151	0
Kpn2146_0152	2	Kpn2146_0152	1	Kpn2146_0152	2	Kpn2146_0152	3	Kpn2146_0152	0	Kpn2146_0152	2	Kpn2146_0152	2	Kpn2146_0152	0	Kpn2146_0152	0	Kpn2146_0152	1	Kpn2146_0152	0	Kpn2146_0152	1	Kpn2146_0152	0	Kpn2146_0152	0	Kpn2146_0152	0	Kpn2146_0152	0	Kpn2146_0152	0	Kpn2146_0152	0	Kpn2146_0152	0	Kpn2146_0152	0	Kpn2146_0152	0	Kpn2146_0152	1	Kpn2146_0152	1	Kpn2146_0152	0	Kpn2146_0152	0
Kpn2146_0153	3	Kpn2146_0153	1	Kpn2146_0153	3	Kpn2146_0153	3	Kpn2146_0153	0	Kpn2146_0153	0	Kpn2146_0153	1	Kpn2146_0153	0	Kpn2146_0153	1	Kpn2146_0153	6	Kpn2146_0153	0	Kpn2146_0153	0	Kpn2146_0153	0	Kpn2146_0153	0	Kpn2146_0153	0	Kpn2146_0153	0	Kpn2146_0153	0	Kpn2146_0153	0	Kpn2146_0153	0	Kpn2146_0153	0	Kpn2146_0153	2	Kpn2146_0153	0	Kpn2146_0153	0	Kpn2146_0153	0	Kpn2146_0153	0
Kpn2146_0154	0	Kpn2146_0154	2	Kpn2146_0154	1	Kpn2146_0154	1	Kpn2146_0154	2	Kpn2146_0154	1	Kpn2146_0154	1	Kpn2146_0154	2	Kpn2146_0154	0	Kpn2146_0154	3	Kpn2146_0154	1	Kpn2146_0154	0	Kpn2146_0154	0	Kpn2146_0154	0	Kpn2146_0154	0	Kpn2146_0154	0	Kpn2146_0154	0	Kpn2146_0154	0	Kpn2146_0154	0	Kpn2146_0154	0	Kpn2146_0154	0	Kpn2146_0154	0	Kpn2146_0154	0	Kpn2146_0154	0	Kpn2146_0154	0
Kpn2146_0155	2	Kpn2146_0155	3	Kpn2146_0155	2	Kpn2146_0155	1	Kpn2146_0155	2	Kpn2146_0155	1	Kpn2146_0155	1	Kpn2146_0155	2	Kpn2146_0155	1	Kpn2146_0155	6	Kpn2146_0155	0	Kpn2146_0155	1	Kpn2146_0155	0	Kpn2146_0155	0	Kpn2146_0155	0	Kpn2146_0155	0	Kpn2146_0155	0	Kpn2146_0155	0	Kpn2146_0155	0	Kpn2146_0155	0	Kpn2146_0155	0	Kpn2146_0155	1	Kpn2146_0155	0	Kpn2146_0155	0	Kpn2146_0155	0
Kpn2146_0156	0	Kpn2146_0156	3	Kpn2146_0156	0	Kpn2146_0156	0	Kpn2146_0156	1	Kpn2146_0156	0	Kpn2146_0156	0	Kpn2146_0156	2	Kpn2146_0156	1	Kpn2146_0156	0	Kpn2146_0156	1	Kpn2146_0156	2	Kpn2146_0156	0	Kpn2146_0156	0	Kpn2146_0156	0	Kpn2146_0156	0	Kpn2146_0156	0	Kpn2146_0156	0	Kpn2146_0156	0	Kpn2146_0156	0	Kpn2146_0156	0	Kpn2146_0156	1	Kpn2146_0156	0	Kpn2146_0156	0	Kpn2146_0156	0
Kpn2146_0157	1	Kpn2146_0157	3	Kpn2146_0157	4	Kpn2146_0157	0	Kpn2146_0157	1	Kpn2146_0157	1	Kpn2146_0157	2	Kpn2146_0157	1	Kpn2146_0157	1	Kpn2146_0157	5	Kpn2146_0157	0	Kpn2146_0157	2	Kpn2146_0157	0	Kpn2146_0157	0	Kpn2146_0157	0	Kpn2146_0157	0	Kpn2146_0157	0	Kpn2146_0157	0	Kpn2146_0157	0	Kpn2146_0157	0	Kpn2146_0157	1	Kpn2146_0157	0	Kpn2146_0157	1	Kpn2146_0157	0	Kpn2146_0157	0
Kpn2146_0163	1	Kpn2146_0163	1	Kpn2146_0163	4	Kpn2146_0163	4	Kpn2146_0163	8	Kpn2146_0163	4	Kpn2146_0163	7	Kpn2146_0163	6	Kpn2146_0163	2	Kpn2146_0163	4	Kpn2146_0163	1	Kpn2146_0163	2	Kpn2146_0163	0	Kpn2146_0163	0	Kpn2146_0163	0	Kpn2146_0163	0	Kpn2146_0163	0	Kpn2146_0163	0	Kpn2146_0163	0	Kpn2146_0163	0	Kpn2146_0163	1	Kpn2146_0163	0	Kpn2146_0163	0	Kpn2146_0163	0	Kpn2146_0163	0
Kpn2146_0164	1	Kpn2146_0164	6	Kpn2146_0164	0	Kpn2146_0164	2	Kpn2146_0164	0	Kpn2146_0164	8	Kpn2146_0164	7	Kpn2146_0164	5	Kpn2146_0164	1	Kpn2146_0164	1	Kpn2146_0164	0	Kpn2146_0164	6	Kpn2146_0164	0	Kpn2146_0164	0	Kpn2146_0164	0	Kpn2146_0164	0	Kpn2146_0164	0	Kpn2146_0164	0	Kpn2146_0164	0	Kpn2146_0164	0	Kpn2146_0164	0	Kpn2146_0164	0	Kpn2146_0164	0	Kpn2146_0164	0	Kpn2146_0164	0
Kpn2146_0165	0	Kpn2146_0165	2	Kpn2146_0165	2	Kpn2146_0165	2	Kpn2146_0165	2	Kpn2146_0165	2	Kpn2146_0165	10	Kpn2146_0165	6	Kpn2146_0165	4	Kpn2146_0165	8	Kpn2146_0165	2	Kpn2146_0165	6	Kpn2146_0165	0	Kpn2146_0165	0	Kpn2146_0165	0	Kpn2146_0165	0	Kpn2146_0165	0	Kpn2146_0165	0	Kpn2146_0165	0	Kpn2146_0165	0	Kpn2146_0165	2	Kpn2146_0165	0	Kpn2146_0165	2	Kpn2146_0165	0	Kpn2146_0165	0
Kpn2146_0166	1	Kpn2146_0166	3	Kpn2146_0166	4	Kpn2146_0166	5	Kpn2146_0166	2	Kpn2146_0166	3	Kpn2146_0166	13	Kpn2146_0166	0	Kpn2146_0166	3	Kpn2146_0166	16	Kpn2146_0166	9	Kpn2146_0166	14	Kpn2146_0166	0	Kpn2146_0166	0	Kpn2146_0166	0	Kpn2146_0166	1	Kpn2146_0166	1	Kpn2146_0166	0	Kpn2146_0166	1	Kpn2146_0166	0	Kpn2146_0166	2	Kpn2146_0166	1	Kpn2146_0166	1	Kpn2146_0166	0	Kpn2146_0166	0
Kpn2146_0167	18	Kpn2146_0167	48	Kpn2146_0167	35	Kpn2146_0167	66	Kpn2146_0167	38	Kpn2146_0167	54	Kpn2146_0167	128	Kpn2146_0167	73	Kpn2146_0167	85	Kpn2146_0167	85	Kpn2146_0167	86	Kpn2146_0167	185	Kpn2146_0167	0	Kpn2146_0167	0	Kpn2146_0167	2	Kpn2146_0167	2	Kpn2146_0167	2	Kpn2146_0167	3	Kpn2146_0167	2	Kpn2146_0167	3	Kpn2146_0167	16	Kpn2146_0167	6	Kpn2146_0167	9	Kpn2146_0167	0	Kpn2146_0167	0
Kpn2146_0168	2	Kpn2146_0168	2	Kpn2146_0168	1	Kpn2146_0168	3	Kpn2146_0168	4	Kpn2146_0168	0	Kpn2146_0168	5	Kpn2146_0168	5	Kpn2146_0168	5	Kpn2146_0168	17	Kpn2146_0168	6	Kpn2146_0168	8	Kpn2146_0168	0	Kpn2146_0168	0	Kpn2146_0168	0	Kpn2146_0168	0	Kpn2146_0168	0	Kpn2146_0168	0	Kpn2146_0168	0	Kpn2146_0168	0	Kpn2146_0168	3	Kpn2146_0168	1	Kpn2146_0168	0	Kpn2146_0168	0	Kpn2146_0168	0
Kpn2146_0169	2	Kpn2146_0169	2	Kpn2146_0169	2	Kpn2146_0169	1	Kpn2146_0169	2	Kpn2146_0169	2	Kpn2146_0169	5	Kpn2146_0169	2	Kpn2146_0169	0	Kpn2146_0169	1	Kpn2146_0169	4	Kpn2146_0169	13	Kpn2146_0169	0	Kpn2146_0169	0	Kpn2146_0169	0	Kpn2146_0169	0	Kpn2146_0169	0	Kpn2146_0169	0	Kpn2146_0169	0	Kpn2146_0169	0	Kpn2146_0169	1	Kpn2146_0169	0	Kpn2146_0169	0	Kpn2146_0169	0	Kpn2146_0169	0
Kpn2146_0170	0	Kpn2146_0170	4	Kpn2146_0170	5	Kpn2146_0170	11	Kpn2146_0170	5	Kpn2146_0170	5	Kpn2146_0170	10	Kpn2146_0170	7	Kpn2146_0170	9	Kpn2146_0170	15	Kpn2146_0170	9	Kpn2146_0170	28	Kpn2146_0170	0	Kpn2146_0170	0	Kpn2146_0170	0	Kpn2146_0170	0	Kpn2146_0170	0	Kpn2146_0170	0	Kpn2146_0170	1	Kpn2146_0170	1	Kpn2146_0170	4	Kpn2146_0170	2	Kpn2146_0170	3	Kpn2146_0170	0	Kpn2146_0170	0
Kpn2146_0171	0	Kpn2146_0171	4	Kpn2146_0171	2	Kpn2146_0171	7	Kpn2146_0171	4	Kpn2146_0171	0	Kpn2146_0171	3	Kpn2146_0171	3	Kpn2146_0171	0	Kpn2146_0171	2	Kpn2146_0171	1	Kpn2146_0171	4	Kpn2146_0171	0	Kpn2146_0171	1	Kpn2146_0171	0	Kpn2146_0171	0	Kpn2146_0171	0	Kpn2146_0171	0	Kpn2146_0171	0	Kpn2146_0171	0	Kpn2146_0171	1	Kpn2146_0171	1	Kpn2146_0171	0	Kpn2146_0171	0	Kpn2146_0171	0
Kpn2146_0172	1	Kpn2146_0172	2	Kpn2146_0172	3	Kpn2146_0172	2	Kpn2146_0172	0	Kpn2146_0172	2	Kpn2146_0172	3	Kpn2146_0172	1	Kpn2146_0172	4	Kpn2146_0172	3	Kpn2146_0172	0	Kpn2146_0172	4	Kpn2146_0172	0	Kpn2146_0172	0	Kpn2146_0172	0	Kpn2146_0172	0	Kpn2146_0172	0	Kpn2146_0172	0	Kpn2146_0172	0	Kpn2146_0172	0	Kpn2146_0172	0	Kpn2146_0172	0	Kpn2146_0172	0	Kpn2146_0172	0	Kpn2146_0172	0
Kpn2146_0173	1	Kpn2146_0173	1	Kpn2146_0173	1	Kpn2146_0173	3	Kpn2146_0173	1	Kpn2146_0173	1	Kpn2146_0173	2	Kpn2146_0173	0	Kpn2146_0173	1	Kpn2146_0173	5	Kpn2146_0173	0	Kpn2146_0173	1	Kpn2146_0173	0	Kpn2146_0173	0	Kpn2146_0173	0	Kpn2146_0173	0	Kpn2146_0173	0	Kpn2146_0173	0	Kpn2146_0173	0	Kpn2146_0173	0	Kpn2146_0173	0	Kpn2146_0173	0	Kpn2146_0173	1	Kpn2146_0173	0	Kpn2146_0173	0
Kpn2146_0174	1	Kpn2146_0174	5	Kpn2146_0174	3	Kpn2146_0174	14	Kpn2146_0174	4	Kpn2146_0174	7	Kpn2146_0174	10	Kpn2146_0174	8	Kpn2146_0174	10	Kpn2146_0174	11	Kpn2146_0174	2	Kpn2146_0174	8	Kpn2146_0174	0	Kpn2146_0174	0	Kpn2146_0174	0	Kpn2146_0174	0	Kpn2146_0174	0	Kpn2146_0174	0	Kpn2146_0174	0	Kpn2146_0174	0	Kpn2146_0174	1	Kpn2146_0174	0	Kpn2146_0174	0	Kpn2146_0174	0	Kpn2146_0174	0
Kpn2146_0176	1	Kpn2146_0176	2	Kpn2146_0176	0	Kpn2146_0176	4	Kpn2146_0176	1	Kpn2146_0176	1	Kpn2146_0176	5	Kpn2146_0176	0	Kpn2146_0176	8	Kpn2146_0176	8	Kpn2146_0176	2	Kpn2146_0176	5	Kpn2146_0176	0	Kpn2146_0176	0	Kpn2146_0176	0	Kpn2146_0176	0	Kpn2146_0176	1	Kpn2146_0176	0	Kpn2146_0176	0	Kpn2146_0176	0	Kpn2146_0176	0	Kpn2146_0176	0	Kpn2146_0176	0	Kpn2146_0176	0	Kpn2146_0176	0
Kpn2146_0177	0	Kpn2146_0177	1	Kpn2146_0177	2	Kpn2146_0177	3	Kpn2146_0177	1	Kpn2146_0177	1	Kpn2146_0177	2	Kpn2146_0177	1	Kpn2146_0177	0	Kpn2146_0177	4	Kpn2146_0177	0	Kpn2146_0177	1	Kpn2146_0177	0	Kpn2146_0177	0	Kpn2146_0177	0	Kpn2146_0177	0	Kpn2146_0177	0	Kpn2146_0177	1	Kpn2146_0177	0	Kpn2146_0177	0	Kpn2146_0177	1	Kpn2146_0177	0	Kpn2146_0177	0	Kpn2146_0177	0	Kpn2146_0177	0
Kpn2146_0178	1	Kpn2146_0178	0	Kpn2146_0178	0	Kpn2146_0178	0	Kpn2146_0178	0	Kpn2146_0178	0	Kpn2146_0178	0	Kpn2146_0178	0	Kpn2146_0178	1	Kpn2146_0178	2	Kpn2146_0178	0	Kpn2146_0178	0	Kpn2146_0178	0	Kpn2146_0178	0	Kpn2146_0178	0	Kpn2146_0178	0	Kpn2146_0178	0	Kpn2146_0178	0	Kpn2146_0178	0	Kpn2146_0178	0	Kpn2146_0178	0	Kpn2146_0178	0	Kpn2146_0178	0	Kpn2146_0178	0	Kpn2146_0178	0
Kpn2146_0179	0	Kpn2146_0179	3	Kpn2146_0179	2	Kpn2146_0179	5	Kpn2146_0179	3	Kpn2146_0179	5	Kpn2146_0179	7	Kpn2146_0179	8	Kpn2146_0179	1	Kpn2146_0179	5	Kpn2146_0179	3	Kpn2146_0179	8	Kpn2146_0179	0	Kpn2146_0179	0	Kpn2146_0179	1	Kpn2146_0179	0	Kpn2146_0179	0	Kpn2146_0179	0	Kpn2146_0179	0	Kpn2146_0179	0	Kpn2146_0179	0	Kpn2146_0179	1	Kpn2146_0179	0	Kpn2146_0179	0	Kpn2146_0179	0
Kpn2146_0180	2	Kpn2146_0180	8	Kpn2146_0180	8	Kpn2146_0180	6	Kpn2146_0180	4	Kpn2146_0180	6	Kpn2146_0180	3	Kpn2146_0180	4	Kpn2146_0180	8	Kpn2146_0180	11	Kpn2146_0180	6	Kpn2146_0180	9	Kpn2146_0180	0	Kpn2146_0180	0	Kpn2146_0180	0	Kpn2146_0180	0	Kpn2146_0180	0	Kpn2146_0180	0	Kpn2146_0180	0	Kpn2146_0180	0	Kpn2146_0180	0	Kpn2146_0180	1	Kpn2146_0180	1	Kpn2146_0180	0	Kpn2146_0180	0
Kpn2146_0181	1	Kpn2146_0181	2	Kpn2146_0181	0	Kpn2146_0181	2	Kpn2146_0181	1	Kpn2146_0181	4	Kpn2146_0181	0	Kpn2146_0181	0	Kpn2146_0181	1	Kpn2146_0181	3	Kpn2146_0181	1	Kpn2146_0181	2	Kpn2146_0181	0	Kpn2146_0181	0	Kpn2146_0181	0	Kpn2146_0181	0	Kpn2146_0181	0	Kpn2146_0181	0	Kpn2146_0181	0	Kpn2146_0181	0	Kpn2146_0181	3	Kpn2146_0181	1	Kpn2146_0181	0	Kpn2146_0181	0	Kpn2146_0181	0
Kpn2146_0182	1	Kpn2146_0182	3	Kpn2146_0182	2	Kpn2146_0182	1	Kpn2146_0182	1	Kpn2146_0182	1	Kpn2146_0182	9	Kpn2146_0182	5	Kpn2146_0182	10	Kpn2146_0182	8	Kpn2146_0182	3	Kpn2146_0182	8	Kpn2146_0182	0	Kpn2146_0182	0	Kpn2146_0182	0	Kpn2146_0182	0	Kpn2146_0182	0	Kpn2146_0182	0	Kpn2146_0182	0	Kpn2146_0182	0	Kpn2146_0182	0	Kpn2146_0182	1	Kpn2146_0182	0	Kpn2146_0182	0	Kpn2146_0182	0
Kpn2146_0183	1	Kpn2146_0183	0	Kpn2146_0183	0	Kpn2146_0183	0	Kpn2146_0183	0	Kpn2146_0183	0	Kpn2146_0183	1	Kpn2146_0183	0	Kpn2146_0183	0	Kpn2146_0183	1	Kpn2146_0183	0	Kpn2146_0183	0	Kpn2146_0183	0	Kpn2146_0183	0	Kpn2146_0183	0	Kpn2146_0183	0	Kpn2146_0183	0	Kpn2146_0183	0	Kpn2146_0183	0	Kpn2146_0183	0	Kpn2146_0183	1	Kpn2146_0183	0	Kpn2146_0183	0	Kpn2146_0183	0	Kpn2146_0183	0
Kpn2146_0184	6	Kpn2146_0184	8	Kpn2146_0184	7	Kpn2146_0184	18	Kpn2146_0184	12	Kpn2146_0184	20	Kpn2146_0184	29	Kpn2146_0184	26	Kpn2146_0184	18	Kpn2146_0184	51	Kpn2146_0184	30	Kpn2146_0184	60	Kpn2146_0184	0	Kpn2146_0184	0	Kpn2146_0184	0	Kpn2146_0184	0	Kpn2146_0184	0	Kpn2146_0184	0	Kpn2146_0184	1	Kpn2146_0184	0	Kpn2146_0184	7	Kpn2146_0184	2	Kpn2146_0184	2	Kpn2146_0184	0	Kpn2146_0184	0
Kpn2146_0185	1	Kpn2146_0185	7	Kpn2146_0185	0	Kpn2146_0185	2	Kpn2146_0185	1	Kpn2146_0185	1	Kpn2146_0185	4	Kpn2146_0185	2	Kpn2146_0185	2	Kpn2146_0185	2	Kpn2146_0185	0	Kpn2146_0185	4	Kpn2146_0185	0	Kpn2146_0185	0	Kpn2146_0185	0	Kpn2146_0185	0	Kpn2146_0185	0	Kpn2146_0185	0	Kpn2146_0185	0	Kpn2146_0185	1	Kpn2146_0185	1	Kpn2146_0185	1	Kpn2146_0185	0	Kpn2146_0185	0	Kpn2146_0185	0
Kpn2146_0186	0	Kpn2146_0186	0	Kpn2146_0186	0	Kpn2146_0186	1	Kpn2146_0186	0	Kpn2146_0186	0	Kpn2146_0186	0	Kpn2146_0186	0	Kpn2146_0186	2	Kpn2146_0186	2	Kpn2146_0186	0	Kpn2146_0186	3	Kpn2146_0186	0	Kpn2146_0186	0	Kpn2146_0186	0	Kpn2146_0186	0	Kpn2146_0186	0	Kpn2146_0186	0	Kpn2146_0186	0	Kpn2146_0186	0	Kpn2146_0186	0	Kpn2146_0186	0	Kpn2146_0186	0	Kpn2146_0186	0	Kpn2146_0186	0
Kpn2146_0187	0	Kpn2146_0187	0	Kpn2146_0187	4	Kpn2146_0187	0	Kpn2146_0187	0	Kpn2146_0187	0	Kpn2146_0187	0	Kpn2146_0187	0	Kpn2146_0187	0	Kpn2146_0187	9	Kpn2146_0187	2	Kpn2146_0187	3	Kpn2146_0187	0	Kpn2146_0187	0	Kpn2146_0187	0	Kpn2146_0187	0	Kpn2146_0187	0	Kpn2146_0187	0	Kpn2146_0187	0	Kpn2146_0187	0	Kpn2146_0187	1	Kpn2146_0187	0	Kpn2146_0187	0	Kpn2146_0187	0	Kpn2146_0187	0
Kpn2146_0188	0	Kpn2146_0188	6	Kpn2146_0188	4	Kpn2146_0188	8	Kpn2146_0188	4	Kpn2146_0188	10	Kpn2146_0188	19	Kpn2146_0188	14	Kpn2146_0188	12	Kpn2146_0188	18	Kpn2146_0188	10	Kpn2146_0188	19	Kpn2146_0188	0	Kpn2146_0188	0	Kpn2146_0188	0	Kpn2146_0188	0	Kpn2146_0188	1	Kpn2146_0188	0	Kpn2146_0188	0	Kpn2146_0188	1	Kpn2146_0188	0	Kpn2146_0188	0	Kpn2146_0188	0	Kpn2146_0188	0	Kpn2146_0188	0
Kpn2146_0189	1	Kpn2146_0189	2	Kpn2146_0189	0	Kpn2146_0189	4	Kpn2146_0189	0	Kpn2146_0189	4	Kpn2146_0189	8	Kpn2146_0189	3	Kpn2146_0189	2	Kpn2146_0189	1	Kpn2146_0189	1	Kpn2146_0189	1	Kpn2146_0189	0	Kpn2146_0189	0	Kpn2146_0189	0	Kpn2146_0189	0	Kpn2146_0189	0	Kpn2146_0189	0	Kpn2146_0189	0	Kpn2146_0189	0	Kpn2146_0189	1	Kpn2146_0189	0	Kpn2146_0189	0	Kpn2146_0189	0	Kpn2146_0189	0
Kpn2146_0190	0	Kpn2146_0190	0	Kpn2146_0190	0	Kpn2146_0190	3	Kpn2146_0190	2	Kpn2146_0190	4	Kpn2146_0190	8	Kpn2146_0190	1	Kpn2146_0190	11	Kpn2146_0190	6	Kpn2146_0190	4	Kpn2146_0190	3	Kpn2146_0190	0	Kpn2146_0190	0	Kpn2146_0190	0	Kpn2146_0190	0	Kpn2146_0190	0	Kpn2146_0190	0	Kpn2146_0190	0	Kpn2146_0190	0	Kpn2146_0190	0	Kpn2146_0190	0	Kpn2146_0190	0	Kpn2146_0190	0	Kpn2146_0190	0
Kpn2146_0191	2	Kpn2146_0191	4	Kpn2146_0191	3	Kpn2146_0191	6	Kpn2146_0191	5	Kpn2146_0191	2	Kpn2146_0191	11	Kpn2146_0191	2	Kpn2146_0191	9	Kpn2146_0191	13	Kpn2146_0191	6	Kpn2146_0191	15	Kpn2146_0191	0	Kpn2146_0191	0	Kpn2146_0191	0	Kpn2146_0191	0	Kpn2146_0191	0	Kpn2146_0191	0	Kpn2146_0191	0	Kpn2146_0191	1	Kpn2146_0191	0	Kpn2146_0191	0	Kpn2146_0191	1	Kpn2146_0191	0	Kpn2146_0191	0
Kpn2146_0192	0	Kpn2146_0192	4	Kpn2146_0192	3	Kpn2146_0192	5	Kpn2146_0192	1	Kpn2146_0192	1	Kpn2146_0192	1	Kpn2146_0192	2	Kpn2146_0192	2	Kpn2146_0192	0	Kpn2146_0192	2	Kpn2146_0192	3	Kpn2146_0192	0	Kpn2146_0192	0	Kpn2146_0192	0	Kpn2146_0192	0	Kpn2146_0192	0	Kpn2146_0192	0	Kpn2146_0192	0	Kpn2146_0192	0	Kpn2146_0192	0	Kpn2146_0192	0	Kpn2146_0192	0	Kpn2146_0192	0	Kpn2146_0192	0
Kpn2146_0193	7	Kpn2146_0193	9	Kpn2146_0193	3	Kpn2146_0193	11	Kpn2146_0193	9	Kpn2146_0193	14	Kpn2146_0193	29	Kpn2146_0193	8	Kpn2146_0193	18	Kpn2146_0193	24	Kpn2146_0193	15	Kpn2146_0193	38	Kpn2146_0193	0	Kpn2146_0193	0	Kpn2146_0193	0	Kpn2146_0193	0	Kpn2146_0193	0	Kpn2146_0193	0	Kpn2146_0193	1	Kpn2146_0193	1	Kpn2146_0193	3	Kpn2146_0193	3	Kpn2146_0193	1	Kpn2146_0193	0	Kpn2146_0193	0
Kpn2146_0194	6	Kpn2146_0194	3	Kpn2146_0194	1	Kpn2146_0194	2	Kpn2146_0194	3	Kpn2146_0194	3	Kpn2146_0194	24	Kpn2146_0194	7	Kpn2146_0194	9	Kpn2146_0194	15	Kpn2146_0194	16	Kpn2146_0194	18	Kpn2146_0194	0	Kpn2146_0194	0	Kpn2146_0194	0	Kpn2146_0194	0	Kpn2146_0194	0	Kpn2146_0194	0	Kpn2146_0194	2	Kpn2146_0194	1	Kpn2146_0194	0	Kpn2146_0194	1	Kpn2146_0194	0	Kpn2146_0194	0	Kpn2146_0194	0
Kpn2146_0195	7	Kpn2146_0195	5	Kpn2146_0195	7	Kpn2146_0195	10	Kpn2146_0195	6	Kpn2146_0195	4	Kpn2146_0195	7	Kpn2146_0195	5	Kpn2146_0195	8	Kpn2146_0195	9	Kpn2146_0195	4	Kpn2146_0195	12	Kpn2146_0195	0	Kpn2146_0195	0	Kpn2146_0195	0	Kpn2146_0195	0	Kpn2146_0195	0	Kpn2146_0195	0	Kpn2146_0195	1	Kpn2146_0195	1	Kpn2146_0195	1	Kpn2146_0195	1	Kpn2146_0195	0	Kpn2146_0195	0	Kpn2146_0195	0
Kpn2146_0196	4	Kpn2146_0196	9	Kpn2146_0196	12	Kpn2146_0196	15	Kpn2146_0196	8	Kpn2146_0196	18	Kpn2146_0196	19	Kpn2146_0196	11	Kpn2146_0196	21	Kpn2146_0196	8	Kpn2146_0196	8	Kpn2146_0196	14	Kpn2146_0196	0	Kpn2146_0196	0	Kpn2146_0196	0	Kpn2146_0196	0	Kpn2146_0196	0	Kpn2146_0196	0	Kpn2146_0196	0	Kpn2146_0196	2	Kpn2146_0196	2	Kpn2146_0196	0	Kpn2146_0196	0	Kpn2146_0196	0	Kpn2146_0196	0
Kpn2146_0197	1	Kpn2146_0197	1	Kpn2146_0197	2	Kpn2146_0197	1	Kpn2146_0197	3	Kpn2146_0197	3	Kpn2146_0197	1	Kpn2146_0197	1	Kpn2146_0197	1	Kpn2146_0197	3	Kpn2146_0197	1	Kpn2146_0197	1	Kpn2146_0197	0	Kpn2146_0197	0	Kpn2146_0197	0	Kpn2146_0197	0	Kpn2146_0197	0	Kpn2146_0197	0	Kpn2146_0197	0	Kpn2146_0197	0	Kpn2146_0197	0	Kpn2146_0197	0	Kpn2146_0197	0	Kpn2146_0197	0	Kpn2146_0197	0
Kpn2146_0198	1	Kpn2146_0198	1	Kpn2146_0198	0	Kpn2146_0198	0	Kpn2146_0198	0	Kpn2146_0198	2	Kpn2146_0198	5	Kpn2146_0198	3	Kpn2146_0198	6	Kpn2146_0198	15	Kpn2146_0198	8	Kpn2146_0198	6	Kpn2146_0198	0	Kpn2146_0198	0	Kpn2146_0198	0	Kpn2146_0198	0	Kpn2146_0198	0	Kpn2146_0198	0	Kpn2146_0198	0	Kpn2146_0198	0	Kpn2146_0198	0	Kpn2146_0198	0	Kpn2146_0198	0	Kpn2146_0198	0	Kpn2146_0198	0
Kpn2146_0200	3	Kpn2146_0200	9	Kpn2146_0200	4	Kpn2146_0200	5	Kpn2146_0200	5	Kpn2146_0200	7	Kpn2146_0200	10	Kpn2146_0200	10	Kpn2146_0200	5	Kpn2146_0200	17	Kpn2146_0200	17	Kpn2146_0200	35	Kpn2146_0200	0	Kpn2146_0200	0	Kpn2146_0200	0	Kpn2146_0200	0	Kpn2146_0200	0	Kpn2146_0200	1	Kpn2146_0200	0	Kpn2146_0200	0	Kpn2146_0200	1	Kpn2146_0200	1	Kpn2146_0200	2	Kpn2146_0200	0	Kpn2146_0200	0
Kpn2146_0201	0	Kpn2146_0201	1	Kpn2146_0201	1	Kpn2146_0201	4	Kpn2146_0201	5	Kpn2146_0201	1	Kpn2146_0201	10	Kpn2146_0201	4	Kpn2146_0201	6	Kpn2146_0201	18	Kpn2146_0201	15	Kpn2146_0201	13	Kpn2146_0201	0	Kpn2146_0201	0	Kpn2146_0201	0	Kpn2146_0201	0	Kpn2146_0201	0	Kpn2146_0201	0	Kpn2146_0201	0	Kpn2146_0201	0	Kpn2146_0201	2	Kpn2146_0201	0	Kpn2146_0201	1	Kpn2146_0201	0	Kpn2146_0201	1
Kpn2146_0202	0	Kpn2146_0202	0	Kpn2146_0202	0	Kpn2146_0202	0	Kpn2146_0202	0	Kpn2146_0202	0	Kpn2146_0202	2	Kpn2146_0202	0	Kpn2146_0202	0	Kpn2146_0202	0	Kpn2146_0202	0	Kpn2146_0202	1	Kpn2146_0202	0	Kpn2146_0202	0	Kpn2146_0202	0	Kpn2146_0202	0	Kpn2146_0202	0	Kpn2146_0202	0	Kpn2146_0202	0	Kpn2146_0202	0	Kpn2146_0202	1	Kpn2146_0202	0	Kpn2146_0202	1	Kpn2146_0202	0	Kpn2146_0202	0
Kpn2146_0203	0	Kpn2146_0203	0	Kpn2146_0203	0	Kpn2146_0203	1	Kpn2146_0203	0	Kpn2146_0203	0	Kpn2146_0203	1	Kpn2146_0203	0	Kpn2146_0203	0	Kpn2146_0203	8	Kpn2146_0203	3	Kpn2146_0203	1	Kpn2146_0203	0	Kpn2146_0203	0	Kpn2146_0203	0	Kpn2146_0203	0	Kpn2146_0203	0	Kpn2146_0203	0	Kpn2146_0203	0	Kpn2146_0203	0	Kpn2146_0203	0	Kpn2146_0203	0	Kpn2146_0203	0	Kpn2146_0203	0	Kpn2146_0203	0
Kpn2146_0204	4	Kpn2146_0204	3	Kpn2146_0204	5	Kpn2146_0204	5	Kpn2146_0204	2	Kpn2146_0204	4	Kpn2146_0204	8	Kpn2146_0204	6	Kpn2146_0204	15	Kpn2146_0204	17	Kpn2146_0204	3	Kpn2146_0204	8	Kpn2146_0204	0	Kpn2146_0204	0	Kpn2146_0204	0	Kpn2146_0204	0	Kpn2146_0204	0	Kpn2146_0204	0	Kpn2146_0204	0	Kpn2146_0204	0	Kpn2146_0204	1	Kpn2146_0204	2	Kpn2146_0204	2	Kpn2146_0204	0	Kpn2146_0204	0
Kpn2146_0205	2	Kpn2146_0205	2	Kpn2146_0205	4	Kpn2146_0205	4	Kpn2146_0205	1	Kpn2146_0205	0	Kpn2146_0205	6	Kpn2146_0205	1	Kpn2146_0205	4	Kpn2146_0205	6	Kpn2146_0205	2	Kpn2146_0205	4	Kpn2146_0205	0	Kpn2146_0205	0	Kpn2146_0205	0	Kpn2146_0205	0	Kpn2146_0205	0	Kpn2146_0205	1	Kpn2146_0205	0	Kpn2146_0205	0	Kpn2146_0205	0	Kpn2146_0205	0	Kpn2146_0205	1	Kpn2146_0205	0	Kpn2146_0205	0
Kpn2146_0206	1	Kpn2146_0206	0	Kpn2146_0206	0	Kpn2146_0206	2	Kpn2146_0206	2	Kpn2146_0206	4	Kpn2146_0206	9	Kpn2146_0206	2	Kpn2146_0206	0	Kpn2146_0206	6	Kpn2146_0206	5	Kpn2146_0206	9	Kpn2146_0206	0	Kpn2146_0206	0	Kpn2146_0206	0	Kpn2146_0206	0	Kpn2146_0206	0	Kpn2146_0206	0	Kpn2146_0206	0	Kpn2146_0206	0	Kpn2146_0206	0	Kpn2146_0206	1	Kpn2146_0206	0	Kpn2146_0206	0	Kpn2146_0206	0
Kpn2146_0207	1	Kpn2146_0207	0	Kpn2146_0207	2	Kpn2146_0207	2	Kpn2146_0207	0	Kpn2146_0207	0	Kpn2146_0207	0	Kpn2146_0207	0	Kpn2146_0207	1	Kpn2146_0207	1	Kpn2146_0207	0	Kpn2146_0207	1	Kpn2146_0207	0	Kpn2146_0207	0	Kpn2146_0207	0	Kpn2146_0207	0	Kpn2146_0207	0	Kpn2146_0207	0	Kpn2146_0207	0	Kpn2146_0207	1	Kpn2146_0207	0	Kpn2146_0207	0	Kpn2146_0207	0	Kpn2146_0207	0	Kpn2146_0207	0
Kpn2146_0214	0	Kpn2146_0214	2	Kpn2146_0214	1	Kpn2146_0214	2	Kpn2146_0214	1	Kpn2146_0214	0	Kpn2146_0214	2	Kpn2146_0214	0	Kpn2146_0214	2	Kpn2146_0214	4	Kpn2146_0214	4	Kpn2146_0214	8	Kpn2146_0214	0	Kpn2146_0214	0	Kpn2146_0214	0	Kpn2146_0214	0	Kpn2146_0214	0	Kpn2146_0214	0	Kpn2146_0214	0	Kpn2146_0214	0	Kpn2146_0214	1	Kpn2146_0214	1	Kpn2146_0214	0	Kpn2146_0214	0	Kpn2146_0214	0
Kpn2146_0215	0	Kpn2146_0215	1	Kpn2146_0215	0	Kpn2146_0215	4	Kpn2146_0215	2	Kpn2146_0215	1	Kpn2146_0215	0	Kpn2146_0215	3	Kpn2146_0215	2	Kpn2146_0215	0	Kpn2146_0215	1	Kpn2146_0215	1	Kpn2146_0215	0	Kpn2146_0215	0	Kpn2146_0215	0	Kpn2146_0215	0	Kpn2146_0215	0	Kpn2146_0215	0	Kpn2146_0215	0	Kpn2146_0215	0	Kpn2146_0215	0	Kpn2146_0215	0	Kpn2146_0215	0	Kpn2146_0215	0	Kpn2146_0215	0
Kpn2146_0216	2	Kpn2146_0216	1	Kpn2146_0216	5	Kpn2146_0216	7	Kpn2146_0216	5	Kpn2146_0216	3	Kpn2146_0216	19	Kpn2146_0216	10	Kpn2146_0216	13	Kpn2146_0216	3	Kpn2146_0216	4	Kpn2146_0216	2	Kpn2146_0216	0	Kpn2146_0216	0	Kpn2146_0216	0	Kpn2146_0216	0	Kpn2146_0216	0	Kpn2146_0216	0	Kpn2146_0216	0	Kpn2146_0216	1	Kpn2146_0216	1	Kpn2146_0216	0	Kpn2146_0216	0	Kpn2146_0216	0	Kpn2146_0216	0
Kpn2146_0222	96	Kpn2146_0222	151	Kpn2146_0222	103	Kpn2146_0222	92	Kpn2146_0222	51	Kpn2146_0222	77	Kpn2146_0222	92	Kpn2146_0222	52	Kpn2146_0222	37	Kpn2146_0222	21	Kpn2146_0222	21	Kpn2146_0222	20	Kpn2146_0222	0	Kpn2146_0222	0	Kpn2146_0222	1	Kpn2146_0222	3	Kpn2146_0222	3	Kpn2146_0222	3	Kpn2146_0222	1	Kpn2146_0222	2	Kpn2146_0222	0	Kpn2146_0222	1	Kpn2146_0222	2	Kpn2146_0222	1	Kpn2146_0222	1
Kpn2146_0223	4	Kpn2146_0223	5	Kpn2146_0223	7	Kpn2146_0223	1	Kpn2146_0223	4	Kpn2146_0223	8	Kpn2146_0223	5	Kpn2146_0223	7	Kpn2146_0223	7	Kpn2146_0223	3	Kpn2146_0223	1	Kpn2146_0223	6	Kpn2146_0223	0	Kpn2146_0223	1	Kpn2146_0223	0	Kpn2146_0223	0	Kpn2146_0223	0	Kpn2146_0223	0	Kpn2146_0223	0	Kpn2146_0223	0	Kpn2146_0223	0	Kpn2146_0223	1	Kpn2146_0223	1	Kpn2146_0223	0	Kpn2146_0223	0
Kpn2146_0224	10	Kpn2146_0224	5	Kpn2146_0224	10	Kpn2146_0224	6	Kpn2146_0224	4	Kpn2146_0224	7	Kpn2146_0224	14	Kpn2146_0224	4	Kpn2146_0224	10	Kpn2146_0224	3	Kpn2146_0224	1	Kpn2146_0224	3	Kpn2146_0224	0	Kpn2146_0224	0	Kpn2146_0224	0	Kpn2146_0224	1	Kpn2146_0224	0	Kpn2146_0224	1	Kpn2146_0224	0	Kpn2146_0224	0	Kpn2146_0224	0	Kpn2146_0224	0	Kpn2146_0224	0	Kpn2146_0224	0	Kpn2146_0224	0
Kpn2146_0225	15	Kpn2146_0225	27	Kpn2146_0225	15	Kpn2146_0225	17	Kpn2146_0225	12	Kpn2146_0225	13	Kpn2146_0225	21	Kpn2146_0225	12	Kpn2146_0225	10	Kpn2146_0225	28	Kpn2146_0225	12	Kpn2146_0225	40	Kpn2146_0225	0	Kpn2146_0225	0	Kpn2146_0225	0	Kpn2146_0225	0	Kpn2146_0225	0	Kpn2146_0225	0	Kpn2146_0225	0	Kpn2146_0225	0	Kpn2146_0225	3	Kpn2146_0225	0	Kpn2146_0225	4	Kpn2146_0225	0	Kpn2146_0225	0
Kpn2146_0226	22	Kpn2146_0226	49	Kpn2146_0226	33	Kpn2146_0226	16	Kpn2146_0226	14	Kpn2146_0226	22	Kpn2146_0226	17	Kpn2146_0226	12	Kpn2146_0226	15	Kpn2146_0226	9	Kpn2146_0226	2	Kpn2146_0226	7	Kpn2146_0226	0	Kpn2146_0226	0	Kpn2146_0226	0	Kpn2146_0226	1	Kpn2146_0226	0	Kpn2146_0226	0	Kpn2146_0226	0	Kpn2146_0226	1	Kpn2146_0226	0	Kpn2146_0226	1	Kpn2146_0226	0	Kpn2146_0226	0	Kpn2146_0226	0
Kpn2146_0227	64	Kpn2146_0227	68	Kpn2146_0227	44	Kpn2146_0227	34	Kpn2146_0227	23	Kpn2146_0227	31	Kpn2146_0227	41	Kpn2146_0227	13	Kpn2146_0227	29	Kpn2146_0227	9	Kpn2146_0227	7	Kpn2146_0227	14	Kpn2146_0227	0	Kpn2146_0227	1	Kpn2146_0227	0	Kpn2146_0227	0	Kpn2146_0227	0	Kpn2146_0227	1	Kpn2146_0227	0	Kpn2146_0227	2	Kpn2146_0227	0	Kpn2146_0227	0	Kpn2146_0227	1	Kpn2146_0227	0	Kpn2146_0227	0
Kpn2146_0228	13	Kpn2146_0228	33	Kpn2146_0228	33	Kpn2146_0228	20	Kpn2146_0228	13	Kpn2146_0228	15	Kpn2146_0228	27	Kpn2146_0228	18	Kpn2146_0228	16	Kpn2146_0228	11	Kpn2146_0228	3	Kpn2146_0228	9	Kpn2146_0228	0	Kpn2146_0228	0	Kpn2146_0228	1	Kpn2146_0228	0	Kpn2146_0228	1	Kpn2146_0228	0	Kpn2146_0228	0	Kpn2146_0228	1	Kpn2146_0228	2	Kpn2146_0228	2	Kpn2146_0228	0	Kpn2146_0228	0	Kpn2146_0228	0
Kpn2146_0230	22	Kpn2146_0230	50	Kpn2146_0230	33	Kpn2146_0230	16	Kpn2146_0230	16	Kpn2146_0230	17	Kpn2146_0230	58	Kpn2146_0230	25	Kpn2146_0230	29	Kpn2146_0230	5	Kpn2146_0230	0	Kpn2146_0230	9	Kpn2146_0230	0	Kpn2146_0230	1	Kpn2146_0230	1	Kpn2146_0230	0	Kpn2146_0230	0	Kpn2146_0230	2	Kpn2146_0230	1	Kpn2146_0230	1	Kpn2146_0230	0	Kpn2146_0230	0	Kpn2146_0230	0	Kpn2146_0230	0	Kpn2146_0230	0
Kpn2146_0231	29	Kpn2146_0231	31	Kpn2146_0231	34	Kpn2146_0231	43	Kpn2146_0231	21	Kpn2146_0231	17	Kpn2146_0231	45	Kpn2146_0231	22	Kpn2146_0231	16	Kpn2146_0231	7	Kpn2146_0231	3	Kpn2146_0231	10	Kpn2146_0231	0	Kpn2146_0231	0	Kpn2146_0231	0	Kpn2146_0231	0	Kpn2146_0231	1	Kpn2146_0231	0	Kpn2146_0231	1	Kpn2146_0231	1	Kpn2146_0231	1	Kpn2146_0231	0	Kpn2146_0231	0	Kpn2146_0231	2	Kpn2146_0231	0
Kpn2146_0232	2	Kpn2146_0232	0	Kpn2146_0232	0	Kpn2146_0232	1	Kpn2146_0232	0	Kpn2146_0232	0	Kpn2146_0232	3	Kpn2146_0232	7	Kpn2146_0232	7	Kpn2146_0232	6	Kpn2146_0232	4	Kpn2146_0232	6	Kpn2146_0232	0	Kpn2146_0232	0	Kpn2146_0232	0	Kpn2146_0232	1	Kpn2146_0232	0	Kpn2146_0232	0	Kpn2146_0232	0	Kpn2146_0232	0	Kpn2146_0232	1	Kpn2146_0232	0	Kpn2146_0232	0	Kpn2146_0232	0	Kpn2146_0232	0
Kpn2146_0233	0	Kpn2146_0233	0	Kpn2146_0233	1	Kpn2146_0233	1	Kpn2146_0233	2	Kpn2146_0233	0	Kpn2146_0233	7	Kpn2146_0233	2	Kpn2146_0233	7	Kpn2146_0233	0	Kpn2146_0233	1	Kpn2146_0233	3	Kpn2146_0233	0	Kpn2146_0233	0	Kpn2146_0233	0	Kpn2146_0233	0	Kpn2146_0233	0	Kpn2146_0233	0	Kpn2146_0233	0	Kpn2146_0233	0	Kpn2146_0233	0	Kpn2146_0233	0	Kpn2146_0233	0	Kpn2146_0233	0	Kpn2146_0233	0
Kpn2146_0234	0	Kpn2146_0234	1	Kpn2146_0234	0	Kpn2146_0234	1	Kpn2146_0234	0	Kpn2146_0234	1	Kpn2146_0234	4	Kpn2146_0234	5	Kpn2146_0234	3	Kpn2146_0234	2	Kpn2146_0234	0	Kpn2146_0234	5	Kpn2146_0234	0	Kpn2146_0234	0	Kpn2146_0234	0	Kpn2146_0234	0	Kpn2146_0234	0	Kpn2146_0234	0	Kpn2146_0234	0	Kpn2146_0234	0	Kpn2146_0234	0	Kpn2146_0234	0	Kpn2146_0234	1	Kpn2146_0234	0	Kpn2146_0234	0
Kpn2146_0235	1	Kpn2146_0235	1	Kpn2146_0235	0	Kpn2146_0235	1	Kpn2146_0235	4	Kpn2146_0235	2	Kpn2146_0235	6	Kpn2146_0235	4	Kpn2146_0235	2	Kpn2146_0235	27	Kpn2146_0235	38	Kpn2146_0235	38	Kpn2146_0235	0	Kpn2146_0235	0	Kpn2146_0235	0	Kpn2146_0235	0	Kpn2146_0235	0	Kpn2146_0235	0	Kpn2146_0235	0	Kpn2146_0235	0	Kpn2146_0235	3	Kpn2146_0235	3	Kpn2146_0235	1	Kpn2146_0235	0	Kpn2146_0235	0
Kpn2146_0237	0	Kpn2146_0237	0	Kpn2146_0237	0	Kpn2146_0237	0	Kpn2146_0237	0	Kpn2146_0237	1	Kpn2146_0237	0	Kpn2146_0237	0	Kpn2146_0237	0	Kpn2146_0237	1	Kpn2146_0237	0	Kpn2146_0237	1	Kpn2146_0237	0	Kpn2146_0237	0	Kpn2146_0237	0	Kpn2146_0237	0	Kpn2146_0237	0	Kpn2146_0237	0	Kpn2146_0237	0	Kpn2146_0237	0	Kpn2146_0237	0	Kpn2146_0237	0	Kpn2146_0237	0	Kpn2146_0237	0	Kpn2146_0237	0
Kpn2146_0238	0	Kpn2146_0238	0	Kpn2146_0238	0	Kpn2146_0238	0	Kpn2146_0238	0	Kpn2146_0238	0	Kpn2146_0238	0	Kpn2146_0238	1	Kpn2146_0238	1	Kpn2146_0238	1	Kpn2146_0238	0	Kpn2146_0238	0	Kpn2146_0238	0	Kpn2146_0238	0	Kpn2146_0238	0	Kpn2146_0238	0	Kpn2146_0238	0	Kpn2146_0238	0	Kpn2146_0238	0	Kpn2146_0238	0	Kpn2146_0238	0	Kpn2146_0238	0	Kpn2146_0238	0	Kpn2146_0238	0	Kpn2146_0238	0
Kpn2146_0239	0	Kpn2146_0239	0	Kpn2146_0239	0	Kpn2146_0239	0	Kpn2146_0239	0	Kpn2146_0239	0	Kpn2146_0239	0	Kpn2146_0239	0	Kpn2146_0239	0	Kpn2146_0239	0	Kpn2146_0239	0	Kpn2146_0239	0	Kpn2146_0239	0	Kpn2146_0239	0	Kpn2146_0239	0	Kpn2146_0239	0	Kpn2146_0239	0	Kpn2146_0239	0	Kpn2146_0239	0	Kpn2146_0239	0	Kpn2146_0239	0	Kpn2146_0239	0	Kpn2146_0239	0	Kpn2146_0239	0	Kpn2146_0239	0
Kpn2146_0240	0	Kpn2146_0240	0	Kpn2146_0240	0	Kpn2146_0240	0	Kpn2146_0240	1	Kpn2146_0240	0	Kpn2146_0240	0	Kpn2146_0240	0	Kpn2146_0240	0	Kpn2146_0240	3	Kpn2146_0240	0	Kpn2146_0240	2	Kpn2146_0240	0	Kpn2146_0240	0	Kpn2146_0240	0	Kpn2146_0240	0	Kpn2146_0240	0	Kpn2146_0240	0	Kpn2146_0240	0	Kpn2146_0240	0	Kpn2146_0240	0	Kpn2146_0240	0	Kpn2146_0240	0	Kpn2146_0240	0	Kpn2146_0240	0
Kpn2146_0241	0	Kpn2146_0241	0	Kpn2146_0241	0	Kpn2146_0241	0	Kpn2146_0241	0	Kpn2146_0241	0	Kpn2146_0241	0	Kpn2146_0241	0	Kpn2146_0241	0	Kpn2146_0241	1	Kpn2146_0241	0	Kpn2146_0241	0	Kpn2146_0241	0	Kpn2146_0241	0	Kpn2146_0241	0	Kpn2146_0241	0	Kpn2146_0241	0	Kpn2146_0241	0	Kpn2146_0241	0	Kpn2146_0241	0	Kpn2146_0241	0	Kpn2146_0241	0	Kpn2146_0241	0	Kpn2146_0241	0	Kpn2146_0241	0
Kpn2146_0242	2	Kpn2146_0242	5	Kpn2146_0242	2	Kpn2146_0242	6	Kpn2146_0242	5	Kpn2146_0242	6	Kpn2146_0242	12	Kpn2146_0242	10	Kpn2146_0242	12	Kpn2146_0242	10	Kpn2146_0242	6	Kpn2146_0242	8	Kpn2146_0242	0	Kpn2146_0242	0	Kpn2146_0242	0	Kpn2146_0242	0	Kpn2146_0242	0	Kpn2146_0242	0	Kpn2146_0242	0	Kpn2146_0242	0	Kpn2146_0242	2	Kpn2146_0242	2	Kpn2146_0242	0	Kpn2146_0242	0	Kpn2146_0242	0
Kpn2146_0243	0	Kpn2146_0243	4	Kpn2146_0243	0	Kpn2146_0243	1	Kpn2146_0243	0	Kpn2146_0243	1	Kpn2146_0243	5	Kpn2146_0243	7	Kpn2146_0243	4	Kpn2146_0243	3	Kpn2146_0243	3	Kpn2146_0243	7	Kpn2146_0243	0	Kpn2146_0243	0	Kpn2146_0243	0	Kpn2146_0243	0	Kpn2146_0243	0	Kpn2146_0243	0	Kpn2146_0243	0	Kpn2146_0243	0	Kpn2146_0243	1	Kpn2146_0243	0	Kpn2146_0243	0	Kpn2146_0243	0	Kpn2146_0243	0
Kpn2146_0244	0	Kpn2146_0244	1	Kpn2146_0244	0	Kpn2146_0244	4	Kpn2146_0244	0	Kpn2146_0244	0	Kpn2146_0244	2	Kpn2146_0244	1	Kpn2146_0244	1	Kpn2146_0244	6	Kpn2146_0244	6	Kpn2146_0244	7	Kpn2146_0244	0	Kpn2146_0244	0	Kpn2146_0244	0	Kpn2146_0244	0	Kpn2146_0244	0	Kpn2146_0244	0	Kpn2146_0244	0	Kpn2146_0244	0	Kpn2146_0244	0	Kpn2146_0244	0	Kpn2146_0244	0	Kpn2146_0244	0	Kpn2146_0244	0
Kpn2146_0245	0	Kpn2146_0245	0	Kpn2146_0245	1	Kpn2146_0245	4	Kpn2146_0245	1	Kpn2146_0245	2	Kpn2146_0245	6	Kpn2146_0245	2	Kpn2146_0245	6	Kpn2146_0245	10	Kpn2146_0245	8	Kpn2146_0245	15	Kpn2146_0245	0	Kpn2146_0245	0	Kpn2146_0245	0	Kpn2146_0245	0	Kpn2146_0245	0	Kpn2146_0245	0	Kpn2146_0245	1	Kpn2146_0245	0	Kpn2146_0245	1	Kpn2146_0245	1	Kpn2146_0245	0	Kpn2146_0245	0	Kpn2146_0245	0
Kpn2146_0246	0	Kpn2146_0246	1	Kpn2146_0246	0	Kpn2146_0246	1	Kpn2146_0246	0	Kpn2146_0246	0	Kpn2146_0246	2	Kpn2146_0246	3	Kpn2146_0246	1	Kpn2146_0246	4	Kpn2146_0246	2	Kpn2146_0246	4	Kpn2146_0246	0	Kpn2146_0246	0	Kpn2146_0246	0	Kpn2146_0246	0	Kpn2146_0246	0	Kpn2146_0246	0	Kpn2146_0246	0	Kpn2146_0246	0	Kpn2146_0246	0	Kpn2146_0246	0	Kpn2146_0246	0	Kpn2146_0246	0	Kpn2146_0246	0
Kpn2146_0247	3	Kpn2146_0247	1	Kpn2146_0247	0	Kpn2146_0247	2	Kpn2146_0247	1	Kpn2146_0247	2	Kpn2146_0247	3	Kpn2146_0247	1	Kpn2146_0247	4	Kpn2146_0247	6	Kpn2146_0247	4	Kpn2146_0247	7	Kpn2146_0247	0	Kpn2146_0247	0	Kpn2146_0247	0	Kpn2146_0247	0	Kpn2146_0247	0	Kpn2146_0247	0	Kpn2146_0247	0	Kpn2146_0247	0	Kpn2146_0247	1	Kpn2146_0247	0	Kpn2146_0247	0	Kpn2146_0247	0	Kpn2146_0247	0
Kpn2146_0248	129	Kpn2146_0248	125	Kpn2146_0248	75	Kpn2146_0248	112	Kpn2146_0248	94	Kpn2146_0248	88	Kpn2146_0248	196	Kpn2146_0248	106	Kpn2146_0248	155	Kpn2146_0248	50	Kpn2146_0248	40	Kpn2146_0248	77	Kpn2146_0248	1	Kpn2146_0248	0	Kpn2146_0248	0	Kpn2146_0248	1	Kpn2146_0248	3	Kpn2146_0248	5	Kpn2146_0248	6	Kpn2146_0248	8	Kpn2146_0248	3	Kpn2146_0248	0	Kpn2146_0248	4	Kpn2146_0248	0	Kpn2146_0248	0
Kpn2146_0249	2	Kpn2146_0249	0	Kpn2146_0249	1	Kpn2146_0249	1	Kpn2146_0249	0	Kpn2146_0249	0	Kpn2146_0249	2	Kpn2146_0249	2	Kpn2146_0249	1	Kpn2146_0249	2	Kpn2146_0249	0	Kpn2146_0249	0	Kpn2146_0249	0	Kpn2146_0249	0	Kpn2146_0249	0	Kpn2146_0249	0	Kpn2146_0249	0	Kpn2146_0249	1	Kpn2146_0249	0	Kpn2146_0249	0	Kpn2146_0249	0	Kpn2146_0249	0	Kpn2146_0249	0	Kpn2146_0249	0	Kpn2146_0249	0
Kpn2146_0250	0	Kpn2146_0250	0	Kpn2146_0250	0	Kpn2146_0250	0	Kpn2146_0250	0	Kpn2146_0250	0	Kpn2146_0250	0	Kpn2146_0250	0	Kpn2146_0250	0	Kpn2146_0250	1	Kpn2146_0250	0	Kpn2146_0250	2	Kpn2146_0250	0	Kpn2146_0250	0	Kpn2146_0250	0	Kpn2146_0250	0	Kpn2146_0250	0	Kpn2146_0250	0	Kpn2146_0250	0	Kpn2146_0250	0	Kpn2146_0250	0	Kpn2146_0250	0	Kpn2146_0250	0	Kpn2146_0250	0	Kpn2146_0250	0
Kpn2146_0252	0	Kpn2146_0252	0	Kpn2146_0252	1	Kpn2146_0252	0	Kpn2146_0252	0	Kpn2146_0252	0	Kpn2146_0252	0	Kpn2146_0252	2	Kpn2146_0252	2	Kpn2146_0252	10	Kpn2146_0252	3	Kpn2146_0252	3	Kpn2146_0252	0	Kpn2146_0252	0	Kpn2146_0252	0	Kpn2146_0252	0	Kpn2146_0252	0	Kpn2146_0252	0	Kpn2146_0252	0	Kpn2146_0252	0	Kpn2146_0252	0	Kpn2146_0252	0	Kpn2146_0252	0	Kpn2146_0252	0	Kpn2146_0252	0
Kpn2146_0253	1	Kpn2146_0253	1	Kpn2146_0253	0	Kpn2146_0253	1	Kpn2146_0253	0	Kpn2146_0253	3	Kpn2146_0253	2	Kpn2146_0253	0	Kpn2146_0253	2	Kpn2146_0253	6	Kpn2146_0253	1	Kpn2146_0253	5	Kpn2146_0253	0	Kpn2146_0253	0	Kpn2146_0253	0	Kpn2146_0253	0	Kpn2146_0253	0	Kpn2146_0253	0	Kpn2146_0253	0	Kpn2146_0253	0	Kpn2146_0253	0	Kpn2146_0253	0	Kpn2146_0253	0	Kpn2146_0253	0	Kpn2146_0253	0
Kpn2146_0254	3	Kpn2146_0254	1	Kpn2146_0254	0	Kpn2146_0254	2	Kpn2146_0254	1	Kpn2146_0254	0	Kpn2146_0254	4	Kpn2146_0254	0	Kpn2146_0254	1	Kpn2146_0254	3	Kpn2146_0254	0	Kpn2146_0254	1	Kpn2146_0254	0	Kpn2146_0254	0	Kpn2146_0254	0	Kpn2146_0254	0	Kpn2146_0254	0	Kpn2146_0254	0	Kpn2146_0254	0	Kpn2146_0254	0	Kpn2146_0254	0	Kpn2146_0254	0	Kpn2146_0254	0	Kpn2146_0254	0	Kpn2146_0254	0
Kpn2146_0255	3	Kpn2146_0255	4	Kpn2146_0255	4	Kpn2146_0255	3	Kpn2146_0255	3	Kpn2146_0255	1	Kpn2146_0255	5	Kpn2146_0255	0	Kpn2146_0255	3	Kpn2146_0255	3	Kpn2146_0255	1	Kpn2146_0255	2	Kpn2146_0255	0	Kpn2146_0255	0	Kpn2146_0255	1	Kpn2146_0255	0	Kpn2146_0255	0	Kpn2146_0255	0	Kpn2146_0255	0	Kpn2146_0255	0	Kpn2146_0255	0	Kpn2146_0255	0	Kpn2146_0255	0	Kpn2146_0255	0	Kpn2146_0255	0
Kpn2146_0260	2	Kpn2146_0260	1	Kpn2146_0260	0	Kpn2146_0260	2	Kpn2146_0260	0	Kpn2146_0260	1	Kpn2146_0260	2	Kpn2146_0260	2	Kpn2146_0260	3	Kpn2146_0260	29	Kpn2146_0260	27	Kpn2146_0260	32	Kpn2146_0260	0	Kpn2146_0260	0	Kpn2146_0260	0	Kpn2146_0260	0	Kpn2146_0260	0	Kpn2146_0260	0	Kpn2146_0260	0	Kpn2146_0260	0	Kpn2146_0260	2	Kpn2146_0260	3	Kpn2146_0260	1	Kpn2146_0260	0	Kpn2146_0260	0
Kpn2146_0261	0	Kpn2146_0261	1	Kpn2146_0261	1	Kpn2146_0261	0	Kpn2146_0261	0	Kpn2146_0261	0	Kpn2146_0261	1	Kpn2146_0261	0	Kpn2146_0261	3	Kpn2146_0261	12	Kpn2146_0261	11	Kpn2146_0261	18	Kpn2146_0261	0	Kpn2146_0261	0	Kpn2146_0261	0	Kpn2146_0261	0	Kpn2146_0261	0	Kpn2146_0261	0	Kpn2146_0261	0	Kpn2146_0261	0	Kpn2146_0261	1	Kpn2146_0261	2	Kpn2146_0261	1	Kpn2146_0261	0	Kpn2146_0261	0
Kpn2146_0262	1	Kpn2146_0262	0	Kpn2146_0262	0	Kpn2146_0262	2	Kpn2146_0262	1	Kpn2146_0262	0	Kpn2146_0262	32	Kpn2146_0262	21	Kpn2146_0262	20	Kpn2146_0262	33	Kpn2146_0262	20	Kpn2146_0262	30	Kpn2146_0262	0	Kpn2146_0262	0	Kpn2146_0262	0	Kpn2146_0262	0	Kpn2146_0262	0	Kpn2146_0262	1	Kpn2146_0262	2	Kpn2146_0262	2	Kpn2146_0262	2	Kpn2146_0262	1	Kpn2146_0262	1	Kpn2146_0262	0	Kpn2146_0262	0
Kpn2146_0263	0	Kpn2146_0263	0	Kpn2146_0263	0	Kpn2146_0263	0	Kpn2146_0263	1	Kpn2146_0263	1	Kpn2146_0263	2	Kpn2146_0263	3	Kpn2146_0263	1	Kpn2146_0263	1	Kpn2146_0263	1	Kpn2146_0263	0	Kpn2146_0263	0	Kpn2146_0263	0	Kpn2146_0263	0	Kpn2146_0263	0	Kpn2146_0263	0	Kpn2146_0263	0	Kpn2146_0263	0	Kpn2146_0263	1	Kpn2146_0263	0	Kpn2146_0263	0	Kpn2146_0263	0	Kpn2146_0263	0	Kpn2146_0263	0
Kpn2146_0264	0	Kpn2146_0264	1	Kpn2146_0264	0	Kpn2146_0264	1	Kpn2146_0264	0	Kpn2146_0264	1	Kpn2146_0264	6	Kpn2146_0264	0	Kpn2146_0264	1	Kpn2146_0264	1	Kpn2146_0264	1	Kpn2146_0264	3	Kpn2146_0264	0	Kpn2146_0264	0	Kpn2146_0264	0	Kpn2146_0264	0	Kpn2146_0264	0	Kpn2146_0264	0	Kpn2146_0264	0	Kpn2146_0264	0	Kpn2146_0264	1	Kpn2146_0264	0	Kpn2146_0264	0	Kpn2146_0264	0	Kpn2146_0264	0
Kpn2146_0265	1	Kpn2146_0265	1	Kpn2146_0265	1	Kpn2146_0265	2	Kpn2146_0265	4	Kpn2146_0265	2	Kpn2146_0265	9	Kpn2146_0265	2	Kpn2146_0265	3	Kpn2146_0265	6	Kpn2146_0265	3	Kpn2146_0265	9	Kpn2146_0265	0	Kpn2146_0265	0	Kpn2146_0265	0	Kpn2146_0265	0	Kpn2146_0265	0	Kpn2146_0265	1	Kpn2146_0265	0	Kpn2146_0265	0	Kpn2146_0265	1	Kpn2146_0265	0	Kpn2146_0265	1	Kpn2146_0265	0	Kpn2146_0265	0
Kpn2146_0266	1	Kpn2146_0266	5	Kpn2146_0266	4	Kpn2146_0266	4	Kpn2146_0266	6	Kpn2146_0266	9	Kpn2146_0266	27	Kpn2146_0266	13	Kpn2146_0266	16	Kpn2146_0266	17	Kpn2146_0266	7	Kpn2146_0266	5	Kpn2146_0266	1	Kpn2146_0266	0	Kpn2146_0266	0	Kpn2146_0266	0	Kpn2146_0266	0	Kpn2146_0266	2	Kpn2146_0266	1	Kpn2146_0266	0	Kpn2146_0266	0	Kpn2146_0266	1	Kpn2146_0266	1	Kpn2146_0266	0	Kpn2146_0266	0
Kpn2146_0267	1	Kpn2146_0267	1	Kpn2146_0267	3	Kpn2146_0267	3	Kpn2146_0267	2	Kpn2146_0267	4	Kpn2146_0267	5	Kpn2146_0267	5	Kpn2146_0267	3	Kpn2146_0267	8	Kpn2146_0267	0	Kpn2146_0267	6	Kpn2146_0267	0	Kpn2146_0267	0	Kpn2146_0267	0	Kpn2146_0267	0	Kpn2146_0267	0	Kpn2146_0267	0	Kpn2146_0267	0	Kpn2146_0267	0	Kpn2146_0267	1	Kpn2146_0267	0	Kpn2146_0267	1	Kpn2146_0267	0	Kpn2146_0267	0
Kpn2146_0268	0	Kpn2146_0268	0	Kpn2146_0268	0	Kpn2146_0268	0	Kpn2146_0268	0	Kpn2146_0268	0	Kpn2146_0268	0	Kpn2146_0268	0	Kpn2146_0268	0	Kpn2146_0268	1	Kpn2146_0268	0	Kpn2146_0268	0	Kpn2146_0268	0	Kpn2146_0268	0	Kpn2146_0268	0	Kpn2146_0268	0	Kpn2146_0268	0	Kpn2146_0268	0	Kpn2146_0268	0	Kpn2146_0268	0	Kpn2146_0268	1	Kpn2146_0268	0	Kpn2146_0268	0	Kpn2146_0268	0	Kpn2146_0268	0
Kpn2146_0269	0	Kpn2146_0269	0	Kpn2146_0269	0	Kpn2146_0269	0	Kpn2146_0269	0	Kpn2146_0269	0	Kpn2146_0269	0	Kpn2146_0269	0	Kpn2146_0269	0	Kpn2146_0269	2	Kpn2146_0269	0	Kpn2146_0269	1	Kpn2146_0269	0	Kpn2146_0269	0	Kpn2146_0269	0	Kpn2146_0269	0	Kpn2146_0269	0	Kpn2146_0269	0	Kpn2146_0269	0	Kpn2146_0269	0	Kpn2146_0269	2	Kpn2146_0269	0	Kpn2146_0269	0	Kpn2146_0269	0	Kpn2146_0269	0
Kpn2146_0270	0	Kpn2146_0270	0	Kpn2146_0270	0	Kpn2146_0270	0	Kpn2146_0270	0	Kpn2146_0270	0	Kpn2146_0270	0	Kpn2146_0270	0	Kpn2146_0270	0	Kpn2146_0270	1	Kpn2146_0270	0	Kpn2146_0270	0	Kpn2146_0270	0	Kpn2146_0270	0	Kpn2146_0270	0	Kpn2146_0270	0	Kpn2146_0270	0	Kpn2146_0270	0	Kpn2146_0270	0	Kpn2146_0270	0	Kpn2146_0270	0	Kpn2146_0270	0	Kpn2146_0270	0	Kpn2146_0270	0	Kpn2146_0270	0
Kpn2146_0271	0	Kpn2146_0271	0	Kpn2146_0271	0	Kpn2146_0271	0	Kpn2146_0271	0	Kpn2146_0271	0	Kpn2146_0271	0	Kpn2146_0271	0	Kpn2146_0271	0	Kpn2146_0271	3	Kpn2146_0271	1	Kpn2146_0271	0	Kpn2146_0271	0	Kpn2146_0271	0	Kpn2146_0271	0	Kpn2146_0271	0	Kpn2146_0271	0	Kpn2146_0271	0	Kpn2146_0271	0	Kpn2146_0271	0	Kpn2146_0271	0	Kpn2146_0271	0	Kpn2146_0271	0	Kpn2146_0271	0	Kpn2146_0271	0
Kpn2146_0272	0	Kpn2146_0272	0	Kpn2146_0272	0	Kpn2146_0272	0	Kpn2146_0272	0	Kpn2146_0272	0	Kpn2146_0272	0	Kpn2146_0272	0	Kpn2146_0272	0	Kpn2146_0272	0	Kpn2146_0272	0	Kpn2146_0272	0	Kpn2146_0272	0	Kpn2146_0272	0	Kpn2146_0272	0	Kpn2146_0272	0	Kpn2146_0272	0	Kpn2146_0272	0	Kpn2146_0272	0	Kpn2146_0272	0	Kpn2146_0272	0	Kpn2146_0272	0	Kpn2146_0272	0	Kpn2146_0272	0	Kpn2146_0272	0
Kpn2146_0273	0	Kpn2146_0273	0	Kpn2146_0273	0	Kpn2146_0273	0	Kpn2146_0273	0	Kpn2146_0273	0	Kpn2146_0273	0	Kpn2146_0273	0	Kpn2146_0273	0	Kpn2146_0273	0	Kpn2146_0273	0	Kpn2146_0273	0	Kpn2146_0273	0	Kpn2146_0273	0	Kpn2146_0273	0	Kpn2146_0273	0	Kpn2146_0273	0	Kpn2146_0273	0	Kpn2146_0273	0	Kpn2146_0273	0	Kpn2146_0273	0	Kpn2146_0273	0	Kpn2146_0273	0	Kpn2146_0273	0	Kpn2146_0273	0
Kpn2146_0274	0	Kpn2146_0274	0	Kpn2146_0274	0	Kpn2146_0274	0	Kpn2146_0274	0	Kpn2146_0274	0	Kpn2146_0274	0	Kpn2146_0274	2	Kpn2146_0274	0	Kpn2146_0274	2	Kpn2146_0274	0	Kpn2146_0274	0	Kpn2146_0274	0	Kpn2146_0274	0	Kpn2146_0274	0	Kpn2146_0274	0	Kpn2146_0274	0	Kpn2146_0274	0	Kpn2146_0274	0	Kpn2146_0274	0	Kpn2146_0274	0	Kpn2146_0274	0	Kpn2146_0274	0	Kpn2146_0274	0	Kpn2146_0274	0
Kpn2146_0275	1	Kpn2146_0275	0	Kpn2146_0275	0	Kpn2146_0275	5	Kpn2146_0275	0	Kpn2146_0275	1	Kpn2146_0275	8	Kpn2146_0275	1	Kpn2146_0275	1	Kpn2146_0275	2	Kpn2146_0275	3	Kpn2146_0275	2	Kpn2146_0275	0	Kpn2146_0275	0	Kpn2146_0275	0	Kpn2146_0275	0	Kpn2146_0275	0	Kpn2146_0275	1	Kpn2146_0275	0	Kpn2146_0275	0	Kpn2146_0275	2	Kpn2146_0275	0	Kpn2146_0275	0	Kpn2146_0275	0	Kpn2146_0275	0
Kpn2146_0276	1	Kpn2146_0276	2	Kpn2146_0276	1	Kpn2146_0276	9	Kpn2146_0276	5	Kpn2146_0276	7	Kpn2146_0276	13	Kpn2146_0276	17	Kpn2146_0276	10	Kpn2146_0276	11	Kpn2146_0276	6	Kpn2146_0276	7	Kpn2146_0276	0	Kpn2146_0276	0	Kpn2146_0276	0	Kpn2146_0276	0	Kpn2146_0276	0	Kpn2146_0276	1	Kpn2146_0276	0	Kpn2146_0276	0	Kpn2146_0276	1	Kpn2146_0276	0	Kpn2146_0276	0	Kpn2146_0276	0	Kpn2146_0276	0
Kpn2146_0277	0	Kpn2146_0277	1	Kpn2146_0277	0	Kpn2146_0277	1	Kpn2146_0277	0	Kpn2146_0277	2	Kpn2146_0277	5	Kpn2146_0277	4	Kpn2146_0277	2	Kpn2146_0277	2	Kpn2146_0277	1	Kpn2146_0277	4	Kpn2146_0277	0	Kpn2146_0277	0	Kpn2146_0277	0	Kpn2146_0277	0	Kpn2146_0277	0	Kpn2146_0277	1	Kpn2146_0277	1	Kpn2146_0277	0	Kpn2146_0277	0	Kpn2146_0277	1	Kpn2146_0277	0	Kpn2146_0277	0	Kpn2146_0277	0
Kpn2146_0278	0	Kpn2146_0278	0	Kpn2146_0278	0	Kpn2146_0278	0	Kpn2146_0278	0	Kpn2146_0278	0	Kpn2146_0278	0	Kpn2146_0278	0	Kpn2146_0278	0	Kpn2146_0278	1	Kpn2146_0278	0	Kpn2146_0278	2	Kpn2146_0278	0	Kpn2146_0278	0	Kpn2146_0278	0	Kpn2146_0278	0	Kpn2146_0278	0	Kpn2146_0278	0	Kpn2146_0278	0	Kpn2146_0278	0	Kpn2146_0278	1	Kpn2146_0278	0	Kpn2146_0278	0	Kpn2146_0278	0	Kpn2146_0278	0
Kpn2146_0279	0	Kpn2146_0279	0	Kpn2146_0279	0	Kpn2146_0279	1	Kpn2146_0279	0	Kpn2146_0279	1	Kpn2146_0279	2	Kpn2146_0279	0	Kpn2146_0279	3	Kpn2146_0279	2	Kpn2146_0279	1	Kpn2146_0279	3	Kpn2146_0279	0	Kpn2146_0279	0	Kpn2146_0279	0	Kpn2146_0279	0	Kpn2146_0279	0	Kpn2146_0279	0	Kpn2146_0279	1	Kpn2146_0279	0	Kpn2146_0279	1	Kpn2146_0279	0	Kpn2146_0279	0	Kpn2146_0279	0	Kpn2146_0279	0
Kpn2146_0280	9	Kpn2146_0280	12	Kpn2146_0280	14	Kpn2146_0280	9	Kpn2146_0280	4	Kpn2146_0280	12	Kpn2146_0280	21	Kpn2146_0280	6	Kpn2146_0280	15	Kpn2146_0280	21	Kpn2146_0280	16	Kpn2146_0280	36	Kpn2146_0280	0	Kpn2146_0280	0	Kpn2146_0280	0	Kpn2146_0280	0	Kpn2146_0280	0	Kpn2146_0280	0	Kpn2146_0280	1	Kpn2146_0280	0	Kpn2146_0280	3	Kpn2146_0280	2	Kpn2146_0280	1	Kpn2146_0280	2	Kpn2146_0280	0
Kpn2146_0281	0	Kpn2146_0281	0	Kpn2146_0281	0	Kpn2146_0281	0	Kpn2146_0281	0	Kpn2146_0281	1	Kpn2146_0281	0	Kpn2146_0281	0	Kpn2146_0281	2	Kpn2146_0281	2	Kpn2146_0281	0	Kpn2146_0281	0	Kpn2146_0281	0	Kpn2146_0281	0	Kpn2146_0281	0	Kpn2146_0281	0	Kpn2146_0281	0	Kpn2146_0281	0	Kpn2146_0281	0	Kpn2146_0281	0	Kpn2146_0281	0	Kpn2146_0281	0	Kpn2146_0281	0	Kpn2146_0281	0	Kpn2146_0281	0
Kpn2146_0282	1	Kpn2146_0282	0	Kpn2146_0282	0	Kpn2146_0282	1	Kpn2146_0282	1	Kpn2146_0282	1	Kpn2146_0282	2	Kpn2146_0282	2	Kpn2146_0282	5	Kpn2146_0282	1	Kpn2146_0282	0	Kpn2146_0282	3	Kpn2146_0282	0	Kpn2146_0282	0	Kpn2146_0282	0	Kpn2146_0282	0	Kpn2146_0282	0	Kpn2146_0282	0	Kpn2146_0282	0	Kpn2146_0282	0	Kpn2146_0282	0	Kpn2146_0282	0	Kpn2146_0282	0	Kpn2146_0282	0	Kpn2146_0282	0
Kpn2146_0283	0	Kpn2146_0283	0	Kpn2146_0283	0	Kpn2146_0283	0	Kpn2146_0283	0	Kpn2146_0283	0	Kpn2146_0283	1	Kpn2146_0283	1	Kpn2146_0283	2	Kpn2146_0283	0	Kpn2146_0283	0	Kpn2146_0283	2	Kpn2146_0283	0	Kpn2146_0283	0	Kpn2146_0283	0	Kpn2146_0283	0	Kpn2146_0283	0	Kpn2146_0283	0	Kpn2146_0283	0	Kpn2146_0283	0	Kpn2146_0283	0	Kpn2146_0283	0	Kpn2146_0283	0	Kpn2146_0283	0	Kpn2146_0283	0
Kpn2146_0284	0	Kpn2146_0284	0	Kpn2146_0284	0	Kpn2146_0284	0	Kpn2146_0284	0	Kpn2146_0284	0	Kpn2146_0284	1	Kpn2146_0284	0	Kpn2146_0284	0	Kpn2146_0284	0	Kpn2146_0284	0	Kpn2146_0284	0	Kpn2146_0284	0	Kpn2146_0284	0	Kpn2146_0284	0	Kpn2146_0284	0	Kpn2146_0284	0	Kpn2146_0284	0	Kpn2146_0284	0	Kpn2146_0284	0	Kpn2146_0284	0	Kpn2146_0284	0	Kpn2146_0284	0	Kpn2146_0284	0	Kpn2146_0284	0
Kpn2146_0285	1	Kpn2146_0285	0	Kpn2146_0285	0	Kpn2146_0285	0	Kpn2146_0285	0	Kpn2146_0285	0	Kpn2146_0285	0	Kpn2146_0285	0	Kpn2146_0285	0	Kpn2146_0285	0	Kpn2146_0285	0	Kpn2146_0285	0	Kpn2146_0285	0	Kpn2146_0285	0	Kpn2146_0285	0	Kpn2146_0285	0	Kpn2146_0285	0	Kpn2146_0285	0	Kpn2146_0285	0	Kpn2146_0285	0	Kpn2146_0285	0	Kpn2146_0285	0	Kpn2146_0285	0	Kpn2146_0285	0	Kpn2146_0285	0
Kpn2146_0286	0	Kpn2146_0286	0	Kpn2146_0286	1	Kpn2146_0286	1	Kpn2146_0286	1	Kpn2146_0286	0	Kpn2146_0286	7	Kpn2146_0286	3	Kpn2146_0286	2	Kpn2146_0286	0	Kpn2146_0286	1	Kpn2146_0286	1	Kpn2146_0286	0	Kpn2146_0286	0	Kpn2146_0286	0	Kpn2146_0286	0	Kpn2146_0286	0	Kpn2146_0286	0	Kpn2146_0286	0	Kpn2146_0286	0	Kpn2146_0286	0	Kpn2146_0286	0	Kpn2146_0286	0	Kpn2146_0286	0	Kpn2146_0286	0
Kpn2146_0287	0	Kpn2146_0287	0	Kpn2146_0287	1	Kpn2146_0287	0	Kpn2146_0287	0	Kpn2146_0287	1	Kpn2146_0287	5	Kpn2146_0287	6	Kpn2146_0287	5	Kpn2146_0287	4	Kpn2146_0287	2	Kpn2146_0287	4	Kpn2146_0287	0	Kpn2146_0287	0	Kpn2146_0287	0	Kpn2146_0287	0	Kpn2146_0287	0	Kpn2146_0287	0	Kpn2146_0287	0	Kpn2146_0287	0	Kpn2146_0287	0	Kpn2146_0287	0	Kpn2146_0287	0	Kpn2146_0287	0	Kpn2146_0287	0
Kpn2146_0288	1	Kpn2146_0288	2	Kpn2146_0288	0	Kpn2146_0288	1	Kpn2146_0288	0	Kpn2146_0288	0	Kpn2146_0288	2	Kpn2146_0288	1	Kpn2146_0288	2	Kpn2146_0288	2	Kpn2146_0288	0	Kpn2146_0288	4	Kpn2146_0288	0	Kpn2146_0288	0	Kpn2146_0288	0	Kpn2146_0288	0	Kpn2146_0288	0	Kpn2146_0288	1	Kpn2146_0288	0	Kpn2146_0288	0	Kpn2146_0288	0	Kpn2146_0288	0	Kpn2146_0288	0	Kpn2146_0288	0	Kpn2146_0288	0
Kpn2146_0289	0	Kpn2146_0289	2	Kpn2146_0289	0	Kpn2146_0289	0	Kpn2146_0289	0	Kpn2146_0289	3	Kpn2146_0289	1	Kpn2146_0289	0	Kpn2146_0289	0	Kpn2146_0289	1	Kpn2146_0289	3	Kpn2146_0289	2	Kpn2146_0289	0	Kpn2146_0289	0	Kpn2146_0289	0	Kpn2146_0289	0	Kpn2146_0289	0	Kpn2146_0289	0	Kpn2146_0289	0	Kpn2146_0289	0	Kpn2146_0289	0	Kpn2146_0289	0	Kpn2146_0289	0	Kpn2146_0289	0	Kpn2146_0289	0
Kpn2146_0290	0	Kpn2146_0290	0	Kpn2146_0290	0	Kpn2146_0290	1	Kpn2146_0290	1	Kpn2146_0290	0	Kpn2146_0290	0	Kpn2146_0290	0	Kpn2146_0290	0	Kpn2146_0290	2	Kpn2146_0290	1	Kpn2146_0290	2	Kpn2146_0290	0	Kpn2146_0290	0	Kpn2146_0290	0	Kpn2146_0290	0	Kpn2146_0290	0	Kpn2146_0290	0	Kpn2146_0290	0	Kpn2146_0290	0	Kpn2146_0290	0	Kpn2146_0290	0	Kpn2146_0290	0	Kpn2146_0290	0	Kpn2146_0290	0
Kpn2146_0291	2	Kpn2146_0291	3	Kpn2146_0291	4	Kpn2146_0291	8	Kpn2146_0291	4	Kpn2146_0291	8	Kpn2146_0291	8	Kpn2146_0291	4	Kpn2146_0291	2	Kpn2146_0291	2	Kpn2146_0291	0	Kpn2146_0291	3	Kpn2146_0291	1	Kpn2146_0291	0	Kpn2146_0291	0	Kpn2146_0291	0	Kpn2146_0291	0	Kpn2146_0291	0	Kpn2146_0291	0	Kpn2146_0291	0	Kpn2146_0291	2	Kpn2146_0291	0	Kpn2146_0291	0	Kpn2146_0291	0	Kpn2146_0291	0
Kpn2146_0292	4	Kpn2146_0292	4	Kpn2146_0292	3	Kpn2146_0292	4	Kpn2146_0292	2	Kpn2146_0292	2	Kpn2146_0292	3	Kpn2146_0292	0	Kpn2146_0292	0	Kpn2146_0292	2	Kpn2146_0292	1	Kpn2146_0292	2	Kpn2146_0292	0	Kpn2146_0292	0	Kpn2146_0292	0	Kpn2146_0292	0	Kpn2146_0292	0	Kpn2146_0292	0	Kpn2146_0292	0	Kpn2146_0292	0	Kpn2146_0292	0	Kpn2146_0292	0	Kpn2146_0292	0	Kpn2146_0292	0	Kpn2146_0292	0
Kpn2146_0293	11	Kpn2146_0293	11	Kpn2146_0293	11	Kpn2146_0293	6	Kpn2146_0293	8	Kpn2146_0293	13	Kpn2146_0293	2	Kpn2146_0293	2	Kpn2146_0293	2	Kpn2146_0293	2	Kpn2146_0293	1	Kpn2146_0293	2	Kpn2146_0293	0	Kpn2146_0293	0	Kpn2146_0293	0	Kpn2146_0293	0	Kpn2146_0293	0	Kpn2146_0293	0	Kpn2146_0293	0	Kpn2146_0293	0	Kpn2146_0293	2	Kpn2146_0293	1	Kpn2146_0293	0	Kpn2146_0293	0	Kpn2146_0293	0
Kpn2146_0294	2	Kpn2146_0294	3	Kpn2146_0294	6	Kpn2146_0294	8	Kpn2146_0294	2	Kpn2146_0294	4	Kpn2146_0294	7	Kpn2146_0294	11	Kpn2146_0294	5	Kpn2146_0294	14	Kpn2146_0294	5	Kpn2146_0294	7	Kpn2146_0294	0	Kpn2146_0294	0	Kpn2146_0294	0	Kpn2146_0294	0	Kpn2146_0294	0	Kpn2146_0294	0	Kpn2146_0294	1	Kpn2146_0294	1	Kpn2146_0294	4	Kpn2146_0294	0	Kpn2146_0294	0	Kpn2146_0294	0	Kpn2146_0294	0
Kpn2146_0295	0	Kpn2146_0295	0	Kpn2146_0295	0	Kpn2146_0295	2	Kpn2146_0295	1	Kpn2146_0295	0	Kpn2146_0295	6	Kpn2146_0295	1	Kpn2146_0295	1	Kpn2146_0295	2	Kpn2146_0295	2	Kpn2146_0295	1	Kpn2146_0295	0	Kpn2146_0295	0	Kpn2146_0295	0	Kpn2146_0295	0	Kpn2146_0295	0	Kpn2146_0295	0	Kpn2146_0295	0	Kpn2146_0295	0	Kpn2146_0295	0	Kpn2146_0295	0	Kpn2146_0295	0	Kpn2146_0295	0	Kpn2146_0295	0
Kpn2146_0296	0	Kpn2146_0296	2	Kpn2146_0296	1	Kpn2146_0296	0	Kpn2146_0296	1	Kpn2146_0296	0	Kpn2146_0296	2	Kpn2146_0296	0	Kpn2146_0296	0	Kpn2146_0296	1	Kpn2146_0296	1	Kpn2146_0296	1	Kpn2146_0296	0	Kpn2146_0296	0	Kpn2146_0296	0	Kpn2146_0296	0	Kpn2146_0296	0	Kpn2146_0296	0	Kpn2146_0296	0	Kpn2146_0296	0	Kpn2146_0296	0	Kpn2146_0296	0	Kpn2146_0296	0	Kpn2146_0296	0	Kpn2146_0296	0
Kpn2146_0297	1	Kpn2146_0297	8	Kpn2146_0297	4	Kpn2146_0297	4	Kpn2146_0297	6	Kpn2146_0297	6	Kpn2146_0297	11	Kpn2146_0297	5	Kpn2146_0297	8	Kpn2146_0297	9	Kpn2146_0297	7	Kpn2146_0297	14	Kpn2146_0297	0	Kpn2146_0297	0	Kpn2146_0297	0	Kpn2146_0297	0	Kpn2146_0297	0	Kpn2146_0297	0	Kpn2146_0297	0	Kpn2146_0297	0	Kpn2146_0297	2	Kpn2146_0297	1	Kpn2146_0297	1	Kpn2146_0297	0	Kpn2146_0297	0
Kpn2146_0298	0	Kpn2146_0298	0	Kpn2146_0298	1	Kpn2146_0298	0	Kpn2146_0298	1	Kpn2146_0298	1	Kpn2146_0298	5	Kpn2146_0298	2	Kpn2146_0298	3	Kpn2146_0298	2	Kpn2146_0298	2	Kpn2146_0298	2	Kpn2146_0298	0	Kpn2146_0298	0	Kpn2146_0298	0	Kpn2146_0298	0	Kpn2146_0298	0	Kpn2146_0298	0	Kpn2146_0298	0	Kpn2146_0298	0	Kpn2146_0298	1	Kpn2146_0298	0	Kpn2146_0298	0	Kpn2146_0298	0	Kpn2146_0298	0
Kpn2146_0299	3	Kpn2146_0299	1	Kpn2146_0299	6	Kpn2146_0299	3	Kpn2146_0299	3	Kpn2146_0299	6	Kpn2146_0299	12	Kpn2146_0299	8	Kpn2146_0299	13	Kpn2146_0299	50	Kpn2146_0299	58	Kpn2146_0299	69	Kpn2146_0299	0	Kpn2146_0299	0	Kpn2146_0299	0	Kpn2146_0299	0	Kpn2146_0299	1	Kpn2146_0299	2	Kpn2146_0299	0	Kpn2146_0299	1	Kpn2146_0299	3	Kpn2146_0299	0	Kpn2146_0299	6	Kpn2146_0299	0	Kpn2146_0299	0
Kpn2146_0300	0	Kpn2146_0300	2	Kpn2146_0300	0	Kpn2146_0300	1	Kpn2146_0300	2	Kpn2146_0300	1	Kpn2146_0300	5	Kpn2146_0300	0	Kpn2146_0300	3	Kpn2146_0300	4	Kpn2146_0300	0	Kpn2146_0300	2	Kpn2146_0300	0	Kpn2146_0300	0	Kpn2146_0300	0	Kpn2146_0300	0	Kpn2146_0300	1	Kpn2146_0300	0	Kpn2146_0300	0	Kpn2146_0300	0	Kpn2146_0300	0	Kpn2146_0300	0	Kpn2146_0300	0	Kpn2146_0300	0	Kpn2146_0300	0
Kpn2146_0302	3	Kpn2146_0302	4	Kpn2146_0302	3	Kpn2146_0302	16	Kpn2146_0302	4	Kpn2146_0302	8	Kpn2146_0302	64	Kpn2146_0302	26	Kpn2146_0302	17	Kpn2146_0302	6	Kpn2146_0302	2	Kpn2146_0302	12	Kpn2146_0302	0	Kpn2146_0302	0	Kpn2146_0302	0	Kpn2146_0302	0	Kpn2146_0302	1	Kpn2146_0302	0	Kpn2146_0302	1	Kpn2146_0302	1	Kpn2146_0302	0	Kpn2146_0302	0	Kpn2146_0302	1	Kpn2146_0302	0	Kpn2146_0302	0
Kpn2146_0303	2	Kpn2146_0303	5	Kpn2146_0303	2	Kpn2146_0303	9	Kpn2146_0303	5	Kpn2146_0303	6	Kpn2146_0303	10	Kpn2146_0303	8	Kpn2146_0303	10	Kpn2146_0303	15	Kpn2146_0303	10	Kpn2146_0303	13	Kpn2146_0303	0	Kpn2146_0303	0	Kpn2146_0303	0	Kpn2146_0303	0	Kpn2146_0303	0	Kpn2146_0303	0	Kpn2146_0303	1	Kpn2146_0303	1	Kpn2146_0303	0	Kpn2146_0303	2	Kpn2146_0303	2	Kpn2146_0303	0	Kpn2146_0303	0
Kpn2146_0305	0	Kpn2146_0305	5	Kpn2146_0305	3	Kpn2146_0305	6	Kpn2146_0305	2	Kpn2146_0305	3	Kpn2146_0305	15	Kpn2146_0305	10	Kpn2146_0305	23	Kpn2146_0305	15	Kpn2146_0305	10	Kpn2146_0305	12	Kpn2146_0305	0	Kpn2146_0305	0	Kpn2146_0305	0	Kpn2146_0305	0	Kpn2146_0305	0	Kpn2146_0305	1	Kpn2146_0305	0	Kpn2146_0305	0	Kpn2146_0305	0	Kpn2146_0305	1	Kpn2146_0305	1	Kpn2146_0305	0	Kpn2146_0305	0
Kpn2146_0306	0	Kpn2146_0306	1	Kpn2146_0306	1	Kpn2146_0306	1	Kpn2146_0306	0	Kpn2146_0306	0	Kpn2146_0306	6	Kpn2146_0306	3	Kpn2146_0306	1	Kpn2146_0306	5	Kpn2146_0306	3	Kpn2146_0306	3	Kpn2146_0306	0	Kpn2146_0306	0	Kpn2146_0306	0	Kpn2146_0306	0	Kpn2146_0306	0	Kpn2146_0306	0	Kpn2146_0306	0	Kpn2146_0306	0	Kpn2146_0306	0	Kpn2146_0306	0	Kpn2146_0306	0	Kpn2146_0306	0	Kpn2146_0306	0
Kpn2146_0307	0	Kpn2146_0307	0	Kpn2146_0307	0	Kpn2146_0307	0	Kpn2146_0307	0	Kpn2146_0307	0	Kpn2146_0307	2	Kpn2146_0307	0	Kpn2146_0307	0	Kpn2146_0307	4	Kpn2146_0307	4	Kpn2146_0307	8	Kpn2146_0307	0	Kpn2146_0307	0	Kpn2146_0307	0	Kpn2146_0307	0	Kpn2146_0307	0	Kpn2146_0307	0	Kpn2146_0307	0	Kpn2146_0307	0	Kpn2146_0307	3	Kpn2146_0307	0	Kpn2146_0307	2	Kpn2146_0307	0	Kpn2146_0307	0
Kpn2146_0308	0	Kpn2146_0308	1	Kpn2146_0308	1	Kpn2146_0308	1	Kpn2146_0308	0	Kpn2146_0308	1	Kpn2146_0308	4	Kpn2146_0308	3	Kpn2146_0308	0	Kpn2146_0308	4	Kpn2146_0308	1	Kpn2146_0308	3	Kpn2146_0308	0	Kpn2146_0308	0	Kpn2146_0308	0	Kpn2146_0308	0	Kpn2146_0308	0	Kpn2146_0308	0	Kpn2146_0308	1	Kpn2146_0308	0	Kpn2146_0308	0	Kpn2146_0308	0	Kpn2146_0308	0	Kpn2146_0308	0	Kpn2146_0308	0
Kpn2146_0309	0	Kpn2146_0309	3	Kpn2146_0309	2	Kpn2146_0309	1	Kpn2146_0309	3	Kpn2146_0309	6	Kpn2146_0309	4	Kpn2146_0309	1	Kpn2146_0309	2	Kpn2146_0309	0	Kpn2146_0309	1	Kpn2146_0309	1	Kpn2146_0309	0	Kpn2146_0309	0	Kpn2146_0309	0	Kpn2146_0309	0	Kpn2146_0309	0	Kpn2146_0309	0	Kpn2146_0309	0	Kpn2146_0309	0	Kpn2146_0309	0	Kpn2146_0309	0	Kpn2146_0309	1	Kpn2146_0309	0	Kpn2146_0309	0
Kpn2146_0310	0	Kpn2146_0310	0	Kpn2146_0310	0	Kpn2146_0310	0	Kpn2146_0310	0	Kpn2146_0310	1	Kpn2146_0310	1	Kpn2146_0310	1	Kpn2146_0310	0	Kpn2146_0310	3	Kpn2146_0310	1	Kpn2146_0310	0	Kpn2146_0310	0	Kpn2146_0310	0	Kpn2146_0310	0	Kpn2146_0310	0	Kpn2146_0310	0	Kpn2146_0310	0	Kpn2146_0310	0	Kpn2146_0310	0	Kpn2146_0310	0	Kpn2146_0310	0	Kpn2146_0310	0	Kpn2146_0310	0	Kpn2146_0310	0
Kpn2146_0311	5	Kpn2146_0311	1	Kpn2146_0311	0	Kpn2146_0311	3	Kpn2146_0311	2	Kpn2146_0311	5	Kpn2146_0311	5	Kpn2146_0311	4	Kpn2146_0311	2	Kpn2146_0311	17	Kpn2146_0311	9	Kpn2146_0311	18	Kpn2146_0311	0	Kpn2146_0311	0	Kpn2146_0311	0	Kpn2146_0311	0	Kpn2146_0311	0	Kpn2146_0311	0	Kpn2146_0311	0	Kpn2146_0311	0	Kpn2146_0311	0	Kpn2146_0311	0	Kpn2146_0311	1	Kpn2146_0311	0	Kpn2146_0311	0
Kpn2146_0312	0	Kpn2146_0312	0	Kpn2146_0312	2	Kpn2146_0312	3	Kpn2146_0312	0	Kpn2146_0312	3	Kpn2146_0312	8	Kpn2146_0312	1	Kpn2146_0312	5	Kpn2146_0312	2	Kpn2146_0312	5	Kpn2146_0312	4	Kpn2146_0312	0	Kpn2146_0312	0	Kpn2146_0312	0	Kpn2146_0312	0	Kpn2146_0312	0	Kpn2146_0312	0	Kpn2146_0312	0	Kpn2146_0312	0	Kpn2146_0312	1	Kpn2146_0312	0	Kpn2146_0312	0	Kpn2146_0312	0	Kpn2146_0312	0
Kpn2146_0313	0	Kpn2146_0313	2	Kpn2146_0313	3	Kpn2146_0313	3	Kpn2146_0313	3	Kpn2146_0313	4	Kpn2146_0313	9	Kpn2146_0313	3	Kpn2146_0313	5	Kpn2146_0313	3	Kpn2146_0313	3	Kpn2146_0313	7	Kpn2146_0313	0	Kpn2146_0313	0	Kpn2146_0313	0	Kpn2146_0313	0	Kpn2146_0313	0	Kpn2146_0313	0	Kpn2146_0313	0	Kpn2146_0313	0	Kpn2146_0313	1	Kpn2146_0313	0	Kpn2146_0313	0	Kpn2146_0313	0	Kpn2146_0313	0
Kpn2146_0314	0	Kpn2146_0314	1	Kpn2146_0314	1	Kpn2146_0314	2	Kpn2146_0314	0	Kpn2146_0314	1	Kpn2146_0314	4	Kpn2146_0314	3	Kpn2146_0314	6	Kpn2146_0314	1	Kpn2146_0314	1	Kpn2146_0314	2	Kpn2146_0314	0	Kpn2146_0314	0	Kpn2146_0314	0	Kpn2146_0314	0	Kpn2146_0314	0	Kpn2146_0314	0	Kpn2146_0314	0	Kpn2146_0314	0	Kpn2146_0314	0	Kpn2146_0314	0	Kpn2146_0314	1	Kpn2146_0314	0	Kpn2146_0314	0
Kpn2146_0315	4	Kpn2146_0315	3	Kpn2146_0315	6	Kpn2146_0315	1	Kpn2146_0315	1	Kpn2146_0315	5	Kpn2146_0315	5	Kpn2146_0315	5	Kpn2146_0315	8	Kpn2146_0315	13	Kpn2146_0315	4	Kpn2146_0315	20	Kpn2146_0315	0	Kpn2146_0315	0	Kpn2146_0315	0	Kpn2146_0315	0	Kpn2146_0315	0	Kpn2146_0315	0	Kpn2146_0315	1	Kpn2146_0315	0	Kpn2146_0315	3	Kpn2146_0315	0	Kpn2146_0315	0	Kpn2146_0315	0	Kpn2146_0315	0
Kpn2146_0316	6	Kpn2146_0316	10	Kpn2146_0316	7	Kpn2146_0316	13	Kpn2146_0316	9	Kpn2146_0316	8	Kpn2146_0316	20	Kpn2146_0316	24	Kpn2146_0316	12	Kpn2146_0316	27	Kpn2146_0316	15	Kpn2146_0316	27	Kpn2146_0316	0	Kpn2146_0316	0	Kpn2146_0316	2	Kpn2146_0316	1	Kpn2146_0316	0	Kpn2146_0316	2	Kpn2146_0316	1	Kpn2146_0316	0	Kpn2146_0316	5	Kpn2146_0316	2	Kpn2146_0316	2	Kpn2146_0316	0	Kpn2146_0316	0
Kpn2146_0317	0	Kpn2146_0317	2	Kpn2146_0317	0	Kpn2146_0317	0	Kpn2146_0317	0	Kpn2146_0317	1	Kpn2146_0317	2	Kpn2146_0317	2	Kpn2146_0317	1	Kpn2146_0317	6	Kpn2146_0317	9	Kpn2146_0317	9	Kpn2146_0317	0	Kpn2146_0317	0	Kpn2146_0317	0	Kpn2146_0317	0	Kpn2146_0317	0	Kpn2146_0317	0	Kpn2146_0317	0	Kpn2146_0317	0	Kpn2146_0317	0	Kpn2146_0317	2	Kpn2146_0317	1	Kpn2146_0317	0	Kpn2146_0317	0
Kpn2146_0319	2	Kpn2146_0319	0	Kpn2146_0319	2	Kpn2146_0319	2	Kpn2146_0319	1	Kpn2146_0319	0	Kpn2146_0319	1	Kpn2146_0319	1	Kpn2146_0319	3	Kpn2146_0319	7	Kpn2146_0319	4	Kpn2146_0319	4	Kpn2146_0319	0	Kpn2146_0319	0	Kpn2146_0319	0	Kpn2146_0319	0	Kpn2146_0319	0	Kpn2146_0319	0	Kpn2146_0319	0	Kpn2146_0319	0	Kpn2146_0319	0	Kpn2146_0319	0	Kpn2146_0319	0	Kpn2146_0319	0	Kpn2146_0319	0
Kpn2146_0320	0	Kpn2146_0320	0	Kpn2146_0320	0	Kpn2146_0320	0	Kpn2146_0320	0	Kpn2146_0320	0	Kpn2146_0320	0	Kpn2146_0320	0	Kpn2146_0320	0	Kpn2146_0320	1	Kpn2146_0320	0	Kpn2146_0320	1	Kpn2146_0320	0	Kpn2146_0320	0	Kpn2146_0320	0	Kpn2146_0320	0	Kpn2146_0320	0	Kpn2146_0320	0	Kpn2146_0320	0	Kpn2146_0320	0	Kpn2146_0320	0	Kpn2146_0320	0	Kpn2146_0320	0	Kpn2146_0320	0	Kpn2146_0320	0
Kpn2146_0321	0	Kpn2146_0321	0	Kpn2146_0321	0	Kpn2146_0321	0	Kpn2146_0321	1	Kpn2146_0321	0	Kpn2146_0321	3	Kpn2146_0321	1	Kpn2146_0321	2	Kpn2146_0321	3	Kpn2146_0321	0	Kpn2146_0321	6	Kpn2146_0321	0	Kpn2146_0321	0	Kpn2146_0321	0	Kpn2146_0321	0	Kpn2146_0321	0	Kpn2146_0321	0	Kpn2146_0321	0	Kpn2146_0321	0	Kpn2146_0321	1	Kpn2146_0321	0	Kpn2146_0321	0	Kpn2146_0321	0	Kpn2146_0321	0
Kpn2146_0324	0	Kpn2146_0324	0	Kpn2146_0324	1	Kpn2146_0324	0	Kpn2146_0324	1	Kpn2146_0324	0	Kpn2146_0324	0	Kpn2146_0324	0	Kpn2146_0324	0	Kpn2146_0324	4	Kpn2146_0324	1	Kpn2146_0324	5	Kpn2146_0324	0	Kpn2146_0324	0	Kpn2146_0324	0	Kpn2146_0324	0	Kpn2146_0324	0	Kpn2146_0324	0	Kpn2146_0324	0	Kpn2146_0324	0	Kpn2146_0324	1	Kpn2146_0324	0	Kpn2146_0324	1	Kpn2146_0324	0	Kpn2146_0324	0
Kpn2146_0325	0	Kpn2146_0325	0	Kpn2146_0325	0	Kpn2146_0325	1	Kpn2146_0325	0	Kpn2146_0325	0	Kpn2146_0325	0	Kpn2146_0325	0	Kpn2146_0325	3	Kpn2146_0325	6	Kpn2146_0325	0	Kpn2146_0325	1	Kpn2146_0325	0	Kpn2146_0325	0	Kpn2146_0325	0	Kpn2146_0325	0	Kpn2146_0325	0	Kpn2146_0325	0	Kpn2146_0325	0	Kpn2146_0325	0	Kpn2146_0325	0	Kpn2146_0325	0	Kpn2146_0325	0	Kpn2146_0325	0	Kpn2146_0325	0
Kpn2146_0326	0	Kpn2146_0326	0	Kpn2146_0326	0	Kpn2146_0326	0	Kpn2146_0326	0	Kpn2146_0326	0	Kpn2146_0326	0	Kpn2146_0326	0	Kpn2146_0326	0	Kpn2146_0326	3	Kpn2146_0326	0	Kpn2146_0326	0	Kpn2146_0326	0	Kpn2146_0326	0	Kpn2146_0326	0	Kpn2146_0326	0	Kpn2146_0326	0	Kpn2146_0326	0	Kpn2146_0326	0	Kpn2146_0326	0	Kpn2146_0326	0	Kpn2146_0326	0	Kpn2146_0326	0	Kpn2146_0326	0	Kpn2146_0326	0
Kpn2146_0327	0	Kpn2146_0327	0	Kpn2146_0327	0	Kpn2146_0327	0	Kpn2146_0327	0	Kpn2146_0327	0	Kpn2146_0327	0	Kpn2146_0327	1	Kpn2146_0327	1	Kpn2146_0327	3	Kpn2146_0327	0	Kpn2146_0327	1	Kpn2146_0327	0	Kpn2146_0327	0	Kpn2146_0327	0	Kpn2146_0327	0	Kpn2146_0327	0	Kpn2146_0327	0	Kpn2146_0327	0	Kpn2146_0327	0	Kpn2146_0327	0	Kpn2146_0327	0	Kpn2146_0327	0	Kpn2146_0327	0	Kpn2146_0327	0
Kpn2146_0328	0	Kpn2146_0328	0	Kpn2146_0328	0	Kpn2146_0328	0	Kpn2146_0328	0	Kpn2146_0328	0	Kpn2146_0328	0	Kpn2146_0328	0	Kpn2146_0328	0	Kpn2146_0328	2	Kpn2146_0328	1	Kpn2146_0328	3	Kpn2146_0328	0	Kpn2146_0328	0	Kpn2146_0328	0	Kpn2146_0328	0	Kpn2146_0328	0	Kpn2146_0328	0	Kpn2146_0328	0	Kpn2146_0328	0	Kpn2146_0328	1	Kpn2146_0328	0	Kpn2146_0328	0	Kpn2146_0328	0	Kpn2146_0328	0
Kpn2146_0329	0	Kpn2146_0329	0	Kpn2146_0329	0	Kpn2146_0329	0	Kpn2146_0329	0	Kpn2146_0329	1	Kpn2146_0329	1	Kpn2146_0329	0	Kpn2146_0329	0	Kpn2146_0329	2	Kpn2146_0329	0	Kpn2146_0329	2	Kpn2146_0329	0	Kpn2146_0329	0	Kpn2146_0329	0	Kpn2146_0329	0	Kpn2146_0329	0	Kpn2146_0329	0	Kpn2146_0329	0	Kpn2146_0329	0	Kpn2146_0329	0	Kpn2146_0329	0	Kpn2146_0329	0	Kpn2146_0329	0	Kpn2146_0329	0
Kpn2146_0330	0	Kpn2146_0330	0	Kpn2146_0330	0	Kpn2146_0330	0	Kpn2146_0330	1	Kpn2146_0330	1	Kpn2146_0330	1	Kpn2146_0330	0	Kpn2146_0330	1	Kpn2146_0330	0	Kpn2146_0330	1	Kpn2146_0330	2	Kpn2146_0330	0	Kpn2146_0330	0	Kpn2146_0330	0	Kpn2146_0330	0	Kpn2146_0330	0	Kpn2146_0330	0	Kpn2146_0330	0	Kpn2146_0330	0	Kpn2146_0330	0	Kpn2146_0330	0	Kpn2146_0330	0	Kpn2146_0330	0	Kpn2146_0330	0
Kpn2146_0331	0	Kpn2146_0331	0	Kpn2146_0331	0	Kpn2146_0331	0	Kpn2146_0331	0	Kpn2146_0331	0	Kpn2146_0331	0	Kpn2146_0331	0	Kpn2146_0331	0	Kpn2146_0331	2	Kpn2146_0331	1	Kpn2146_0331	1	Kpn2146_0331	0	Kpn2146_0331	0	Kpn2146_0331	0	Kpn2146_0331	0	Kpn2146_0331	0	Kpn2146_0331	0	Kpn2146_0331	0	Kpn2146_0331	0	Kpn2146_0331	0	Kpn2146_0331	0	Kpn2146_0331	0	Kpn2146_0331	0	Kpn2146_0331	0
Kpn2146_0332	0	Kpn2146_0332	2	Kpn2146_0332	0	Kpn2146_0332	0	Kpn2146_0332	0	Kpn2146_0332	0	Kpn2146_0332	1	Kpn2146_0332	0	Kpn2146_0332	2	Kpn2146_0332	15	Kpn2146_0332	15	Kpn2146_0332	17	Kpn2146_0332	0	Kpn2146_0332	0	Kpn2146_0332	0	Kpn2146_0332	0	Kpn2146_0332	0	Kpn2146_0332	0	Kpn2146_0332	0	Kpn2146_0332	0	Kpn2146_0332	2	Kpn2146_0332	0	Kpn2146_0332	1	Kpn2146_0332	0	Kpn2146_0332	0
Kpn2146_0333	2	Kpn2146_0333	6	Kpn2146_0333	1	Kpn2146_0333	10	Kpn2146_0333	5	Kpn2146_0333	7	Kpn2146_0333	12	Kpn2146_0333	6	Kpn2146_0333	9	Kpn2146_0333	9	Kpn2146_0333	1	Kpn2146_0333	4	Kpn2146_0333	0	Kpn2146_0333	0	Kpn2146_0333	0	Kpn2146_0333	0	Kpn2146_0333	0	Kpn2146_0333	0	Kpn2146_0333	0	Kpn2146_0333	0	Kpn2146_0333	0	Kpn2146_0333	0	Kpn2146_0333	1	Kpn2146_0333	0	Kpn2146_0333	0
Kpn2146_0334	0	Kpn2146_0334	0	Kpn2146_0334	1	Kpn2146_0334	1	Kpn2146_0334	1	Kpn2146_0334	1	Kpn2146_0334	2	Kpn2146_0334	1	Kpn2146_0334	3	Kpn2146_0334	0	Kpn2146_0334	1	Kpn2146_0334	2	Kpn2146_0334	0	Kpn2146_0334	0	Kpn2146_0334	0	Kpn2146_0334	0	Kpn2146_0334	0	Kpn2146_0334	0	Kpn2146_0334	0	Kpn2146_0334	0	Kpn2146_0334	0	Kpn2146_0334	0	Kpn2146_0334	0	Kpn2146_0334	0	Kpn2146_0334	0
Kpn2146_0335	2	Kpn2146_0335	0	Kpn2146_0335	1	Kpn2146_0335	2	Kpn2146_0335	2	Kpn2146_0335	1	Kpn2146_0335	6	Kpn2146_0335	0	Kpn2146_0335	0	Kpn2146_0335	9	Kpn2146_0335	13	Kpn2146_0335	23	Kpn2146_0335	0	Kpn2146_0335	0	Kpn2146_0335	0	Kpn2146_0335	0	Kpn2146_0335	0	Kpn2146_0335	0	Kpn2146_0335	0	Kpn2146_0335	0	Kpn2146_0335	1	Kpn2146_0335	2	Kpn2146_0335	0	Kpn2146_0335	0	Kpn2146_0335	0
Kpn2146_0337	0	Kpn2146_0337	0	Kpn2146_0337	0	Kpn2146_0337	0	Kpn2146_0337	1	Kpn2146_0337	1	Kpn2146_0337	3	Kpn2146_0337	1	Kpn2146_0337	3	Kpn2146_0337	2	Kpn2146_0337	1	Kpn2146_0337	4	Kpn2146_0337	0	Kpn2146_0337	0	Kpn2146_0337	0	Kpn2146_0337	0	Kpn2146_0337	0	Kpn2146_0337	0	Kpn2146_0337	0	Kpn2146_0337	0	Kpn2146_0337	0	Kpn2146_0337	0	Kpn2146_0337	0	Kpn2146_0337	0	Kpn2146_0337	0
Kpn2146_0338	1	Kpn2146_0338	1	Kpn2146_0338	2	Kpn2146_0338	1	Kpn2146_0338	1	Kpn2146_0338	1	Kpn2146_0338	1	Kpn2146_0338	0	Kpn2146_0338	1	Kpn2146_0338	2	Kpn2146_0338	2	Kpn2146_0338	1	Kpn2146_0338	0	Kpn2146_0338	0	Kpn2146_0338	0	Kpn2146_0338	0	Kpn2146_0338	0	Kpn2146_0338	0	Kpn2146_0338	0	Kpn2146_0338	0	Kpn2146_0338	0	Kpn2146_0338	0	Kpn2146_0338	0	Kpn2146_0338	0	Kpn2146_0338	0
Kpn2146_0339	6	Kpn2146_0339	5	Kpn2146_0339	7	Kpn2146_0339	11	Kpn2146_0339	7	Kpn2146_0339	6	Kpn2146_0339	6	Kpn2146_0339	2	Kpn2146_0339	7	Kpn2146_0339	6	Kpn2146_0339	2	Kpn2146_0339	9	Kpn2146_0339	0	Kpn2146_0339	0	Kpn2146_0339	0	Kpn2146_0339	0	Kpn2146_0339	1	Kpn2146_0339	0	Kpn2146_0339	1	Kpn2146_0339	1	Kpn2146_0339	0	Kpn2146_0339	0	Kpn2146_0339	0	Kpn2146_0339	0	Kpn2146_0339	0
Kpn2146_0340	0	Kpn2146_0340	0	Kpn2146_0340	0	Kpn2146_0340	0	Kpn2146_0340	2	Kpn2146_0340	0	Kpn2146_0340	3	Kpn2146_0340	2	Kpn2146_0340	0	Kpn2146_0340	2	Kpn2146_0340	5	Kpn2146_0340	3	Kpn2146_0340	0	Kpn2146_0340	0	Kpn2146_0340	0	Kpn2146_0340	0	Kpn2146_0340	0	Kpn2146_0340	0	Kpn2146_0340	0	Kpn2146_0340	0	Kpn2146_0340	0	Kpn2146_0340	0	Kpn2146_0340	0	Kpn2146_0340	0	Kpn2146_0340	0
Kpn2146_0341	0	Kpn2146_0341	0	Kpn2146_0341	0	Kpn2146_0341	0	Kpn2146_0341	0	Kpn2146_0341	0	Kpn2146_0341	0	Kpn2146_0341	0	Kpn2146_0341	0	Kpn2146_0341	2	Kpn2146_0341	1	Kpn2146_0341	0	Kpn2146_0341	0	Kpn2146_0341	0	Kpn2146_0341	0	Kpn2146_0341	0	Kpn2146_0341	0	Kpn2146_0341	0	Kpn2146_0341	0	Kpn2146_0341	0	Kpn2146_0341	1	Kpn2146_0341	0	Kpn2146_0341	1	Kpn2146_0341	0	Kpn2146_0341	0
Kpn2146_0342	0	Kpn2146_0342	0	Kpn2146_0342	0	Kpn2146_0342	0	Kpn2146_0342	1	Kpn2146_0342	0	Kpn2146_0342	1	Kpn2146_0342	0	Kpn2146_0342	0	Kpn2146_0342	3	Kpn2146_0342	0	Kpn2146_0342	0	Kpn2146_0342	0	Kpn2146_0342	0	Kpn2146_0342	0	Kpn2146_0342	0	Kpn2146_0342	0	Kpn2146_0342	0	Kpn2146_0342	0	Kpn2146_0342	0	Kpn2146_0342	0	Kpn2146_0342	0	Kpn2146_0342	0	Kpn2146_0342	0	Kpn2146_0342	0
Kpn2146_0344	0	Kpn2146_0344	0	Kpn2146_0344	1	Kpn2146_0344	0	Kpn2146_0344	0	Kpn2146_0344	0	Kpn2146_0344	1	Kpn2146_0344	1	Kpn2146_0344	1	Kpn2146_0344	5	Kpn2146_0344	14	Kpn2146_0344	19	Kpn2146_0344	0	Kpn2146_0344	0	Kpn2146_0344	0	Kpn2146_0344	0	Kpn2146_0344	0	Kpn2146_0344	0	Kpn2146_0344	0	Kpn2146_0344	0	Kpn2146_0344	2	Kpn2146_0344	0	Kpn2146_0344	2	Kpn2146_0344	0	Kpn2146_0344	0
Kpn2146_0345	0	Kpn2146_0345	0	Kpn2146_0345	0	Kpn2146_0345	0	Kpn2146_0345	0	Kpn2146_0345	0	Kpn2146_0345	0	Kpn2146_0345	0	Kpn2146_0345	0	Kpn2146_0345	0	Kpn2146_0345	0	Kpn2146_0345	1	Kpn2146_0345	0	Kpn2146_0345	0	Kpn2146_0345	0	Kpn2146_0345	0	Kpn2146_0345	0	Kpn2146_0345	0	Kpn2146_0345	0	Kpn2146_0345	0	Kpn2146_0345	0	Kpn2146_0345	0	Kpn2146_0345	0	Kpn2146_0345	0	Kpn2146_0345	0
Kpn2146_0346	0	Kpn2146_0346	0	Kpn2146_0346	0	Kpn2146_0346	0	Kpn2146_0346	1	Kpn2146_0346	1	Kpn2146_0346	1	Kpn2146_0346	1	Kpn2146_0346	1	Kpn2146_0346	5	Kpn2146_0346	2	Kpn2146_0346	2	Kpn2146_0346	0	Kpn2146_0346	0	Kpn2146_0346	0	Kpn2146_0346	0	Kpn2146_0346	0	Kpn2146_0346	0	Kpn2146_0346	0	Kpn2146_0346	0	Kpn2146_0346	1	Kpn2146_0346	0	Kpn2146_0346	0	Kpn2146_0346	0	Kpn2146_0346	0
Kpn2146_0347	0	Kpn2146_0347	0	Kpn2146_0347	0	Kpn2146_0347	0	Kpn2146_0347	0	Kpn2146_0347	0	Kpn2146_0347	0	Kpn2146_0347	0	Kpn2146_0347	0	Kpn2146_0347	0	Kpn2146_0347	1	Kpn2146_0347	1	Kpn2146_0347	0	Kpn2146_0347	0	Kpn2146_0347	0	Kpn2146_0347	0	Kpn2146_0347	0	Kpn2146_0347	0	Kpn2146_0347	0	Kpn2146_0347	0	Kpn2146_0347	0	Kpn2146_0347	0	Kpn2146_0347	0	Kpn2146_0347	0	Kpn2146_0347	0
Kpn2146_0348	1	Kpn2146_0348	0	Kpn2146_0348	0	Kpn2146_0348	0	Kpn2146_0348	0	Kpn2146_0348	1	Kpn2146_0348	1	Kpn2146_0348	2	Kpn2146_0348	0	Kpn2146_0348	3	Kpn2146_0348	0	Kpn2146_0348	4	Kpn2146_0348	0	Kpn2146_0348	0	Kpn2146_0348	0	Kpn2146_0348	0	Kpn2146_0348	0	Kpn2146_0348	0	Kpn2146_0348	0	Kpn2146_0348	0	Kpn2146_0348	1	Kpn2146_0348	0	Kpn2146_0348	0	Kpn2146_0348	0	Kpn2146_0348	0
Kpn2146_0349	0	Kpn2146_0349	0	Kpn2146_0349	0	Kpn2146_0349	0	Kpn2146_0349	0	Kpn2146_0349	0	Kpn2146_0349	0	Kpn2146_0349	1	Kpn2146_0349	1	Kpn2146_0349	5	Kpn2146_0349	0	Kpn2146_0349	2	Kpn2146_0349	0	Kpn2146_0349	0	Kpn2146_0349	0	Kpn2146_0349	0	Kpn2146_0349	0	Kpn2146_0349	0	Kpn2146_0349	0	Kpn2146_0349	0	Kpn2146_0349	0	Kpn2146_0349	0	Kpn2146_0349	0	Kpn2146_0349	0	Kpn2146_0349	0
Kpn2146_0350	0	Kpn2146_0350	0	Kpn2146_0350	0	Kpn2146_0350	0	Kpn2146_0350	0	Kpn2146_0350	0	Kpn2146_0350	0	Kpn2146_0350	0	Kpn2146_0350	0	Kpn2146_0350	0	Kpn2146_0350	0	Kpn2146_0350	0	Kpn2146_0350	0	Kpn2146_0350	0	Kpn2146_0350	0	Kpn2146_0350	0	Kpn2146_0350	0	Kpn2146_0350	0	Kpn2146_0350	0	Kpn2146_0350	0	Kpn2146_0350	0	Kpn2146_0350	0	Kpn2146_0350	0	Kpn2146_0350	0	Kpn2146_0350	0
Kpn2146_0351	3	Kpn2146_0351	6	Kpn2146_0351	7	Kpn2146_0351	1	Kpn2146_0351	1	Kpn2146_0351	2	Kpn2146_0351	11	Kpn2146_0351	12	Kpn2146_0351	9	Kpn2146_0351	2	Kpn2146_0351	2	Kpn2146_0351	9	Kpn2146_0351	0	Kpn2146_0351	0	Kpn2146_0351	0	Kpn2146_0351	0	Kpn2146_0351	0	Kpn2146_0351	0	Kpn2146_0351	0	Kpn2146_0351	0	Kpn2146_0351	0	Kpn2146_0351	0	Kpn2146_0351	2	Kpn2146_0351	0	Kpn2146_0351	0
Kpn2146_0353	4	Kpn2146_0353	10	Kpn2146_0353	5	Kpn2146_0353	5	Kpn2146_0353	4	Kpn2146_0353	10	Kpn2146_0353	7	Kpn2146_0353	12	Kpn2146_0353	1	Kpn2146_0353	3	Kpn2146_0353	3	Kpn2146_0353	7	Kpn2146_0353	0	Kpn2146_0353	0	Kpn2146_0353	0	Kpn2146_0353	0	Kpn2146_0353	1	Kpn2146_0353	0	Kpn2146_0353	0	Kpn2146_0353	0	Kpn2146_0353	1	Kpn2146_0353	0	Kpn2146_0353	0	Kpn2146_0353	0	Kpn2146_0353	0
Kpn2146_0354	3	Kpn2146_0354	0	Kpn2146_0354	0	Kpn2146_0354	3	Kpn2146_0354	0	Kpn2146_0354	2	Kpn2146_0354	1	Kpn2146_0354	2	Kpn2146_0354	2	Kpn2146_0354	3	Kpn2146_0354	2	Kpn2146_0354	4	Kpn2146_0354	0	Kpn2146_0354	0	Kpn2146_0354	0	Kpn2146_0354	0	Kpn2146_0354	0	Kpn2146_0354	0	Kpn2146_0354	0	Kpn2146_0354	0	Kpn2146_0354	1	Kpn2146_0354	0	Kpn2146_0354	1	Kpn2146_0354	0	Kpn2146_0354	0
Kpn2146_0355	1	Kpn2146_0355	3	Kpn2146_0355	3	Kpn2146_0355	2	Kpn2146_0355	3	Kpn2146_0355	1	Kpn2146_0355	11	Kpn2146_0355	4	Kpn2146_0355	9	Kpn2146_0355	12	Kpn2146_0355	4	Kpn2146_0355	17	Kpn2146_0355	0	Kpn2146_0355	0	Kpn2146_0355	0	Kpn2146_0355	0	Kpn2146_0355	0	Kpn2146_0355	0	Kpn2146_0355	1	Kpn2146_0355	0	Kpn2146_0355	3	Kpn2146_0355	2	Kpn2146_0355	0	Kpn2146_0355	0	Kpn2146_0355	0
Kpn2146_0357	0	Kpn2146_0357	0	Kpn2146_0357	0	Kpn2146_0357	1	Kpn2146_0357	0	Kpn2146_0357	0	Kpn2146_0357	1	Kpn2146_0357	1	Kpn2146_0357	2	Kpn2146_0357	3	Kpn2146_0357	0	Kpn2146_0357	5	Kpn2146_0357	0	Kpn2146_0357	0	Kpn2146_0357	0	Kpn2146_0357	0	Kpn2146_0357	0	Kpn2146_0357	0	Kpn2146_0357	0	Kpn2146_0357	0	Kpn2146_0357	1	Kpn2146_0357	0	Kpn2146_0357	0	Kpn2146_0357	0	Kpn2146_0357	0
Kpn2146_0358	0	Kpn2146_0358	1	Kpn2146_0358	0	Kpn2146_0358	1	Kpn2146_0358	0	Kpn2146_0358	0	Kpn2146_0358	3	Kpn2146_0358	0	Kpn2146_0358	2	Kpn2146_0358	2	Kpn2146_0358	7	Kpn2146_0358	3	Kpn2146_0358	0	Kpn2146_0358	0	Kpn2146_0358	0	Kpn2146_0358	0	Kpn2146_0358	0	Kpn2146_0358	0	Kpn2146_0358	0	Kpn2146_0358	0	Kpn2146_0358	1	Kpn2146_0358	0	Kpn2146_0358	0	Kpn2146_0358	0	Kpn2146_0358	0
Kpn2146_0359	0	Kpn2146_0359	0	Kpn2146_0359	0	Kpn2146_0359	0	Kpn2146_0359	0	Kpn2146_0359	0	Kpn2146_0359	3	Kpn2146_0359	3	Kpn2146_0359	2	Kpn2146_0359	5	Kpn2146_0359	2	Kpn2146_0359	4	Kpn2146_0359	0	Kpn2146_0359	0	Kpn2146_0359	0	Kpn2146_0359	0	Kpn2146_0359	0	Kpn2146_0359	0	Kpn2146_0359	0	Kpn2146_0359	0	Kpn2146_0359	0	Kpn2146_0359	0	Kpn2146_0359	0	Kpn2146_0359	0	Kpn2146_0359	0
Kpn2146_0360	0	Kpn2146_0360	0	Kpn2146_0360	2	Kpn2146_0360	0	Kpn2146_0360	0	Kpn2146_0360	1	Kpn2146_0360	2	Kpn2146_0360	2	Kpn2146_0360	2	Kpn2146_0360	3	Kpn2146_0360	2	Kpn2146_0360	4	Kpn2146_0360	0	Kpn2146_0360	0	Kpn2146_0360	0	Kpn2146_0360	0	Kpn2146_0360	0	Kpn2146_0360	0	Kpn2146_0360	0	Kpn2146_0360	0	Kpn2146_0360	0	Kpn2146_0360	0	Kpn2146_0360	0	Kpn2146_0360	0	Kpn2146_0360	0
Kpn2146_0361	0	Kpn2146_0361	1	Kpn2146_0361	0	Kpn2146_0361	1	Kpn2146_0361	0	Kpn2146_0361	1	Kpn2146_0361	2	Kpn2146_0361	1	Kpn2146_0361	1	Kpn2146_0361	2	Kpn2146_0361	0	Kpn2146_0361	1	Kpn2146_0361	0	Kpn2146_0361	0	Kpn2146_0361	0	Kpn2146_0361	0	Kpn2146_0361	0	Kpn2146_0361	0	Kpn2146_0361	0	Kpn2146_0361	0	Kpn2146_0361	0	Kpn2146_0361	0	Kpn2146_0361	0	Kpn2146_0361	0	Kpn2146_0361	0
Kpn2146_0362	0	Kpn2146_0362	0	Kpn2146_0362	0	Kpn2146_0362	0	Kpn2146_0362	0	Kpn2146_0362	0	Kpn2146_0362	0	Kpn2146_0362	2	Kpn2146_0362	0	Kpn2146_0362	2	Kpn2146_0362	1	Kpn2146_0362	3	Kpn2146_0362	0	Kpn2146_0362	0	Kpn2146_0362	0	Kpn2146_0362	0	Kpn2146_0362	0	Kpn2146_0362	0	Kpn2146_0362	0	Kpn2146_0362	0	Kpn2146_0362	0	Kpn2146_0362	0	Kpn2146_0362	0	Kpn2146_0362	0	Kpn2146_0362	0
Kpn2146_0363	0	Kpn2146_0363	0	Kpn2146_0363	0	Kpn2146_0363	1	Kpn2146_0363	1	Kpn2146_0363	0	Kpn2146_0363	5	Kpn2146_0363	3	Kpn2146_0363	0	Kpn2146_0363	2	Kpn2146_0363	1	Kpn2146_0363	3	Kpn2146_0363	0	Kpn2146_0363	0	Kpn2146_0363	0	Kpn2146_0363	0	Kpn2146_0363	0	Kpn2146_0363	0	Kpn2146_0363	0	Kpn2146_0363	0	Kpn2146_0363	1	Kpn2146_0363	0	Kpn2146_0363	1	Kpn2146_0363	0	Kpn2146_0363	0
Kpn2146_0364	0	Kpn2146_0364	0	Kpn2146_0364	1	Kpn2146_0364	0	Kpn2146_0364	0	Kpn2146_0364	1	Kpn2146_0364	3	Kpn2146_0364	2	Kpn2146_0364	1	Kpn2146_0364	4	Kpn2146_0364	3	Kpn2146_0364	6	Kpn2146_0364	0	Kpn2146_0364	0	Kpn2146_0364	0	Kpn2146_0364	0	Kpn2146_0364	0	Kpn2146_0364	0	Kpn2146_0364	0	Kpn2146_0364	0	Kpn2146_0364	0	Kpn2146_0364	1	Kpn2146_0364	2	Kpn2146_0364	0	Kpn2146_0364	0
Kpn2146_0365	1	Kpn2146_0365	1	Kpn2146_0365	0	Kpn2146_0365	0	Kpn2146_0365	0	Kpn2146_0365	0	Kpn2146_0365	1	Kpn2146_0365	0	Kpn2146_0365	0	Kpn2146_0365	2	Kpn2146_0365	2	Kpn2146_0365	6	Kpn2146_0365	0	Kpn2146_0365	0	Kpn2146_0365	0	Kpn2146_0365	0	Kpn2146_0365	0	Kpn2146_0365	0	Kpn2146_0365	0	Kpn2146_0365	0	Kpn2146_0365	0	Kpn2146_0365	2	Kpn2146_0365	0	Kpn2146_0365	0	Kpn2146_0365	0
Kpn2146_0366	0	Kpn2146_0366	1	Kpn2146_0366	0	Kpn2146_0366	0	Kpn2146_0366	0	Kpn2146_0366	0	Kpn2146_0366	2	Kpn2146_0366	0	Kpn2146_0366	2	Kpn2146_0366	2	Kpn2146_0366	2	Kpn2146_0366	0	Kpn2146_0366	0	Kpn2146_0366	0	Kpn2146_0366	0	Kpn2146_0366	0	Kpn2146_0366	0	Kpn2146_0366	0	Kpn2146_0366	0	Kpn2146_0366	0	Kpn2146_0366	0	Kpn2146_0366	0	Kpn2146_0366	0	Kpn2146_0366	0	Kpn2146_0366	0
Kpn2146_0367	0	Kpn2146_0367	0	Kpn2146_0367	0	Kpn2146_0367	0	Kpn2146_0367	0	Kpn2146_0367	0	Kpn2146_0367	0	Kpn2146_0367	1	Kpn2146_0367	0	Kpn2146_0367	2	Kpn2146_0367	1	Kpn2146_0367	0	Kpn2146_0367	0	Kpn2146_0367	0	Kpn2146_0367	0	Kpn2146_0367	0	Kpn2146_0367	0	Kpn2146_0367	0	Kpn2146_0367	0	Kpn2146_0367	0	Kpn2146_0367	0	Kpn2146_0367	0	Kpn2146_0367	0	Kpn2146_0367	0	Kpn2146_0367	0
Kpn2146_0368	0	Kpn2146_0368	1	Kpn2146_0368	0	Kpn2146_0368	0	Kpn2146_0368	0	Kpn2146_0368	0	Kpn2146_0368	1	Kpn2146_0368	0	Kpn2146_0368	1	Kpn2146_0368	0	Kpn2146_0368	0	Kpn2146_0368	4	Kpn2146_0368	0	Kpn2146_0368	0	Kpn2146_0368	0	Kpn2146_0368	0	Kpn2146_0368	0	Kpn2146_0368	0	Kpn2146_0368	0	Kpn2146_0368	0	Kpn2146_0368	1	Kpn2146_0368	0	Kpn2146_0368	1	Kpn2146_0368	0	Kpn2146_0368	0
Kpn2146_0369	0	Kpn2146_0369	0	Kpn2146_0369	0	Kpn2146_0369	0	Kpn2146_0369	0	Kpn2146_0369	0	Kpn2146_0369	0	Kpn2146_0369	0	Kpn2146_0369	0	Kpn2146_0369	1	Kpn2146_0369	0	Kpn2146_0369	0	Kpn2146_0369	0	Kpn2146_0369	0	Kpn2146_0369	0	Kpn2146_0369	0	Kpn2146_0369	0	Kpn2146_0369	0	Kpn2146_0369	0	Kpn2146_0369	0	Kpn2146_0369	0	Kpn2146_0369	0	Kpn2146_0369	0	Kpn2146_0369	0	Kpn2146_0369	0
Kpn2146_0370	0	Kpn2146_0370	0	Kpn2146_0370	0	Kpn2146_0370	0	Kpn2146_0370	0	Kpn2146_0370	0	Kpn2146_0370	0	Kpn2146_0370	0	Kpn2146_0370	0	Kpn2146_0370	3	Kpn2146_0370	1	Kpn2146_0370	2	Kpn2146_0370	0	Kpn2146_0370	0	Kpn2146_0370	0	Kpn2146_0370	0	Kpn2146_0370	0	Kpn2146_0370	0	Kpn2146_0370	0	Kpn2146_0370	0	Kpn2146_0370	1	Kpn2146_0370	0	Kpn2146_0370	1	Kpn2146_0370	0	Kpn2146_0370	0
Kpn2146_0371	0	Kpn2146_0371	0	Kpn2146_0371	0	Kpn2146_0371	0	Kpn2146_0371	0	Kpn2146_0371	0	Kpn2146_0371	1	Kpn2146_0371	0	Kpn2146_0371	0	Kpn2146_0371	4	Kpn2146_0371	0	Kpn2146_0371	0	Kpn2146_0371	0	Kpn2146_0371	0	Kpn2146_0371	0	Kpn2146_0371	0	Kpn2146_0371	0	Kpn2146_0371	0	Kpn2146_0371	0	Kpn2146_0371	0	Kpn2146_0371	0	Kpn2146_0371	0	Kpn2146_0371	0	Kpn2146_0371	0	Kpn2146_0371	0
Kpn2146_0372	0	Kpn2146_0372	0	Kpn2146_0372	0	Kpn2146_0372	0	Kpn2146_0372	0	Kpn2146_0372	0	Kpn2146_0372	0	Kpn2146_0372	0	Kpn2146_0372	0	Kpn2146_0372	2	Kpn2146_0372	0	Kpn2146_0372	1	Kpn2146_0372	0	Kpn2146_0372	0	Kpn2146_0372	0	Kpn2146_0372	0	Kpn2146_0372	0	Kpn2146_0372	0	Kpn2146_0372	0	Kpn2146_0372	0	Kpn2146_0372	0	Kpn2146_0372	0	Kpn2146_0372	0	Kpn2146_0372	0	Kpn2146_0372	0
Kpn2146_0373	0	Kpn2146_0373	0	Kpn2146_0373	0	Kpn2146_0373	0	Kpn2146_0373	0	Kpn2146_0373	0	Kpn2146_0373	0	Kpn2146_0373	0	Kpn2146_0373	0	Kpn2146_0373	1	Kpn2146_0373	0	Kpn2146_0373	0	Kpn2146_0373	0	Kpn2146_0373	0	Kpn2146_0373	0	Kpn2146_0373	0	Kpn2146_0373	0	Kpn2146_0373	0	Kpn2146_0373	0	Kpn2146_0373	0	Kpn2146_0373	0	Kpn2146_0373	0	Kpn2146_0373	0	Kpn2146_0373	0	Kpn2146_0373	0
Kpn2146_0374	0	Kpn2146_0374	0	Kpn2146_0374	0	Kpn2146_0374	0	Kpn2146_0374	0	Kpn2146_0374	0	Kpn2146_0374	1	Kpn2146_0374	0	Kpn2146_0374	0	Kpn2146_0374	0	Kpn2146_0374	0	Kpn2146_0374	0	Kpn2146_0374	0	Kpn2146_0374	0	Kpn2146_0374	0	Kpn2146_0374	0	Kpn2146_0374	0	Kpn2146_0374	0	Kpn2146_0374	0	Kpn2146_0374	0	Kpn2146_0374	0	Kpn2146_0374	0	Kpn2146_0374	0	Kpn2146_0374	0	Kpn2146_0374	0
Kpn2146_0375	0	Kpn2146_0375	0	Kpn2146_0375	0	Kpn2146_0375	0	Kpn2146_0375	0	Kpn2146_0375	0	Kpn2146_0375	1	Kpn2146_0375	0	Kpn2146_0375	0	Kpn2146_0375	1	Kpn2146_0375	0	Kpn2146_0375	0	Kpn2146_0375	0	Kpn2146_0375	0	Kpn2146_0375	0	Kpn2146_0375	0	Kpn2146_0375	0	Kpn2146_0375	0	Kpn2146_0375	0	Kpn2146_0375	0	Kpn2146_0375	0	Kpn2146_0375	0	Kpn2146_0375	0	Kpn2146_0375	0	Kpn2146_0375	0
Kpn2146_0376	0	Kpn2146_0376	0	Kpn2146_0376	0	Kpn2146_0376	2	Kpn2146_0376	0	Kpn2146_0376	0	Kpn2146_0376	0	Kpn2146_0376	0	Kpn2146_0376	1	Kpn2146_0376	0	Kpn2146_0376	1	Kpn2146_0376	1	Kpn2146_0376	0	Kpn2146_0376	0	Kpn2146_0376	0	Kpn2146_0376	0	Kpn2146_0376	0	Kpn2146_0376	0	Kpn2146_0376	0	Kpn2146_0376	0	Kpn2146_0376	1	Kpn2146_0376	0	Kpn2146_0376	0	Kpn2146_0376	0	Kpn2146_0376	0
Kpn2146_0377	14	Kpn2146_0377	17	Kpn2146_0377	19	Kpn2146_0377	2	Kpn2146_0377	2	Kpn2146_0377	1	Kpn2146_0377	24	Kpn2146_0377	5	Kpn2146_0377	15	Kpn2146_0377	34	Kpn2146_0377	7	Kpn2146_0377	38	Kpn2146_0377	0	Kpn2146_0377	0	Kpn2146_0377	0	Kpn2146_0377	0	Kpn2146_0377	0	Kpn2146_0377	0	Kpn2146_0377	0	Kpn2146_0377	0	Kpn2146_0377	1	Kpn2146_0377	0	Kpn2146_0377	0	Kpn2146_0377	0	Kpn2146_0377	0
Kpn2146_0378	6	Kpn2146_0378	11	Kpn2146_0378	4	Kpn2146_0378	7	Kpn2146_0378	4	Kpn2146_0378	8	Kpn2146_0378	17	Kpn2146_0378	16	Kpn2146_0378	15	Kpn2146_0378	20	Kpn2146_0378	5	Kpn2146_0378	26	Kpn2146_0378	0	Kpn2146_0378	0	Kpn2146_0378	0	Kpn2146_0378	0	Kpn2146_0378	0	Kpn2146_0378	0	Kpn2146_0378	0	Kpn2146_0378	1	Kpn2146_0378	1	Kpn2146_0378	2	Kpn2146_0378	0	Kpn2146_0378	0	Kpn2146_0378	0
Kpn2146_0379	0	Kpn2146_0379	0	Kpn2146_0379	2	Kpn2146_0379	1	Kpn2146_0379	1	Kpn2146_0379	0	Kpn2146_0379	4	Kpn2146_0379	3	Kpn2146_0379	2	Kpn2146_0379	10	Kpn2146_0379	3	Kpn2146_0379	5	Kpn2146_0379	0	Kpn2146_0379	0	Kpn2146_0379	0	Kpn2146_0379	0	Kpn2146_0379	0	Kpn2146_0379	0	Kpn2146_0379	0	Kpn2146_0379	0	Kpn2146_0379	0	Kpn2146_0379	0	Kpn2146_0379	0	Kpn2146_0379	0	Kpn2146_0379	0
Kpn2146_0380	0	Kpn2146_0380	0	Kpn2146_0380	0	Kpn2146_0380	0	Kpn2146_0380	0	Kpn2146_0380	1	Kpn2146_0380	1	Kpn2146_0380	0	Kpn2146_0380	0	Kpn2146_0380	4	Kpn2146_0380	0	Kpn2146_0380	4	Kpn2146_0380	0	Kpn2146_0380	0	Kpn2146_0380	0	Kpn2146_0380	0	Kpn2146_0380	0	Kpn2146_0380	0	Kpn2146_0380	0	Kpn2146_0380	0	Kpn2146_0380	1	Kpn2146_0380	0	Kpn2146_0380	1	Kpn2146_0380	0	Kpn2146_0380	0
Kpn2146_0381	0	Kpn2146_0381	1	Kpn2146_0381	1	Kpn2146_0381	0	Kpn2146_0381	1	Kpn2146_0381	1	Kpn2146_0381	1	Kpn2146_0381	0	Kpn2146_0381	0	Kpn2146_0381	1	Kpn2146_0381	2	Kpn2146_0381	3	Kpn2146_0381	0	Kpn2146_0381	0	Kpn2146_0381	0	Kpn2146_0381	0	Kpn2146_0381	1	Kpn2146_0381	0	Kpn2146_0381	0	Kpn2146_0381	0	Kpn2146_0381	0	Kpn2146_0381	0	Kpn2146_0381	0	Kpn2146_0381	0	Kpn2146_0381	0
Kpn2146_0383	0	Kpn2146_0383	2	Kpn2146_0383	4	Kpn2146_0383	4	Kpn2146_0383	3	Kpn2146_0383	3	Kpn2146_0383	5	Kpn2146_0383	2	Kpn2146_0383	2	Kpn2146_0383	15	Kpn2146_0383	14	Kpn2146_0383	23	Kpn2146_0383	0	Kpn2146_0383	1	Kpn2146_0383	0	Kpn2146_0383	0	Kpn2146_0383	0	Kpn2146_0383	1	Kpn2146_0383	0	Kpn2146_0383	0	Kpn2146_0383	2	Kpn2146_0383	1	Kpn2146_0383	1	Kpn2146_0383	0	Kpn2146_0383	0
Kpn2146_0384	0	Kpn2146_0384	0	Kpn2146_0384	0	Kpn2146_0384	0	Kpn2146_0384	0	Kpn2146_0384	1	Kpn2146_0384	0	Kpn2146_0384	0	Kpn2146_0384	1	Kpn2146_0384	0	Kpn2146_0384	1	Kpn2146_0384	1	Kpn2146_0384	0	Kpn2146_0384	0	Kpn2146_0384	0	Kpn2146_0384	0	Kpn2146_0384	0	Kpn2146_0384	0	Kpn2146_0384	0	Kpn2146_0384	0	Kpn2146_0384	0	Kpn2146_0384	0	Kpn2146_0384	0	Kpn2146_0384	0	Kpn2146_0384	0
Kpn2146_0385	0	Kpn2146_0385	1	Kpn2146_0385	0	Kpn2146_0385	1	Kpn2146_0385	0	Kpn2146_0385	0	Kpn2146_0385	5	Kpn2146_0385	2	Kpn2146_0385	0	Kpn2146_0385	3	Kpn2146_0385	4	Kpn2146_0385	6	Kpn2146_0385	0	Kpn2146_0385	0	Kpn2146_0385	0	Kpn2146_0385	0	Kpn2146_0385	0	Kpn2146_0385	0	Kpn2146_0385	0	Kpn2146_0385	0	Kpn2146_0385	1	Kpn2146_0385	0	Kpn2146_0385	0	Kpn2146_0385	0	Kpn2146_0385	0
Kpn2146_0386	0	Kpn2146_0386	2	Kpn2146_0386	0	Kpn2146_0386	1	Kpn2146_0386	1	Kpn2146_0386	0	Kpn2146_0386	4	Kpn2146_0386	3	Kpn2146_0386	4	Kpn2146_0386	7	Kpn2146_0386	5	Kpn2146_0386	9	Kpn2146_0386	0	Kpn2146_0386	0	Kpn2146_0386	0	Kpn2146_0386	0	Kpn2146_0386	0	Kpn2146_0386	0	Kpn2146_0386	0	Kpn2146_0386	0	Kpn2146_0386	1	Kpn2146_0386	0	Kpn2146_0386	0	Kpn2146_0386	0	Kpn2146_0386	0
Kpn2146_0387	0	Kpn2146_0387	0	Kpn2146_0387	0	Kpn2146_0387	0	Kpn2146_0387	1	Kpn2146_0387	0	Kpn2146_0387	3	Kpn2146_0387	2	Kpn2146_0387	2	Kpn2146_0387	1	Kpn2146_0387	1	Kpn2146_0387	4	Kpn2146_0387	0	Kpn2146_0387	0	Kpn2146_0387	0	Kpn2146_0387	0	Kpn2146_0387	0	Kpn2146_0387	0	Kpn2146_0387	0	Kpn2146_0387	0	Kpn2146_0387	0	Kpn2146_0387	0	Kpn2146_0387	0	Kpn2146_0387	0	Kpn2146_0387	0
Kpn2146_0388	1	Kpn2146_0388	0	Kpn2146_0388	1	Kpn2146_0388	0	Kpn2146_0388	2	Kpn2146_0388	1	Kpn2146_0388	7	Kpn2146_0388	4	Kpn2146_0388	4	Kpn2146_0388	0	Kpn2146_0388	4	Kpn2146_0388	7	Kpn2146_0388	0	Kpn2146_0388	0	Kpn2146_0388	0	Kpn2146_0388	0	Kpn2146_0388	0	Kpn2146_0388	0	Kpn2146_0388	0	Kpn2146_0388	0	Kpn2146_0388	1	Kpn2146_0388	0	Kpn2146_0388	0	Kpn2146_0388	0	Kpn2146_0388	0
Kpn2146_0390	0	Kpn2146_0390	0	Kpn2146_0390	0	Kpn2146_0390	1	Kpn2146_0390	0	Kpn2146_0390	0	Kpn2146_0390	0	Kpn2146_0390	1	Kpn2146_0390	0	Kpn2146_0390	2	Kpn2146_0390	0	Kpn2146_0390	1	Kpn2146_0390	0	Kpn2146_0390	0	Kpn2146_0390	0	Kpn2146_0390	0	Kpn2146_0390	0	Kpn2146_0390	0	Kpn2146_0390	0	Kpn2146_0390	0	Kpn2146_0390	0	Kpn2146_0390	0	Kpn2146_0390	0	Kpn2146_0390	0	Kpn2146_0390	0
Kpn2146_0391	0	Kpn2146_0391	2	Kpn2146_0391	0	Kpn2146_0391	1	Kpn2146_0391	0	Kpn2146_0391	0	Kpn2146_0391	4	Kpn2146_0391	1	Kpn2146_0391	0	Kpn2146_0391	4	Kpn2146_0391	0	Kpn2146_0391	3	Kpn2146_0391	0	Kpn2146_0391	0	Kpn2146_0391	0	Kpn2146_0391	0	Kpn2146_0391	0	Kpn2146_0391	0	Kpn2146_0391	0	Kpn2146_0391	0	Kpn2146_0391	0	Kpn2146_0391	0	Kpn2146_0391	0	Kpn2146_0391	0	Kpn2146_0391	0
Kpn2146_0392	0	Kpn2146_0392	0	Kpn2146_0392	0	Kpn2146_0392	0	Kpn2146_0392	0	Kpn2146_0392	0	Kpn2146_0392	0	Kpn2146_0392	0	Kpn2146_0392	1	Kpn2146_0392	0	Kpn2146_0392	0	Kpn2146_0392	0	Kpn2146_0392	0	Kpn2146_0392	0	Kpn2146_0392	0	Kpn2146_0392	0	Kpn2146_0392	0	Kpn2146_0392	0	Kpn2146_0392	0	Kpn2146_0392	0	Kpn2146_0392	0	Kpn2146_0392	1	Kpn2146_0392	0	Kpn2146_0392	0	Kpn2146_0392	0
Kpn2146_0393	0	Kpn2146_0393	0	Kpn2146_0393	0	Kpn2146_0393	0	Kpn2146_0393	0	Kpn2146_0393	0	Kpn2146_0393	0	Kpn2146_0393	0	Kpn2146_0393	0	Kpn2146_0393	3	Kpn2146_0393	0	Kpn2146_0393	2	Kpn2146_0393	0	Kpn2146_0393	0	Kpn2146_0393	0	Kpn2146_0393	0	Kpn2146_0393	0	Kpn2146_0393	0	Kpn2146_0393	0	Kpn2146_0393	0	Kpn2146_0393	0	Kpn2146_0393	1	Kpn2146_0393	1	Kpn2146_0393	0	Kpn2146_0393	0
Kpn2146_0394	0	Kpn2146_0394	0	Kpn2146_0394	0	Kpn2146_0394	0	Kpn2146_0394	0	Kpn2146_0394	0	Kpn2146_0394	0	Kpn2146_0394	0	Kpn2146_0394	0	Kpn2146_0394	6	Kpn2146_0394	3	Kpn2146_0394	5	Kpn2146_0394	0	Kpn2146_0394	0	Kpn2146_0394	0	Kpn2146_0394	0	Kpn2146_0394	0	Kpn2146_0394	0	Kpn2146_0394	0	Kpn2146_0394	0	Kpn2146_0394	1	Kpn2146_0394	0	Kpn2146_0394	0	Kpn2146_0394	0	Kpn2146_0394	0
Kpn2146_0395	1	Kpn2146_0395	0	Kpn2146_0395	1	Kpn2146_0395	0	Kpn2146_0395	1	Kpn2146_0395	0	Kpn2146_0395	1	Kpn2146_0395	0	Kpn2146_0395	0	Kpn2146_0395	6	Kpn2146_0395	0	Kpn2146_0395	0	Kpn2146_0395	0	Kpn2146_0395	0	Kpn2146_0395	0	Kpn2146_0395	0	Kpn2146_0395	0	Kpn2146_0395	0	Kpn2146_0395	0	Kpn2146_0395	0	Kpn2146_0395	1	Kpn2146_0395	0	Kpn2146_0395	1	Kpn2146_0395	0	Kpn2146_0395	0
Kpn2146_0396	2	Kpn2146_0396	3	Kpn2146_0396	1	Kpn2146_0396	6	Kpn2146_0396	3	Kpn2146_0396	4	Kpn2146_0396	5	Kpn2146_0396	3	Kpn2146_0396	6	Kpn2146_0396	1	Kpn2146_0396	1	Kpn2146_0396	2	Kpn2146_0396	0	Kpn2146_0396	0	Kpn2146_0396	0	Kpn2146_0396	0	Kpn2146_0396	0	Kpn2146_0396	0	Kpn2146_0396	0	Kpn2146_0396	0	Kpn2146_0396	0	Kpn2146_0396	0	Kpn2146_0396	0	Kpn2146_0396	0	Kpn2146_0396	0
Kpn2146_0397	3	Kpn2146_0397	7	Kpn2146_0397	6	Kpn2146_0397	10	Kpn2146_0397	2	Kpn2146_0397	5	Kpn2146_0397	26	Kpn2146_0397	10	Kpn2146_0397	10	Kpn2146_0397	8	Kpn2146_0397	4	Kpn2146_0397	4	Kpn2146_0397	0	Kpn2146_0397	0	Kpn2146_0397	0	Kpn2146_0397	0	Kpn2146_0397	0	Kpn2146_0397	1	Kpn2146_0397	0	Kpn2146_0397	1	Kpn2146_0397	3	Kpn2146_0397	0	Kpn2146_0397	1	Kpn2146_0397	0	Kpn2146_0397	0
Kpn2146_0400	1	Kpn2146_0400	2	Kpn2146_0400	2	Kpn2146_0400	2	Kpn2146_0400	0	Kpn2146_0400	1	Kpn2146_0400	0	Kpn2146_0400	0	Kpn2146_0400	3	Kpn2146_0400	6	Kpn2146_0400	0	Kpn2146_0400	2	Kpn2146_0400	0	Kpn2146_0400	0	Kpn2146_0400	0	Kpn2146_0400	0	Kpn2146_0400	0	Kpn2146_0400	0	Kpn2146_0400	0	Kpn2146_0400	0	Kpn2146_0400	0	Kpn2146_0400	0	Kpn2146_0400	0	Kpn2146_0400	0	Kpn2146_0400	0
Kpn2146_0401	3	Kpn2146_0401	2	Kpn2146_0401	2	Kpn2146_0401	3	Kpn2146_0401	1	Kpn2146_0401	3	Kpn2146_0401	12	Kpn2146_0401	8	Kpn2146_0401	5	Kpn2146_0401	10	Kpn2146_0401	3	Kpn2146_0401	11	Kpn2146_0401	0	Kpn2146_0401	0	Kpn2146_0401	0	Kpn2146_0401	0	Kpn2146_0401	0	Kpn2146_0401	0	Kpn2146_0401	2	Kpn2146_0401	0	Kpn2146_0401	1	Kpn2146_0401	0	Kpn2146_0401	0	Kpn2146_0401	0	Kpn2146_0401	0
Kpn2146_0402	1	Kpn2146_0402	1	Kpn2146_0402	1	Kpn2146_0402	1	Kpn2146_0402	3	Kpn2146_0402	2	Kpn2146_0402	1	Kpn2146_0402	1	Kpn2146_0402	4	Kpn2146_0402	7	Kpn2146_0402	1	Kpn2146_0402	1	Kpn2146_0402	0	Kpn2146_0402	0	Kpn2146_0402	0	Kpn2146_0402	0	Kpn2146_0402	0	Kpn2146_0402	0	Kpn2146_0402	0	Kpn2146_0402	0	Kpn2146_0402	1	Kpn2146_0402	0	Kpn2146_0402	0	Kpn2146_0402	0	Kpn2146_0402	0
Kpn2146_0403	1	Kpn2146_0403	0	Kpn2146_0403	1	Kpn2146_0403	0	Kpn2146_0403	2	Kpn2146_0403	1	Kpn2146_0403	2	Kpn2146_0403	1	Kpn2146_0403	1	Kpn2146_0403	2	Kpn2146_0403	1	Kpn2146_0403	1	Kpn2146_0403	0	Kpn2146_0403	0	Kpn2146_0403	0	Kpn2146_0403	0	Kpn2146_0403	0	Kpn2146_0403	0	Kpn2146_0403	0	Kpn2146_0403	0	Kpn2146_0403	0	Kpn2146_0403	0	Kpn2146_0403	0	Kpn2146_0403	0	Kpn2146_0403	0
Kpn2146_0404	0	Kpn2146_0404	0	Kpn2146_0404	1	Kpn2146_0404	5	Kpn2146_0404	1	Kpn2146_0404	6	Kpn2146_0404	10	Kpn2146_0404	3	Kpn2146_0404	8	Kpn2146_0404	6	Kpn2146_0404	0	Kpn2146_0404	1	Kpn2146_0404	0	Kpn2146_0404	0	Kpn2146_0404	0	Kpn2146_0404	0	Kpn2146_0404	0	Kpn2146_0404	1	Kpn2146_0404	0	Kpn2146_0404	0	Kpn2146_0404	0	Kpn2146_0404	0	Kpn2146_0404	0	Kpn2146_0404	0	Kpn2146_0404	0
Kpn2146_0405	9	Kpn2146_0405	22	Kpn2146_0405	17	Kpn2146_0405	57	Kpn2146_0405	38	Kpn2146_0405	36	Kpn2146_0405	125	Kpn2146_0405	85	Kpn2146_0405	94	Kpn2146_0405	17	Kpn2146_0405	10	Kpn2146_0405	23	Kpn2146_0405	0	Kpn2146_0405	1	Kpn2146_0405	0	Kpn2146_0405	1	Kpn2146_0405	1	Kpn2146_0405	1	Kpn2146_0405	1	Kpn2146_0405	2	Kpn2146_0405	0	Kpn2146_0405	0	Kpn2146_0405	2	Kpn2146_0405	0	Kpn2146_0405	0
Kpn2146_0406	0	Kpn2146_0406	1	Kpn2146_0406	0	Kpn2146_0406	4	Kpn2146_0406	2	Kpn2146_0406	3	Kpn2146_0406	11	Kpn2146_0406	6	Kpn2146_0406	7	Kpn2146_0406	11	Kpn2146_0406	14	Kpn2146_0406	23	Kpn2146_0406	0	Kpn2146_0406	0	Kpn2146_0406	0	Kpn2146_0406	0	Kpn2146_0406	1	Kpn2146_0406	0	Kpn2146_0406	0	Kpn2146_0406	0	Kpn2146_0406	1	Kpn2146_0406	0	Kpn2146_0406	0	Kpn2146_0406	0	Kpn2146_0406	0
Kpn2146_0407	1	Kpn2146_0407	0	Kpn2146_0407	1	Kpn2146_0407	2	Kpn2146_0407	1	Kpn2146_0407	3	Kpn2146_0407	1	Kpn2146_0407	1	Kpn2146_0407	0	Kpn2146_0407	6	Kpn2146_0407	0	Kpn2146_0407	7	Kpn2146_0407	0	Kpn2146_0407	0	Kpn2146_0407	0	Kpn2146_0407	0	Kpn2146_0407	0	Kpn2146_0407	0	Kpn2146_0407	0	Kpn2146_0407	0	Kpn2146_0407	0	Kpn2146_0407	0	Kpn2146_0407	0	Kpn2146_0407	0	Kpn2146_0407	0
Kpn2146_0409	18	Kpn2146_0409	18	Kpn2146_0409	10	Kpn2146_0409	12	Kpn2146_0409	6	Kpn2146_0409	7	Kpn2146_0409	24	Kpn2146_0409	37	Kpn2146_0409	24	Kpn2146_0409	76	Kpn2146_0409	51	Kpn2146_0409	142	Kpn2146_0409	0	Kpn2146_0409	0	Kpn2146_0409	0	Kpn2146_0409	1	Kpn2146_0409	1	Kpn2146_0409	0	Kpn2146_0409	1	Kpn2146_0409	1	Kpn2146_0409	10	Kpn2146_0409	5	Kpn2146_0409	8	Kpn2146_0409	0	Kpn2146_0409	0
Kpn2146_0410	55	Kpn2146_0410	77	Kpn2146_0410	44	Kpn2146_0410	37	Kpn2146_0410	40	Kpn2146_0410	32	Kpn2146_0410	67	Kpn2146_0410	34	Kpn2146_0410	43	Kpn2146_0410	41	Kpn2146_0410	20	Kpn2146_0410	48	Kpn2146_0410	0	Kpn2146_0410	0	Kpn2146_0410	0	Kpn2146_0410	0	Kpn2146_0410	0	Kpn2146_0410	3	Kpn2146_0410	2	Kpn2146_0410	6	Kpn2146_0410	5	Kpn2146_0410	2	Kpn2146_0410	6	Kpn2146_0410	0	Kpn2146_0410	1
Kpn2146_0411	1	Kpn2146_0411	6	Kpn2146_0411	3	Kpn2146_0411	4	Kpn2146_0411	3	Kpn2146_0411	2	Kpn2146_0411	10	Kpn2146_0411	3	Kpn2146_0411	8	Kpn2146_0411	11	Kpn2146_0411	9	Kpn2146_0411	12	Kpn2146_0411	0	Kpn2146_0411	0	Kpn2146_0411	0	Kpn2146_0411	0	Kpn2146_0411	0	Kpn2146_0411	1	Kpn2146_0411	1	Kpn2146_0411	1	Kpn2146_0411	0	Kpn2146_0411	2	Kpn2146_0411	0	Kpn2146_0411	0	Kpn2146_0411	0
Kpn2146_0412	0	Kpn2146_0412	3	Kpn2146_0412	1	Kpn2146_0412	3	Kpn2146_0412	3	Kpn2146_0412	7	Kpn2146_0412	18	Kpn2146_0412	11	Kpn2146_0412	6	Kpn2146_0412	14	Kpn2146_0412	8	Kpn2146_0412	26	Kpn2146_0412	0	Kpn2146_0412	0	Kpn2146_0412	0	Kpn2146_0412	0	Kpn2146_0412	0	Kpn2146_0412	0	Kpn2146_0412	1	Kpn2146_0412	1	Kpn2146_0412	1	Kpn2146_0412	1	Kpn2146_0412	3	Kpn2146_0412	0	Kpn2146_0412	0
Kpn2146_0413	0	Kpn2146_0413	2	Kpn2146_0413	1	Kpn2146_0413	2	Kpn2146_0413	0	Kpn2146_0413	3	Kpn2146_0413	1	Kpn2146_0413	3	Kpn2146_0413	1	Kpn2146_0413	3	Kpn2146_0413	6	Kpn2146_0413	10	Kpn2146_0413	0	Kpn2146_0413	0	Kpn2146_0413	0	Kpn2146_0413	0	Kpn2146_0413	0	Kpn2146_0413	0	Kpn2146_0413	0	Kpn2146_0413	0	Kpn2146_0413	0	Kpn2146_0413	0	Kpn2146_0413	0	Kpn2146_0413	0	Kpn2146_0413	0
Kpn2146_0414	0	Kpn2146_0414	0	Kpn2146_0414	0	Kpn2146_0414	0	Kpn2146_0414	2	Kpn2146_0414	0	Kpn2146_0414	1	Kpn2146_0414	0	Kpn2146_0414	0	Kpn2146_0414	0	Kpn2146_0414	0	Kpn2146_0414	0	Kpn2146_0414	0	Kpn2146_0414	0	Kpn2146_0414	0	Kpn2146_0414	0	Kpn2146_0414	0	Kpn2146_0414	0	Kpn2146_0414	0	Kpn2146_0414	0	Kpn2146_0414	0	Kpn2146_0414	0	Kpn2146_0414	0	Kpn2146_0414	0	Kpn2146_0414	0
Kpn2146_0415	0	Kpn2146_0415	0	Kpn2146_0415	0	Kpn2146_0415	0	Kpn2146_0415	0	Kpn2146_0415	0	Kpn2146_0415	0	Kpn2146_0415	0	Kpn2146_0415	0	Kpn2146_0415	0	Kpn2146_0415	2	Kpn2146_0415	1	Kpn2146_0415	0	Kpn2146_0415	0	Kpn2146_0415	0	Kpn2146_0415	0	Kpn2146_0415	0	Kpn2146_0415	0	Kpn2146_0415	0	Kpn2146_0415	0	Kpn2146_0415	0	Kpn2146_0415	1	Kpn2146_0415	0	Kpn2146_0415	0	Kpn2146_0415	0
Kpn2146_0416	0	Kpn2146_0416	0	Kpn2146_0416	0	Kpn2146_0416	0	Kpn2146_0416	0	Kpn2146_0416	0	Kpn2146_0416	0	Kpn2146_0416	0	Kpn2146_0416	0	Kpn2146_0416	0	Kpn2146_0416	0	Kpn2146_0416	1	Kpn2146_0416	0	Kpn2146_0416	0	Kpn2146_0416	0	Kpn2146_0416	0	Kpn2146_0416	0	Kpn2146_0416	0	Kpn2146_0416	0	Kpn2146_0416	0	Kpn2146_0416	0	Kpn2146_0416	0	Kpn2146_0416	0	Kpn2146_0416	0	Kpn2146_0416	0
Kpn2146_0417	0	Kpn2146_0417	0	Kpn2146_0417	0	Kpn2146_0417	1	Kpn2146_0417	0	Kpn2146_0417	0	Kpn2146_0417	0	Kpn2146_0417	0	Kpn2146_0417	0	Kpn2146_0417	0	Kpn2146_0417	2	Kpn2146_0417	1	Kpn2146_0417	0	Kpn2146_0417	0	Kpn2146_0417	0	Kpn2146_0417	0	Kpn2146_0417	0	Kpn2146_0417	0	Kpn2146_0417	0	Kpn2146_0417	0	Kpn2146_0417	1	Kpn2146_0417	0	Kpn2146_0417	0	Kpn2146_0417	0	Kpn2146_0417	0
Kpn2146_0418	0	Kpn2146_0418	1	Kpn2146_0418	0	Kpn2146_0418	0	Kpn2146_0418	0	Kpn2146_0418	0	Kpn2146_0418	0	Kpn2146_0418	2	Kpn2146_0418	0	Kpn2146_0418	2	Kpn2146_0418	3	Kpn2146_0418	9	Kpn2146_0418	0	Kpn2146_0418	0	Kpn2146_0418	0	Kpn2146_0418	0	Kpn2146_0418	0	Kpn2146_0418	0	Kpn2146_0418	0	Kpn2146_0418	0	Kpn2146_0418	0	Kpn2146_0418	0	Kpn2146_0418	0	Kpn2146_0418	0	Kpn2146_0418	0
Kpn2146_0419	0	Kpn2146_0419	0	Kpn2146_0419	0	Kpn2146_0419	0	Kpn2146_0419	0	Kpn2146_0419	0	Kpn2146_0419	0	Kpn2146_0419	0	Kpn2146_0419	0	Kpn2146_0419	0	Kpn2146_0419	1	Kpn2146_0419	1	Kpn2146_0419	0	Kpn2146_0419	0	Kpn2146_0419	0	Kpn2146_0419	0	Kpn2146_0419	0	Kpn2146_0419	0	Kpn2146_0419	0	Kpn2146_0419	0	Kpn2146_0419	0	Kpn2146_0419	0	Kpn2146_0419	0	Kpn2146_0419	0	Kpn2146_0419	0
Kpn2146_0420	0	Kpn2146_0420	0	Kpn2146_0420	0	Kpn2146_0420	0	Kpn2146_0420	0	Kpn2146_0420	0	Kpn2146_0420	0	Kpn2146_0420	0	Kpn2146_0420	0	Kpn2146_0420	0	Kpn2146_0420	0	Kpn2146_0420	0	Kpn2146_0420	0	Kpn2146_0420	0	Kpn2146_0420	0	Kpn2146_0420	0	Kpn2146_0420	0	Kpn2146_0420	0	Kpn2146_0420	0	Kpn2146_0420	0	Kpn2146_0420	0	Kpn2146_0420	0	Kpn2146_0420	0	Kpn2146_0420	0	Kpn2146_0420	0
Kpn2146_0421	0	Kpn2146_0421	0	Kpn2146_0421	0	Kpn2146_0421	0	Kpn2146_0421	1	Kpn2146_0421	1	Kpn2146_0421	1	Kpn2146_0421	2	Kpn2146_0421	1	Kpn2146_0421	1	Kpn2146_0421	3	Kpn2146_0421	2	Kpn2146_0421	0	Kpn2146_0421	0	Kpn2146_0421	0	Kpn2146_0421	0	Kpn2146_0421	0	Kpn2146_0421	0	Kpn2146_0421	0	Kpn2146_0421	0	Kpn2146_0421	0	Kpn2146_0421	0	Kpn2146_0421	0	Kpn2146_0421	0	Kpn2146_0421	0
Kpn2146_0422	1	Kpn2146_0422	1	Kpn2146_0422	1	Kpn2146_0422	3	Kpn2146_0422	0	Kpn2146_0422	0	Kpn2146_0422	8	Kpn2146_0422	3	Kpn2146_0422	1	Kpn2146_0422	2	Kpn2146_0422	4	Kpn2146_0422	8	Kpn2146_0422	0	Kpn2146_0422	0	Kpn2146_0422	0	Kpn2146_0422	0	Kpn2146_0422	0	Kpn2146_0422	0	Kpn2146_0422	0	Kpn2146_0422	0	Kpn2146_0422	2	Kpn2146_0422	0	Kpn2146_0422	1	Kpn2146_0422	0	Kpn2146_0422	0
Kpn2146_0423	6	Kpn2146_0423	10	Kpn2146_0423	6	Kpn2146_0423	7	Kpn2146_0423	8	Kpn2146_0423	10	Kpn2146_0423	12	Kpn2146_0423	5	Kpn2146_0423	16	Kpn2146_0423	15	Kpn2146_0423	5	Kpn2146_0423	21	Kpn2146_0423	0	Kpn2146_0423	0	Kpn2146_0423	0	Kpn2146_0423	2	Kpn2146_0423	1	Kpn2146_0423	0	Kpn2146_0423	1	Kpn2146_0423	0	Kpn2146_0423	0	Kpn2146_0423	1	Kpn2146_0423	0	Kpn2146_0423	0	Kpn2146_0423	0
Kpn2146_0424	0	Kpn2146_0424	0	Kpn2146_0424	0	Kpn2146_0424	0	Kpn2146_0424	0	Kpn2146_0424	0	Kpn2146_0424	1	Kpn2146_0424	0	Kpn2146_0424	0	Kpn2146_0424	1	Kpn2146_0424	0	Kpn2146_0424	0	Kpn2146_0424	0	Kpn2146_0424	0	Kpn2146_0424	0	Kpn2146_0424	0	Kpn2146_0424	0	Kpn2146_0424	0	Kpn2146_0424	0	Kpn2146_0424	0	Kpn2146_0424	0	Kpn2146_0424	0	Kpn2146_0424	0	Kpn2146_0424	0	Kpn2146_0424	0
Kpn2146_0425	24	Kpn2146_0425	68	Kpn2146_0425	46	Kpn2146_0425	98	Kpn2146_0425	59	Kpn2146_0425	78	Kpn2146_0425	304	Kpn2146_0425	205	Kpn2146_0425	219	Kpn2146_0425	44	Kpn2146_0425	22	Kpn2146_0425	72	Kpn2146_0425	0	Kpn2146_0425	0	Kpn2146_0425	0	Kpn2146_0425	1	Kpn2146_0425	1	Kpn2146_0425	5	Kpn2146_0425	6	Kpn2146_0425	4	Kpn2146_0425	3	Kpn2146_0425	4	Kpn2146_0425	8	Kpn2146_0425	0	Kpn2146_0425	0
Kpn2146_0426	0	Kpn2146_0426	0	Kpn2146_0426	4	Kpn2146_0426	2	Kpn2146_0426	0	Kpn2146_0426	1	Kpn2146_0426	4	Kpn2146_0426	2	Kpn2146_0426	3	Kpn2146_0426	9	Kpn2146_0426	6	Kpn2146_0426	6	Kpn2146_0426	0	Kpn2146_0426	0	Kpn2146_0426	0	Kpn2146_0426	0	Kpn2146_0426	0	Kpn2146_0426	0	Kpn2146_0426	0	Kpn2146_0426	0	Kpn2146_0426	1	Kpn2146_0426	1	Kpn2146_0426	1	Kpn2146_0426	0	Kpn2146_0426	0
Kpn2146_0427	0	Kpn2146_0427	0	Kpn2146_0427	0	Kpn2146_0427	0	Kpn2146_0427	0	Kpn2146_0427	0	Kpn2146_0427	1	Kpn2146_0427	0	Kpn2146_0427	2	Kpn2146_0427	0	Kpn2146_0427	1	Kpn2146_0427	3	Kpn2146_0427	0	Kpn2146_0427	0	Kpn2146_0427	0	Kpn2146_0427	0	Kpn2146_0427	0	Kpn2146_0427	0	Kpn2146_0427	0	Kpn2146_0427	0	Kpn2146_0427	0	Kpn2146_0427	0	Kpn2146_0427	1	Kpn2146_0427	0	Kpn2146_0427	0
Kpn2146_0428	0	Kpn2146_0428	0	Kpn2146_0428	0	Kpn2146_0428	0	Kpn2146_0428	0	Kpn2146_0428	0	Kpn2146_0428	1	Kpn2146_0428	1	Kpn2146_0428	0	Kpn2146_0428	1	Kpn2146_0428	0	Kpn2146_0428	0	Kpn2146_0428	0	Kpn2146_0428	0	Kpn2146_0428	0	Kpn2146_0428	0	Kpn2146_0428	0	Kpn2146_0428	0	Kpn2146_0428	0	Kpn2146_0428	1	Kpn2146_0428	0	Kpn2146_0428	0	Kpn2146_0428	0	Kpn2146_0428	0	Kpn2146_0428	0
Kpn2146_0429	0	Kpn2146_0429	0	Kpn2146_0429	0	Kpn2146_0429	0	Kpn2146_0429	0	Kpn2146_0429	0	Kpn2146_0429	1	Kpn2146_0429	1	Kpn2146_0429	1	Kpn2146_0429	1	Kpn2146_0429	0	Kpn2146_0429	0	Kpn2146_0429	0	Kpn2146_0429	0	Kpn2146_0429	0	Kpn2146_0429	0	Kpn2146_0429	0	Kpn2146_0429	0	Kpn2146_0429	0	Kpn2146_0429	0	Kpn2146_0429	0	Kpn2146_0429	0	Kpn2146_0429	0	Kpn2146_0429	0	Kpn2146_0429	0
Kpn2146_0430	0	Kpn2146_0430	0	Kpn2146_0430	0	Kpn2146_0430	1	Kpn2146_0430	0	Kpn2146_0430	1	Kpn2146_0430	7	Kpn2146_0430	2	Kpn2146_0430	0	Kpn2146_0430	2	Kpn2146_0430	2	Kpn2146_0430	2	Kpn2146_0430	0	Kpn2146_0430	0	Kpn2146_0430	0	Kpn2146_0430	0	Kpn2146_0430	0	Kpn2146_0430	0	Kpn2146_0430	0	Kpn2146_0430	0	Kpn2146_0430	0	Kpn2146_0430	0	Kpn2146_0430	1	Kpn2146_0430	0	Kpn2146_0430	0
Kpn2146_0431	0	Kpn2146_0431	0	Kpn2146_0431	0	Kpn2146_0431	0	Kpn2146_0431	1	Kpn2146_0431	1	Kpn2146_0431	12	Kpn2146_0431	11	Kpn2146_0431	5	Kpn2146_0431	17	Kpn2146_0431	3	Kpn2146_0431	7	Kpn2146_0431	0	Kpn2146_0431	0	Kpn2146_0431	0	Kpn2146_0431	0	Kpn2146_0431	0	Kpn2146_0431	1	Kpn2146_0431	0	Kpn2146_0431	0	Kpn2146_0431	0	Kpn2146_0431	0	Kpn2146_0431	0	Kpn2146_0431	0	Kpn2146_0431	0
Kpn2146_0432	0	Kpn2146_0432	2	Kpn2146_0432	0	Kpn2146_0432	3	Kpn2146_0432	2	Kpn2146_0432	3	Kpn2146_0432	1	Kpn2146_0432	1	Kpn2146_0432	0	Kpn2146_0432	5	Kpn2146_0432	2	Kpn2146_0432	4	Kpn2146_0432	0	Kpn2146_0432	0	Kpn2146_0432	0	Kpn2146_0432	1	Kpn2146_0432	0	Kpn2146_0432	0	Kpn2146_0432	0	Kpn2146_0432	0	Kpn2146_0432	0	Kpn2146_0432	0	Kpn2146_0432	0	Kpn2146_0432	0	Kpn2146_0432	0
Kpn2146_0433	0	Kpn2146_0433	0	Kpn2146_0433	0	Kpn2146_0433	0	Kpn2146_0433	0	Kpn2146_0433	0	Kpn2146_0433	1	Kpn2146_0433	2	Kpn2146_0433	1	Kpn2146_0433	4	Kpn2146_0433	2	Kpn2146_0433	3	Kpn2146_0433	0	Kpn2146_0433	0	Kpn2146_0433	0	Kpn2146_0433	0	Kpn2146_0433	0	Kpn2146_0433	0	Kpn2146_0433	0	Kpn2146_0433	0	Kpn2146_0433	0	Kpn2146_0433	0	Kpn2146_0433	0	Kpn2146_0433	0	Kpn2146_0433	0
Kpn2146_0434	3	Kpn2146_0434	4	Kpn2146_0434	1	Kpn2146_0434	4	Kpn2146_0434	3	Kpn2146_0434	1	Kpn2146_0434	1	Kpn2146_0434	4	Kpn2146_0434	0	Kpn2146_0434	6	Kpn2146_0434	0	Kpn2146_0434	4	Kpn2146_0434	0	Kpn2146_0434	0	Kpn2146_0434	0	Kpn2146_0434	1	Kpn2146_0434	0	Kpn2146_0434	0	Kpn2146_0434	0	Kpn2146_0434	0	Kpn2146_0434	1	Kpn2146_0434	1	Kpn2146_0434	0	Kpn2146_0434	0	Kpn2146_0434	0
Kpn2146_0435	1	Kpn2146_0435	1	Kpn2146_0435	3	Kpn2146_0435	2	Kpn2146_0435	2	Kpn2146_0435	1	Kpn2146_0435	8	Kpn2146_0435	4	Kpn2146_0435	3	Kpn2146_0435	3	Kpn2146_0435	5	Kpn2146_0435	8	Kpn2146_0435	0	Kpn2146_0435	0	Kpn2146_0435	0	Kpn2146_0435	0	Kpn2146_0435	0	Kpn2146_0435	1	Kpn2146_0435	0	Kpn2146_0435	0	Kpn2146_0435	1	Kpn2146_0435	0	Kpn2146_0435	0	Kpn2146_0435	0	Kpn2146_0435	0
Kpn2146_0436	4	Kpn2146_0436	5	Kpn2146_0436	0	Kpn2146_0436	1	Kpn2146_0436	4	Kpn2146_0436	2	Kpn2146_0436	13	Kpn2146_0436	3	Kpn2146_0436	5	Kpn2146_0436	21	Kpn2146_0436	14	Kpn2146_0436	26	Kpn2146_0436	0	Kpn2146_0436	0	Kpn2146_0436	0	Kpn2146_0436	0	Kpn2146_0436	0	Kpn2146_0436	0	Kpn2146_0436	0	Kpn2146_0436	0	Kpn2146_0436	2	Kpn2146_0436	0	Kpn2146_0436	0	Kpn2146_0436	0	Kpn2146_0436	0
Kpn2146_0437	0	Kpn2146_0437	0	Kpn2146_0437	2	Kpn2146_0437	1	Kpn2146_0437	0	Kpn2146_0437	0	Kpn2146_0437	2	Kpn2146_0437	1	Kpn2146_0437	1	Kpn2146_0437	3	Kpn2146_0437	3	Kpn2146_0437	4	Kpn2146_0437	0	Kpn2146_0437	0	Kpn2146_0437	0	Kpn2146_0437	0	Kpn2146_0437	0	Kpn2146_0437	0	Kpn2146_0437	0	Kpn2146_0437	0	Kpn2146_0437	0	Kpn2146_0437	0	Kpn2146_0437	0	Kpn2146_0437	0	Kpn2146_0437	0
Kpn2146_0438	0	Kpn2146_0438	1	Kpn2146_0438	0	Kpn2146_0438	3	Kpn2146_0438	0	Kpn2146_0438	2	Kpn2146_0438	2	Kpn2146_0438	2	Kpn2146_0438	5	Kpn2146_0438	3	Kpn2146_0438	0	Kpn2146_0438	4	Kpn2146_0438	0	Kpn2146_0438	0	Kpn2146_0438	0	Kpn2146_0438	0	Kpn2146_0438	0	Kpn2146_0438	0	Kpn2146_0438	0	Kpn2146_0438	0	Kpn2146_0438	0	Kpn2146_0438	0	Kpn2146_0438	1	Kpn2146_0438	0	Kpn2146_0438	0
Kpn2146_0442	2	Kpn2146_0442	4	Kpn2146_0442	2	Kpn2146_0442	3	Kpn2146_0442	3	Kpn2146_0442	4	Kpn2146_0442	5	Kpn2146_0442	3	Kpn2146_0442	5	Kpn2146_0442	11	Kpn2146_0442	7	Kpn2146_0442	21	Kpn2146_0442	0	Kpn2146_0442	0	Kpn2146_0442	0	Kpn2146_0442	0	Kpn2146_0442	0	Kpn2146_0442	1	Kpn2146_0442	1	Kpn2146_0442	0	Kpn2146_0442	1	Kpn2146_0442	0	Kpn2146_0442	3	Kpn2146_0442	0	Kpn2146_0442	0
Kpn2146_0443	2	Kpn2146_0443	1	Kpn2146_0443	2	Kpn2146_0443	3	Kpn2146_0443	2	Kpn2146_0443	4	Kpn2146_0443	19	Kpn2146_0443	10	Kpn2146_0443	11	Kpn2146_0443	11	Kpn2146_0443	6	Kpn2146_0443	9	Kpn2146_0443	0	Kpn2146_0443	0	Kpn2146_0443	0	Kpn2146_0443	1	Kpn2146_0443	0	Kpn2146_0443	0	Kpn2146_0443	1	Kpn2146_0443	0	Kpn2146_0443	1	Kpn2146_0443	1	Kpn2146_0443	0	Kpn2146_0443	0	Kpn2146_0443	0
Kpn2146_0444	1	Kpn2146_0444	1	Kpn2146_0444	2	Kpn2146_0444	0	Kpn2146_0444	2	Kpn2146_0444	1	Kpn2146_0444	4	Kpn2146_0444	4	Kpn2146_0444	0	Kpn2146_0444	1	Kpn2146_0444	0	Kpn2146_0444	0	Kpn2146_0444	0	Kpn2146_0444	0	Kpn2146_0444	0	Kpn2146_0444	0	Kpn2146_0444	0	Kpn2146_0444	0	Kpn2146_0444	0	Kpn2146_0444	0	Kpn2146_0444	0	Kpn2146_0444	0	Kpn2146_0444	0	Kpn2146_0444	0	Kpn2146_0444	0
Kpn2146_0445	1	Kpn2146_0445	3	Kpn2146_0445	3	Kpn2146_0445	5	Kpn2146_0445	4	Kpn2146_0445	2	Kpn2146_0445	11	Kpn2146_0445	5	Kpn2146_0445	7	Kpn2146_0445	5	Kpn2146_0445	0	Kpn2146_0445	2	Kpn2146_0445	0	Kpn2146_0445	0	Kpn2146_0445	0	Kpn2146_0445	0	Kpn2146_0445	0	Kpn2146_0445	0	Kpn2146_0445	0	Kpn2146_0445	0	Kpn2146_0445	0	Kpn2146_0445	0	Kpn2146_0445	1	Kpn2146_0445	0	Kpn2146_0445	0
Kpn2146_0446	10	Kpn2146_0446	19	Kpn2146_0446	19	Kpn2146_0446	35	Kpn2146_0446	35	Kpn2146_0446	27	Kpn2146_0446	92	Kpn2146_0446	59	Kpn2146_0446	81	Kpn2146_0446	235	Kpn2146_0446	135	Kpn2146_0446	340	Kpn2146_0446	0	Kpn2146_0446	0	Kpn2146_0446	0	Kpn2146_0446	0	Kpn2146_0446	0	Kpn2146_0446	1	Kpn2146_0446	2	Kpn2146_0446	6	Kpn2146_0446	23	Kpn2146_0446	13	Kpn2146_0446	29	Kpn2146_0446	0	Kpn2146_0446	0
Kpn2146_0447	43	Kpn2146_0447	97	Kpn2146_0447	56	Kpn2146_0447	61	Kpn2146_0447	40	Kpn2146_0447	51	Kpn2146_0447	172	Kpn2146_0447	93	Kpn2146_0447	96	Kpn2146_0447	80	Kpn2146_0447	53	Kpn2146_0447	115	Kpn2146_0447	1	Kpn2146_0447	0	Kpn2146_0447	1	Kpn2146_0447	1	Kpn2146_0447	1	Kpn2146_0447	2	Kpn2146_0447	5	Kpn2146_0447	4	Kpn2146_0447	8	Kpn2146_0447	7	Kpn2146_0447	5	Kpn2146_0447	0	Kpn2146_0447	0
Kpn2146_0448	42	Kpn2146_0448	48	Kpn2146_0448	29	Kpn2146_0448	29	Kpn2146_0448	27	Kpn2146_0448	23	Kpn2146_0448	72	Kpn2146_0448	28	Kpn2146_0448	40	Kpn2146_0448	43	Kpn2146_0448	26	Kpn2146_0448	68	Kpn2146_0448	0	Kpn2146_0448	0	Kpn2146_0448	0	Kpn2146_0448	0	Kpn2146_0448	0	Kpn2146_0448	0	Kpn2146_0448	2	Kpn2146_0448	4	Kpn2146_0448	6	Kpn2146_0448	3	Kpn2146_0448	3	Kpn2146_0448	0	Kpn2146_0448	0
Kpn2146_0449	2	Kpn2146_0449	4	Kpn2146_0449	4	Kpn2146_0449	10	Kpn2146_0449	2	Kpn2146_0449	10	Kpn2146_0449	20	Kpn2146_0449	11	Kpn2146_0449	9	Kpn2146_0449	12	Kpn2146_0449	1	Kpn2146_0449	8	Kpn2146_0449	0	Kpn2146_0449	0	Kpn2146_0449	0	Kpn2146_0449	0	Kpn2146_0449	0	Kpn2146_0449	0	Kpn2146_0449	1	Kpn2146_0449	1	Kpn2146_0449	1	Kpn2146_0449	1	Kpn2146_0449	1	Kpn2146_0449	0	Kpn2146_0449	0
Kpn2146_0450	7	Kpn2146_0450	20	Kpn2146_0450	11	Kpn2146_0450	14	Kpn2146_0450	9	Kpn2146_0450	4	Kpn2146_0450	11	Kpn2146_0450	12	Kpn2146_0450	9	Kpn2146_0450	7	Kpn2146_0450	0	Kpn2146_0450	2	Kpn2146_0450	0	Kpn2146_0450	1	Kpn2146_0450	0	Kpn2146_0450	0	Kpn2146_0450	0	Kpn2146_0450	0	Kpn2146_0450	0	Kpn2146_0450	0	Kpn2146_0450	0	Kpn2146_0450	0	Kpn2146_0450	0	Kpn2146_0450	0	Kpn2146_0450	0
Kpn2146_0451	4	Kpn2146_0451	15	Kpn2146_0451	4	Kpn2146_0451	9	Kpn2146_0451	5	Kpn2146_0451	3	Kpn2146_0451	11	Kpn2146_0451	9	Kpn2146_0451	9	Kpn2146_0451	3	Kpn2146_0451	1	Kpn2146_0451	4	Kpn2146_0451	0	Kpn2146_0451	0	Kpn2146_0451	0	Kpn2146_0451	1	Kpn2146_0451	0	Kpn2146_0451	0	Kpn2146_0451	0	Kpn2146_0451	0	Kpn2146_0451	0	Kpn2146_0451	0	Kpn2146_0451	1	Kpn2146_0451	0	Kpn2146_0451	0
Kpn2146_0452	0	Kpn2146_0452	1	Kpn2146_0452	0	Kpn2146_0452	0	Kpn2146_0452	0	Kpn2146_0452	0	Kpn2146_0452	1	Kpn2146_0452	0	Kpn2146_0452	0	Kpn2146_0452	2	Kpn2146_0452	2	Kpn2146_0452	2	Kpn2146_0452	0	Kpn2146_0452	0	Kpn2146_0452	0	Kpn2146_0452	0	Kpn2146_0452	0	Kpn2146_0452	0	Kpn2146_0452	0	Kpn2146_0452	0	Kpn2146_0452	0	Kpn2146_0452	0	Kpn2146_0452	0	Kpn2146_0452	0	Kpn2146_0452	0
Kpn2146_0454	1	Kpn2146_0454	0	Kpn2146_0454	0	Kpn2146_0454	2	Kpn2146_0454	0	Kpn2146_0454	1	Kpn2146_0454	8	Kpn2146_0454	2	Kpn2146_0454	0	Kpn2146_0454	12	Kpn2146_0454	18	Kpn2146_0454	23	Kpn2146_0454	0	Kpn2146_0454	0	Kpn2146_0454	0	Kpn2146_0454	0	Kpn2146_0454	0	Kpn2146_0454	1	Kpn2146_0454	0	Kpn2146_0454	0	Kpn2146_0454	3	Kpn2146_0454	0	Kpn2146_0454	2	Kpn2146_0454	0	Kpn2146_0454	0
Kpn2146_0455	10	Kpn2146_0455	19	Kpn2146_0455	27	Kpn2146_0455	33	Kpn2146_0455	16	Kpn2146_0455	25	Kpn2146_0455	90	Kpn2146_0455	44	Kpn2146_0455	55	Kpn2146_0455	151	Kpn2146_0455	65	Kpn2146_0455	141	Kpn2146_0455	0	Kpn2146_0455	0	Kpn2146_0455	3	Kpn2146_0455	0	Kpn2146_0455	1	Kpn2146_0455	1	Kpn2146_0455	5	Kpn2146_0455	1	Kpn2146_0455	19	Kpn2146_0455	7	Kpn2146_0455	7	Kpn2146_0455	0	Kpn2146_0455	0
Kpn2146_0456	1	Kpn2146_0456	2	Kpn2146_0456	2	Kpn2146_0456	3	Kpn2146_0456	4	Kpn2146_0456	2	Kpn2146_0456	4	Kpn2146_0456	6	Kpn2146_0456	12	Kpn2146_0456	48	Kpn2146_0456	46	Kpn2146_0456	69	Kpn2146_0456	0	Kpn2146_0456	0	Kpn2146_0456	0	Kpn2146_0456	0	Kpn2146_0456	0	Kpn2146_0456	1	Kpn2146_0456	0	Kpn2146_0456	1	Kpn2146_0456	4	Kpn2146_0456	3	Kpn2146_0456	3	Kpn2146_0456	0	Kpn2146_0456	0
Kpn2146_0457	3	Kpn2146_0457	4	Kpn2146_0457	6	Kpn2146_0457	8	Kpn2146_0457	5	Kpn2146_0457	9	Kpn2146_0457	21	Kpn2146_0457	9	Kpn2146_0457	16	Kpn2146_0457	20	Kpn2146_0457	11	Kpn2146_0457	25	Kpn2146_0457	0	Kpn2146_0457	0	Kpn2146_0457	0	Kpn2146_0457	0	Kpn2146_0457	0	Kpn2146_0457	0	Kpn2146_0457	0	Kpn2146_0457	0	Kpn2146_0457	3	Kpn2146_0457	0	Kpn2146_0457	2	Kpn2146_0457	0	Kpn2146_0457	0
Kpn2146_0458	1	Kpn2146_0458	3	Kpn2146_0458	0	Kpn2146_0458	1	Kpn2146_0458	5	Kpn2146_0458	0	Kpn2146_0458	3	Kpn2146_0458	6	Kpn2146_0458	2	Kpn2146_0458	1	Kpn2146_0458	3	Kpn2146_0458	3	Kpn2146_0458	0	Kpn2146_0458	0	Kpn2146_0458	0	Kpn2146_0458	0	Kpn2146_0458	0	Kpn2146_0458	0	Kpn2146_0458	0	Kpn2146_0458	0	Kpn2146_0458	0	Kpn2146_0458	0	Kpn2146_0458	1	Kpn2146_0458	0	Kpn2146_0458	0
Kpn2146_0459	0	Kpn2146_0459	0	Kpn2146_0459	0	Kpn2146_0459	1	Kpn2146_0459	1	Kpn2146_0459	1	Kpn2146_0459	3	Kpn2146_0459	2	Kpn2146_0459	1	Kpn2146_0459	4	Kpn2146_0459	4	Kpn2146_0459	1	Kpn2146_0459	0	Kpn2146_0459	0	Kpn2146_0459	0	Kpn2146_0459	0	Kpn2146_0459	0	Kpn2146_0459	0	Kpn2146_0459	0	Kpn2146_0459	0	Kpn2146_0459	0	Kpn2146_0459	1	Kpn2146_0459	0	Kpn2146_0459	0	Kpn2146_0459	0
Kpn2146_0460	1	Kpn2146_0460	4	Kpn2146_0460	3	Kpn2146_0460	0	Kpn2146_0460	2	Kpn2146_0460	1	Kpn2146_0460	9	Kpn2146_0460	5	Kpn2146_0460	5	Kpn2146_0460	27	Kpn2146_0460	17	Kpn2146_0460	24	Kpn2146_0460	0	Kpn2146_0460	0	Kpn2146_0460	0	Kpn2146_0460	0	Kpn2146_0460	0	Kpn2146_0460	1	Kpn2146_0460	1	Kpn2146_0460	0	Kpn2146_0460	2	Kpn2146_0460	0	Kpn2146_0460	4	Kpn2146_0460	0	Kpn2146_0460	0
Kpn2146_0461	0	Kpn2146_0461	2	Kpn2146_0461	2	Kpn2146_0461	6	Kpn2146_0461	1	Kpn2146_0461	4	Kpn2146_0461	15	Kpn2146_0461	14	Kpn2146_0461	17	Kpn2146_0461	3	Kpn2146_0461	2	Kpn2146_0461	5	Kpn2146_0461	0	Kpn2146_0461	0	Kpn2146_0461	0	Kpn2146_0461	1	Kpn2146_0461	0	Kpn2146_0461	1	Kpn2146_0461	1	Kpn2146_0461	0	Kpn2146_0461	1	Kpn2146_0461	0	Kpn2146_0461	0	Kpn2146_0461	0	Kpn2146_0461	0
Kpn2146_0462	0	Kpn2146_0462	2	Kpn2146_0462	0	Kpn2146_0462	1	Kpn2146_0462	0	Kpn2146_0462	1	Kpn2146_0462	0	Kpn2146_0462	2	Kpn2146_0462	1	Kpn2146_0462	0	Kpn2146_0462	6	Kpn2146_0462	5	Kpn2146_0462	0	Kpn2146_0462	0	Kpn2146_0462	0	Kpn2146_0462	0	Kpn2146_0462	0	Kpn2146_0462	0	Kpn2146_0462	0	Kpn2146_0462	0	Kpn2146_0462	0	Kpn2146_0462	0	Kpn2146_0462	0	Kpn2146_0462	0	Kpn2146_0462	0
Kpn2146_0463	1	Kpn2146_0463	0	Kpn2146_0463	0	Kpn2146_0463	0	Kpn2146_0463	1	Kpn2146_0463	2	Kpn2146_0463	0	Kpn2146_0463	0	Kpn2146_0463	1	Kpn2146_0463	7	Kpn2146_0463	0	Kpn2146_0463	4	Kpn2146_0463	0	Kpn2146_0463	1	Kpn2146_0463	0	Kpn2146_0463	0	Kpn2146_0463	0	Kpn2146_0463	0	Kpn2146_0463	0	Kpn2146_0463	0	Kpn2146_0463	2	Kpn2146_0463	0	Kpn2146_0463	1	Kpn2146_0463	0	Kpn2146_0463	0
Kpn2146_0464	0	Kpn2146_0464	1	Kpn2146_0464	0	Kpn2146_0464	1	Kpn2146_0464	0	Kpn2146_0464	0	Kpn2146_0464	1	Kpn2146_0464	0	Kpn2146_0464	0	Kpn2146_0464	1	Kpn2146_0464	0	Kpn2146_0464	3	Kpn2146_0464	0	Kpn2146_0464	0	Kpn2146_0464	0	Kpn2146_0464	0	Kpn2146_0464	0	Kpn2146_0464	0	Kpn2146_0464	0	Kpn2146_0464	0	Kpn2146_0464	0	Kpn2146_0464	0	Kpn2146_0464	0	Kpn2146_0464	0	Kpn2146_0464	0
Kpn2146_0465	0	Kpn2146_0465	0	Kpn2146_0465	0	Kpn2146_0465	0	Kpn2146_0465	0	Kpn2146_0465	0	Kpn2146_0465	0	Kpn2146_0465	0	Kpn2146_0465	0	Kpn2146_0465	2	Kpn2146_0465	1	Kpn2146_0465	3	Kpn2146_0465	0	Kpn2146_0465	0	Kpn2146_0465	0	Kpn2146_0465	0	Kpn2146_0465	0	Kpn2146_0465	0	Kpn2146_0465	0	Kpn2146_0465	0	Kpn2146_0465	0	Kpn2146_0465	0	Kpn2146_0465	0	Kpn2146_0465	0	Kpn2146_0465	0
Kpn2146_0466	0	Kpn2146_0466	3	Kpn2146_0466	0	Kpn2146_0466	0	Kpn2146_0466	0	Kpn2146_0466	0	Kpn2146_0466	0	Kpn2146_0466	0	Kpn2146_0466	0	Kpn2146_0466	0	Kpn2146_0466	0	Kpn2146_0466	0	Kpn2146_0466	0	Kpn2146_0466	0	Kpn2146_0466	0	Kpn2146_0466	0	Kpn2146_0466	0	Kpn2146_0466	0	Kpn2146_0466	0	Kpn2146_0466	0	Kpn2146_0466	0	Kpn2146_0466	0	Kpn2146_0466	0	Kpn2146_0466	0	Kpn2146_0466	0
Kpn2146_0467	0	Kpn2146_0467	0	Kpn2146_0467	0	Kpn2146_0467	0	Kpn2146_0467	0	Kpn2146_0467	0	Kpn2146_0467	0	Kpn2146_0467	0	Kpn2146_0467	0	Kpn2146_0467	0	Kpn2146_0467	1	Kpn2146_0467	1	Kpn2146_0467	0	Kpn2146_0467	0	Kpn2146_0467	0	Kpn2146_0467	0	Kpn2146_0467	0	Kpn2146_0467	0	Kpn2146_0467	0	Kpn2146_0467	0	Kpn2146_0467	0	Kpn2146_0467	0	Kpn2146_0467	0	Kpn2146_0467	0	Kpn2146_0467	0
Kpn2146_0468	0	Kpn2146_0468	0	Kpn2146_0468	0	Kpn2146_0468	0	Kpn2146_0468	0	Kpn2146_0468	0	Kpn2146_0468	0	Kpn2146_0468	0	Kpn2146_0468	1	Kpn2146_0468	0	Kpn2146_0468	1	Kpn2146_0468	0	Kpn2146_0468	0	Kpn2146_0468	0	Kpn2146_0468	0	Kpn2146_0468	0	Kpn2146_0468	0	Kpn2146_0468	0	Kpn2146_0468	0	Kpn2146_0468	0	Kpn2146_0468	0	Kpn2146_0468	0	Kpn2146_0468	0	Kpn2146_0468	0	Kpn2146_0468	0
Kpn2146_0469	0	Kpn2146_0469	0	Kpn2146_0469	0	Kpn2146_0469	1	Kpn2146_0469	0	Kpn2146_0469	1	Kpn2146_0469	0	Kpn2146_0469	0	Kpn2146_0469	0	Kpn2146_0469	2	Kpn2146_0469	0	Kpn2146_0469	0	Kpn2146_0469	0	Kpn2146_0469	0	Kpn2146_0469	0	Kpn2146_0469	0	Kpn2146_0469	0	Kpn2146_0469	1	Kpn2146_0469	0	Kpn2146_0469	0	Kpn2146_0469	0	Kpn2146_0469	0	Kpn2146_0469	0	Kpn2146_0469	0	Kpn2146_0469	0
Kpn2146_0470	0	Kpn2146_0470	0	Kpn2146_0470	0	Kpn2146_0470	0	Kpn2146_0470	0	Kpn2146_0470	0	Kpn2146_0470	1	Kpn2146_0470	0	Kpn2146_0470	0	Kpn2146_0470	2	Kpn2146_0470	0	Kpn2146_0470	1	Kpn2146_0470	0	Kpn2146_0470	0	Kpn2146_0470	0	Kpn2146_0470	0	Kpn2146_0470	0	Kpn2146_0470	0	Kpn2146_0470	0	Kpn2146_0470	0	Kpn2146_0470	0	Kpn2146_0470	1	Kpn2146_0470	0	Kpn2146_0470	0	Kpn2146_0470	0
Kpn2146_0471	2	Kpn2146_0471	0	Kpn2146_0471	1	Kpn2146_0471	1	Kpn2146_0471	1	Kpn2146_0471	0	Kpn2146_0471	1	Kpn2146_0471	1	Kpn2146_0471	1	Kpn2146_0471	9	Kpn2146_0471	6	Kpn2146_0471	8	Kpn2146_0471	0	Kpn2146_0471	0	Kpn2146_0471	0	Kpn2146_0471	0	Kpn2146_0471	0	Kpn2146_0471	0	Kpn2146_0471	0	Kpn2146_0471	0	Kpn2146_0471	0	Kpn2146_0471	1	Kpn2146_0471	1	Kpn2146_0471	0	Kpn2146_0471	0
Kpn2146_0472	2	Kpn2146_0472	5	Kpn2146_0472	1	Kpn2146_0472	8	Kpn2146_0472	1	Kpn2146_0472	2	Kpn2146_0472	25	Kpn2146_0472	11	Kpn2146_0472	16	Kpn2146_0472	52	Kpn2146_0472	81	Kpn2146_0472	97	Kpn2146_0472	0	Kpn2146_0472	0	Kpn2146_0472	0	Kpn2146_0472	0	Kpn2146_0472	1	Kpn2146_0472	2	Kpn2146_0472	0	Kpn2146_0472	2	Kpn2146_0472	5	Kpn2146_0472	5	Kpn2146_0472	7	Kpn2146_0472	0	Kpn2146_0472	0
Kpn2146_0473	16	Kpn2146_0473	30	Kpn2146_0473	26	Kpn2146_0473	20	Kpn2146_0473	10	Kpn2146_0473	18	Kpn2146_0473	17	Kpn2146_0473	10	Kpn2146_0473	14	Kpn2146_0473	16	Kpn2146_0473	8	Kpn2146_0473	22	Kpn2146_0473	0	Kpn2146_0473	0	Kpn2146_0473	0	Kpn2146_0473	0	Kpn2146_0473	0	Kpn2146_0473	0	Kpn2146_0473	0	Kpn2146_0473	1	Kpn2146_0473	3	Kpn2146_0473	1	Kpn2146_0473	0	Kpn2146_0473	0	Kpn2146_0473	0
Kpn2146_0474	4	Kpn2146_0474	4	Kpn2146_0474	7	Kpn2146_0474	2	Kpn2146_0474	1	Kpn2146_0474	3	Kpn2146_0474	6	Kpn2146_0474	1	Kpn2146_0474	1	Kpn2146_0474	2	Kpn2146_0474	1	Kpn2146_0474	2	Kpn2146_0474	0	Kpn2146_0474	0	Kpn2146_0474	0	Kpn2146_0474	0	Kpn2146_0474	0	Kpn2146_0474	0	Kpn2146_0474	0	Kpn2146_0474	0	Kpn2146_0474	0	Kpn2146_0474	0	Kpn2146_0474	0	Kpn2146_0474	0	Kpn2146_0474	0
Kpn2146_0475	12	Kpn2146_0475	12	Kpn2146_0475	4	Kpn2146_0475	3	Kpn2146_0475	2	Kpn2146_0475	6	Kpn2146_0475	12	Kpn2146_0475	5	Kpn2146_0475	2	Kpn2146_0475	1	Kpn2146_0475	0	Kpn2146_0475	2	Kpn2146_0475	0	Kpn2146_0475	1	Kpn2146_0475	0	Kpn2146_0475	0	Kpn2146_0475	0	Kpn2146_0475	0	Kpn2146_0475	0	Kpn2146_0475	0	Kpn2146_0475	0	Kpn2146_0475	0	Kpn2146_0475	1	Kpn2146_0475	0	Kpn2146_0475	0
Kpn2146_0476	2	Kpn2146_0476	3	Kpn2146_0476	6	Kpn2146_0476	11	Kpn2146_0476	6	Kpn2146_0476	5	Kpn2146_0476	20	Kpn2146_0476	8	Kpn2146_0476	14	Kpn2146_0476	9	Kpn2146_0476	4	Kpn2146_0476	13	Kpn2146_0476	0	Kpn2146_0476	0	Kpn2146_0476	0	Kpn2146_0476	0	Kpn2146_0476	0	Kpn2146_0476	0	Kpn2146_0476	0	Kpn2146_0476	2	Kpn2146_0476	0	Kpn2146_0476	1	Kpn2146_0476	0	Kpn2146_0476	0	Kpn2146_0476	0
Kpn2146_0477	1	Kpn2146_0477	4	Kpn2146_0477	5	Kpn2146_0477	3	Kpn2146_0477	1	Kpn2146_0477	0	Kpn2146_0477	3	Kpn2146_0477	2	Kpn2146_0477	3	Kpn2146_0477	2	Kpn2146_0477	3	Kpn2146_0477	2	Kpn2146_0477	0	Kpn2146_0477	0	Kpn2146_0477	0	Kpn2146_0477	0	Kpn2146_0477	0	Kpn2146_0477	0	Kpn2146_0477	0	Kpn2146_0477	0	Kpn2146_0477	0	Kpn2146_0477	0	Kpn2146_0477	0	Kpn2146_0477	0	Kpn2146_0477	0
Kpn2146_0478	0	Kpn2146_0478	1	Kpn2146_0478	2	Kpn2146_0478	3	Kpn2146_0478	1	Kpn2146_0478	1	Kpn2146_0478	12	Kpn2146_0478	4	Kpn2146_0478	8	Kpn2146_0478	7	Kpn2146_0478	2	Kpn2146_0478	6	Kpn2146_0478	0	Kpn2146_0478	0	Kpn2146_0478	0	Kpn2146_0478	0	Kpn2146_0478	0	Kpn2146_0478	2	Kpn2146_0478	1	Kpn2146_0478	0	Kpn2146_0478	0	Kpn2146_0478	0	Kpn2146_0478	0	Kpn2146_0478	0	Kpn2146_0478	0
Kpn2146_0479	0	Kpn2146_0479	2	Kpn2146_0479	0	Kpn2146_0479	1	Kpn2146_0479	1	Kpn2146_0479	0	Kpn2146_0479	1	Kpn2146_0479	1	Kpn2146_0479	0	Kpn2146_0479	0	Kpn2146_0479	5	Kpn2146_0479	1	Kpn2146_0479	0	Kpn2146_0479	0	Kpn2146_0479	0	Kpn2146_0479	0	Kpn2146_0479	0	Kpn2146_0479	0	Kpn2146_0479	0	Kpn2146_0479	0	Kpn2146_0479	0	Kpn2146_0479	0	Kpn2146_0479	0	Kpn2146_0479	0	Kpn2146_0479	0
Kpn2146_0480	0	Kpn2146_0480	0	Kpn2146_0480	1	Kpn2146_0480	0	Kpn2146_0480	0	Kpn2146_0480	1	Kpn2146_0480	0	Kpn2146_0480	2	Kpn2146_0480	1	Kpn2146_0480	3	Kpn2146_0480	1	Kpn2146_0480	1	Kpn2146_0480	0	Kpn2146_0480	0	Kpn2146_0480	0	Kpn2146_0480	0	Kpn2146_0480	0	Kpn2146_0480	0	Kpn2146_0480	0	Kpn2146_0480	0	Kpn2146_0480	0	Kpn2146_0480	2	Kpn2146_0480	0	Kpn2146_0480	0	Kpn2146_0480	0
Kpn2146_0481	0	Kpn2146_0481	0	Kpn2146_0481	0	Kpn2146_0481	0	Kpn2146_0481	0	Kpn2146_0481	0	Kpn2146_0481	3	Kpn2146_0481	1	Kpn2146_0481	1	Kpn2146_0481	2	Kpn2146_0481	2	Kpn2146_0481	7	Kpn2146_0481	0	Kpn2146_0481	0	Kpn2146_0481	0	Kpn2146_0481	0	Kpn2146_0481	0	Kpn2146_0481	0	Kpn2146_0481	0	Kpn2146_0481	0	Kpn2146_0481	0	Kpn2146_0481	0	Kpn2146_0481	1	Kpn2146_0481	0	Kpn2146_0481	0
Kpn2146_0482	0	Kpn2146_0482	0	Kpn2146_0482	0	Kpn2146_0482	0	Kpn2146_0482	0	Kpn2146_0482	0	Kpn2146_0482	0	Kpn2146_0482	0	Kpn2146_0482	0	Kpn2146_0482	1	Kpn2146_0482	1	Kpn2146_0482	1	Kpn2146_0482	0	Kpn2146_0482	0	Kpn2146_0482	0	Kpn2146_0482	0	Kpn2146_0482	0	Kpn2146_0482	0	Kpn2146_0482	0	Kpn2146_0482	0	Kpn2146_0482	0	Kpn2146_0482	0	Kpn2146_0482	0	Kpn2146_0482	0	Kpn2146_0482	0
Kpn2146_0483	0	Kpn2146_0483	0	Kpn2146_0483	0	Kpn2146_0483	0	Kpn2146_0483	0	Kpn2146_0483	0	Kpn2146_0483	0	Kpn2146_0483	0	Kpn2146_0483	0	Kpn2146_0483	2	Kpn2146_0483	2	Kpn2146_0483	1	Kpn2146_0483	0	Kpn2146_0483	0	Kpn2146_0483	0	Kpn2146_0483	0	Kpn2146_0483	0	Kpn2146_0483	0	Kpn2146_0483	0	Kpn2146_0483	1	Kpn2146_0483	0	Kpn2146_0483	1	Kpn2146_0483	0	Kpn2146_0483	0	Kpn2146_0483	0
Kpn2146_0484	0	Kpn2146_0484	1	Kpn2146_0484	1	Kpn2146_0484	6	Kpn2146_0484	1	Kpn2146_0484	3	Kpn2146_0484	3	Kpn2146_0484	5	Kpn2146_0484	3	Kpn2146_0484	2	Kpn2146_0484	1	Kpn2146_0484	2	Kpn2146_0484	0	Kpn2146_0484	0	Kpn2146_0484	0	Kpn2146_0484	0	Kpn2146_0484	0	Kpn2146_0484	0	Kpn2146_0484	0	Kpn2146_0484	1	Kpn2146_0484	0	Kpn2146_0484	0	Kpn2146_0484	0	Kpn2146_0484	0	Kpn2146_0484	0
Kpn2146_0485	2	Kpn2146_0485	1	Kpn2146_0485	0	Kpn2146_0485	1	Kpn2146_0485	2	Kpn2146_0485	2	Kpn2146_0485	7	Kpn2146_0485	6	Kpn2146_0485	5	Kpn2146_0485	12	Kpn2146_0485	13	Kpn2146_0485	12	Kpn2146_0485	0	Kpn2146_0485	0	Kpn2146_0485	0	Kpn2146_0485	0	Kpn2146_0485	0	Kpn2146_0485	0	Kpn2146_0485	0	Kpn2146_0485	1	Kpn2146_0485	1	Kpn2146_0485	0	Kpn2146_0485	2	Kpn2146_0485	0	Kpn2146_0485	0
Kpn2146_0486	0	Kpn2146_0486	1	Kpn2146_0486	0	Kpn2146_0486	1	Kpn2146_0486	1	Kpn2146_0486	1	Kpn2146_0486	8	Kpn2146_0486	6	Kpn2146_0486	4	Kpn2146_0486	6	Kpn2146_0486	0	Kpn2146_0486	5	Kpn2146_0486	0	Kpn2146_0486	0	Kpn2146_0486	0	Kpn2146_0486	0	Kpn2146_0486	0	Kpn2146_0486	0	Kpn2146_0486	0	Kpn2146_0486	0	Kpn2146_0486	0	Kpn2146_0486	0	Kpn2146_0486	1	Kpn2146_0486	0	Kpn2146_0486	0
Kpn2146_0487	12	Kpn2146_0487	52	Kpn2146_0487	23	Kpn2146_0487	39	Kpn2146_0487	22	Kpn2146_0487	47	Kpn2146_0487	277	Kpn2146_0487	188	Kpn2146_0487	149	Kpn2146_0487	160	Kpn2146_0487	77	Kpn2146_0487	191	Kpn2146_0487	0	Kpn2146_0487	0	Kpn2146_0487	0	Kpn2146_0487	1	Kpn2146_0487	0	Kpn2146_0487	2	Kpn2146_0487	7	Kpn2146_0487	9	Kpn2146_0487	10	Kpn2146_0487	11	Kpn2146_0487	16	Kpn2146_0487	0	Kpn2146_0487	0
Kpn2146_0488	7	Kpn2146_0488	2	Kpn2146_0488	5	Kpn2146_0488	4	Kpn2146_0488	2	Kpn2146_0488	12	Kpn2146_0488	6	Kpn2146_0488	8	Kpn2146_0488	6	Kpn2146_0488	5	Kpn2146_0488	2	Kpn2146_0488	7	Kpn2146_0488	0	Kpn2146_0488	0	Kpn2146_0488	0	Kpn2146_0488	0	Kpn2146_0488	0	Kpn2146_0488	0	Kpn2146_0488	1	Kpn2146_0488	0	Kpn2146_0488	0	Kpn2146_0488	0	Kpn2146_0488	0	Kpn2146_0488	0	Kpn2146_0488	0
Kpn2146_0489	2	Kpn2146_0489	2	Kpn2146_0489	2	Kpn2146_0489	6	Kpn2146_0489	5	Kpn2146_0489	6	Kpn2146_0489	25	Kpn2146_0489	12	Kpn2146_0489	26	Kpn2146_0489	50	Kpn2146_0489	51	Kpn2146_0489	79	Kpn2146_0489	0	Kpn2146_0489	0	Kpn2146_0489	0	Kpn2146_0489	0	Kpn2146_0489	0	Kpn2146_0489	2	Kpn2146_0489	1	Kpn2146_0489	1	Kpn2146_0489	10	Kpn2146_0489	2	Kpn2146_0489	4	Kpn2146_0489	0	Kpn2146_0489	0
Kpn2146_0490	2	Kpn2146_0490	6	Kpn2146_0490	3	Kpn2146_0490	7	Kpn2146_0490	5	Kpn2146_0490	1	Kpn2146_0490	14	Kpn2146_0490	6	Kpn2146_0490	7	Kpn2146_0490	13	Kpn2146_0490	4	Kpn2146_0490	10	Kpn2146_0490	0	Kpn2146_0490	0	Kpn2146_0490	0	Kpn2146_0490	0	Kpn2146_0490	0	Kpn2146_0490	0	Kpn2146_0490	0	Kpn2146_0490	0	Kpn2146_0490	1	Kpn2146_0490	0	Kpn2146_0490	0	Kpn2146_0490	0	Kpn2146_0490	0
Kpn2146_0491	7	Kpn2146_0491	11	Kpn2146_0491	11	Kpn2146_0491	13	Kpn2146_0491	9	Kpn2146_0491	17	Kpn2146_0491	18	Kpn2146_0491	11	Kpn2146_0491	21	Kpn2146_0491	12	Kpn2146_0491	5	Kpn2146_0491	5	Kpn2146_0491	0	Kpn2146_0491	0	Kpn2146_0491	0	Kpn2146_0491	0	Kpn2146_0491	0	Kpn2146_0491	0	Kpn2146_0491	2	Kpn2146_0491	4	Kpn2146_0491	2	Kpn2146_0491	0	Kpn2146_0491	0	Kpn2146_0491	0	Kpn2146_0491	0
Kpn2146_0492	1	Kpn2146_0492	3	Kpn2146_0492	2	Kpn2146_0492	4	Kpn2146_0492	5	Kpn2146_0492	6	Kpn2146_0492	3	Kpn2146_0492	3	Kpn2146_0492	5	Kpn2146_0492	2	Kpn2146_0492	2	Kpn2146_0492	3	Kpn2146_0492	0	Kpn2146_0492	0	Kpn2146_0492	0	Kpn2146_0492	0	Kpn2146_0492	0	Kpn2146_0492	0	Kpn2146_0492	0	Kpn2146_0492	0	Kpn2146_0492	0	Kpn2146_0492	0	Kpn2146_0492	0	Kpn2146_0492	0	Kpn2146_0492	0
Kpn2146_0493	0	Kpn2146_0493	0	Kpn2146_0493	0	Kpn2146_0493	0	Kpn2146_0493	0	Kpn2146_0493	1	Kpn2146_0493	3	Kpn2146_0493	1	Kpn2146_0493	0	Kpn2146_0493	2	Kpn2146_0493	6	Kpn2146_0493	12	Kpn2146_0493	0	Kpn2146_0493	0	Kpn2146_0493	0	Kpn2146_0493	0	Kpn2146_0493	0	Kpn2146_0493	0	Kpn2146_0493	0	Kpn2146_0493	1	Kpn2146_0493	0	Kpn2146_0493	0	Kpn2146_0493	0	Kpn2146_0493	0	Kpn2146_0493	0
Kpn2146_0494	1	Kpn2146_0494	2	Kpn2146_0494	0	Kpn2146_0494	3	Kpn2146_0494	1	Kpn2146_0494	0	Kpn2146_0494	0	Kpn2146_0494	0	Kpn2146_0494	1	Kpn2146_0494	3	Kpn2146_0494	1	Kpn2146_0494	3	Kpn2146_0494	0	Kpn2146_0494	0	Kpn2146_0494	0	Kpn2146_0494	0	Kpn2146_0494	0	Kpn2146_0494	0	Kpn2146_0494	0	Kpn2146_0494	0	Kpn2146_0494	0	Kpn2146_0494	0	Kpn2146_0494	0	Kpn2146_0494	0	Kpn2146_0494	0
Kpn2146_0495	12	Kpn2146_0495	18	Kpn2146_0495	20	Kpn2146_0495	10	Kpn2146_0495	11	Kpn2146_0495	13	Kpn2146_0495	26	Kpn2146_0495	16	Kpn2146_0495	14	Kpn2146_0495	10	Kpn2146_0495	5	Kpn2146_0495	14	Kpn2146_0495	1	Kpn2146_0495	1	Kpn2146_0495	1	Kpn2146_0495	0	Kpn2146_0495	0	Kpn2146_0495	1	Kpn2146_0495	1	Kpn2146_0495	0	Kpn2146_0495	1	Kpn2146_0495	1	Kpn2146_0495	3	Kpn2146_0495	0	Kpn2146_0495	0
Kpn2146_0496	0	Kpn2146_0496	0	Kpn2146_0496	0	Kpn2146_0496	1	Kpn2146_0496	0	Kpn2146_0496	1	Kpn2146_0496	1	Kpn2146_0496	1	Kpn2146_0496	1	Kpn2146_0496	3	Kpn2146_0496	0	Kpn2146_0496	1	Kpn2146_0496	0	Kpn2146_0496	0	Kpn2146_0496	0	Kpn2146_0496	0	Kpn2146_0496	0	Kpn2146_0496	0	Kpn2146_0496	0	Kpn2146_0496	0	Kpn2146_0496	0	Kpn2146_0496	0	Kpn2146_0496	0	Kpn2146_0496	0	Kpn2146_0496	0
Kpn2146_0498	0	Kpn2146_0498	0	Kpn2146_0498	0	Kpn2146_0498	1	Kpn2146_0498	0	Kpn2146_0498	0	Kpn2146_0498	2	Kpn2146_0498	1	Kpn2146_0498	1	Kpn2146_0498	1	Kpn2146_0498	0	Kpn2146_0498	4	Kpn2146_0498	0	Kpn2146_0498	0	Kpn2146_0498	0	Kpn2146_0498	0	Kpn2146_0498	0	Kpn2146_0498	0	Kpn2146_0498	0	Kpn2146_0498	0	Kpn2146_0498	0	Kpn2146_0498	0	Kpn2146_0498	0	Kpn2146_0498	0	Kpn2146_0498	0
Kpn2146_0499	0	Kpn2146_0499	0	Kpn2146_0499	0	Kpn2146_0499	0	Kpn2146_0499	0	Kpn2146_0499	0	Kpn2146_0499	0	Kpn2146_0499	0	Kpn2146_0499	0	Kpn2146_0499	1	Kpn2146_0499	2	Kpn2146_0499	1	Kpn2146_0499	0	Kpn2146_0499	0	Kpn2146_0499	0	Kpn2146_0499	0	Kpn2146_0499	0	Kpn2146_0499	0	Kpn2146_0499	0	Kpn2146_0499	0	Kpn2146_0499	0	Kpn2146_0499	0	Kpn2146_0499	0	Kpn2146_0499	0	Kpn2146_0499	0
Kpn2146_0500	0	Kpn2146_0500	1	Kpn2146_0500	0	Kpn2146_0500	1	Kpn2146_0500	1	Kpn2146_0500	2	Kpn2146_0500	0	Kpn2146_0500	1	Kpn2146_0500	0	Kpn2146_0500	3	Kpn2146_0500	2	Kpn2146_0500	3	Kpn2146_0500	0	Kpn2146_0500	0	Kpn2146_0500	0	Kpn2146_0500	0	Kpn2146_0500	0	Kpn2146_0500	0	Kpn2146_0500	0	Kpn2146_0500	0	Kpn2146_0500	2	Kpn2146_0500	0	Kpn2146_0500	0	Kpn2146_0500	0	Kpn2146_0500	0
Kpn2146_0501	6	Kpn2146_0501	8	Kpn2146_0501	13	Kpn2146_0501	12	Kpn2146_0501	11	Kpn2146_0501	23	Kpn2146_0501	36	Kpn2146_0501	12	Kpn2146_0501	18	Kpn2146_0501	24	Kpn2146_0501	14	Kpn2146_0501	34	Kpn2146_0501	0	Kpn2146_0501	0	Kpn2146_0501	0	Kpn2146_0501	0	Kpn2146_0501	0	Kpn2146_0501	1	Kpn2146_0501	1	Kpn2146_0501	1	Kpn2146_0501	1	Kpn2146_0501	1	Kpn2146_0501	1	Kpn2146_0501	0	Kpn2146_0501	0
Kpn2146_0502	8	Kpn2146_0502	19	Kpn2146_0502	26	Kpn2146_0502	25	Kpn2146_0502	20	Kpn2146_0502	17	Kpn2146_0502	27	Kpn2146_0502	14	Kpn2146_0502	10	Kpn2146_0502	61	Kpn2146_0502	20	Kpn2146_0502	52	Kpn2146_0502	0	Kpn2146_0502	1	Kpn2146_0502	2	Kpn2146_0502	0	Kpn2146_0502	2	Kpn2146_0502	1	Kpn2146_0502	0	Kpn2146_0502	1	Kpn2146_0502	6	Kpn2146_0502	1	Kpn2146_0502	4	Kpn2146_0502	0	Kpn2146_0502	0
Kpn2146_0503	0	Kpn2146_0503	0	Kpn2146_0503	0	Kpn2146_0503	0	Kpn2146_0503	0	Kpn2146_0503	0	Kpn2146_0503	1	Kpn2146_0503	0	Kpn2146_0503	1	Kpn2146_0503	2	Kpn2146_0503	0	Kpn2146_0503	0	Kpn2146_0503	0	Kpn2146_0503	0	Kpn2146_0503	0	Kpn2146_0503	0	Kpn2146_0503	0	Kpn2146_0503	0	Kpn2146_0503	0	Kpn2146_0503	0	Kpn2146_0503	0	Kpn2146_0503	0	Kpn2146_0503	0	Kpn2146_0503	0	Kpn2146_0503	0
Kpn2146_0504	14	Kpn2146_0504	33	Kpn2146_0504	30	Kpn2146_0504	2	Kpn2146_0504	0	Kpn2146_0504	1	Kpn2146_0504	1	Kpn2146_0504	0	Kpn2146_0504	1	Kpn2146_0504	4	Kpn2146_0504	1	Kpn2146_0504	2	Kpn2146_0504	0	Kpn2146_0504	0	Kpn2146_0504	1	Kpn2146_0504	0	Kpn2146_0504	0	Kpn2146_0504	1	Kpn2146_0504	0	Kpn2146_0504	0	Kpn2146_0504	1	Kpn2146_0504	0	Kpn2146_0504	0	Kpn2146_0504	0	Kpn2146_0504	0
Kpn2146_0505	4	Kpn2146_0505	3	Kpn2146_0505	1	Kpn2146_0505	5	Kpn2146_0505	3	Kpn2146_0505	1	Kpn2146_0505	2	Kpn2146_0505	3	Kpn2146_0505	5	Kpn2146_0505	19	Kpn2146_0505	24	Kpn2146_0505	26	Kpn2146_0505	0	Kpn2146_0505	0	Kpn2146_0505	1	Kpn2146_0505	0	Kpn2146_0505	0	Kpn2146_0505	0	Kpn2146_0505	0	Kpn2146_0505	0	Kpn2146_0505	2	Kpn2146_0505	0	Kpn2146_0505	0	Kpn2146_0505	0	Kpn2146_0505	0
Kpn2146_0506	0	Kpn2146_0506	7	Kpn2146_0506	4	Kpn2146_0506	7	Kpn2146_0506	4	Kpn2146_0506	4	Kpn2146_0506	10	Kpn2146_0506	8	Kpn2146_0506	9	Kpn2146_0506	14	Kpn2146_0506	13	Kpn2146_0506	29	Kpn2146_0506	0	Kpn2146_0506	0	Kpn2146_0506	0	Kpn2146_0506	0	Kpn2146_0506	0	Kpn2146_0506	0	Kpn2146_0506	0	Kpn2146_0506	0	Kpn2146_0506	1	Kpn2146_0506	1	Kpn2146_0506	0	Kpn2146_0506	0	Kpn2146_0506	0
Kpn2146_0507	1	Kpn2146_0507	1	Kpn2146_0507	1	Kpn2146_0507	3	Kpn2146_0507	3	Kpn2146_0507	4	Kpn2146_0507	8	Kpn2146_0507	5	Kpn2146_0507	7	Kpn2146_0507	4	Kpn2146_0507	5	Kpn2146_0507	3	Kpn2146_0507	0	Kpn2146_0507	0	Kpn2146_0507	0	Kpn2146_0507	0	Kpn2146_0507	0	Kpn2146_0507	0	Kpn2146_0507	0	Kpn2146_0507	1	Kpn2146_0507	1	Kpn2146_0507	0	Kpn2146_0507	0	Kpn2146_0507	0	Kpn2146_0507	0
Kpn2146_0509	1	Kpn2146_0509	1	Kpn2146_0509	1	Kpn2146_0509	0	Kpn2146_0509	0	Kpn2146_0509	0	Kpn2146_0509	0	Kpn2146_0509	0	Kpn2146_0509	0	Kpn2146_0509	0	Kpn2146_0509	0	Kpn2146_0509	0	Kpn2146_0509	0	Kpn2146_0509	0	Kpn2146_0509	0	Kpn2146_0509	0	Kpn2146_0509	0	Kpn2146_0509	0	Kpn2146_0509	0	Kpn2146_0509	0	Kpn2146_0509	0	Kpn2146_0509	0	Kpn2146_0509	0	Kpn2146_0509	0	Kpn2146_0509	0
Kpn2146_0510	0	Kpn2146_0510	0	Kpn2146_0510	2	Kpn2146_0510	0	Kpn2146_0510	0	Kpn2146_0510	0	Kpn2146_0510	0	Kpn2146_0510	0	Kpn2146_0510	0	Kpn2146_0510	1	Kpn2146_0510	2	Kpn2146_0510	0	Kpn2146_0510	0	Kpn2146_0510	0	Kpn2146_0510	0	Kpn2146_0510	0	Kpn2146_0510	0	Kpn2146_0510	0	Kpn2146_0510	0	Kpn2146_0510	0	Kpn2146_0510	0	Kpn2146_0510	0	Kpn2146_0510	0	Kpn2146_0510	0	Kpn2146_0510	0
Kpn2146_0511	0	Kpn2146_0511	0	Kpn2146_0511	0	Kpn2146_0511	0	Kpn2146_0511	0	Kpn2146_0511	0	Kpn2146_0511	0	Kpn2146_0511	1	Kpn2146_0511	0	Kpn2146_0511	1	Kpn2146_0511	0	Kpn2146_0511	0	Kpn2146_0511	0	Kpn2146_0511	0	Kpn2146_0511	0	Kpn2146_0511	0	Kpn2146_0511	0	Kpn2146_0511	0	Kpn2146_0511	0	Kpn2146_0511	0	Kpn2146_0511	0	Kpn2146_0511	0	Kpn2146_0511	0	Kpn2146_0511	0	Kpn2146_0511	0
Kpn2146_0512	0	Kpn2146_0512	0	Kpn2146_0512	0	Kpn2146_0512	0	Kpn2146_0512	0	Kpn2146_0512	0	Kpn2146_0512	0	Kpn2146_0512	1	Kpn2146_0512	0	Kpn2146_0512	0	Kpn2146_0512	0	Kpn2146_0512	0	Kpn2146_0512	0	Kpn2146_0512	0	Kpn2146_0512	0	Kpn2146_0512	0	Kpn2146_0512	0	Kpn2146_0512	0	Kpn2146_0512	0	Kpn2146_0512	0	Kpn2146_0512	0	Kpn2146_0512	0	Kpn2146_0512	0	Kpn2146_0512	0	Kpn2146_0512	0
Kpn2146_0513	0	Kpn2146_0513	0	Kpn2146_0513	0	Kpn2146_0513	0	Kpn2146_0513	0	Kpn2146_0513	0	Kpn2146_0513	0	Kpn2146_0513	0	Kpn2146_0513	0	Kpn2146_0513	1	Kpn2146_0513	0	Kpn2146_0513	0	Kpn2146_0513	0	Kpn2146_0513	0	Kpn2146_0513	0	Kpn2146_0513	0	Kpn2146_0513	0	Kpn2146_0513	0	Kpn2146_0513	0	Kpn2146_0513	0	Kpn2146_0513	0	Kpn2146_0513	0	Kpn2146_0513	0	Kpn2146_0513	0	Kpn2146_0513	0
Kpn2146_0514	0	Kpn2146_0514	0	Kpn2146_0514	0	Kpn2146_0514	0	Kpn2146_0514	0	Kpn2146_0514	0	Kpn2146_0514	0	Kpn2146_0514	0	Kpn2146_0514	0	Kpn2146_0514	0	Kpn2146_0514	0	Kpn2146_0514	1	Kpn2146_0514	0	Kpn2146_0514	0	Kpn2146_0514	0	Kpn2146_0514	0	Kpn2146_0514	0	Kpn2146_0514	0	Kpn2146_0514	0	Kpn2146_0514	0	Kpn2146_0514	0	Kpn2146_0514	0	Kpn2146_0514	0	Kpn2146_0514	0	Kpn2146_0514	0
Kpn2146_0515	1	Kpn2146_0515	0	Kpn2146_0515	0	Kpn2146_0515	0	Kpn2146_0515	0	Kpn2146_0515	4	Kpn2146_0515	0	Kpn2146_0515	0	Kpn2146_0515	0	Kpn2146_0515	3	Kpn2146_0515	0	Kpn2146_0515	0	Kpn2146_0515	0	Kpn2146_0515	0	Kpn2146_0515	0	Kpn2146_0515	0	Kpn2146_0515	0	Kpn2146_0515	0	Kpn2146_0515	0	Kpn2146_0515	0	Kpn2146_0515	0	Kpn2146_0515	0	Kpn2146_0515	1	Kpn2146_0515	0	Kpn2146_0515	0
Kpn2146_0516	0	Kpn2146_0516	0	Kpn2146_0516	0	Kpn2146_0516	0	Kpn2146_0516	0	Kpn2146_0516	0	Kpn2146_0516	0	Kpn2146_0516	0	Kpn2146_0516	0	Kpn2146_0516	1	Kpn2146_0516	0	Kpn2146_0516	0	Kpn2146_0516	0	Kpn2146_0516	0	Kpn2146_0516	0	Kpn2146_0516	0	Kpn2146_0516	0	Kpn2146_0516	0	Kpn2146_0516	0	Kpn2146_0516	0	Kpn2146_0516	0	Kpn2146_0516	0	Kpn2146_0516	0	Kpn2146_0516	0	Kpn2146_0516	0
Kpn2146_0517	0	Kpn2146_0517	0	Kpn2146_0517	0	Kpn2146_0517	0	Kpn2146_0517	0	Kpn2146_0517	0	Kpn2146_0517	0	Kpn2146_0517	0	Kpn2146_0517	1	Kpn2146_0517	0	Kpn2146_0517	0	Kpn2146_0517	3	Kpn2146_0517	0	Kpn2146_0517	0	Kpn2146_0517	0	Kpn2146_0517	0	Kpn2146_0517	0	Kpn2146_0517	0	Kpn2146_0517	0	Kpn2146_0517	0	Kpn2146_0517	0	Kpn2146_0517	0	Kpn2146_0517	0	Kpn2146_0517	0	Kpn2146_0517	0
Kpn2146_0518	0	Kpn2146_0518	0	Kpn2146_0518	0	Kpn2146_0518	1	Kpn2146_0518	2	Kpn2146_0518	0	Kpn2146_0518	2	Kpn2146_0518	0	Kpn2146_0518	1	Kpn2146_0518	3	Kpn2146_0518	0	Kpn2146_0518	4	Kpn2146_0518	0	Kpn2146_0518	0	Kpn2146_0518	0	Kpn2146_0518	0	Kpn2146_0518	0	Kpn2146_0518	0	Kpn2146_0518	0	Kpn2146_0518	0	Kpn2146_0518	0	Kpn2146_0518	0	Kpn2146_0518	0	Kpn2146_0518	0	Kpn2146_0518	0
Kpn2146_0519	2	Kpn2146_0519	1	Kpn2146_0519	7	Kpn2146_0519	6	Kpn2146_0519	3	Kpn2146_0519	6	Kpn2146_0519	8	Kpn2146_0519	4	Kpn2146_0519	1	Kpn2146_0519	6	Kpn2146_0519	4	Kpn2146_0519	6	Kpn2146_0519	0	Kpn2146_0519	0	Kpn2146_0519	0	Kpn2146_0519	0	Kpn2146_0519	0	Kpn2146_0519	0	Kpn2146_0519	0	Kpn2146_0519	0	Kpn2146_0519	1	Kpn2146_0519	0	Kpn2146_0519	0	Kpn2146_0519	0	Kpn2146_0519	0
Kpn2146_0520	1	Kpn2146_0520	5	Kpn2146_0520	0	Kpn2146_0520	0	Kpn2146_0520	0	Kpn2146_0520	1	Kpn2146_0520	2	Kpn2146_0520	3	Kpn2146_0520	3	Kpn2146_0520	1	Kpn2146_0520	3	Kpn2146_0520	7	Kpn2146_0520	0	Kpn2146_0520	0	Kpn2146_0520	0	Kpn2146_0520	0	Kpn2146_0520	0	Kpn2146_0520	0	Kpn2146_0520	0	Kpn2146_0520	0	Kpn2146_0520	0	Kpn2146_0520	1	Kpn2146_0520	0	Kpn2146_0520	0	Kpn2146_0520	0
Kpn2146_0521	0	Kpn2146_0521	0	Kpn2146_0521	0	Kpn2146_0521	0	Kpn2146_0521	0	Kpn2146_0521	1	Kpn2146_0521	0	Kpn2146_0521	1	Kpn2146_0521	0	Kpn2146_0521	1	Kpn2146_0521	1	Kpn2146_0521	2	Kpn2146_0521	0	Kpn2146_0521	0	Kpn2146_0521	0	Kpn2146_0521	0	Kpn2146_0521	0	Kpn2146_0521	0	Kpn2146_0521	0	Kpn2146_0521	0	Kpn2146_0521	0	Kpn2146_0521	0	Kpn2146_0521	0	Kpn2146_0521	0	Kpn2146_0521	0
Kpn2146_0522	8	Kpn2146_0522	1	Kpn2146_0522	0	Kpn2146_0522	1	Kpn2146_0522	1	Kpn2146_0522	4	Kpn2146_0522	4	Kpn2146_0522	1	Kpn2146_0522	3	Kpn2146_0522	13	Kpn2146_0522	5	Kpn2146_0522	14	Kpn2146_0522	0	Kpn2146_0522	0	Kpn2146_0522	0	Kpn2146_0522	0	Kpn2146_0522	0	Kpn2146_0522	0	Kpn2146_0522	0	Kpn2146_0522	0	Kpn2146_0522	0	Kpn2146_0522	1	Kpn2146_0522	0	Kpn2146_0522	0	Kpn2146_0522	0
Kpn2146_0523	0	Kpn2146_0523	0	Kpn2146_0523	0	Kpn2146_0523	2	Kpn2146_0523	0	Kpn2146_0523	0	Kpn2146_0523	6	Kpn2146_0523	0	Kpn2146_0523	0	Kpn2146_0523	9	Kpn2146_0523	8	Kpn2146_0523	9	Kpn2146_0523	0	Kpn2146_0523	0	Kpn2146_0523	1	Kpn2146_0523	0	Kpn2146_0523	0	Kpn2146_0523	0	Kpn2146_0523	0	Kpn2146_0523	0	Kpn2146_0523	1	Kpn2146_0523	1	Kpn2146_0523	1	Kpn2146_0523	0	Kpn2146_0523	0
Kpn2146_0524	0	Kpn2146_0524	0	Kpn2146_0524	0	Kpn2146_0524	0	Kpn2146_0524	0	Kpn2146_0524	0	Kpn2146_0524	0	Kpn2146_0524	0	Kpn2146_0524	0	Kpn2146_0524	0	Kpn2146_0524	0	Kpn2146_0524	2	Kpn2146_0524	0	Kpn2146_0524	0	Kpn2146_0524	0	Kpn2146_0524	0	Kpn2146_0524	0	Kpn2146_0524	0	Kpn2146_0524	0	Kpn2146_0524	0	Kpn2146_0524	0	Kpn2146_0524	0	Kpn2146_0524	0	Kpn2146_0524	0	Kpn2146_0524	0
Kpn2146_0525	0	Kpn2146_0525	0	Kpn2146_0525	0	Kpn2146_0525	1	Kpn2146_0525	0	Kpn2146_0525	0	Kpn2146_0525	1	Kpn2146_0525	0	Kpn2146_0525	0	Kpn2146_0525	2	Kpn2146_0525	0	Kpn2146_0525	0	Kpn2146_0525	0	Kpn2146_0525	0	Kpn2146_0525	0	Kpn2146_0525	0	Kpn2146_0525	0	Kpn2146_0525	0	Kpn2146_0525	0	Kpn2146_0525	0	Kpn2146_0525	0	Kpn2146_0525	0	Kpn2146_0525	0	Kpn2146_0525	0	Kpn2146_0525	0
Kpn2146_0526	1	Kpn2146_0526	0	Kpn2146_0526	0	Kpn2146_0526	0	Kpn2146_0526	0	Kpn2146_0526	0	Kpn2146_0526	1	Kpn2146_0526	1	Kpn2146_0526	0	Kpn2146_0526	3	Kpn2146_0526	1	Kpn2146_0526	3	Kpn2146_0526	0	Kpn2146_0526	0	Kpn2146_0526	0	Kpn2146_0526	0	Kpn2146_0526	0	Kpn2146_0526	0	Kpn2146_0526	0	Kpn2146_0526	0	Kpn2146_0526	1	Kpn2146_0526	0	Kpn2146_0526	0	Kpn2146_0526	0	Kpn2146_0526	0
Kpn2146_0527	0	Kpn2146_0527	1	Kpn2146_0527	0	Kpn2146_0527	1	Kpn2146_0527	0	Kpn2146_0527	0	Kpn2146_0527	1	Kpn2146_0527	0	Kpn2146_0527	1	Kpn2146_0527	3	Kpn2146_0527	2	Kpn2146_0527	3	Kpn2146_0527	0	Kpn2146_0527	0	Kpn2146_0527	0	Kpn2146_0527	0	Kpn2146_0527	0	Kpn2146_0527	0	Kpn2146_0527	0	Kpn2146_0527	0	Kpn2146_0527	1	Kpn2146_0527	0	Kpn2146_0527	1	Kpn2146_0527	0	Kpn2146_0527	0
Kpn2146_0528	0	Kpn2146_0528	0	Kpn2146_0528	1	Kpn2146_0528	0	Kpn2146_0528	0	Kpn2146_0528	1	Kpn2146_0528	4	Kpn2146_0528	2	Kpn2146_0528	1	Kpn2146_0528	9	Kpn2146_0528	0	Kpn2146_0528	3	Kpn2146_0528	0	Kpn2146_0528	0	Kpn2146_0528	0	Kpn2146_0528	0	Kpn2146_0528	0	Kpn2146_0528	0	Kpn2146_0528	0	Kpn2146_0528	0	Kpn2146_0528	0	Kpn2146_0528	0	Kpn2146_0528	0	Kpn2146_0528	0	Kpn2146_0528	0
Kpn2146_0529	0	Kpn2146_0529	1	Kpn2146_0529	0	Kpn2146_0529	0	Kpn2146_0529	0	Kpn2146_0529	1	Kpn2146_0529	0	Kpn2146_0529	0	Kpn2146_0529	2	Kpn2146_0529	6	Kpn2146_0529	2	Kpn2146_0529	5	Kpn2146_0529	0	Kpn2146_0529	0	Kpn2146_0529	0	Kpn2146_0529	0	Kpn2146_0529	0	Kpn2146_0529	0	Kpn2146_0529	0	Kpn2146_0529	0	Kpn2146_0529	0	Kpn2146_0529	0	Kpn2146_0529	0	Kpn2146_0529	0	Kpn2146_0529	0
Kpn2146_0530	0	Kpn2146_0530	1	Kpn2146_0530	1	Kpn2146_0530	0	Kpn2146_0530	1	Kpn2146_0530	1	Kpn2146_0530	1	Kpn2146_0530	0	Kpn2146_0530	0	Kpn2146_0530	11	Kpn2146_0530	2	Kpn2146_0530	3	Kpn2146_0530	0	Kpn2146_0530	0	Kpn2146_0530	0	Kpn2146_0530	0	Kpn2146_0530	0	Kpn2146_0530	0	Kpn2146_0530	0	Kpn2146_0530	0	Kpn2146_0530	2	Kpn2146_0530	0	Kpn2146_0530	0	Kpn2146_0530	0	Kpn2146_0530	0
Kpn2146_0531	2	Kpn2146_0531	13	Kpn2146_0531	2	Kpn2146_0531	5	Kpn2146_0531	3	Kpn2146_0531	7	Kpn2146_0531	15	Kpn2146_0531	14	Kpn2146_0531	9	Kpn2146_0531	6	Kpn2146_0531	1	Kpn2146_0531	13	Kpn2146_0531	0	Kpn2146_0531	1	Kpn2146_0531	0	Kpn2146_0531	0	Kpn2146_0531	0	Kpn2146_0531	0	Kpn2146_0531	0	Kpn2146_0531	0	Kpn2146_0531	2	Kpn2146_0531	1	Kpn2146_0531	1	Kpn2146_0531	0	Kpn2146_0531	0
Kpn2146_0532	0	Kpn2146_0532	0	Kpn2146_0532	0	Kpn2146_0532	0	Kpn2146_0532	0	Kpn2146_0532	0	Kpn2146_0532	0	Kpn2146_0532	0	Kpn2146_0532	1	Kpn2146_0532	0	Kpn2146_0532	1	Kpn2146_0532	0	Kpn2146_0532	0	Kpn2146_0532	0	Kpn2146_0532	0	Kpn2146_0532	0	Kpn2146_0532	0	Kpn2146_0532	0	Kpn2146_0532	0	Kpn2146_0532	0	Kpn2146_0532	0	Kpn2146_0532	0	Kpn2146_0532	0	Kpn2146_0532	0	Kpn2146_0532	0
Kpn2146_0533	2	Kpn2146_0533	1	Kpn2146_0533	2	Kpn2146_0533	0	Kpn2146_0533	0	Kpn2146_0533	0	Kpn2146_0533	4	Kpn2146_0533	3	Kpn2146_0533	0	Kpn2146_0533	1	Kpn2146_0533	3	Kpn2146_0533	7	Kpn2146_0533	0	Kpn2146_0533	0	Kpn2146_0533	0	Kpn2146_0533	0	Kpn2146_0533	0	Kpn2146_0533	0	Kpn2146_0533	0	Kpn2146_0533	0	Kpn2146_0533	0	Kpn2146_0533	0	Kpn2146_0533	0	Kpn2146_0533	0	Kpn2146_0533	0
Kpn2146_0534	0	Kpn2146_0534	0	Kpn2146_0534	0	Kpn2146_0534	0	Kpn2146_0534	0	Kpn2146_0534	0	Kpn2146_0534	1	Kpn2146_0534	0	Kpn2146_0534	0	Kpn2146_0534	3	Kpn2146_0534	0	Kpn2146_0534	3	Kpn2146_0534	0	Kpn2146_0534	0	Kpn2146_0534	0	Kpn2146_0534	0	Kpn2146_0534	0	Kpn2146_0534	0	Kpn2146_0534	0	Kpn2146_0534	0	Kpn2146_0534	0	Kpn2146_0534	0	Kpn2146_0534	0	Kpn2146_0534	0	Kpn2146_0534	0
Kpn2146_0536	3	Kpn2146_0536	1	Kpn2146_0536	0	Kpn2146_0536	1	Kpn2146_0536	0	Kpn2146_0536	0	Kpn2146_0536	0	Kpn2146_0536	1	Kpn2146_0536	2	Kpn2146_0536	1	Kpn2146_0536	2	Kpn2146_0536	4	Kpn2146_0536	0	Kpn2146_0536	0	Kpn2146_0536	0	Kpn2146_0536	0	Kpn2146_0536	0	Kpn2146_0536	0	Kpn2146_0536	0	Kpn2146_0536	0	Kpn2146_0536	0	Kpn2146_0536	0	Kpn2146_0536	0	Kpn2146_0536	0	Kpn2146_0536	0
Kpn2146_0537	2	Kpn2146_0537	0	Kpn2146_0537	0	Kpn2146_0537	0	Kpn2146_0537	0	Kpn2146_0537	2	Kpn2146_0537	2	Kpn2146_0537	1	Kpn2146_0537	3	Kpn2146_0537	2	Kpn2146_0537	3	Kpn2146_0537	1	Kpn2146_0537	0	Kpn2146_0537	0	Kpn2146_0537	0	Kpn2146_0537	0	Kpn2146_0537	0	Kpn2146_0537	0	Kpn2146_0537	0	Kpn2146_0537	0	Kpn2146_0537	0	Kpn2146_0537	0	Kpn2146_0537	0	Kpn2146_0537	0	Kpn2146_0537	0
Kpn2146_0538	1	Kpn2146_0538	1	Kpn2146_0538	0	Kpn2146_0538	0	Kpn2146_0538	0	Kpn2146_0538	0	Kpn2146_0538	0	Kpn2146_0538	0	Kpn2146_0538	1	Kpn2146_0538	4	Kpn2146_0538	0	Kpn2146_0538	2	Kpn2146_0538	0	Kpn2146_0538	0	Kpn2146_0538	0	Kpn2146_0538	0	Kpn2146_0538	0	Kpn2146_0538	0	Kpn2146_0538	0	Kpn2146_0538	0	Kpn2146_0538	2	Kpn2146_0538	1	Kpn2146_0538	1	Kpn2146_0538	0	Kpn2146_0538	0
Kpn2146_0539	0	Kpn2146_0539	1	Kpn2146_0539	0	Kpn2146_0539	1	Kpn2146_0539	2	Kpn2146_0539	0	Kpn2146_0539	1	Kpn2146_0539	3	Kpn2146_0539	2	Kpn2146_0539	7	Kpn2146_0539	2	Kpn2146_0539	5	Kpn2146_0539	0	Kpn2146_0539	0	Kpn2146_0539	0	Kpn2146_0539	0	Kpn2146_0539	0	Kpn2146_0539	0	Kpn2146_0539	0	Kpn2146_0539	0	Kpn2146_0539	0	Kpn2146_0539	0	Kpn2146_0539	0	Kpn2146_0539	0	Kpn2146_0539	0
Kpn2146_0540	3	Kpn2146_0540	3	Kpn2146_0540	5	Kpn2146_0540	10	Kpn2146_0540	5	Kpn2146_0540	4	Kpn2146_0540	22	Kpn2146_0540	11	Kpn2146_0540	12	Kpn2146_0540	9	Kpn2146_0540	3	Kpn2146_0540	15	Kpn2146_0540	0	Kpn2146_0540	0	Kpn2146_0540	2	Kpn2146_0540	0	Kpn2146_0540	0	Kpn2146_0540	0	Kpn2146_0540	0	Kpn2146_0540	0	Kpn2146_0540	3	Kpn2146_0540	0	Kpn2146_0540	0	Kpn2146_0540	0	Kpn2146_0540	0
Kpn2146_0541	2	Kpn2146_0541	2	Kpn2146_0541	1	Kpn2146_0541	0	Kpn2146_0541	4	Kpn2146_0541	1	Kpn2146_0541	0	Kpn2146_0541	1	Kpn2146_0541	0	Kpn2146_0541	2	Kpn2146_0541	0	Kpn2146_0541	3	Kpn2146_0541	0	Kpn2146_0541	0	Kpn2146_0541	0	Kpn2146_0541	0	Kpn2146_0541	0	Kpn2146_0541	0	Kpn2146_0541	0	Kpn2146_0541	0	Kpn2146_0541	0	Kpn2146_0541	0	Kpn2146_0541	0	Kpn2146_0541	0	Kpn2146_0541	0
Kpn2146_0542	9	Kpn2146_0542	20	Kpn2146_0542	10	Kpn2146_0542	17	Kpn2146_0542	8	Kpn2146_0542	10	Kpn2146_0542	45	Kpn2146_0542	25	Kpn2146_0542	31	Kpn2146_0542	83	Kpn2146_0542	72	Kpn2146_0542	132	Kpn2146_0542	0	Kpn2146_0542	0	Kpn2146_0542	0	Kpn2146_0542	0	Kpn2146_0542	0	Kpn2146_0542	1	Kpn2146_0542	0	Kpn2146_0542	0	Kpn2146_0542	9	Kpn2146_0542	7	Kpn2146_0542	6	Kpn2146_0542	0	Kpn2146_0542	0
Kpn2146_0543	0	Kpn2146_0543	1	Kpn2146_0543	1	Kpn2146_0543	0	Kpn2146_0543	1	Kpn2146_0543	1	Kpn2146_0543	3	Kpn2146_0543	3	Kpn2146_0543	0	Kpn2146_0543	4	Kpn2146_0543	0	Kpn2146_0543	5	Kpn2146_0543	0	Kpn2146_0543	0	Kpn2146_0543	0	Kpn2146_0543	0	Kpn2146_0543	0	Kpn2146_0543	0	Kpn2146_0543	0	Kpn2146_0543	0	Kpn2146_0543	0	Kpn2146_0543	0	Kpn2146_0543	1	Kpn2146_0543	0	Kpn2146_0543	0
Kpn2146_0544	0	Kpn2146_0544	2	Kpn2146_0544	0	Kpn2146_0544	1	Kpn2146_0544	0	Kpn2146_0544	1	Kpn2146_0544	1	Kpn2146_0544	2	Kpn2146_0544	1	Kpn2146_0544	1	Kpn2146_0544	0	Kpn2146_0544	0	Kpn2146_0544	0	Kpn2146_0544	0	Kpn2146_0544	0	Kpn2146_0544	0	Kpn2146_0544	0	Kpn2146_0544	0	Kpn2146_0544	0	Kpn2146_0544	0	Kpn2146_0544	0	Kpn2146_0544	0	Kpn2146_0544	0	Kpn2146_0544	0	Kpn2146_0544	0
Kpn2146_0545	10	Kpn2146_0545	13	Kpn2146_0545	7	Kpn2146_0545	11	Kpn2146_0545	10	Kpn2146_0545	11	Kpn2146_0545	22	Kpn2146_0545	8	Kpn2146_0545	15	Kpn2146_0545	9	Kpn2146_0545	7	Kpn2146_0545	14	Kpn2146_0545	1	Kpn2146_0545	0	Kpn2146_0545	0	Kpn2146_0545	0	Kpn2146_0545	1	Kpn2146_0545	0	Kpn2146_0545	0	Kpn2146_0545	0	Kpn2146_0545	3	Kpn2146_0545	1	Kpn2146_0545	1	Kpn2146_0545	0	Kpn2146_0545	0
Kpn2146_0546	3	Kpn2146_0546	1	Kpn2146_0546	2	Kpn2146_0546	2	Kpn2146_0546	1	Kpn2146_0546	2	Kpn2146_0546	6	Kpn2146_0546	5	Kpn2146_0546	7	Kpn2146_0546	20	Kpn2146_0546	6	Kpn2146_0546	19	Kpn2146_0546	0	Kpn2146_0546	0	Kpn2146_0546	0	Kpn2146_0546	1	Kpn2146_0546	1	Kpn2146_0546	0	Kpn2146_0546	0	Kpn2146_0546	0	Kpn2146_0546	0	Kpn2146_0546	2	Kpn2146_0546	0	Kpn2146_0546	0	Kpn2146_0546	0
Kpn2146_0547	1	Kpn2146_0547	13	Kpn2146_0547	5	Kpn2146_0547	10	Kpn2146_0547	3	Kpn2146_0547	5	Kpn2146_0547	19	Kpn2146_0547	5	Kpn2146_0547	11	Kpn2146_0547	8	Kpn2146_0547	12	Kpn2146_0547	7	Kpn2146_0547	0	Kpn2146_0547	0	Kpn2146_0547	0	Kpn2146_0547	0	Kpn2146_0547	0	Kpn2146_0547	0	Kpn2146_0547	0	Kpn2146_0547	1	Kpn2146_0547	1	Kpn2146_0547	0	Kpn2146_0547	0	Kpn2146_0547	0	Kpn2146_0547	0
Kpn2146_0549	2	Kpn2146_0549	5	Kpn2146_0549	5	Kpn2146_0549	32	Kpn2146_0549	35	Kpn2146_0549	23	Kpn2146_0549	6	Kpn2146_0549	4	Kpn2146_0549	2	Kpn2146_0549	6	Kpn2146_0549	0	Kpn2146_0549	2	Kpn2146_0549	0	Kpn2146_0549	0	Kpn2146_0549	0	Kpn2146_0549	0	Kpn2146_0549	1	Kpn2146_0549	0	Kpn2146_0549	0	Kpn2146_0549	0	Kpn2146_0549	0	Kpn2146_0549	1	Kpn2146_0549	0	Kpn2146_0549	0	Kpn2146_0549	0
Kpn2146_0550	1	Kpn2146_0550	0	Kpn2146_0550	0	Kpn2146_0550	10	Kpn2146_0550	15	Kpn2146_0550	16	Kpn2146_0550	0	Kpn2146_0550	0	Kpn2146_0550	0	Kpn2146_0550	1	Kpn2146_0550	0	Kpn2146_0550	1	Kpn2146_0550	0	Kpn2146_0550	0	Kpn2146_0550	0	Kpn2146_0550	1	Kpn2146_0550	0	Kpn2146_0550	0	Kpn2146_0550	0	Kpn2146_0550	0	Kpn2146_0550	1	Kpn2146_0550	0	Kpn2146_0550	0	Kpn2146_0550	0	Kpn2146_0550	0
Kpn2146_0551	8	Kpn2146_0551	21	Kpn2146_0551	9	Kpn2146_0551	99	Kpn2146_0551	69	Kpn2146_0551	80	Kpn2146_0551	1	Kpn2146_0551	3	Kpn2146_0551	3	Kpn2146_0551	9	Kpn2146_0551	0	Kpn2146_0551	5	Kpn2146_0551	0	Kpn2146_0551	0	Kpn2146_0551	0	Kpn2146_0551	0	Kpn2146_0551	4	Kpn2146_0551	0	Kpn2146_0551	0	Kpn2146_0551	0	Kpn2146_0551	0	Kpn2146_0551	0	Kpn2146_0551	1	Kpn2146_0551	0	Kpn2146_0551	0
Kpn2146_0552	9	Kpn2146_0552	16	Kpn2146_0552	6	Kpn2146_0552	84	Kpn2146_0552	72	Kpn2146_0552	61	Kpn2146_0552	2	Kpn2146_0552	2	Kpn2146_0552	1	Kpn2146_0552	6	Kpn2146_0552	0	Kpn2146_0552	3	Kpn2146_0552	0	Kpn2146_0552	0	Kpn2146_0552	0	Kpn2146_0552	0	Kpn2146_0552	3	Kpn2146_0552	0	Kpn2146_0552	0	Kpn2146_0552	0	Kpn2146_0552	1	Kpn2146_0552	0	Kpn2146_0552	0	Kpn2146_0552	1	Kpn2146_0552	0
Kpn2146_0554	0	Kpn2146_0554	0	Kpn2146_0554	2	Kpn2146_0554	4	Kpn2146_0554	5	Kpn2146_0554	3	Kpn2146_0554	5	Kpn2146_0554	3	Kpn2146_0554	1	Kpn2146_0554	4	Kpn2146_0554	1	Kpn2146_0554	1	Kpn2146_0554	0	Kpn2146_0554	0	Kpn2146_0554	0	Kpn2146_0554	1	Kpn2146_0554	0	Kpn2146_0554	0	Kpn2146_0554	0	Kpn2146_0554	0	Kpn2146_0554	0	Kpn2146_0554	0	Kpn2146_0554	0	Kpn2146_0554	0	Kpn2146_0554	0
Kpn2146_0555	1	Kpn2146_0555	4	Kpn2146_0555	3	Kpn2146_0555	42	Kpn2146_0555	22	Kpn2146_0555	25	Kpn2146_0555	1	Kpn2146_0555	1	Kpn2146_0555	1	Kpn2146_0555	2	Kpn2146_0555	0	Kpn2146_0555	4	Kpn2146_0555	0	Kpn2146_0555	0	Kpn2146_0555	0	Kpn2146_0555	2	Kpn2146_0555	3	Kpn2146_0555	0	Kpn2146_0555	0	Kpn2146_0555	0	Kpn2146_0555	0	Kpn2146_0555	0	Kpn2146_0555	0	Kpn2146_0555	0	Kpn2146_0555	0
Kpn2146_0557	3	Kpn2146_0557	13	Kpn2146_0557	5	Kpn2146_0557	100	Kpn2146_0557	65	Kpn2146_0557	77	Kpn2146_0557	3	Kpn2146_0557	2	Kpn2146_0557	0	Kpn2146_0557	5	Kpn2146_0557	2	Kpn2146_0557	4	Kpn2146_0557	0	Kpn2146_0557	0	Kpn2146_0557	0	Kpn2146_0557	1	Kpn2146_0557	3	Kpn2146_0557	0	Kpn2146_0557	0	Kpn2146_0557	0	Kpn2146_0557	0	Kpn2146_0557	0	Kpn2146_0557	0	Kpn2146_0557	0	Kpn2146_0557	0
Kpn2146_0558	0	Kpn2146_0558	7	Kpn2146_0558	2	Kpn2146_0558	39	Kpn2146_0558	33	Kpn2146_0558	33	Kpn2146_0558	0	Kpn2146_0558	0	Kpn2146_0558	0	Kpn2146_0558	3	Kpn2146_0558	0	Kpn2146_0558	0	Kpn2146_0558	0	Kpn2146_0558	0	Kpn2146_0558	0	Kpn2146_0558	0	Kpn2146_0558	0	Kpn2146_0558	0	Kpn2146_0558	0	Kpn2146_0558	0	Kpn2146_0558	0	Kpn2146_0558	0	Kpn2146_0558	0	Kpn2146_0558	0	Kpn2146_0558	0
Kpn2146_0559	2	Kpn2146_0559	19	Kpn2146_0559	10	Kpn2146_0559	51	Kpn2146_0559	46	Kpn2146_0559	37	Kpn2146_0559	0	Kpn2146_0559	0	Kpn2146_0559	0	Kpn2146_0559	2	Kpn2146_0559	0	Kpn2146_0559	0	Kpn2146_0559	1	Kpn2146_0559	0	Kpn2146_0559	1	Kpn2146_0559	0	Kpn2146_0559	2	Kpn2146_0559	0	Kpn2146_0559	0	Kpn2146_0559	0	Kpn2146_0559	0	Kpn2146_0559	0	Kpn2146_0559	1	Kpn2146_0559	0	Kpn2146_0559	0
Kpn2146_0560	6	Kpn2146_0560	14	Kpn2146_0560	7	Kpn2146_0560	80	Kpn2146_0560	87	Kpn2146_0560	75	Kpn2146_0560	5	Kpn2146_0560	3	Kpn2146_0560	3	Kpn2146_0560	2	Kpn2146_0560	0	Kpn2146_0560	0	Kpn2146_0560	0	Kpn2146_0560	0	Kpn2146_0560	0	Kpn2146_0560	0	Kpn2146_0560	0	Kpn2146_0560	0	Kpn2146_0560	0	Kpn2146_0560	0	Kpn2146_0560	0	Kpn2146_0560	0	Kpn2146_0560	1	Kpn2146_0560	0	Kpn2146_0560	0
Kpn2146_0561	0	Kpn2146_0561	0	Kpn2146_0561	0	Kpn2146_0561	0	Kpn2146_0561	0	Kpn2146_0561	0	Kpn2146_0561	1	Kpn2146_0561	1	Kpn2146_0561	1	Kpn2146_0561	1	Kpn2146_0561	2	Kpn2146_0561	1	Kpn2146_0561	0	Kpn2146_0561	0	Kpn2146_0561	0	Kpn2146_0561	0	Kpn2146_0561	0	Kpn2146_0561	0	Kpn2146_0561	0	Kpn2146_0561	0	Kpn2146_0561	1	Kpn2146_0561	0	Kpn2146_0561	0	Kpn2146_0561	0	Kpn2146_0561	0
Kpn2146_0562	0	Kpn2146_0562	0	Kpn2146_0562	0	Kpn2146_0562	0	Kpn2146_0562	0	Kpn2146_0562	0	Kpn2146_0562	0	Kpn2146_0562	0	Kpn2146_0562	0	Kpn2146_0562	2	Kpn2146_0562	1	Kpn2146_0562	1	Kpn2146_0562	0	Kpn2146_0562	0	Kpn2146_0562	0	Kpn2146_0562	0	Kpn2146_0562	0	Kpn2146_0562	0	Kpn2146_0562	0	Kpn2146_0562	0	Kpn2146_0562	0	Kpn2146_0562	0	Kpn2146_0562	0	Kpn2146_0562	0	Kpn2146_0562	0
Kpn2146_0563	0	Kpn2146_0563	0	Kpn2146_0563	0	Kpn2146_0563	0	Kpn2146_0563	0	Kpn2146_0563	0	Kpn2146_0563	0	Kpn2146_0563	0	Kpn2146_0563	0	Kpn2146_0563	2	Kpn2146_0563	2	Kpn2146_0563	3	Kpn2146_0563	0	Kpn2146_0563	0	Kpn2146_0563	0	Kpn2146_0563	0	Kpn2146_0563	0	Kpn2146_0563	0	Kpn2146_0563	0	Kpn2146_0563	0	Kpn2146_0563	0	Kpn2146_0563	0	Kpn2146_0563	0	Kpn2146_0563	0	Kpn2146_0563	0
Kpn2146_0564	0	Kpn2146_0564	0	Kpn2146_0564	0	Kpn2146_0564	0	Kpn2146_0564	0	Kpn2146_0564	0	Kpn2146_0564	0	Kpn2146_0564	0	Kpn2146_0564	0	Kpn2146_0564	1	Kpn2146_0564	0	Kpn2146_0564	1	Kpn2146_0564	0	Kpn2146_0564	0	Kpn2146_0564	0	Kpn2146_0564	0	Kpn2146_0564	0	Kpn2146_0564	0	Kpn2146_0564	0	Kpn2146_0564	0	Kpn2146_0564	1	Kpn2146_0564	0	Kpn2146_0564	0	Kpn2146_0564	0	Kpn2146_0564	0
Kpn2146_0565	0	Kpn2146_0565	0	Kpn2146_0565	0	Kpn2146_0565	0	Kpn2146_0565	0	Kpn2146_0565	0	Kpn2146_0565	0	Kpn2146_0565	0	Kpn2146_0565	0	Kpn2146_0565	3	Kpn2146_0565	1	Kpn2146_0565	1	Kpn2146_0565	0	Kpn2146_0565	0	Kpn2146_0565	0	Kpn2146_0565	0	Kpn2146_0565	0	Kpn2146_0565	0	Kpn2146_0565	0	Kpn2146_0565	0	Kpn2146_0565	0	Kpn2146_0565	0	Kpn2146_0565	0	Kpn2146_0565	0	Kpn2146_0565	0
Kpn2146_0566	4	Kpn2146_0566	11	Kpn2146_0566	3	Kpn2146_0566	4	Kpn2146_0566	10	Kpn2146_0566	6	Kpn2146_0566	7	Kpn2146_0566	5	Kpn2146_0566	6	Kpn2146_0566	9	Kpn2146_0566	3	Kpn2146_0566	6	Kpn2146_0566	0	Kpn2146_0566	0	Kpn2146_0566	0	Kpn2146_0566	0	Kpn2146_0566	0	Kpn2146_0566	0	Kpn2146_0566	0	Kpn2146_0566	0	Kpn2146_0566	1	Kpn2146_0566	0	Kpn2146_0566	1	Kpn2146_0566	0	Kpn2146_0566	0
Kpn2146_0567	0	Kpn2146_0567	0	Kpn2146_0567	0	Kpn2146_0567	1	Kpn2146_0567	0	Kpn2146_0567	0	Kpn2146_0567	0	Kpn2146_0567	0	Kpn2146_0567	0	Kpn2146_0567	3	Kpn2146_0567	1	Kpn2146_0567	5	Kpn2146_0567	0	Kpn2146_0567	0	Kpn2146_0567	0	Kpn2146_0567	0	Kpn2146_0567	0	Kpn2146_0567	0	Kpn2146_0567	0	Kpn2146_0567	0	Kpn2146_0567	1	Kpn2146_0567	0	Kpn2146_0567	0	Kpn2146_0567	0	Kpn2146_0567	0
Kpn2146_0568	0	Kpn2146_0568	1	Kpn2146_0568	2	Kpn2146_0568	0	Kpn2146_0568	2	Kpn2146_0568	1	Kpn2146_0568	0	Kpn2146_0568	0	Kpn2146_0568	0	Kpn2146_0568	3	Kpn2146_0568	0	Kpn2146_0568	0	Kpn2146_0568	0	Kpn2146_0568	0	Kpn2146_0568	0	Kpn2146_0568	0	Kpn2146_0568	0	Kpn2146_0568	0	Kpn2146_0568	0	Kpn2146_0568	0	Kpn2146_0568	0	Kpn2146_0568	0	Kpn2146_0568	0	Kpn2146_0568	0	Kpn2146_0568	0
Kpn2146_0570	11	Kpn2146_0570	12	Kpn2146_0570	7	Kpn2146_0570	6	Kpn2146_0570	4	Kpn2146_0570	5	Kpn2146_0570	42	Kpn2146_0570	17	Kpn2146_0570	15	Kpn2146_0570	26	Kpn2146_0570	33	Kpn2146_0570	56	Kpn2146_0570	0	Kpn2146_0570	0	Kpn2146_0570	1	Kpn2146_0570	0	Kpn2146_0570	0	Kpn2146_0570	1	Kpn2146_0570	0	Kpn2146_0570	1	Kpn2146_0570	5	Kpn2146_0570	1	Kpn2146_0570	3	Kpn2146_0570	1	Kpn2146_0570	0
Kpn2146_0571	31	Kpn2146_0571	47	Kpn2146_0571	17	Kpn2146_0571	55	Kpn2146_0571	28	Kpn2146_0571	33	Kpn2146_0571	101	Kpn2146_0571	83	Kpn2146_0571	74	Kpn2146_0571	30	Kpn2146_0571	30	Kpn2146_0571	74	Kpn2146_0571	1	Kpn2146_0571	0	Kpn2146_0571	0	Kpn2146_0571	0	Kpn2146_0571	5	Kpn2146_0571	4	Kpn2146_0571	1	Kpn2146_0571	7	Kpn2146_0571	8	Kpn2146_0571	3	Kpn2146_0571	2	Kpn2146_0571	0	Kpn2146_0571	0
Kpn2146_0572	13	Kpn2146_0572	22	Kpn2146_0572	13	Kpn2146_0572	35	Kpn2146_0572	17	Kpn2146_0572	33	Kpn2146_0572	37	Kpn2146_0572	37	Kpn2146_0572	31	Kpn2146_0572	0	Kpn2146_0572	0	Kpn2146_0572	8	Kpn2146_0572	0	Kpn2146_0572	0	Kpn2146_0572	0	Kpn2146_0572	0	Kpn2146_0572	3	Kpn2146_0572	0	Kpn2146_0572	0	Kpn2146_0572	1	Kpn2146_0572	1	Kpn2146_0572	0	Kpn2146_0572	0	Kpn2146_0572	0	Kpn2146_0572	0
Kpn2146_0573	2	Kpn2146_0573	16	Kpn2146_0573	5	Kpn2146_0573	15	Kpn2146_0573	17	Kpn2146_0573	15	Kpn2146_0573	9	Kpn2146_0573	9	Kpn2146_0573	11	Kpn2146_0573	0	Kpn2146_0573	1	Kpn2146_0573	4	Kpn2146_0573	0	Kpn2146_0573	0	Kpn2146_0573	0	Kpn2146_0573	0	Kpn2146_0573	2	Kpn2146_0573	0	Kpn2146_0573	2	Kpn2146_0573	0	Kpn2146_0573	0	Kpn2146_0573	0	Kpn2146_0573	0	Kpn2146_0573	0	Kpn2146_0573	0
Kpn2146_0574	0	Kpn2146_0574	0	Kpn2146_0574	0	Kpn2146_0574	0	Kpn2146_0574	0	Kpn2146_0574	0	Kpn2146_0574	0	Kpn2146_0574	0	Kpn2146_0574	0	Kpn2146_0574	0	Kpn2146_0574	0	Kpn2146_0574	0	Kpn2146_0574	0	Kpn2146_0574	0	Kpn2146_0574	0	Kpn2146_0574	0	Kpn2146_0574	0	Kpn2146_0574	0	Kpn2146_0574	0	Kpn2146_0574	0	Kpn2146_0574	0	Kpn2146_0574	0	Kpn2146_0574	0	Kpn2146_0574	0	Kpn2146_0574	0
Kpn2146_0576	0	Kpn2146_0576	2	Kpn2146_0576	0	Kpn2146_0576	0	Kpn2146_0576	0	Kpn2146_0576	0	Kpn2146_0576	0	Kpn2146_0576	0	Kpn2146_0576	0	Kpn2146_0576	1	Kpn2146_0576	0	Kpn2146_0576	2	Kpn2146_0576	0	Kpn2146_0576	0	Kpn2146_0576	0	Kpn2146_0576	0	Kpn2146_0576	0	Kpn2146_0576	0	Kpn2146_0576	1	Kpn2146_0576	0	Kpn2146_0576	0	Kpn2146_0576	0	Kpn2146_0576	0	Kpn2146_0576	0	Kpn2146_0576	0
Kpn2146_0577	0	Kpn2146_0577	1	Kpn2146_0577	0	Kpn2146_0577	2	Kpn2146_0577	0	Kpn2146_0577	1	Kpn2146_0577	1	Kpn2146_0577	0	Kpn2146_0577	1	Kpn2146_0577	0	Kpn2146_0577	2	Kpn2146_0577	1	Kpn2146_0577	0	Kpn2146_0577	0	Kpn2146_0577	0	Kpn2146_0577	0	Kpn2146_0577	0	Kpn2146_0577	0	Kpn2146_0577	0	Kpn2146_0577	0	Kpn2146_0577	0	Kpn2146_0577	0	Kpn2146_0577	0	Kpn2146_0577	0	Kpn2146_0577	0
Kpn2146_0578	0	Kpn2146_0578	0	Kpn2146_0578	0	Kpn2146_0578	1	Kpn2146_0578	0	Kpn2146_0578	0	Kpn2146_0578	3	Kpn2146_0578	1	Kpn2146_0578	0	Kpn2146_0578	1	Kpn2146_0578	5	Kpn2146_0578	3	Kpn2146_0578	0	Kpn2146_0578	0	Kpn2146_0578	0	Kpn2146_0578	0	Kpn2146_0578	0	Kpn2146_0578	0	Kpn2146_0578	0	Kpn2146_0578	0	Kpn2146_0578	1	Kpn2146_0578	0	Kpn2146_0578	2	Kpn2146_0578	0	Kpn2146_0578	0
Kpn2146_0579	0	Kpn2146_0579	1	Kpn2146_0579	0	Kpn2146_0579	1	Kpn2146_0579	0	Kpn2146_0579	0	Kpn2146_0579	1	Kpn2146_0579	0	Kpn2146_0579	0	Kpn2146_0579	0	Kpn2146_0579	1	Kpn2146_0579	2	Kpn2146_0579	0	Kpn2146_0579	0	Kpn2146_0579	0	Kpn2146_0579	0	Kpn2146_0579	0	Kpn2146_0579	0	Kpn2146_0579	0	Kpn2146_0579	0	Kpn2146_0579	0	Kpn2146_0579	0	Kpn2146_0579	0	Kpn2146_0579	0	Kpn2146_0579	0
Kpn2146_0580	1	Kpn2146_0580	1	Kpn2146_0580	0	Kpn2146_0580	1	Kpn2146_0580	2	Kpn2146_0580	1	Kpn2146_0580	2	Kpn2146_0580	0	Kpn2146_0580	3	Kpn2146_0580	3	Kpn2146_0580	0	Kpn2146_0580	1	Kpn2146_0580	0	Kpn2146_0580	0	Kpn2146_0580	0	Kpn2146_0580	0	Kpn2146_0580	0	Kpn2146_0580	0	Kpn2146_0580	0	Kpn2146_0580	0	Kpn2146_0580	0	Kpn2146_0580	0	Kpn2146_0580	0	Kpn2146_0580	0	Kpn2146_0580	0
Kpn2146_0581	0	Kpn2146_0581	0	Kpn2146_0581	0	Kpn2146_0581	3	Kpn2146_0581	0	Kpn2146_0581	0	Kpn2146_0581	1	Kpn2146_0581	0	Kpn2146_0581	4	Kpn2146_0581	3	Kpn2146_0581	1	Kpn2146_0581	2	Kpn2146_0581	0	Kpn2146_0581	0	Kpn2146_0581	0	Kpn2146_0581	0	Kpn2146_0581	0	Kpn2146_0581	0	Kpn2146_0581	0	Kpn2146_0581	0	Kpn2146_0581	0	Kpn2146_0581	0	Kpn2146_0581	1	Kpn2146_0581	0	Kpn2146_0581	0
Kpn2146_0583	6	Kpn2146_0583	5	Kpn2146_0583	5	Kpn2146_0583	10	Kpn2146_0583	11	Kpn2146_0583	16	Kpn2146_0583	12	Kpn2146_0583	6	Kpn2146_0583	12	Kpn2146_0583	23	Kpn2146_0583	55	Kpn2146_0583	71	Kpn2146_0583	0	Kpn2146_0583	1	Kpn2146_0583	0	Kpn2146_0583	0	Kpn2146_0583	0	Kpn2146_0583	1	Kpn2146_0583	0	Kpn2146_0583	1	Kpn2146_0583	7	Kpn2146_0583	3	Kpn2146_0583	8	Kpn2146_0583	0	Kpn2146_0583	0
Kpn2146_0584	5	Kpn2146_0584	12	Kpn2146_0584	7	Kpn2146_0584	43	Kpn2146_0584	15	Kpn2146_0584	29	Kpn2146_0584	72	Kpn2146_0584	57	Kpn2146_0584	63	Kpn2146_0584	1	Kpn2146_0584	3	Kpn2146_0584	8	Kpn2146_0584	0	Kpn2146_0584	0	Kpn2146_0584	0	Kpn2146_0584	0	Kpn2146_0584	0	Kpn2146_0584	3	Kpn2146_0584	3	Kpn2146_0584	2	Kpn2146_0584	0	Kpn2146_0584	0	Kpn2146_0584	0	Kpn2146_0584	0	Kpn2146_0584	0
Kpn2146_0585	26	Kpn2146_0585	28	Kpn2146_0585	25	Kpn2146_0585	97	Kpn2146_0585	70	Kpn2146_0585	84	Kpn2146_0585	170	Kpn2146_0585	111	Kpn2146_0585	157	Kpn2146_0585	55	Kpn2146_0585	40	Kpn2146_0585	102	Kpn2146_0585	1	Kpn2146_0585	0	Kpn2146_0585	1	Kpn2146_0585	2	Kpn2146_0585	2	Kpn2146_0585	8	Kpn2146_0585	5	Kpn2146_0585	14	Kpn2146_0585	9	Kpn2146_0585	6	Kpn2146_0585	10	Kpn2146_0585	0	Kpn2146_0585	0
Kpn2146_0586	6	Kpn2146_0586	6	Kpn2146_0586	5	Kpn2146_0586	11	Kpn2146_0586	7	Kpn2146_0586	10	Kpn2146_0586	22	Kpn2146_0586	11	Kpn2146_0586	7	Kpn2146_0586	32	Kpn2146_0586	14	Kpn2146_0586	43	Kpn2146_0586	0	Kpn2146_0586	0	Kpn2146_0586	0	Kpn2146_0586	0	Kpn2146_0586	0	Kpn2146_0586	2	Kpn2146_0586	1	Kpn2146_0586	1	Kpn2146_0586	5	Kpn2146_0586	4	Kpn2146_0586	4	Kpn2146_0586	0	Kpn2146_0586	0
Kpn2146_0587	20	Kpn2146_0587	38	Kpn2146_0587	20	Kpn2146_0587	321	Kpn2146_0587	170	Kpn2146_0587	212	Kpn2146_0587	205	Kpn2146_0587	159	Kpn2146_0587	194	Kpn2146_0587	3	Kpn2146_0587	2	Kpn2146_0587	16	Kpn2146_0587	0	Kpn2146_0587	1	Kpn2146_0587	0	Kpn2146_0587	3	Kpn2146_0587	5	Kpn2146_0587	8	Kpn2146_0587	3	Kpn2146_0587	10	Kpn2146_0587	0	Kpn2146_0587	0	Kpn2146_0587	3	Kpn2146_0587	0	Kpn2146_0587	0
Kpn2146_0589	20	Kpn2146_0589	27	Kpn2146_0589	15	Kpn2146_0589	115	Kpn2146_0589	60	Kpn2146_0589	93	Kpn2146_0589	238	Kpn2146_0589	180	Kpn2146_0589	219	Kpn2146_0589	24	Kpn2146_0589	28	Kpn2146_0589	61	Kpn2146_0589	0	Kpn2146_0589	2	Kpn2146_0589	1	Kpn2146_0589	1	Kpn2146_0589	2	Kpn2146_0589	11	Kpn2146_0589	11	Kpn2146_0589	18	Kpn2146_0589	6	Kpn2146_0589	0	Kpn2146_0589	3	Kpn2146_0589	0	Kpn2146_0589	0
Kpn2146_0590	1	Kpn2146_0590	0	Kpn2146_0590	0	Kpn2146_0590	4	Kpn2146_0590	3	Kpn2146_0590	1	Kpn2146_0590	8	Kpn2146_0590	1	Kpn2146_0590	3	Kpn2146_0590	53	Kpn2146_0590	18	Kpn2146_0590	53	Kpn2146_0590	0	Kpn2146_0590	0	Kpn2146_0590	0	Kpn2146_0590	0	Kpn2146_0590	0	Kpn2146_0590	0	Kpn2146_0590	0	Kpn2146_0590	0	Kpn2146_0590	5	Kpn2146_0590	1	Kpn2146_0590	4	Kpn2146_0590	0	Kpn2146_0590	0
Kpn2146_0591	0	Kpn2146_0591	0	Kpn2146_0591	0	Kpn2146_0591	0	Kpn2146_0591	0	Kpn2146_0591	0	Kpn2146_0591	0	Kpn2146_0591	0	Kpn2146_0591	0	Kpn2146_0591	1	Kpn2146_0591	0	Kpn2146_0591	0	Kpn2146_0591	0	Kpn2146_0591	0	Kpn2146_0591	0	Kpn2146_0591	0	Kpn2146_0591	0	Kpn2146_0591	0	Kpn2146_0591	0	Kpn2146_0591	0	Kpn2146_0591	0	Kpn2146_0591	0	Kpn2146_0591	0	Kpn2146_0591	0	Kpn2146_0591	0
Kpn2146_0592	0	Kpn2146_0592	0	Kpn2146_0592	0	Kpn2146_0592	0	Kpn2146_0592	1	Kpn2146_0592	0	Kpn2146_0592	0	Kpn2146_0592	0	Kpn2146_0592	0	Kpn2146_0592	3	Kpn2146_0592	1	Kpn2146_0592	0	Kpn2146_0592	0	Kpn2146_0592	0	Kpn2146_0592	0	Kpn2146_0592	0	Kpn2146_0592	0	Kpn2146_0592	0	Kpn2146_0592	0	Kpn2146_0592	0	Kpn2146_0592	1	Kpn2146_0592	0	Kpn2146_0592	0	Kpn2146_0592	0	Kpn2146_0592	0
Kpn2146_0593	0	Kpn2146_0593	0	Kpn2146_0593	0	Kpn2146_0593	0	Kpn2146_0593	0	Kpn2146_0593	0	Kpn2146_0593	1	Kpn2146_0593	0	Kpn2146_0593	0	Kpn2146_0593	1	Kpn2146_0593	1	Kpn2146_0593	0	Kpn2146_0593	0	Kpn2146_0593	0	Kpn2146_0593	0	Kpn2146_0593	0	Kpn2146_0593	0	Kpn2146_0593	0	Kpn2146_0593	0	Kpn2146_0593	0	Kpn2146_0593	0	Kpn2146_0593	0	Kpn2146_0593	0	Kpn2146_0593	0	Kpn2146_0593	0
Kpn2146_0596	0	Kpn2146_0596	2	Kpn2146_0596	0	Kpn2146_0596	0	Kpn2146_0596	0	Kpn2146_0596	0	Kpn2146_0596	2	Kpn2146_0596	1	Kpn2146_0596	0	Kpn2146_0596	3	Kpn2146_0596	0	Kpn2146_0596	1	Kpn2146_0596	0	Kpn2146_0596	0	Kpn2146_0596	0	Kpn2146_0596	0	Kpn2146_0596	0	Kpn2146_0596	0	Kpn2146_0596	0	Kpn2146_0596	0	Kpn2146_0596	0	Kpn2146_0596	0	Kpn2146_0596	0	Kpn2146_0596	0	Kpn2146_0596	0
Kpn2146_0597	0	Kpn2146_0597	0	Kpn2146_0597	0	Kpn2146_0597	0	Kpn2146_0597	0	Kpn2146_0597	0	Kpn2146_0597	0	Kpn2146_0597	0	Kpn2146_0597	0	Kpn2146_0597	0	Kpn2146_0597	0	Kpn2146_0597	1	Kpn2146_0597	0	Kpn2146_0597	0	Kpn2146_0597	0	Kpn2146_0597	0	Kpn2146_0597	0	Kpn2146_0597	0	Kpn2146_0597	0	Kpn2146_0597	0	Kpn2146_0597	0	Kpn2146_0597	0	Kpn2146_0597	0	Kpn2146_0597	0	Kpn2146_0597	0
Kpn2146_0598	0	Kpn2146_0598	0	Kpn2146_0598	0	Kpn2146_0598	0	Kpn2146_0598	0	Kpn2146_0598	0	Kpn2146_0598	0	Kpn2146_0598	0	Kpn2146_0598	0	Kpn2146_0598	2	Kpn2146_0598	0	Kpn2146_0598	3	Kpn2146_0598	0	Kpn2146_0598	0	Kpn2146_0598	0	Kpn2146_0598	0	Kpn2146_0598	0	Kpn2146_0598	0	Kpn2146_0598	0	Kpn2146_0598	0	Kpn2146_0598	0	Kpn2146_0598	0	Kpn2146_0598	1	Kpn2146_0598	0	Kpn2146_0598	0
Kpn2146_0599	0	Kpn2146_0599	0	Kpn2146_0599	0	Kpn2146_0599	0	Kpn2146_0599	0	Kpn2146_0599	0	Kpn2146_0599	2	Kpn2146_0599	0	Kpn2146_0599	1	Kpn2146_0599	6	Kpn2146_0599	0	Kpn2146_0599	2	Kpn2146_0599	0	Kpn2146_0599	0	Kpn2146_0599	0	Kpn2146_0599	0	Kpn2146_0599	0	Kpn2146_0599	0	Kpn2146_0599	0	Kpn2146_0599	0	Kpn2146_0599	0	Kpn2146_0599	0	Kpn2146_0599	0	Kpn2146_0599	1	Kpn2146_0599	0
Kpn2146_0600	0	Kpn2146_0600	1	Kpn2146_0600	3	Kpn2146_0600	0	Kpn2146_0600	1	Kpn2146_0600	0	Kpn2146_0600	8	Kpn2146_0600	4	Kpn2146_0600	5	Kpn2146_0600	7	Kpn2146_0600	5	Kpn2146_0600	11	Kpn2146_0600	0	Kpn2146_0600	0	Kpn2146_0600	0	Kpn2146_0600	0	Kpn2146_0600	0	Kpn2146_0600	0	Kpn2146_0600	0	Kpn2146_0600	0	Kpn2146_0600	1	Kpn2146_0600	0	Kpn2146_0600	0	Kpn2146_0600	0	Kpn2146_0600	0
Kpn2146_0602	0	Kpn2146_0602	0	Kpn2146_0602	0	Kpn2146_0602	0	Kpn2146_0602	0	Kpn2146_0602	0	Kpn2146_0602	1	Kpn2146_0602	0	Kpn2146_0602	0	Kpn2146_0602	2	Kpn2146_0602	0	Kpn2146_0602	2	Kpn2146_0602	0	Kpn2146_0602	0	Kpn2146_0602	0	Kpn2146_0602	0	Kpn2146_0602	0	Kpn2146_0602	0	Kpn2146_0602	0	Kpn2146_0602	0	Kpn2146_0602	0	Kpn2146_0602	0	Kpn2146_0602	0	Kpn2146_0602	0	Kpn2146_0602	0
Kpn2146_0603	0	Kpn2146_0603	0	Kpn2146_0603	0	Kpn2146_0603	0	Kpn2146_0603	0	Kpn2146_0603	0	Kpn2146_0603	0	Kpn2146_0603	0	Kpn2146_0603	3	Kpn2146_0603	0	Kpn2146_0603	1	Kpn2146_0603	3	Kpn2146_0603	0	Kpn2146_0603	0	Kpn2146_0603	0	Kpn2146_0603	0	Kpn2146_0603	0	Kpn2146_0603	0	Kpn2146_0603	0	Kpn2146_0603	0	Kpn2146_0603	0	Kpn2146_0603	0	Kpn2146_0603	0	Kpn2146_0603	0	Kpn2146_0603	0
Kpn2146_0604	0	Kpn2146_0604	0	Kpn2146_0604	0	Kpn2146_0604	0	Kpn2146_0604	0	Kpn2146_0604	0	Kpn2146_0604	1	Kpn2146_0604	0	Kpn2146_0604	0	Kpn2146_0604	1	Kpn2146_0604	0	Kpn2146_0604	0	Kpn2146_0604	0	Kpn2146_0604	0	Kpn2146_0604	0	Kpn2146_0604	0	Kpn2146_0604	0	Kpn2146_0604	0	Kpn2146_0604	0	Kpn2146_0604	0	Kpn2146_0604	0	Kpn2146_0604	0	Kpn2146_0604	0	Kpn2146_0604	0	Kpn2146_0604	0
Kpn2146_0605	0	Kpn2146_0605	0	Kpn2146_0605	0	Kpn2146_0605	0	Kpn2146_0605	0	Kpn2146_0605	0	Kpn2146_0605	2	Kpn2146_0605	1	Kpn2146_0605	0	Kpn2146_0605	0	Kpn2146_0605	2	Kpn2146_0605	0	Kpn2146_0605	0	Kpn2146_0605	0	Kpn2146_0605	0	Kpn2146_0605	0	Kpn2146_0605	0	Kpn2146_0605	0	Kpn2146_0605	0	Kpn2146_0605	0	Kpn2146_0605	0	Kpn2146_0605	0	Kpn2146_0605	0	Kpn2146_0605	0	Kpn2146_0605	0
Kpn2146_0607	0	Kpn2146_0607	3	Kpn2146_0607	1	Kpn2146_0607	1	Kpn2146_0607	2	Kpn2146_0607	2	Kpn2146_0607	7	Kpn2146_0607	3	Kpn2146_0607	3	Kpn2146_0607	3	Kpn2146_0607	1	Kpn2146_0607	3	Kpn2146_0607	0	Kpn2146_0607	0	Kpn2146_0607	0	Kpn2146_0607	0	Kpn2146_0607	0	Kpn2146_0607	1	Kpn2146_0607	0	Kpn2146_0607	0	Kpn2146_0607	0	Kpn2146_0607	1	Kpn2146_0607	0	Kpn2146_0607	0	Kpn2146_0607	0
Kpn2146_0608	0	Kpn2146_0608	0	Kpn2146_0608	0	Kpn2146_0608	1	Kpn2146_0608	0	Kpn2146_0608	1	Kpn2146_0608	1	Kpn2146_0608	0	Kpn2146_0608	4	Kpn2146_0608	1	Kpn2146_0608	0	Kpn2146_0608	0	Kpn2146_0608	0	Kpn2146_0608	0	Kpn2146_0608	0	Kpn2146_0608	0	Kpn2146_0608	0	Kpn2146_0608	1	Kpn2146_0608	0	Kpn2146_0608	0	Kpn2146_0608	1	Kpn2146_0608	0	Kpn2146_0608	0	Kpn2146_0608	0	Kpn2146_0608	0
Kpn2146_0609	1	Kpn2146_0609	1	Kpn2146_0609	0	Kpn2146_0609	1	Kpn2146_0609	0	Kpn2146_0609	0	Kpn2146_0609	0	Kpn2146_0609	1	Kpn2146_0609	1	Kpn2146_0609	4	Kpn2146_0609	2	Kpn2146_0609	1	Kpn2146_0609	0	Kpn2146_0609	0	Kpn2146_0609	0	Kpn2146_0609	0	Kpn2146_0609	0	Kpn2146_0609	0	Kpn2146_0609	0	Kpn2146_0609	0	Kpn2146_0609	0	Kpn2146_0609	0	Kpn2146_0609	0	Kpn2146_0609	0	Kpn2146_0609	0
Kpn2146_0610	0	Kpn2146_0610	0	Kpn2146_0610	0	Kpn2146_0610	0	Kpn2146_0610	0	Kpn2146_0610	0	Kpn2146_0610	2	Kpn2146_0610	0	Kpn2146_0610	0	Kpn2146_0610	1	Kpn2146_0610	1	Kpn2146_0610	2	Kpn2146_0610	0	Kpn2146_0610	0	Kpn2146_0610	0	Kpn2146_0610	0	Kpn2146_0610	0	Kpn2146_0610	0	Kpn2146_0610	0	Kpn2146_0610	0	Kpn2146_0610	0	Kpn2146_0610	0	Kpn2146_0610	0	Kpn2146_0610	0	Kpn2146_0610	0
Kpn2146_0611	0	Kpn2146_0611	0	Kpn2146_0611	0	Kpn2146_0611	0	Kpn2146_0611	1	Kpn2146_0611	0	Kpn2146_0611	0	Kpn2146_0611	0	Kpn2146_0611	0	Kpn2146_0611	2	Kpn2146_0611	0	Kpn2146_0611	1	Kpn2146_0611	0	Kpn2146_0611	0	Kpn2146_0611	0	Kpn2146_0611	0	Kpn2146_0611	0	Kpn2146_0611	0	Kpn2146_0611	0	Kpn2146_0611	0	Kpn2146_0611	2	Kpn2146_0611	1	Kpn2146_0611	0	Kpn2146_0611	0	Kpn2146_0611	0
Kpn2146_0612	0	Kpn2146_0612	0	Kpn2146_0612	0	Kpn2146_0612	0	Kpn2146_0612	0	Kpn2146_0612	0	Kpn2146_0612	0	Kpn2146_0612	0	Kpn2146_0612	0	Kpn2146_0612	3	Kpn2146_0612	0	Kpn2146_0612	1	Kpn2146_0612	0	Kpn2146_0612	0	Kpn2146_0612	0	Kpn2146_0612	0	Kpn2146_0612	0	Kpn2146_0612	0	Kpn2146_0612	0	Kpn2146_0612	0	Kpn2146_0612	0	Kpn2146_0612	0	Kpn2146_0612	0	Kpn2146_0612	0	Kpn2146_0612	0
Kpn2146_0613	0	Kpn2146_0613	0	Kpn2146_0613	0	Kpn2146_0613	0	Kpn2146_0613	1	Kpn2146_0613	0	Kpn2146_0613	1	Kpn2146_0613	0	Kpn2146_0613	0	Kpn2146_0613	2	Kpn2146_0613	3	Kpn2146_0613	2	Kpn2146_0613	0	Kpn2146_0613	0	Kpn2146_0613	0	Kpn2146_0613	0	Kpn2146_0613	0	Kpn2146_0613	0	Kpn2146_0613	0	Kpn2146_0613	0	Kpn2146_0613	0	Kpn2146_0613	0	Kpn2146_0613	0	Kpn2146_0613	0	Kpn2146_0613	0
Kpn2146_0614	0	Kpn2146_0614	1	Kpn2146_0614	0	Kpn2146_0614	0	Kpn2146_0614	0	Kpn2146_0614	0	Kpn2146_0614	0	Kpn2146_0614	0	Kpn2146_0614	0	Kpn2146_0614	0	Kpn2146_0614	0	Kpn2146_0614	1	Kpn2146_0614	0	Kpn2146_0614	0	Kpn2146_0614	0	Kpn2146_0614	0	Kpn2146_0614	0	Kpn2146_0614	0	Kpn2146_0614	0	Kpn2146_0614	0	Kpn2146_0614	0	Kpn2146_0614	0	Kpn2146_0614	0	Kpn2146_0614	0	Kpn2146_0614	0
Kpn2146_0615	0	Kpn2146_0615	0	Kpn2146_0615	0	Kpn2146_0615	0	Kpn2146_0615	0	Kpn2146_0615	0	Kpn2146_0615	0	Kpn2146_0615	0	Kpn2146_0615	0	Kpn2146_0615	0	Kpn2146_0615	0	Kpn2146_0615	0	Kpn2146_0615	0	Kpn2146_0615	0	Kpn2146_0615	0	Kpn2146_0615	0	Kpn2146_0615	0	Kpn2146_0615	0	Kpn2146_0615	0	Kpn2146_0615	0	Kpn2146_0615	0	Kpn2146_0615	0	Kpn2146_0615	0	Kpn2146_0615	0	Kpn2146_0615	0
Kpn2146_0616	0	Kpn2146_0616	0	Kpn2146_0616	0	Kpn2146_0616	0	Kpn2146_0616	0	Kpn2146_0616	0	Kpn2146_0616	0	Kpn2146_0616	0	Kpn2146_0616	0	Kpn2146_0616	1	Kpn2146_0616	0	Kpn2146_0616	1	Kpn2146_0616	0	Kpn2146_0616	0	Kpn2146_0616	0	Kpn2146_0616	0	Kpn2146_0616	0	Kpn2146_0616	0	Kpn2146_0616	0	Kpn2146_0616	0	Kpn2146_0616	0	Kpn2146_0616	0	Kpn2146_0616	0	Kpn2146_0616	0	Kpn2146_0616	0
Kpn2146_0617	0	Kpn2146_0617	0	Kpn2146_0617	0	Kpn2146_0617	0	Kpn2146_0617	0	Kpn2146_0617	0	Kpn2146_0617	0	Kpn2146_0617	0	Kpn2146_0617	1	Kpn2146_0617	1	Kpn2146_0617	2	Kpn2146_0617	1	Kpn2146_0617	0	Kpn2146_0617	0	Kpn2146_0617	0	Kpn2146_0617	0	Kpn2146_0617	0	Kpn2146_0617	0	Kpn2146_0617	0	Kpn2146_0617	0	Kpn2146_0617	1	Kpn2146_0617	0	Kpn2146_0617	0	Kpn2146_0617	0	Kpn2146_0617	0
Kpn2146_0618	0	Kpn2146_0618	0	Kpn2146_0618	0	Kpn2146_0618	0	Kpn2146_0618	0	Kpn2146_0618	0	Kpn2146_0618	0	Kpn2146_0618	0	Kpn2146_0618	0	Kpn2146_0618	2	Kpn2146_0618	0	Kpn2146_0618	0	Kpn2146_0618	0	Kpn2146_0618	0	Kpn2146_0618	0	Kpn2146_0618	0	Kpn2146_0618	0	Kpn2146_0618	0	Kpn2146_0618	0	Kpn2146_0618	0	Kpn2146_0618	1	Kpn2146_0618	0	Kpn2146_0618	0	Kpn2146_0618	0	Kpn2146_0618	0
Kpn2146_0619	0	Kpn2146_0619	0	Kpn2146_0619	0	Kpn2146_0619	0	Kpn2146_0619	0	Kpn2146_0619	0	Kpn2146_0619	0	Kpn2146_0619	0	Kpn2146_0619	1	Kpn2146_0619	5	Kpn2146_0619	1	Kpn2146_0619	3	Kpn2146_0619	0	Kpn2146_0619	0	Kpn2146_0619	0	Kpn2146_0619	0	Kpn2146_0619	0	Kpn2146_0619	0	Kpn2146_0619	0	Kpn2146_0619	0	Kpn2146_0619	0	Kpn2146_0619	0	Kpn2146_0619	0	Kpn2146_0619	0	Kpn2146_0619	0
Kpn2146_0620	0	Kpn2146_0620	0	Kpn2146_0620	0	Kpn2146_0620	0	Kpn2146_0620	0	Kpn2146_0620	0	Kpn2146_0620	0	Kpn2146_0620	2	Kpn2146_0620	0	Kpn2146_0620	2	Kpn2146_0620	1	Kpn2146_0620	1	Kpn2146_0620	0	Kpn2146_0620	0	Kpn2146_0620	0	Kpn2146_0620	0	Kpn2146_0620	0	Kpn2146_0620	0	Kpn2146_0620	0	Kpn2146_0620	0	Kpn2146_0620	1	Kpn2146_0620	0	Kpn2146_0620	0	Kpn2146_0620	0	Kpn2146_0620	0
Kpn2146_0621	0	Kpn2146_0621	0	Kpn2146_0621	0	Kpn2146_0621	0	Kpn2146_0621	0	Kpn2146_0621	0	Kpn2146_0621	1	Kpn2146_0621	1	Kpn2146_0621	0	Kpn2146_0621	6	Kpn2146_0621	2	Kpn2146_0621	2	Kpn2146_0621	0	Kpn2146_0621	0	Kpn2146_0621	0	Kpn2146_0621	0	Kpn2146_0621	0	Kpn2146_0621	0	Kpn2146_0621	0	Kpn2146_0621	0	Kpn2146_0621	0	Kpn2146_0621	0	Kpn2146_0621	1	Kpn2146_0621	0	Kpn2146_0621	0
Kpn2146_0622	0	Kpn2146_0622	0	Kpn2146_0622	0	Kpn2146_0622	2	Kpn2146_0622	0	Kpn2146_0622	0	Kpn2146_0622	4	Kpn2146_0622	2	Kpn2146_0622	0	Kpn2146_0622	4	Kpn2146_0622	2	Kpn2146_0622	2	Kpn2146_0622	0	Kpn2146_0622	0	Kpn2146_0622	0	Kpn2146_0622	0	Kpn2146_0622	0	Kpn2146_0622	0	Kpn2146_0622	0	Kpn2146_0622	0	Kpn2146_0622	0	Kpn2146_0622	0	Kpn2146_0622	1	Kpn2146_0622	0	Kpn2146_0622	0
Kpn2146_0623	0	Kpn2146_0623	0	Kpn2146_0623	0	Kpn2146_0623	2	Kpn2146_0623	1	Kpn2146_0623	1	Kpn2146_0623	2	Kpn2146_0623	0	Kpn2146_0623	2	Kpn2146_0623	3	Kpn2146_0623	0	Kpn2146_0623	5	Kpn2146_0623	0	Kpn2146_0623	0	Kpn2146_0623	0	Kpn2146_0623	0	Kpn2146_0623	0	Kpn2146_0623	0	Kpn2146_0623	0	Kpn2146_0623	0	Kpn2146_0623	0	Kpn2146_0623	0	Kpn2146_0623	0	Kpn2146_0623	0	Kpn2146_0623	0
Kpn2146_0624	0	Kpn2146_0624	0	Kpn2146_0624	0	Kpn2146_0624	0	Kpn2146_0624	0	Kpn2146_0624	0	Kpn2146_0624	0	Kpn2146_0624	0	Kpn2146_0624	0	Kpn2146_0624	0	Kpn2146_0624	0	Kpn2146_0624	1	Kpn2146_0624	0	Kpn2146_0624	0	Kpn2146_0624	0	Kpn2146_0624	0	Kpn2146_0624	0	Kpn2146_0624	0	Kpn2146_0624	0	Kpn2146_0624	0	Kpn2146_0624	0	Kpn2146_0624	0	Kpn2146_0624	0	Kpn2146_0624	0	Kpn2146_0624	0
Kpn2146_0625	0	Kpn2146_0625	0	Kpn2146_0625	0	Kpn2146_0625	0	Kpn2146_0625	0	Kpn2146_0625	0	Kpn2146_0625	0	Kpn2146_0625	1	Kpn2146_0625	0	Kpn2146_0625	5	Kpn2146_0625	1	Kpn2146_0625	3	Kpn2146_0625	0	Kpn2146_0625	0	Kpn2146_0625	0	Kpn2146_0625	0	Kpn2146_0625	0	Kpn2146_0625	0	Kpn2146_0625	0	Kpn2146_0625	0	Kpn2146_0625	0	Kpn2146_0625	0	Kpn2146_0625	0	Kpn2146_0625	0	Kpn2146_0625	0
Kpn2146_0626	1	Kpn2146_0626	0	Kpn2146_0626	0	Kpn2146_0626	0	Kpn2146_0626	1	Kpn2146_0626	0	Kpn2146_0626	0	Kpn2146_0626	0	Kpn2146_0626	0	Kpn2146_0626	1	Kpn2146_0626	1	Kpn2146_0626	1	Kpn2146_0626	0	Kpn2146_0626	0	Kpn2146_0626	0	Kpn2146_0626	0	Kpn2146_0626	0	Kpn2146_0626	0	Kpn2146_0626	0	Kpn2146_0626	0	Kpn2146_0626	1	Kpn2146_0626	0	Kpn2146_0626	0	Kpn2146_0626	0	Kpn2146_0626	0
Kpn2146_0627	1	Kpn2146_0627	0	Kpn2146_0627	0	Kpn2146_0627	0	Kpn2146_0627	0	Kpn2146_0627	0	Kpn2146_0627	0	Kpn2146_0627	0	Kpn2146_0627	0	Kpn2146_0627	0	Kpn2146_0627	2	Kpn2146_0627	0	Kpn2146_0627	0	Kpn2146_0627	0	Kpn2146_0627	0	Kpn2146_0627	0	Kpn2146_0627	0	Kpn2146_0627	0	Kpn2146_0627	0	Kpn2146_0627	0	Kpn2146_0627	0	Kpn2146_0627	0	Kpn2146_0627	0	Kpn2146_0627	0	Kpn2146_0627	0
Kpn2146_0628	0	Kpn2146_0628	0	Kpn2146_0628	0	Kpn2146_0628	0	Kpn2146_0628	0	Kpn2146_0628	0	Kpn2146_0628	0	Kpn2146_0628	0	Kpn2146_0628	0	Kpn2146_0628	1	Kpn2146_0628	0	Kpn2146_0628	0	Kpn2146_0628	0	Kpn2146_0628	0	Kpn2146_0628	0	Kpn2146_0628	0	Kpn2146_0628	0	Kpn2146_0628	0	Kpn2146_0628	0	Kpn2146_0628	0	Kpn2146_0628	1	Kpn2146_0628	0	Kpn2146_0628	0	Kpn2146_0628	0	Kpn2146_0628	0
Kpn2146_0629	0	Kpn2146_0629	0	Kpn2146_0629	1	Kpn2146_0629	1	Kpn2146_0629	1	Kpn2146_0629	0	Kpn2146_0629	0	Kpn2146_0629	2	Kpn2146_0629	1	Kpn2146_0629	4	Kpn2146_0629	0	Kpn2146_0629	1	Kpn2146_0629	0	Kpn2146_0629	0	Kpn2146_0629	0	Kpn2146_0629	0	Kpn2146_0629	0	Kpn2146_0629	0	Kpn2146_0629	0	Kpn2146_0629	0	Kpn2146_0629	0	Kpn2146_0629	0	Kpn2146_0629	0	Kpn2146_0629	0	Kpn2146_0629	0
Kpn2146_0630	1	Kpn2146_0630	1	Kpn2146_0630	0	Kpn2146_0630	1	Kpn2146_0630	1	Kpn2146_0630	2	Kpn2146_0630	2	Kpn2146_0630	2	Kpn2146_0630	0	Kpn2146_0630	5	Kpn2146_0630	0	Kpn2146_0630	6	Kpn2146_0630	0	Kpn2146_0630	0	Kpn2146_0630	0	Kpn2146_0630	0	Kpn2146_0630	0	Kpn2146_0630	0	Kpn2146_0630	0	Kpn2146_0630	0	Kpn2146_0630	2	Kpn2146_0630	0	Kpn2146_0630	0	Kpn2146_0630	0	Kpn2146_0630	0
Kpn2146_0631	0	Kpn2146_0631	0	Kpn2146_0631	0	Kpn2146_0631	0	Kpn2146_0631	0	Kpn2146_0631	0	Kpn2146_0631	2	Kpn2146_0631	1	Kpn2146_0631	4	Kpn2146_0631	12	Kpn2146_0631	15	Kpn2146_0631	12	Kpn2146_0631	0	Kpn2146_0631	0	Kpn2146_0631	0	Kpn2146_0631	0	Kpn2146_0631	0	Kpn2146_0631	0	Kpn2146_0631	0	Kpn2146_0631	0	Kpn2146_0631	0	Kpn2146_0631	1	Kpn2146_0631	0	Kpn2146_0631	0	Kpn2146_0631	0
Kpn2146_0632	1	Kpn2146_0632	5	Kpn2146_0632	1	Kpn2146_0632	1	Kpn2146_0632	0	Kpn2146_0632	0	Kpn2146_0632	2	Kpn2146_0632	3	Kpn2146_0632	1	Kpn2146_0632	15	Kpn2146_0632	8	Kpn2146_0632	8	Kpn2146_0632	0	Kpn2146_0632	0	Kpn2146_0632	0	Kpn2146_0632	0	Kpn2146_0632	0	Kpn2146_0632	0	Kpn2146_0632	0	Kpn2146_0632	0	Kpn2146_0632	0	Kpn2146_0632	0	Kpn2146_0632	2	Kpn2146_0632	0	Kpn2146_0632	0
Kpn2146_0633	0	Kpn2146_0633	1	Kpn2146_0633	1	Kpn2146_0633	0	Kpn2146_0633	1	Kpn2146_0633	0	Kpn2146_0633	3	Kpn2146_0633	0	Kpn2146_0633	2	Kpn2146_0633	1	Kpn2146_0633	1	Kpn2146_0633	0	Kpn2146_0633	0	Kpn2146_0633	0	Kpn2146_0633	0	Kpn2146_0633	0	Kpn2146_0633	0	Kpn2146_0633	0	Kpn2146_0633	0	Kpn2146_0633	0	Kpn2146_0633	0	Kpn2146_0633	0	Kpn2146_0633	1	Kpn2146_0633	0	Kpn2146_0633	0
Kpn2146_0639	1	Kpn2146_0639	3	Kpn2146_0639	2	Kpn2146_0639	6	Kpn2146_0639	2	Kpn2146_0639	1	Kpn2146_0639	13	Kpn2146_0639	9	Kpn2146_0639	8	Kpn2146_0639	0	Kpn2146_0639	3	Kpn2146_0639	8	Kpn2146_0639	0	Kpn2146_0639	0	Kpn2146_0639	0	Kpn2146_0639	0	Kpn2146_0639	0	Kpn2146_0639	1	Kpn2146_0639	0	Kpn2146_0639	0	Kpn2146_0639	0	Kpn2146_0639	0	Kpn2146_0639	0	Kpn2146_0639	0	Kpn2146_0639	0
Kpn2146_0640	0	Kpn2146_0640	0	Kpn2146_0640	0	Kpn2146_0640	2	Kpn2146_0640	2	Kpn2146_0640	0	Kpn2146_0640	3	Kpn2146_0640	2	Kpn2146_0640	5	Kpn2146_0640	6	Kpn2146_0640	0	Kpn2146_0640	1	Kpn2146_0640	0	Kpn2146_0640	0	Kpn2146_0640	0	Kpn2146_0640	0	Kpn2146_0640	1	Kpn2146_0640	0	Kpn2146_0640	0	Kpn2146_0640	0	Kpn2146_0640	1	Kpn2146_0640	1	Kpn2146_0640	0	Kpn2146_0640	0	Kpn2146_0640	0
Kpn2146_0641	0	Kpn2146_0641	0	Kpn2146_0641	1	Kpn2146_0641	2	Kpn2146_0641	2	Kpn2146_0641	0	Kpn2146_0641	11	Kpn2146_0641	6	Kpn2146_0641	2	Kpn2146_0641	7	Kpn2146_0641	2	Kpn2146_0641	3	Kpn2146_0641	0	Kpn2146_0641	0	Kpn2146_0641	0	Kpn2146_0641	0	Kpn2146_0641	0	Kpn2146_0641	0	Kpn2146_0641	0	Kpn2146_0641	0	Kpn2146_0641	2	Kpn2146_0641	1	Kpn2146_0641	0	Kpn2146_0641	0	Kpn2146_0641	0
Kpn2146_0642	0	Kpn2146_0642	0	Kpn2146_0642	0	Kpn2146_0642	0	Kpn2146_0642	0	Kpn2146_0642	1	Kpn2146_0642	5	Kpn2146_0642	1	Kpn2146_0642	5	Kpn2146_0642	1	Kpn2146_0642	0	Kpn2146_0642	3	Kpn2146_0642	0	Kpn2146_0642	0	Kpn2146_0642	0	Kpn2146_0642	0	Kpn2146_0642	0	Kpn2146_0642	0	Kpn2146_0642	0	Kpn2146_0642	1	Kpn2146_0642	0	Kpn2146_0642	0	Kpn2146_0642	0	Kpn2146_0642	0	Kpn2146_0642	0
Kpn2146_0643	1	Kpn2146_0643	0	Kpn2146_0643	0	Kpn2146_0643	1	Kpn2146_0643	2	Kpn2146_0643	1	Kpn2146_0643	39	Kpn2146_0643	11	Kpn2146_0643	15	Kpn2146_0643	4	Kpn2146_0643	2	Kpn2146_0643	4	Kpn2146_0643	0	Kpn2146_0643	0	Kpn2146_0643	0	Kpn2146_0643	0	Kpn2146_0643	0	Kpn2146_0643	1	Kpn2146_0643	0	Kpn2146_0643	1	Kpn2146_0643	0	Kpn2146_0643	0	Kpn2146_0643	0	Kpn2146_0643	0	Kpn2146_0643	0
Kpn2146_0644	0	Kpn2146_0644	0	Kpn2146_0644	0	Kpn2146_0644	1	Kpn2146_0644	0	Kpn2146_0644	0	Kpn2146_0644	5	Kpn2146_0644	4	Kpn2146_0644	1	Kpn2146_0644	0	Kpn2146_0644	0	Kpn2146_0644	4	Kpn2146_0644	0	Kpn2146_0644	0	Kpn2146_0644	0	Kpn2146_0644	0	Kpn2146_0644	0	Kpn2146_0644	0	Kpn2146_0644	0	Kpn2146_0644	0	Kpn2146_0644	1	Kpn2146_0644	0	Kpn2146_0644	2	Kpn2146_0644	0	Kpn2146_0644	0
Kpn2146_0645	0	Kpn2146_0645	1	Kpn2146_0645	0	Kpn2146_0645	0	Kpn2146_0645	0	Kpn2146_0645	0	Kpn2146_0645	0	Kpn2146_0645	0	Kpn2146_0645	0	Kpn2146_0645	3	Kpn2146_0645	4	Kpn2146_0645	2	Kpn2146_0645	0	Kpn2146_0645	0	Kpn2146_0645	0	Kpn2146_0645	0	Kpn2146_0645	0	Kpn2146_0645	0	Kpn2146_0645	0	Kpn2146_0645	0	Kpn2146_0645	0	Kpn2146_0645	0	Kpn2146_0645	0	Kpn2146_0645	0	Kpn2146_0645	0
Kpn2146_0646	0	Kpn2146_0646	1	Kpn2146_0646	0	Kpn2146_0646	0	Kpn2146_0646	0	Kpn2146_0646	0	Kpn2146_0646	1	Kpn2146_0646	1	Kpn2146_0646	0	Kpn2146_0646	5	Kpn2146_0646	0	Kpn2146_0646	3	Kpn2146_0646	0	Kpn2146_0646	0	Kpn2146_0646	0	Kpn2146_0646	0	Kpn2146_0646	0	Kpn2146_0646	0	Kpn2146_0646	0	Kpn2146_0646	0	Kpn2146_0646	0	Kpn2146_0646	0	Kpn2146_0646	0	Kpn2146_0646	0	Kpn2146_0646	0
Kpn2146_0647	0	Kpn2146_0647	0	Kpn2146_0647	0	Kpn2146_0647	0	Kpn2146_0647	0	Kpn2146_0647	1	Kpn2146_0647	1	Kpn2146_0647	0	Kpn2146_0647	0	Kpn2146_0647	2	Kpn2146_0647	2	Kpn2146_0647	4	Kpn2146_0647	0	Kpn2146_0647	0	Kpn2146_0647	0	Kpn2146_0647	1	Kpn2146_0647	0	Kpn2146_0647	0	Kpn2146_0647	0	Kpn2146_0647	0	Kpn2146_0647	0	Kpn2146_0647	0	Kpn2146_0647	0	Kpn2146_0647	0	Kpn2146_0647	0
Kpn2146_0648	0	Kpn2146_0648	0	Kpn2146_0648	0	Kpn2146_0648	0	Kpn2146_0648	0	Kpn2146_0648	0	Kpn2146_0648	0	Kpn2146_0648	1	Kpn2146_0648	1	Kpn2146_0648	1	Kpn2146_0648	1	Kpn2146_0648	3	Kpn2146_0648	0	Kpn2146_0648	0	Kpn2146_0648	0	Kpn2146_0648	0	Kpn2146_0648	0	Kpn2146_0648	0	Kpn2146_0648	0	Kpn2146_0648	0	Kpn2146_0648	0	Kpn2146_0648	1	Kpn2146_0648	0	Kpn2146_0648	0	Kpn2146_0648	0
Kpn2146_0649	0	Kpn2146_0649	0	Kpn2146_0649	0	Kpn2146_0649	0	Kpn2146_0649	2	Kpn2146_0649	0	Kpn2146_0649	1	Kpn2146_0649	1	Kpn2146_0649	1	Kpn2146_0649	2	Kpn2146_0649	0	Kpn2146_0649	3	Kpn2146_0649	0	Kpn2146_0649	0	Kpn2146_0649	0	Kpn2146_0649	0	Kpn2146_0649	0	Kpn2146_0649	0	Kpn2146_0649	0	Kpn2146_0649	0	Kpn2146_0649	0	Kpn2146_0649	0	Kpn2146_0649	0	Kpn2146_0649	0	Kpn2146_0649	0
Kpn2146_0650	0	Kpn2146_0650	0	Kpn2146_0650	0	Kpn2146_0650	0	Kpn2146_0650	0	Kpn2146_0650	0	Kpn2146_0650	0	Kpn2146_0650	0	Kpn2146_0650	0	Kpn2146_0650	0	Kpn2146_0650	0	Kpn2146_0650	1	Kpn2146_0650	0	Kpn2146_0650	0	Kpn2146_0650	0	Kpn2146_0650	0	Kpn2146_0650	0	Kpn2146_0650	0	Kpn2146_0650	0	Kpn2146_0650	0	Kpn2146_0650	0	Kpn2146_0650	0	Kpn2146_0650	0	Kpn2146_0650	0	Kpn2146_0650	0
Kpn2146_0651	0	Kpn2146_0651	0	Kpn2146_0651	0	Kpn2146_0651	1	Kpn2146_0651	0	Kpn2146_0651	1	Kpn2146_0651	3	Kpn2146_0651	3	Kpn2146_0651	0	Kpn2146_0651	13	Kpn2146_0651	2	Kpn2146_0651	8	Kpn2146_0651	0	Kpn2146_0651	0	Kpn2146_0651	0	Kpn2146_0651	0	Kpn2146_0651	0	Kpn2146_0651	0	Kpn2146_0651	0	Kpn2146_0651	0	Kpn2146_0651	0	Kpn2146_0651	0	Kpn2146_0651	1	Kpn2146_0651	0	Kpn2146_0651	0
Kpn2146_0652	0	Kpn2146_0652	0	Kpn2146_0652	1	Kpn2146_0652	1	Kpn2146_0652	0	Kpn2146_0652	0	Kpn2146_0652	1	Kpn2146_0652	0	Kpn2146_0652	1	Kpn2146_0652	18	Kpn2146_0652	10	Kpn2146_0652	31	Kpn2146_0652	0	Kpn2146_0652	0	Kpn2146_0652	0	Kpn2146_0652	0	Kpn2146_0652	0	Kpn2146_0652	0	Kpn2146_0652	0	Kpn2146_0652	0	Kpn2146_0652	1	Kpn2146_0652	2	Kpn2146_0652	1	Kpn2146_0652	0	Kpn2146_0652	0
Kpn2146_0653	0	Kpn2146_0653	2	Kpn2146_0653	0	Kpn2146_0653	2	Kpn2146_0653	1	Kpn2146_0653	0	Kpn2146_0653	0	Kpn2146_0653	0	Kpn2146_0653	1	Kpn2146_0653	2	Kpn2146_0653	5	Kpn2146_0653	5	Kpn2146_0653	0	Kpn2146_0653	0	Kpn2146_0653	0	Kpn2146_0653	0	Kpn2146_0653	0	Kpn2146_0653	0	Kpn2146_0653	0	Kpn2146_0653	0	Kpn2146_0653	0	Kpn2146_0653	0	Kpn2146_0653	0	Kpn2146_0653	0	Kpn2146_0653	0
Kpn2146_0654	1	Kpn2146_0654	0	Kpn2146_0654	0	Kpn2146_0654	0	Kpn2146_0654	0	Kpn2146_0654	1	Kpn2146_0654	0	Kpn2146_0654	0	Kpn2146_0654	0	Kpn2146_0654	0	Kpn2146_0654	0	Kpn2146_0654	1	Kpn2146_0654	0	Kpn2146_0654	0	Kpn2146_0654	0	Kpn2146_0654	0	Kpn2146_0654	0	Kpn2146_0654	0	Kpn2146_0654	0	Kpn2146_0654	0	Kpn2146_0654	0	Kpn2146_0654	0	Kpn2146_0654	0	Kpn2146_0654	0	Kpn2146_0654	0
Kpn2146_0655	0	Kpn2146_0655	0	Kpn2146_0655	0	Kpn2146_0655	0	Kpn2146_0655	0	Kpn2146_0655	0	Kpn2146_0655	0	Kpn2146_0655	0	Kpn2146_0655	0	Kpn2146_0655	0	Kpn2146_0655	2	Kpn2146_0655	2	Kpn2146_0655	0	Kpn2146_0655	0	Kpn2146_0655	0	Kpn2146_0655	0	Kpn2146_0655	0	Kpn2146_0655	0	Kpn2146_0655	0	Kpn2146_0655	0	Kpn2146_0655	0	Kpn2146_0655	0	Kpn2146_0655	0	Kpn2146_0655	0	Kpn2146_0655	0
Kpn2146_0656	0	Kpn2146_0656	0	Kpn2146_0656	0	Kpn2146_0656	0	Kpn2146_0656	0	Kpn2146_0656	0	Kpn2146_0656	0	Kpn2146_0656	0	Kpn2146_0656	0	Kpn2146_0656	0	Kpn2146_0656	0	Kpn2146_0656	0	Kpn2146_0656	0	Kpn2146_0656	0	Kpn2146_0656	0	Kpn2146_0656	0	Kpn2146_0656	0	Kpn2146_0656	0	Kpn2146_0656	0	Kpn2146_0656	0	Kpn2146_0656	0	Kpn2146_0656	0	Kpn2146_0656	1	Kpn2146_0656	0	Kpn2146_0656	0
Kpn2146_0657	0	Kpn2146_0657	0	Kpn2146_0657	0	Kpn2146_0657	0	Kpn2146_0657	0	Kpn2146_0657	0	Kpn2146_0657	0	Kpn2146_0657	0	Kpn2146_0657	1	Kpn2146_0657	1	Kpn2146_0657	0	Kpn2146_0657	1	Kpn2146_0657	0	Kpn2146_0657	0	Kpn2146_0657	0	Kpn2146_0657	0	Kpn2146_0657	0	Kpn2146_0657	0	Kpn2146_0657	0	Kpn2146_0657	0	Kpn2146_0657	0	Kpn2146_0657	0	Kpn2146_0657	1	Kpn2146_0657	0	Kpn2146_0657	0
Kpn2146_0658	0	Kpn2146_0658	1	Kpn2146_0658	0	Kpn2146_0658	0	Kpn2146_0658	1	Kpn2146_0658	0	Kpn2146_0658	1	Kpn2146_0658	0	Kpn2146_0658	0	Kpn2146_0658	5	Kpn2146_0658	1	Kpn2146_0658	2	Kpn2146_0658	0	Kpn2146_0658	0	Kpn2146_0658	0	Kpn2146_0658	0	Kpn2146_0658	0	Kpn2146_0658	0	Kpn2146_0658	0	Kpn2146_0658	0	Kpn2146_0658	0	Kpn2146_0658	0	Kpn2146_0658	0	Kpn2146_0658	0	Kpn2146_0658	0
Kpn2146_0659	0	Kpn2146_0659	0	Kpn2146_0659	0	Kpn2146_0659	0	Kpn2146_0659	0	Kpn2146_0659	0	Kpn2146_0659	0	Kpn2146_0659	0	Kpn2146_0659	0	Kpn2146_0659	0	Kpn2146_0659	1	Kpn2146_0659	1	Kpn2146_0659	0	Kpn2146_0659	0	Kpn2146_0659	0	Kpn2146_0659	0	Kpn2146_0659	0	Kpn2146_0659	0	Kpn2146_0659	0	Kpn2146_0659	0	Kpn2146_0659	0	Kpn2146_0659	0	Kpn2146_0659	0	Kpn2146_0659	0	Kpn2146_0659	0
Kpn2146_0660	0	Kpn2146_0660	0	Kpn2146_0660	1	Kpn2146_0660	0	Kpn2146_0660	0	Kpn2146_0660	0	Kpn2146_0660	4	Kpn2146_0660	0	Kpn2146_0660	2	Kpn2146_0660	2	Kpn2146_0660	1	Kpn2146_0660	2	Kpn2146_0660	0	Kpn2146_0660	0	Kpn2146_0660	0	Kpn2146_0660	0	Kpn2146_0660	0	Kpn2146_0660	0	Kpn2146_0660	0	Kpn2146_0660	0	Kpn2146_0660	0	Kpn2146_0660	0	Kpn2146_0660	0	Kpn2146_0660	0	Kpn2146_0660	0
Kpn2146_0661	0	Kpn2146_0661	0	Kpn2146_0661	0	Kpn2146_0661	0	Kpn2146_0661	0	Kpn2146_0661	2	Kpn2146_0661	4	Kpn2146_0661	2	Kpn2146_0661	3	Kpn2146_0661	6	Kpn2146_0661	2	Kpn2146_0661	2	Kpn2146_0661	0	Kpn2146_0661	0	Kpn2146_0661	0	Kpn2146_0661	0	Kpn2146_0661	0	Kpn2146_0661	0	Kpn2146_0661	0	Kpn2146_0661	0	Kpn2146_0661	0	Kpn2146_0661	0	Kpn2146_0661	0	Kpn2146_0661	0	Kpn2146_0661	0
Kpn2146_0662	0	Kpn2146_0662	0	Kpn2146_0662	0	Kpn2146_0662	0	Kpn2146_0662	0	Kpn2146_0662	0	Kpn2146_0662	0	Kpn2146_0662	0	Kpn2146_0662	0	Kpn2146_0662	3	Kpn2146_0662	0	Kpn2146_0662	1	Kpn2146_0662	0	Kpn2146_0662	0	Kpn2146_0662	0	Kpn2146_0662	0	Kpn2146_0662	0	Kpn2146_0662	0	Kpn2146_0662	0	Kpn2146_0662	0	Kpn2146_0662	1	Kpn2146_0662	0	Kpn2146_0662	1	Kpn2146_0662	0	Kpn2146_0662	0
Kpn2146_0663	0	Kpn2146_0663	0	Kpn2146_0663	0	Kpn2146_0663	0	Kpn2146_0663	0	Kpn2146_0663	0	Kpn2146_0663	1	Kpn2146_0663	2	Kpn2146_0663	0	Kpn2146_0663	2	Kpn2146_0663	1	Kpn2146_0663	1	Kpn2146_0663	0	Kpn2146_0663	0	Kpn2146_0663	0	Kpn2146_0663	0	Kpn2146_0663	0	Kpn2146_0663	0	Kpn2146_0663	0	Kpn2146_0663	0	Kpn2146_0663	0	Kpn2146_0663	0	Kpn2146_0663	0	Kpn2146_0663	0	Kpn2146_0663	0
Kpn2146_0664	0	Kpn2146_0664	2	Kpn2146_0664	8	Kpn2146_0664	5	Kpn2146_0664	8	Kpn2146_0664	7	Kpn2146_0664	11	Kpn2146_0664	4	Kpn2146_0664	4	Kpn2146_0664	3	Kpn2146_0664	1	Kpn2146_0664	3	Kpn2146_0664	0	Kpn2146_0664	0	Kpn2146_0664	0	Kpn2146_0664	0	Kpn2146_0664	0	Kpn2146_0664	0	Kpn2146_0664	0	Kpn2146_0664	0	Kpn2146_0664	1	Kpn2146_0664	1	Kpn2146_0664	0	Kpn2146_0664	0	Kpn2146_0664	0
Kpn2146_0665	1	Kpn2146_0665	0	Kpn2146_0665	2	Kpn2146_0665	6	Kpn2146_0665	2	Kpn2146_0665	4	Kpn2146_0665	7	Kpn2146_0665	2	Kpn2146_0665	8	Kpn2146_0665	3	Kpn2146_0665	0	Kpn2146_0665	5	Kpn2146_0665	0	Kpn2146_0665	0	Kpn2146_0665	0	Kpn2146_0665	0	Kpn2146_0665	0	Kpn2146_0665	0	Kpn2146_0665	1	Kpn2146_0665	0	Kpn2146_0665	0	Kpn2146_0665	0	Kpn2146_0665	1	Kpn2146_0665	0	Kpn2146_0665	0
Kpn2146_0666	3	Kpn2146_0666	6	Kpn2146_0666	4	Kpn2146_0666	5	Kpn2146_0666	2	Kpn2146_0666	5	Kpn2146_0666	1	Kpn2146_0666	0	Kpn2146_0666	2	Kpn2146_0666	7	Kpn2146_0666	6	Kpn2146_0666	9	Kpn2146_0666	0	Kpn2146_0666	0	Kpn2146_0666	0	Kpn2146_0666	0	Kpn2146_0666	0	Kpn2146_0666	0	Kpn2146_0666	0	Kpn2146_0666	0	Kpn2146_0666	3	Kpn2146_0666	0	Kpn2146_0666	5	Kpn2146_0666	0	Kpn2146_0666	0
Kpn2146_0667	0	Kpn2146_0667	0	Kpn2146_0667	0	Kpn2146_0667	0	Kpn2146_0667	0	Kpn2146_0667	1	Kpn2146_0667	0	Kpn2146_0667	1	Kpn2146_0667	0	Kpn2146_0667	2	Kpn2146_0667	1	Kpn2146_0667	1	Kpn2146_0667	0	Kpn2146_0667	0	Kpn2146_0667	0	Kpn2146_0667	0	Kpn2146_0667	0	Kpn2146_0667	0	Kpn2146_0667	0	Kpn2146_0667	0	Kpn2146_0667	0	Kpn2146_0667	0	Kpn2146_0667	0	Kpn2146_0667	0	Kpn2146_0667	0
Kpn2146_0668	0	Kpn2146_0668	0	Kpn2146_0668	0	Kpn2146_0668	0	Kpn2146_0668	0	Kpn2146_0668	0	Kpn2146_0668	0	Kpn2146_0668	1	Kpn2146_0668	0	Kpn2146_0668	0	Kpn2146_0668	0	Kpn2146_0668	2	Kpn2146_0668	0	Kpn2146_0668	0	Kpn2146_0668	0	Kpn2146_0668	0	Kpn2146_0668	0	Kpn2146_0668	0	Kpn2146_0668	0	Kpn2146_0668	0	Kpn2146_0668	0	Kpn2146_0668	0	Kpn2146_0668	0	Kpn2146_0668	0	Kpn2146_0668	0
Kpn2146_0669	1	Kpn2146_0669	3	Kpn2146_0669	0	Kpn2146_0669	5	Kpn2146_0669	7	Kpn2146_0669	5	Kpn2146_0669	2	Kpn2146_0669	4	Kpn2146_0669	1	Kpn2146_0669	7	Kpn2146_0669	12	Kpn2146_0669	7	Kpn2146_0669	0	Kpn2146_0669	0	Kpn2146_0669	0	Kpn2146_0669	0	Kpn2146_0669	1	Kpn2146_0669	0	Kpn2146_0669	0	Kpn2146_0669	0	Kpn2146_0669	0	Kpn2146_0669	0	Kpn2146_0669	0	Kpn2146_0669	0	Kpn2146_0669	0
Kpn2146_0670	1	Kpn2146_0670	1	Kpn2146_0670	2	Kpn2146_0670	2	Kpn2146_0670	1	Kpn2146_0670	3	Kpn2146_0670	9	Kpn2146_0670	8	Kpn2146_0670	11	Kpn2146_0670	19	Kpn2146_0670	18	Kpn2146_0670	24	Kpn2146_0670	0	Kpn2146_0670	0	Kpn2146_0670	0	Kpn2146_0670	0	Kpn2146_0670	0	Kpn2146_0670	2	Kpn2146_0670	0	Kpn2146_0670	2	Kpn2146_0670	6	Kpn2146_0670	0	Kpn2146_0670	0	Kpn2146_0670	0	Kpn2146_0670	0
Kpn2146_0671	0	Kpn2146_0671	0	Kpn2146_0671	0	Kpn2146_0671	2	Kpn2146_0671	1	Kpn2146_0671	1	Kpn2146_0671	2	Kpn2146_0671	3	Kpn2146_0671	0	Kpn2146_0671	4	Kpn2146_0671	0	Kpn2146_0671	8	Kpn2146_0671	0	Kpn2146_0671	0	Kpn2146_0671	0	Kpn2146_0671	0	Kpn2146_0671	0	Kpn2146_0671	0	Kpn2146_0671	0	Kpn2146_0671	0	Kpn2146_0671	1	Kpn2146_0671	0	Kpn2146_0671	0	Kpn2146_0671	0	Kpn2146_0671	0
Kpn2146_0672	0	Kpn2146_0672	0	Kpn2146_0672	0	Kpn2146_0672	1	Kpn2146_0672	0	Kpn2146_0672	1	Kpn2146_0672	1	Kpn2146_0672	0	Kpn2146_0672	0	Kpn2146_0672	3	Kpn2146_0672	1	Kpn2146_0672	3	Kpn2146_0672	0	Kpn2146_0672	0	Kpn2146_0672	0	Kpn2146_0672	0	Kpn2146_0672	0	Kpn2146_0672	0	Kpn2146_0672	0	Kpn2146_0672	0	Kpn2146_0672	0	Kpn2146_0672	0	Kpn2146_0672	0	Kpn2146_0672	0	Kpn2146_0672	0
Kpn2146_0673	0	Kpn2146_0673	0	Kpn2146_0673	0	Kpn2146_0673	0	Kpn2146_0673	0	Kpn2146_0673	0	Kpn2146_0673	0	Kpn2146_0673	0	Kpn2146_0673	0	Kpn2146_0673	2	Kpn2146_0673	0	Kpn2146_0673	2	Kpn2146_0673	0	Kpn2146_0673	0	Kpn2146_0673	0	Kpn2146_0673	0	Kpn2146_0673	0	Kpn2146_0673	0	Kpn2146_0673	0	Kpn2146_0673	1	Kpn2146_0673	0	Kpn2146_0673	0	Kpn2146_0673	0	Kpn2146_0673	0	Kpn2146_0673	0
Kpn2146_0674	0	Kpn2146_0674	0	Kpn2146_0674	0	Kpn2146_0674	0	Kpn2146_0674	0	Kpn2146_0674	0	Kpn2146_0674	1	Kpn2146_0674	0	Kpn2146_0674	0	Kpn2146_0674	3	Kpn2146_0674	0	Kpn2146_0674	0	Kpn2146_0674	0	Kpn2146_0674	0	Kpn2146_0674	0	Kpn2146_0674	0	Kpn2146_0674	0	Kpn2146_0674	0	Kpn2146_0674	0	Kpn2146_0674	0	Kpn2146_0674	0	Kpn2146_0674	0	Kpn2146_0674	0	Kpn2146_0674	0	Kpn2146_0674	0
Kpn2146_0675	0	Kpn2146_0675	0	Kpn2146_0675	1	Kpn2146_0675	1	Kpn2146_0675	1	Kpn2146_0675	2	Kpn2146_0675	0	Kpn2146_0675	0	Kpn2146_0675	0	Kpn2146_0675	4	Kpn2146_0675	2	Kpn2146_0675	5	Kpn2146_0675	0	Kpn2146_0675	0	Kpn2146_0675	0	Kpn2146_0675	0	Kpn2146_0675	0	Kpn2146_0675	0	Kpn2146_0675	0	Kpn2146_0675	0	Kpn2146_0675	1	Kpn2146_0675	0	Kpn2146_0675	0	Kpn2146_0675	0	Kpn2146_0675	0
Kpn2146_0676	0	Kpn2146_0676	0	Kpn2146_0676	0	Kpn2146_0676	0	Kpn2146_0676	0	Kpn2146_0676	0	Kpn2146_0676	0	Kpn2146_0676	0	Kpn2146_0676	0	Kpn2146_0676	0	Kpn2146_0676	0	Kpn2146_0676	0	Kpn2146_0676	0	Kpn2146_0676	0	Kpn2146_0676	0	Kpn2146_0676	0	Kpn2146_0676	0	Kpn2146_0676	0	Kpn2146_0676	0	Kpn2146_0676	0	Kpn2146_0676	0	Kpn2146_0676	0	Kpn2146_0676	0	Kpn2146_0676	0	Kpn2146_0676	0
Kpn2146_0677	0	Kpn2146_0677	0	Kpn2146_0677	0	Kpn2146_0677	0	Kpn2146_0677	0	Kpn2146_0677	0	Kpn2146_0677	0	Kpn2146_0677	0	Kpn2146_0677	0	Kpn2146_0677	0	Kpn2146_0677	0	Kpn2146_0677	0	Kpn2146_0677	0	Kpn2146_0677	0	Kpn2146_0677	0	Kpn2146_0677	0	Kpn2146_0677	0	Kpn2146_0677	0	Kpn2146_0677	0	Kpn2146_0677	0	Kpn2146_0677	0	Kpn2146_0677	0	Kpn2146_0677	0	Kpn2146_0677	0	Kpn2146_0677	0
Kpn2146_0678	0	Kpn2146_0678	0	Kpn2146_0678	0	Kpn2146_0678	0	Kpn2146_0678	0	Kpn2146_0678	0	Kpn2146_0678	0	Kpn2146_0678	0	Kpn2146_0678	0	Kpn2146_0678	0	Kpn2146_0678	1	Kpn2146_0678	1	Kpn2146_0678	0	Kpn2146_0678	0	Kpn2146_0678	0	Kpn2146_0678	0	Kpn2146_0678	0	Kpn2146_0678	0	Kpn2146_0678	0	Kpn2146_0678	0	Kpn2146_0678	0	Kpn2146_0678	0	Kpn2146_0678	0	Kpn2146_0678	0	Kpn2146_0678	0
Kpn2146_0679	0	Kpn2146_0679	0	Kpn2146_0679	0	Kpn2146_0679	0	Kpn2146_0679	0	Kpn2146_0679	0	Kpn2146_0679	0	Kpn2146_0679	0	Kpn2146_0679	0	Kpn2146_0679	1	Kpn2146_0679	0	Kpn2146_0679	3	Kpn2146_0679	0	Kpn2146_0679	0	Kpn2146_0679	0	Kpn2146_0679	0	Kpn2146_0679	0	Kpn2146_0679	0	Kpn2146_0679	0	Kpn2146_0679	0	Kpn2146_0679	0	Kpn2146_0679	0	Kpn2146_0679	0	Kpn2146_0679	0	Kpn2146_0679	0
Kpn2146_0680	0	Kpn2146_0680	0	Kpn2146_0680	0	Kpn2146_0680	0	Kpn2146_0680	0	Kpn2146_0680	0	Kpn2146_0680	2	Kpn2146_0680	0	Kpn2146_0680	1	Kpn2146_0680	3	Kpn2146_0680	3	Kpn2146_0680	1	Kpn2146_0680	0	Kpn2146_0680	0	Kpn2146_0680	0	Kpn2146_0680	0	Kpn2146_0680	0	Kpn2146_0680	0	Kpn2146_0680	0	Kpn2146_0680	0	Kpn2146_0680	0	Kpn2146_0680	0	Kpn2146_0680	1	Kpn2146_0680	0	Kpn2146_0680	0
Kpn2146_0681	0	Kpn2146_0681	0	Kpn2146_0681	0	Kpn2146_0681	0	Kpn2146_0681	0	Kpn2146_0681	0	Kpn2146_0681	0	Kpn2146_0681	0	Kpn2146_0681	1	Kpn2146_0681	2	Kpn2146_0681	0	Kpn2146_0681	1	Kpn2146_0681	0	Kpn2146_0681	0	Kpn2146_0681	0	Kpn2146_0681	0	Kpn2146_0681	0	Kpn2146_0681	0	Kpn2146_0681	0	Kpn2146_0681	0	Kpn2146_0681	0	Kpn2146_0681	0	Kpn2146_0681	0	Kpn2146_0681	0	Kpn2146_0681	0
Kpn2146_0682	0	Kpn2146_0682	0	Kpn2146_0682	1	Kpn2146_0682	0	Kpn2146_0682	0	Kpn2146_0682	0	Kpn2146_0682	2	Kpn2146_0682	0	Kpn2146_0682	1	Kpn2146_0682	3	Kpn2146_0682	2	Kpn2146_0682	0	Kpn2146_0682	0	Kpn2146_0682	0	Kpn2146_0682	0	Kpn2146_0682	0	Kpn2146_0682	0	Kpn2146_0682	0	Kpn2146_0682	0	Kpn2146_0682	0	Kpn2146_0682	0	Kpn2146_0682	0	Kpn2146_0682	0	Kpn2146_0682	0	Kpn2146_0682	0
Kpn2146_0683	0	Kpn2146_0683	1	Kpn2146_0683	1	Kpn2146_0683	0	Kpn2146_0683	0	Kpn2146_0683	0	Kpn2146_0683	0	Kpn2146_0683	0	Kpn2146_0683	0	Kpn2146_0683	21	Kpn2146_0683	16	Kpn2146_0683	14	Kpn2146_0683	0	Kpn2146_0683	0	Kpn2146_0683	0	Kpn2146_0683	0	Kpn2146_0683	0	Kpn2146_0683	0	Kpn2146_0683	0	Kpn2146_0683	0	Kpn2146_0683	1	Kpn2146_0683	1	Kpn2146_0683	2	Kpn2146_0683	0	Kpn2146_0683	0
Kpn2146_0684	0	Kpn2146_0684	0	Kpn2146_0684	0	Kpn2146_0684	0	Kpn2146_0684	0	Kpn2146_0684	0	Kpn2146_0684	0	Kpn2146_0684	0	Kpn2146_0684	0	Kpn2146_0684	0	Kpn2146_0684	0	Kpn2146_0684	0	Kpn2146_0684	0	Kpn2146_0684	0	Kpn2146_0684	0	Kpn2146_0684	0	Kpn2146_0684	0	Kpn2146_0684	0	Kpn2146_0684	0	Kpn2146_0684	0	Kpn2146_0684	0	Kpn2146_0684	0	Kpn2146_0684	0	Kpn2146_0684	0	Kpn2146_0684	0
Kpn2146_0685	0	Kpn2146_0685	0	Kpn2146_0685	0	Kpn2146_0685	0	Kpn2146_0685	0	Kpn2146_0685	0	Kpn2146_0685	0	Kpn2146_0685	0	Kpn2146_0685	0	Kpn2146_0685	0	Kpn2146_0685	1	Kpn2146_0685	2	Kpn2146_0685	0	Kpn2146_0685	0	Kpn2146_0685	0	Kpn2146_0685	0	Kpn2146_0685	0	Kpn2146_0685	0	Kpn2146_0685	0	Kpn2146_0685	0	Kpn2146_0685	1	Kpn2146_0685	0	Kpn2146_0685	0	Kpn2146_0685	0	Kpn2146_0685	0
Kpn2146_0686	0	Kpn2146_0686	0	Kpn2146_0686	0	Kpn2146_0686	0	Kpn2146_0686	0	Kpn2146_0686	0	Kpn2146_0686	0	Kpn2146_0686	1	Kpn2146_0686	2	Kpn2146_0686	3	Kpn2146_0686	2	Kpn2146_0686	1	Kpn2146_0686	0	Kpn2146_0686	0	Kpn2146_0686	0	Kpn2146_0686	0	Kpn2146_0686	0	Kpn2146_0686	0	Kpn2146_0686	0	Kpn2146_0686	0	Kpn2146_0686	0	Kpn2146_0686	0	Kpn2146_0686	0	Kpn2146_0686	0	Kpn2146_0686	0
Kpn2146_0687	0	Kpn2146_0687	0	Kpn2146_0687	0	Kpn2146_0687	0	Kpn2146_0687	1	Kpn2146_0687	0	Kpn2146_0687	0	Kpn2146_0687	0	Kpn2146_0687	0	Kpn2146_0687	0	Kpn2146_0687	2	Kpn2146_0687	0	Kpn2146_0687	0	Kpn2146_0687	0	Kpn2146_0687	0	Kpn2146_0687	0	Kpn2146_0687	0	Kpn2146_0687	0	Kpn2146_0687	0	Kpn2146_0687	0	Kpn2146_0687	0	Kpn2146_0687	1	Kpn2146_0687	0	Kpn2146_0687	0	Kpn2146_0687	0
Kpn2146_0688	0	Kpn2146_0688	0	Kpn2146_0688	1	Kpn2146_0688	0	Kpn2146_0688	0	Kpn2146_0688	0	Kpn2146_0688	1	Kpn2146_0688	1	Kpn2146_0688	0	Kpn2146_0688	3	Kpn2146_0688	3	Kpn2146_0688	3	Kpn2146_0688	0	Kpn2146_0688	0	Kpn2146_0688	0	Kpn2146_0688	0	Kpn2146_0688	0	Kpn2146_0688	0	Kpn2146_0688	0	Kpn2146_0688	0	Kpn2146_0688	1	Kpn2146_0688	0	Kpn2146_0688	0	Kpn2146_0688	0	Kpn2146_0688	0
Kpn2146_0689	0	Kpn2146_0689	1	Kpn2146_0689	0	Kpn2146_0689	0	Kpn2146_0689	0	Kpn2146_0689	1	Kpn2146_0689	3	Kpn2146_0689	1	Kpn2146_0689	0	Kpn2146_0689	0	Kpn2146_0689	0	Kpn2146_0689	2	Kpn2146_0689	0	Kpn2146_0689	0	Kpn2146_0689	0	Kpn2146_0689	0	Kpn2146_0689	0	Kpn2146_0689	0	Kpn2146_0689	0	Kpn2146_0689	0	Kpn2146_0689	0	Kpn2146_0689	0	Kpn2146_0689	0	Kpn2146_0689	0	Kpn2146_0689	0
Kpn2146_0690	0	Kpn2146_0690	0	Kpn2146_0690	1	Kpn2146_0690	0	Kpn2146_0690	0	Kpn2146_0690	0	Kpn2146_0690	0	Kpn2146_0690	0	Kpn2146_0690	0	Kpn2146_0690	5	Kpn2146_0690	0	Kpn2146_0690	2	Kpn2146_0690	0	Kpn2146_0690	0	Kpn2146_0690	0	Kpn2146_0690	0	Kpn2146_0690	0	Kpn2146_0690	0	Kpn2146_0690	0	Kpn2146_0690	0	Kpn2146_0690	1	Kpn2146_0690	0	Kpn2146_0690	1	Kpn2146_0690	0	Kpn2146_0690	0
Kpn2146_0691	0	Kpn2146_0691	0	Kpn2146_0691	0	Kpn2146_0691	0	Kpn2146_0691	0	Kpn2146_0691	0	Kpn2146_0691	1	Kpn2146_0691	0	Kpn2146_0691	0	Kpn2146_0691	0	Kpn2146_0691	0	Kpn2146_0691	0	Kpn2146_0691	0	Kpn2146_0691	0	Kpn2146_0691	0	Kpn2146_0691	0	Kpn2146_0691	0	Kpn2146_0691	0	Kpn2146_0691	0	Kpn2146_0691	0	Kpn2146_0691	1	Kpn2146_0691	0	Kpn2146_0691	0	Kpn2146_0691	0	Kpn2146_0691	0
Kpn2146_0692	0	Kpn2146_0692	0	Kpn2146_0692	0	Kpn2146_0692	0	Kpn2146_0692	0	Kpn2146_0692	0	Kpn2146_0692	0	Kpn2146_0692	0	Kpn2146_0692	0	Kpn2146_0692	2	Kpn2146_0692	0	Kpn2146_0692	1	Kpn2146_0692	0	Kpn2146_0692	0	Kpn2146_0692	0	Kpn2146_0692	0	Kpn2146_0692	0	Kpn2146_0692	0	Kpn2146_0692	0	Kpn2146_0692	0	Kpn2146_0692	0	Kpn2146_0692	0	Kpn2146_0692	0	Kpn2146_0692	0	Kpn2146_0692	0
Kpn2146_0693	0	Kpn2146_0693	1	Kpn2146_0693	0	Kpn2146_0693	1	Kpn2146_0693	1	Kpn2146_0693	0	Kpn2146_0693	3	Kpn2146_0693	0	Kpn2146_0693	3	Kpn2146_0693	5	Kpn2146_0693	2	Kpn2146_0693	6	Kpn2146_0693	0	Kpn2146_0693	0	Kpn2146_0693	0	Kpn2146_0693	0	Kpn2146_0693	0	Kpn2146_0693	0	Kpn2146_0693	0	Kpn2146_0693	0	Kpn2146_0693	1	Kpn2146_0693	0	Kpn2146_0693	1	Kpn2146_0693	0	Kpn2146_0693	0
Kpn2146_0694	1	Kpn2146_0694	2	Kpn2146_0694	0	Kpn2146_0694	1	Kpn2146_0694	1	Kpn2146_0694	3	Kpn2146_0694	9	Kpn2146_0694	4	Kpn2146_0694	7	Kpn2146_0694	25	Kpn2146_0694	17	Kpn2146_0694	27	Kpn2146_0694	0	Kpn2146_0694	0	Kpn2146_0694	0	Kpn2146_0694	0	Kpn2146_0694	0	Kpn2146_0694	0	Kpn2146_0694	0	Kpn2146_0694	2	Kpn2146_0694	4	Kpn2146_0694	2	Kpn2146_0694	2	Kpn2146_0694	0	Kpn2146_0694	0
Kpn2146_0695	0	Kpn2146_0695	1	Kpn2146_0695	1	Kpn2146_0695	0	Kpn2146_0695	0	Kpn2146_0695	0	Kpn2146_0695	0	Kpn2146_0695	0	Kpn2146_0695	1	Kpn2146_0695	3	Kpn2146_0695	1	Kpn2146_0695	2	Kpn2146_0695	0	Kpn2146_0695	0	Kpn2146_0695	0	Kpn2146_0695	0	Kpn2146_0695	0	Kpn2146_0695	0	Kpn2146_0695	0	Kpn2146_0695	0	Kpn2146_0695	0	Kpn2146_0695	0	Kpn2146_0695	0	Kpn2146_0695	0	Kpn2146_0695	0
Kpn2146_0696	0	Kpn2146_0696	0	Kpn2146_0696	0	Kpn2146_0696	0	Kpn2146_0696	1	Kpn2146_0696	0	Kpn2146_0696	0	Kpn2146_0696	2	Kpn2146_0696	2	Kpn2146_0696	0	Kpn2146_0696	1	Kpn2146_0696	2	Kpn2146_0696	0	Kpn2146_0696	0	Kpn2146_0696	0	Kpn2146_0696	0	Kpn2146_0696	0	Kpn2146_0696	0	Kpn2146_0696	0	Kpn2146_0696	0	Kpn2146_0696	0	Kpn2146_0696	1	Kpn2146_0696	0	Kpn2146_0696	0	Kpn2146_0696	0
Kpn2146_0697	0	Kpn2146_0697	0	Kpn2146_0697	0	Kpn2146_0697	0	Kpn2146_0697	0	Kpn2146_0697	0	Kpn2146_0697	0	Kpn2146_0697	0	Kpn2146_0697	1	Kpn2146_0697	1	Kpn2146_0697	3	Kpn2146_0697	1	Kpn2146_0697	0	Kpn2146_0697	0	Kpn2146_0697	0	Kpn2146_0697	0	Kpn2146_0697	0	Kpn2146_0697	0	Kpn2146_0697	0	Kpn2146_0697	0	Kpn2146_0697	1	Kpn2146_0697	0	Kpn2146_0697	0	Kpn2146_0697	0	Kpn2146_0697	0
Kpn2146_0698	0	Kpn2146_0698	1	Kpn2146_0698	0	Kpn2146_0698	0	Kpn2146_0698	0	Kpn2146_0698	0	Kpn2146_0698	1	Kpn2146_0698	0	Kpn2146_0698	1	Kpn2146_0698	1	Kpn2146_0698	1	Kpn2146_0698	2	Kpn2146_0698	0	Kpn2146_0698	0	Kpn2146_0698	0	Kpn2146_0698	0	Kpn2146_0698	0	Kpn2146_0698	0	Kpn2146_0698	0	Kpn2146_0698	1	Kpn2146_0698	0	Kpn2146_0698	0	Kpn2146_0698	1	Kpn2146_0698	0	Kpn2146_0698	0
Kpn2146_0699	0	Kpn2146_0699	0	Kpn2146_0699	1	Kpn2146_0699	0	Kpn2146_0699	0	Kpn2146_0699	1	Kpn2146_0699	1	Kpn2146_0699	3	Kpn2146_0699	0	Kpn2146_0699	2	Kpn2146_0699	1	Kpn2146_0699	3	Kpn2146_0699	0	Kpn2146_0699	0	Kpn2146_0699	0	Kpn2146_0699	0	Kpn2146_0699	0	Kpn2146_0699	0	Kpn2146_0699	0	Kpn2146_0699	0	Kpn2146_0699	0	Kpn2146_0699	0	Kpn2146_0699	0	Kpn2146_0699	0	Kpn2146_0699	0
Kpn2146_0700	0	Kpn2146_0700	1	Kpn2146_0700	0	Kpn2146_0700	2	Kpn2146_0700	5	Kpn2146_0700	0	Kpn2146_0700	3	Kpn2146_0700	1	Kpn2146_0700	3	Kpn2146_0700	1	Kpn2146_0700	0	Kpn2146_0700	3	Kpn2146_0700	0	Kpn2146_0700	0	Kpn2146_0700	0	Kpn2146_0700	0	Kpn2146_0700	0	Kpn2146_0700	0	Kpn2146_0700	0	Kpn2146_0700	0	Kpn2146_0700	0	Kpn2146_0700	0	Kpn2146_0700	0	Kpn2146_0700	0	Kpn2146_0700	0
Kpn2146_0701	0	Kpn2146_0701	0	Kpn2146_0701	0	Kpn2146_0701	0	Kpn2146_0701	0	Kpn2146_0701	1	Kpn2146_0701	0	Kpn2146_0701	0	Kpn2146_0701	1	Kpn2146_0701	1	Kpn2146_0701	0	Kpn2146_0701	1	Kpn2146_0701	0	Kpn2146_0701	0	Kpn2146_0701	0	Kpn2146_0701	0	Kpn2146_0701	0	Kpn2146_0701	0	Kpn2146_0701	0	Kpn2146_0701	0	Kpn2146_0701	0	Kpn2146_0701	0	Kpn2146_0701	0	Kpn2146_0701	0	Kpn2146_0701	0
Kpn2146_0702	0	Kpn2146_0702	0	Kpn2146_0702	1	Kpn2146_0702	0	Kpn2146_0702	0	Kpn2146_0702	0	Kpn2146_0702	0	Kpn2146_0702	0	Kpn2146_0702	0	Kpn2146_0702	1	Kpn2146_0702	0	Kpn2146_0702	0	Kpn2146_0702	0	Kpn2146_0702	0	Kpn2146_0702	0	Kpn2146_0702	0	Kpn2146_0702	0	Kpn2146_0702	0	Kpn2146_0702	0	Kpn2146_0702	0	Kpn2146_0702	0	Kpn2146_0702	0	Kpn2146_0702	0	Kpn2146_0702	0	Kpn2146_0702	0
Kpn2146_0703	0	Kpn2146_0703	0	Kpn2146_0703	0	Kpn2146_0703	0	Kpn2146_0703	0	Kpn2146_0703	0	Kpn2146_0703	0	Kpn2146_0703	0	Kpn2146_0703	0	Kpn2146_0703	2	Kpn2146_0703	2	Kpn2146_0703	0	Kpn2146_0703	0	Kpn2146_0703	0	Kpn2146_0703	0	Kpn2146_0703	0	Kpn2146_0703	0	Kpn2146_0703	0	Kpn2146_0703	0	Kpn2146_0703	0	Kpn2146_0703	0	Kpn2146_0703	1	Kpn2146_0703	0	Kpn2146_0703	0	Kpn2146_0703	0
Kpn2146_0704	0	Kpn2146_0704	0	Kpn2146_0704	0	Kpn2146_0704	0	Kpn2146_0704	0	Kpn2146_0704	0	Kpn2146_0704	0	Kpn2146_0704	0	Kpn2146_0704	0	Kpn2146_0704	4	Kpn2146_0704	0	Kpn2146_0704	1	Kpn2146_0704	0	Kpn2146_0704	0	Kpn2146_0704	0	Kpn2146_0704	0	Kpn2146_0704	0	Kpn2146_0704	0	Kpn2146_0704	0	Kpn2146_0704	0	Kpn2146_0704	0	Kpn2146_0704	0	Kpn2146_0704	0	Kpn2146_0704	0	Kpn2146_0704	0
Kpn2146_0705	0	Kpn2146_0705	0	Kpn2146_0705	0	Kpn2146_0705	0	Kpn2146_0705	0	Kpn2146_0705	1	Kpn2146_0705	0	Kpn2146_0705	0	Kpn2146_0705	0	Kpn2146_0705	0	Kpn2146_0705	0	Kpn2146_0705	0	Kpn2146_0705	0	Kpn2146_0705	0	Kpn2146_0705	0	Kpn2146_0705	0	Kpn2146_0705	0	Kpn2146_0705	0	Kpn2146_0705	0	Kpn2146_0705	0	Kpn2146_0705	0	Kpn2146_0705	0	Kpn2146_0705	1	Kpn2146_0705	0	Kpn2146_0705	0
Kpn2146_0706	0	Kpn2146_0706	0	Kpn2146_0706	0	Kpn2146_0706	1	Kpn2146_0706	1	Kpn2146_0706	1	Kpn2146_0706	1	Kpn2146_0706	2	Kpn2146_0706	0	Kpn2146_0706	0	Kpn2146_0706	1	Kpn2146_0706	2	Kpn2146_0706	0	Kpn2146_0706	0	Kpn2146_0706	0	Kpn2146_0706	0	Kpn2146_0706	0	Kpn2146_0706	0	Kpn2146_0706	0	Kpn2146_0706	0	Kpn2146_0706	0	Kpn2146_0706	0	Kpn2146_0706	0	Kpn2146_0706	0	Kpn2146_0706	0
Kpn2146_0707	5	Kpn2146_0707	6	Kpn2146_0707	2	Kpn2146_0707	6	Kpn2146_0707	4	Kpn2146_0707	8	Kpn2146_0707	9	Kpn2146_0707	10	Kpn2146_0707	5	Kpn2146_0707	14	Kpn2146_0707	4	Kpn2146_0707	17	Kpn2146_0707	0	Kpn2146_0707	0	Kpn2146_0707	0	Kpn2146_0707	0	Kpn2146_0707	0	Kpn2146_0707	0	Kpn2146_0707	0	Kpn2146_0707	1	Kpn2146_0707	1	Kpn2146_0707	0	Kpn2146_0707	2	Kpn2146_0707	0	Kpn2146_0707	0
Kpn2146_0708	2	Kpn2146_0708	8	Kpn2146_0708	3	Kpn2146_0708	7	Kpn2146_0708	10	Kpn2146_0708	5	Kpn2146_0708	37	Kpn2146_0708	23	Kpn2146_0708	22	Kpn2146_0708	17	Kpn2146_0708	13	Kpn2146_0708	22	Kpn2146_0708	0	Kpn2146_0708	0	Kpn2146_0708	0	Kpn2146_0708	0	Kpn2146_0708	0	Kpn2146_0708	1	Kpn2146_0708	2	Kpn2146_0708	1	Kpn2146_0708	2	Kpn2146_0708	1	Kpn2146_0708	1	Kpn2146_0708	0	Kpn2146_0708	0
Kpn2146_0709	0	Kpn2146_0709	1	Kpn2146_0709	0	Kpn2146_0709	1	Kpn2146_0709	0	Kpn2146_0709	0	Kpn2146_0709	0	Kpn2146_0709	2	Kpn2146_0709	0	Kpn2146_0709	1	Kpn2146_0709	0	Kpn2146_0709	0	Kpn2146_0709	0	Kpn2146_0709	0	Kpn2146_0709	0	Kpn2146_0709	0	Kpn2146_0709	0	Kpn2146_0709	0	Kpn2146_0709	0	Kpn2146_0709	0	Kpn2146_0709	0	Kpn2146_0709	1	Kpn2146_0709	0	Kpn2146_0709	0	Kpn2146_0709	0
Kpn2146_0710	0	Kpn2146_0710	1	Kpn2146_0710	2	Kpn2146_0710	0	Kpn2146_0710	0	Kpn2146_0710	3	Kpn2146_0710	1	Kpn2146_0710	2	Kpn2146_0710	7	Kpn2146_0710	2	Kpn2146_0710	0	Kpn2146_0710	0	Kpn2146_0710	0	Kpn2146_0710	0	Kpn2146_0710	0	Kpn2146_0710	0	Kpn2146_0710	0	Kpn2146_0710	0	Kpn2146_0710	0	Kpn2146_0710	0	Kpn2146_0710	1	Kpn2146_0710	0	Kpn2146_0710	0	Kpn2146_0710	0	Kpn2146_0710	0
Kpn2146_0711	2	Kpn2146_0711	0	Kpn2146_0711	1	Kpn2146_0711	1	Kpn2146_0711	0	Kpn2146_0711	0	Kpn2146_0711	11	Kpn2146_0711	1	Kpn2146_0711	5	Kpn2146_0711	6	Kpn2146_0711	14	Kpn2146_0711	9	Kpn2146_0711	0	Kpn2146_0711	0	Kpn2146_0711	0	Kpn2146_0711	0	Kpn2146_0711	0	Kpn2146_0711	0	Kpn2146_0711	0	Kpn2146_0711	0	Kpn2146_0711	2	Kpn2146_0711	1	Kpn2146_0711	0	Kpn2146_0711	0	Kpn2146_0711	0
Kpn2146_0712	0	Kpn2146_0712	0	Kpn2146_0712	0	Kpn2146_0712	0	Kpn2146_0712	0	Kpn2146_0712	1	Kpn2146_0712	1	Kpn2146_0712	0	Kpn2146_0712	2	Kpn2146_0712	2	Kpn2146_0712	0	Kpn2146_0712	2	Kpn2146_0712	0	Kpn2146_0712	0	Kpn2146_0712	0	Kpn2146_0712	0	Kpn2146_0712	0	Kpn2146_0712	0	Kpn2146_0712	0	Kpn2146_0712	0	Kpn2146_0712	0	Kpn2146_0712	0	Kpn2146_0712	1	Kpn2146_0712	0	Kpn2146_0712	0
Kpn2146_0713	0	Kpn2146_0713	1	Kpn2146_0713	1	Kpn2146_0713	4	Kpn2146_0713	4	Kpn2146_0713	1	Kpn2146_0713	7	Kpn2146_0713	7	Kpn2146_0713	1	Kpn2146_0713	6	Kpn2146_0713	2	Kpn2146_0713	11	Kpn2146_0713	0	Kpn2146_0713	0	Kpn2146_0713	0	Kpn2146_0713	0	Kpn2146_0713	0	Kpn2146_0713	0	Kpn2146_0713	1	Kpn2146_0713	0	Kpn2146_0713	1	Kpn2146_0713	0	Kpn2146_0713	1	Kpn2146_0713	0	Kpn2146_0713	0
Kpn2146_0715	0	Kpn2146_0715	1	Kpn2146_0715	0	Kpn2146_0715	0	Kpn2146_0715	0	Kpn2146_0715	0	Kpn2146_0715	6	Kpn2146_0715	2	Kpn2146_0715	0	Kpn2146_0715	5	Kpn2146_0715	2	Kpn2146_0715	2	Kpn2146_0715	0	Kpn2146_0715	0	Kpn2146_0715	1	Kpn2146_0715	0	Kpn2146_0715	0	Kpn2146_0715	0	Kpn2146_0715	0	Kpn2146_0715	0	Kpn2146_0715	0	Kpn2146_0715	0	Kpn2146_0715	0	Kpn2146_0715	0	Kpn2146_0715	0
Kpn2146_0716	0	Kpn2146_0716	0	Kpn2146_0716	0	Kpn2146_0716	0	Kpn2146_0716	1	Kpn2146_0716	0	Kpn2146_0716	2	Kpn2146_0716	0	Kpn2146_0716	0	Kpn2146_0716	0	Kpn2146_0716	0	Kpn2146_0716	2	Kpn2146_0716	0	Kpn2146_0716	0	Kpn2146_0716	0	Kpn2146_0716	0	Kpn2146_0716	0	Kpn2146_0716	0	Kpn2146_0716	0	Kpn2146_0716	0	Kpn2146_0716	1	Kpn2146_0716	0	Kpn2146_0716	0	Kpn2146_0716	0	Kpn2146_0716	0
Kpn2146_0717	0	Kpn2146_0717	0	Kpn2146_0717	0	Kpn2146_0717	0	Kpn2146_0717	0	Kpn2146_0717	0	Kpn2146_0717	0	Kpn2146_0717	1	Kpn2146_0717	0	Kpn2146_0717	0	Kpn2146_0717	0	Kpn2146_0717	1	Kpn2146_0717	0	Kpn2146_0717	0	Kpn2146_0717	0	Kpn2146_0717	0	Kpn2146_0717	0	Kpn2146_0717	0	Kpn2146_0717	0	Kpn2146_0717	0	Kpn2146_0717	1	Kpn2146_0717	0	Kpn2146_0717	0	Kpn2146_0717	0	Kpn2146_0717	0
Kpn2146_0718	0	Kpn2146_0718	0	Kpn2146_0718	0	Kpn2146_0718	0	Kpn2146_0718	0	Kpn2146_0718	0	Kpn2146_0718	0	Kpn2146_0718	0	Kpn2146_0718	1	Kpn2146_0718	0	Kpn2146_0718	1	Kpn2146_0718	0	Kpn2146_0718	0	Kpn2146_0718	0	Kpn2146_0718	0	Kpn2146_0718	0	Kpn2146_0718	0	Kpn2146_0718	0	Kpn2146_0718	0	Kpn2146_0718	0	Kpn2146_0718	0	Kpn2146_0718	0	Kpn2146_0718	0	Kpn2146_0718	0	Kpn2146_0718	0
Kpn2146_0719	1	Kpn2146_0719	0	Kpn2146_0719	1	Kpn2146_0719	3	Kpn2146_0719	1	Kpn2146_0719	0	Kpn2146_0719	2	Kpn2146_0719	6	Kpn2146_0719	0	Kpn2146_0719	12	Kpn2146_0719	3	Kpn2146_0719	5	Kpn2146_0719	0	Kpn2146_0719	0	Kpn2146_0719	0	Kpn2146_0719	0	Kpn2146_0719	0	Kpn2146_0719	0	Kpn2146_0719	0	Kpn2146_0719	0	Kpn2146_0719	0	Kpn2146_0719	0	Kpn2146_0719	1	Kpn2146_0719	0	Kpn2146_0719	0
Kpn2146_0720	0	Kpn2146_0720	0	Kpn2146_0720	1	Kpn2146_0720	1	Kpn2146_0720	0	Kpn2146_0720	0	Kpn2146_0720	2	Kpn2146_0720	0	Kpn2146_0720	0	Kpn2146_0720	3	Kpn2146_0720	1	Kpn2146_0720	2	Kpn2146_0720	0	Kpn2146_0720	0	Kpn2146_0720	0	Kpn2146_0720	0	Kpn2146_0720	0	Kpn2146_0720	0	Kpn2146_0720	0	Kpn2146_0720	0	Kpn2146_0720	1	Kpn2146_0720	0	Kpn2146_0720	0	Kpn2146_0720	0	Kpn2146_0720	0
Kpn2146_0721	6	Kpn2146_0721	20	Kpn2146_0721	10	Kpn2146_0721	19	Kpn2146_0721	20	Kpn2146_0721	30	Kpn2146_0721	33	Kpn2146_0721	7	Kpn2146_0721	9	Kpn2146_0721	9	Kpn2146_0721	7	Kpn2146_0721	10	Kpn2146_0721	0	Kpn2146_0721	0	Kpn2146_0721	1	Kpn2146_0721	0	Kpn2146_0721	0	Kpn2146_0721	1	Kpn2146_0721	0	Kpn2146_0721	0	Kpn2146_0721	0	Kpn2146_0721	1	Kpn2146_0721	0	Kpn2146_0721	0	Kpn2146_0721	0
Kpn2146_0722	0	Kpn2146_0722	4	Kpn2146_0722	2	Kpn2146_0722	6	Kpn2146_0722	6	Kpn2146_0722	11	Kpn2146_0722	26	Kpn2146_0722	18	Kpn2146_0722	13	Kpn2146_0722	20	Kpn2146_0722	14	Kpn2146_0722	23	Kpn2146_0722	0	Kpn2146_0722	1	Kpn2146_0722	0	Kpn2146_0722	0	Kpn2146_0722	0	Kpn2146_0722	0	Kpn2146_0722	0	Kpn2146_0722	0	Kpn2146_0722	1	Kpn2146_0722	1	Kpn2146_0722	3	Kpn2146_0722	0	Kpn2146_0722	0
Kpn2146_0724	70	Kpn2146_0724	113	Kpn2146_0724	72	Kpn2146_0724	149	Kpn2146_0724	95	Kpn2146_0724	127	Kpn2146_0724	80	Kpn2146_0724	35	Kpn2146_0724	68	Kpn2146_0724	4	Kpn2146_0724	4	Kpn2146_0724	6	Kpn2146_0724	1	Kpn2146_0724	2	Kpn2146_0724	1	Kpn2146_0724	5	Kpn2146_0724	3	Kpn2146_0724	3	Kpn2146_0724	0	Kpn2146_0724	1	Kpn2146_0724	0	Kpn2146_0724	0	Kpn2146_0724	2	Kpn2146_0724	0	Kpn2146_0724	0
Kpn2146_0728	1	Kpn2146_0728	4	Kpn2146_0728	1	Kpn2146_0728	4	Kpn2146_0728	4	Kpn2146_0728	1	Kpn2146_0728	1	Kpn2146_0728	0	Kpn2146_0728	1	Kpn2146_0728	12	Kpn2146_0728	6	Kpn2146_0728	10	Kpn2146_0728	0	Kpn2146_0728	0	Kpn2146_0728	0	Kpn2146_0728	0	Kpn2146_0728	1	Kpn2146_0728	0	Kpn2146_0728	0	Kpn2146_0728	0	Kpn2146_0728	1	Kpn2146_0728	2	Kpn2146_0728	0	Kpn2146_0728	0	Kpn2146_0728	0
Kpn2146_0729	0	Kpn2146_0729	5	Kpn2146_0729	2	Kpn2146_0729	1	Kpn2146_0729	3	Kpn2146_0729	7	Kpn2146_0729	3	Kpn2146_0729	2	Kpn2146_0729	2	Kpn2146_0729	7	Kpn2146_0729	5	Kpn2146_0729	6	Kpn2146_0729	0	Kpn2146_0729	0	Kpn2146_0729	0	Kpn2146_0729	0	Kpn2146_0729	1	Kpn2146_0729	0	Kpn2146_0729	0	Kpn2146_0729	0	Kpn2146_0729	1	Kpn2146_0729	0	Kpn2146_0729	0	Kpn2146_0729	0	Kpn2146_0729	0
Kpn2146_0730	2	Kpn2146_0730	1	Kpn2146_0730	1	Kpn2146_0730	2	Kpn2146_0730	3	Kpn2146_0730	1	Kpn2146_0730	0	Kpn2146_0730	1	Kpn2146_0730	1	Kpn2146_0730	2	Kpn2146_0730	1	Kpn2146_0730	3	Kpn2146_0730	0	Kpn2146_0730	0	Kpn2146_0730	0	Kpn2146_0730	0	Kpn2146_0730	0	Kpn2146_0730	0	Kpn2146_0730	0	Kpn2146_0730	0	Kpn2146_0730	0	Kpn2146_0730	0	Kpn2146_0730	1	Kpn2146_0730	0	Kpn2146_0730	0
Kpn2146_0731	0	Kpn2146_0731	2	Kpn2146_0731	0	Kpn2146_0731	4	Kpn2146_0731	3	Kpn2146_0731	4	Kpn2146_0731	2	Kpn2146_0731	5	Kpn2146_0731	1	Kpn2146_0731	7	Kpn2146_0731	1	Kpn2146_0731	2	Kpn2146_0731	0	Kpn2146_0731	0	Kpn2146_0731	0	Kpn2146_0731	0	Kpn2146_0731	0	Kpn2146_0731	0	Kpn2146_0731	0	Kpn2146_0731	1	Kpn2146_0731	0	Kpn2146_0731	0	Kpn2146_0731	0	Kpn2146_0731	0	Kpn2146_0731	0
Kpn2146_0732	8	Kpn2146_0732	18	Kpn2146_0732	11	Kpn2146_0732	14	Kpn2146_0732	10	Kpn2146_0732	17	Kpn2146_0732	10	Kpn2146_0732	9	Kpn2146_0732	13	Kpn2146_0732	9	Kpn2146_0732	4	Kpn2146_0732	13	Kpn2146_0732	0	Kpn2146_0732	0	Kpn2146_0732	1	Kpn2146_0732	0	Kpn2146_0732	1	Kpn2146_0732	0	Kpn2146_0732	1	Kpn2146_0732	2	Kpn2146_0732	0	Kpn2146_0732	1	Kpn2146_0732	2	Kpn2146_0732	0	Kpn2146_0732	0
Kpn2146_0733	6	Kpn2146_0733	9	Kpn2146_0733	4	Kpn2146_0733	10	Kpn2146_0733	5	Kpn2146_0733	12	Kpn2146_0733	33	Kpn2146_0733	25	Kpn2146_0733	29	Kpn2146_0733	31	Kpn2146_0733	14	Kpn2146_0733	57	Kpn2146_0733	1	Kpn2146_0733	0	Kpn2146_0733	0	Kpn2146_0733	0	Kpn2146_0733	1	Kpn2146_0733	0	Kpn2146_0733	3	Kpn2146_0733	2	Kpn2146_0733	4	Kpn2146_0733	4	Kpn2146_0733	4	Kpn2146_0733	0	Kpn2146_0733	0
Kpn2146_0734	1	Kpn2146_0734	2	Kpn2146_0734	1	Kpn2146_0734	5	Kpn2146_0734	3	Kpn2146_0734	7	Kpn2146_0734	13	Kpn2146_0734	5	Kpn2146_0734	6	Kpn2146_0734	1	Kpn2146_0734	0	Kpn2146_0734	3	Kpn2146_0734	0	Kpn2146_0734	0	Kpn2146_0734	0	Kpn2146_0734	0	Kpn2146_0734	0	Kpn2146_0734	0	Kpn2146_0734	0	Kpn2146_0734	2	Kpn2146_0734	0	Kpn2146_0734	0	Kpn2146_0734	1	Kpn2146_0734	0	Kpn2146_0734	0
Kpn2146_0735	0	Kpn2146_0735	3	Kpn2146_0735	0	Kpn2146_0735	3	Kpn2146_0735	2	Kpn2146_0735	2	Kpn2146_0735	9	Kpn2146_0735	7	Kpn2146_0735	7	Kpn2146_0735	7	Kpn2146_0735	10	Kpn2146_0735	11	Kpn2146_0735	0	Kpn2146_0735	0	Kpn2146_0735	0	Kpn2146_0735	0	Kpn2146_0735	0	Kpn2146_0735	0	Kpn2146_0735	1	Kpn2146_0735	0	Kpn2146_0735	0	Kpn2146_0735	2	Kpn2146_0735	1	Kpn2146_0735	0	Kpn2146_0735	0
Kpn2146_0736	0	Kpn2146_0736	0	Kpn2146_0736	0	Kpn2146_0736	1	Kpn2146_0736	0	Kpn2146_0736	0	Kpn2146_0736	4	Kpn2146_0736	1	Kpn2146_0736	3	Kpn2146_0736	4	Kpn2146_0736	1	Kpn2146_0736	1	Kpn2146_0736	0	Kpn2146_0736	0	Kpn2146_0736	0	Kpn2146_0736	0	Kpn2146_0736	0	Kpn2146_0736	0	Kpn2146_0736	0	Kpn2146_0736	0	Kpn2146_0736	0	Kpn2146_0736	1	Kpn2146_0736	0	Kpn2146_0736	0	Kpn2146_0736	0
Kpn2146_0737	0	Kpn2146_0737	0	Kpn2146_0737	1	Kpn2146_0737	6	Kpn2146_0737	4	Kpn2146_0737	3	Kpn2146_0737	11	Kpn2146_0737	5	Kpn2146_0737	5	Kpn2146_0737	2	Kpn2146_0737	1	Kpn2146_0737	0	Kpn2146_0737	0	Kpn2146_0737	0	Kpn2146_0737	0	Kpn2146_0737	0	Kpn2146_0737	1	Kpn2146_0737	0	Kpn2146_0737	0	Kpn2146_0737	0	Kpn2146_0737	0	Kpn2146_0737	0	Kpn2146_0737	0	Kpn2146_0737	0	Kpn2146_0737	0
Kpn2146_0738	0	Kpn2146_0738	1	Kpn2146_0738	1	Kpn2146_0738	2	Kpn2146_0738	6	Kpn2146_0738	9	Kpn2146_0738	1	Kpn2146_0738	6	Kpn2146_0738	2	Kpn2146_0738	7	Kpn2146_0738	9	Kpn2146_0738	18	Kpn2146_0738	0	Kpn2146_0738	0	Kpn2146_0738	0	Kpn2146_0738	0	Kpn2146_0738	0	Kpn2146_0738	0	Kpn2146_0738	1	Kpn2146_0738	0	Kpn2146_0738	1	Kpn2146_0738	2	Kpn2146_0738	1	Kpn2146_0738	0	Kpn2146_0738	0
Kpn2146_0739	1	Kpn2146_0739	3	Kpn2146_0739	1	Kpn2146_0739	5	Kpn2146_0739	0	Kpn2146_0739	2	Kpn2146_0739	4	Kpn2146_0739	5	Kpn2146_0739	3	Kpn2146_0739	3	Kpn2146_0739	3	Kpn2146_0739	3	Kpn2146_0739	0	Kpn2146_0739	0	Kpn2146_0739	0	Kpn2146_0739	0	Kpn2146_0739	0	Kpn2146_0739	0	Kpn2146_0739	0	Kpn2146_0739	1	Kpn2146_0739	1	Kpn2146_0739	1	Kpn2146_0739	0	Kpn2146_0739	0	Kpn2146_0739	0
Kpn2146_0740	2	Kpn2146_0740	3	Kpn2146_0740	4	Kpn2146_0740	9	Kpn2146_0740	10	Kpn2146_0740	7	Kpn2146_0740	11	Kpn2146_0740	4	Kpn2146_0740	9	Kpn2146_0740	27	Kpn2146_0740	18	Kpn2146_0740	25	Kpn2146_0740	0	Kpn2146_0740	0	Kpn2146_0740	0	Kpn2146_0740	0	Kpn2146_0740	0	Kpn2146_0740	1	Kpn2146_0740	2	Kpn2146_0740	0	Kpn2146_0740	5	Kpn2146_0740	4	Kpn2146_0740	0	Kpn2146_0740	0	Kpn2146_0740	0
Kpn2146_0741	4	Kpn2146_0741	6	Kpn2146_0741	5	Kpn2146_0741	7	Kpn2146_0741	9	Kpn2146_0741	9	Kpn2146_0741	15	Kpn2146_0741	6	Kpn2146_0741	9	Kpn2146_0741	2	Kpn2146_0741	0	Kpn2146_0741	4	Kpn2146_0741	0	Kpn2146_0741	0	Kpn2146_0741	0	Kpn2146_0741	0	Kpn2146_0741	0	Kpn2146_0741	0	Kpn2146_0741	0	Kpn2146_0741	2	Kpn2146_0741	0	Kpn2146_0741	0	Kpn2146_0741	0	Kpn2146_0741	0	Kpn2146_0741	0
Kpn2146_0742	0	Kpn2146_0742	1	Kpn2146_0742	0	Kpn2146_0742	6	Kpn2146_0742	0	Kpn2146_0742	0	Kpn2146_0742	2	Kpn2146_0742	1	Kpn2146_0742	0	Kpn2146_0742	4	Kpn2146_0742	0	Kpn2146_0742	0	Kpn2146_0742	0	Kpn2146_0742	0	Kpn2146_0742	0	Kpn2146_0742	0	Kpn2146_0742	0	Kpn2146_0742	0	Kpn2146_0742	0	Kpn2146_0742	0	Kpn2146_0742	0	Kpn2146_0742	1	Kpn2146_0742	0	Kpn2146_0742	0	Kpn2146_0742	0
Kpn2146_0743	2	Kpn2146_0743	0	Kpn2146_0743	0	Kpn2146_0743	0	Kpn2146_0743	1	Kpn2146_0743	1	Kpn2146_0743	2	Kpn2146_0743	0	Kpn2146_0743	3	Kpn2146_0743	3	Kpn2146_0743	0	Kpn2146_0743	4	Kpn2146_0743	0	Kpn2146_0743	0	Kpn2146_0743	0	Kpn2146_0743	0	Kpn2146_0743	0	Kpn2146_0743	0	Kpn2146_0743	0	Kpn2146_0743	1	Kpn2146_0743	1	Kpn2146_0743	0	Kpn2146_0743	0	Kpn2146_0743	0	Kpn2146_0743	0
Kpn2146_0744	1	Kpn2146_0744	4	Kpn2146_0744	3	Kpn2146_0744	3	Kpn2146_0744	1	Kpn2146_0744	3	Kpn2146_0744	6	Kpn2146_0744	2	Kpn2146_0744	1	Kpn2146_0744	3	Kpn2146_0744	2	Kpn2146_0744	3	Kpn2146_0744	0	Kpn2146_0744	0	Kpn2146_0744	0	Kpn2146_0744	0	Kpn2146_0744	0	Kpn2146_0744	0	Kpn2146_0744	0	Kpn2146_0744	0	Kpn2146_0744	1	Kpn2146_0744	0	Kpn2146_0744	0	Kpn2146_0744	0	Kpn2146_0744	0
Kpn2146_0745	3	Kpn2146_0745	1	Kpn2146_0745	0	Kpn2146_0745	0	Kpn2146_0745	1	Kpn2146_0745	2	Kpn2146_0745	0	Kpn2146_0745	0	Kpn2146_0745	0	Kpn2146_0745	3	Kpn2146_0745	1	Kpn2146_0745	2	Kpn2146_0745	0	Kpn2146_0745	0	Kpn2146_0745	0	Kpn2146_0745	0	Kpn2146_0745	0	Kpn2146_0745	0	Kpn2146_0745	0	Kpn2146_0745	0	Kpn2146_0745	0	Kpn2146_0745	0	Kpn2146_0745	0	Kpn2146_0745	0	Kpn2146_0745	0
Kpn2146_0746	5	Kpn2146_0746	6	Kpn2146_0746	2	Kpn2146_0746	5	Kpn2146_0746	5	Kpn2146_0746	9	Kpn2146_0746	13	Kpn2146_0746	7	Kpn2146_0746	10	Kpn2146_0746	68	Kpn2146_0746	57	Kpn2146_0746	74	Kpn2146_0746	0	Kpn2146_0746	1	Kpn2146_0746	0	Kpn2146_0746	0	Kpn2146_0746	0	Kpn2146_0746	0	Kpn2146_0746	1	Kpn2146_0746	0	Kpn2146_0746	4	Kpn2146_0746	3	Kpn2146_0746	4	Kpn2146_0746	0	Kpn2146_0746	0
Kpn2146_0747	2	Kpn2146_0747	11	Kpn2146_0747	9	Kpn2146_0747	13	Kpn2146_0747	4	Kpn2146_0747	9	Kpn2146_0747	27	Kpn2146_0747	13	Kpn2146_0747	13	Kpn2146_0747	19	Kpn2146_0747	7	Kpn2146_0747	23	Kpn2146_0747	0	Kpn2146_0747	0	Kpn2146_0747	1	Kpn2146_0747	0	Kpn2146_0747	1	Kpn2146_0747	1	Kpn2146_0747	0	Kpn2146_0747	0	Kpn2146_0747	2	Kpn2146_0747	1	Kpn2146_0747	2	Kpn2146_0747	0	Kpn2146_0747	0
Kpn2146_0748	9	Kpn2146_0748	7	Kpn2146_0748	6	Kpn2146_0748	4	Kpn2146_0748	6	Kpn2146_0748	7	Kpn2146_0748	19	Kpn2146_0748	8	Kpn2146_0748	6	Kpn2146_0748	19	Kpn2146_0748	24	Kpn2146_0748	39	Kpn2146_0748	0	Kpn2146_0748	1	Kpn2146_0748	0	Kpn2146_0748	0	Kpn2146_0748	0	Kpn2146_0748	2	Kpn2146_0748	1	Kpn2146_0748	1	Kpn2146_0748	0	Kpn2146_0748	0	Kpn2146_0748	0	Kpn2146_0748	0	Kpn2146_0748	0
Kpn2146_0749	2	Kpn2146_0749	0	Kpn2146_0749	1	Kpn2146_0749	1	Kpn2146_0749	3	Kpn2146_0749	0	Kpn2146_0749	9	Kpn2146_0749	9	Kpn2146_0749	8	Kpn2146_0749	6	Kpn2146_0749	5	Kpn2146_0749	8	Kpn2146_0749	0	Kpn2146_0749	0	Kpn2146_0749	0	Kpn2146_0749	0	Kpn2146_0749	0	Kpn2146_0749	1	Kpn2146_0749	1	Kpn2146_0749	0	Kpn2146_0749	0	Kpn2146_0749	2	Kpn2146_0749	1	Kpn2146_0749	0	Kpn2146_0749	0
Kpn2146_0750	0	Kpn2146_0750	1	Kpn2146_0750	0	Kpn2146_0750	0	Kpn2146_0750	1	Kpn2146_0750	2	Kpn2146_0750	5	Kpn2146_0750	1	Kpn2146_0750	2	Kpn2146_0750	13	Kpn2146_0750	5	Kpn2146_0750	12	Kpn2146_0750	0	Kpn2146_0750	0	Kpn2146_0750	0	Kpn2146_0750	0	Kpn2146_0750	0	Kpn2146_0750	0	Kpn2146_0750	0	Kpn2146_0750	0	Kpn2146_0750	1	Kpn2146_0750	0	Kpn2146_0750	0	Kpn2146_0750	0	Kpn2146_0750	0
Kpn2146_0751	1	Kpn2146_0751	2	Kpn2146_0751	4	Kpn2146_0751	9	Kpn2146_0751	2	Kpn2146_0751	3	Kpn2146_0751	5	Kpn2146_0751	11	Kpn2146_0751	3	Kpn2146_0751	7	Kpn2146_0751	3	Kpn2146_0751	13	Kpn2146_0751	0	Kpn2146_0751	0	Kpn2146_0751	0	Kpn2146_0751	0	Kpn2146_0751	0	Kpn2146_0751	0	Kpn2146_0751	2	Kpn2146_0751	0	Kpn2146_0751	0	Kpn2146_0751	2	Kpn2146_0751	0	Kpn2146_0751	0	Kpn2146_0751	0
Kpn2146_0752	1	Kpn2146_0752	11	Kpn2146_0752	9	Kpn2146_0752	5	Kpn2146_0752	5	Kpn2146_0752	2	Kpn2146_0752	6	Kpn2146_0752	7	Kpn2146_0752	4	Kpn2146_0752	8	Kpn2146_0752	7	Kpn2146_0752	12	Kpn2146_0752	0	Kpn2146_0752	0	Kpn2146_0752	0	Kpn2146_0752	0	Kpn2146_0752	0	Kpn2146_0752	0	Kpn2146_0752	0	Kpn2146_0752	0	Kpn2146_0752	0	Kpn2146_0752	0	Kpn2146_0752	0	Kpn2146_0752	0	Kpn2146_0752	0
Kpn2146_0753	0	Kpn2146_0753	0	Kpn2146_0753	1	Kpn2146_0753	0	Kpn2146_0753	1	Kpn2146_0753	3	Kpn2146_0753	4	Kpn2146_0753	2	Kpn2146_0753	6	Kpn2146_0753	3	Kpn2146_0753	9	Kpn2146_0753	13	Kpn2146_0753	0	Kpn2146_0753	0	Kpn2146_0753	0	Kpn2146_0753	0	Kpn2146_0753	0	Kpn2146_0753	0	Kpn2146_0753	0	Kpn2146_0753	0	Kpn2146_0753	0	Kpn2146_0753	0	Kpn2146_0753	0	Kpn2146_0753	0	Kpn2146_0753	0
Kpn2146_0754	0	Kpn2146_0754	1	Kpn2146_0754	0	Kpn2146_0754	1	Kpn2146_0754	0	Kpn2146_0754	0	Kpn2146_0754	0	Kpn2146_0754	0	Kpn2146_0754	0	Kpn2146_0754	4	Kpn2146_0754	0	Kpn2146_0754	2	Kpn2146_0754	0	Kpn2146_0754	0	Kpn2146_0754	0	Kpn2146_0754	0	Kpn2146_0754	0	Kpn2146_0754	0	Kpn2146_0754	0	Kpn2146_0754	0	Kpn2146_0754	0	Kpn2146_0754	0	Kpn2146_0754	0	Kpn2146_0754	0	Kpn2146_0754	0
Kpn2146_0755	0	Kpn2146_0755	3	Kpn2146_0755	0	Kpn2146_0755	2	Kpn2146_0755	1	Kpn2146_0755	1	Kpn2146_0755	3	Kpn2146_0755	1	Kpn2146_0755	4	Kpn2146_0755	5	Kpn2146_0755	0	Kpn2146_0755	5	Kpn2146_0755	0	Kpn2146_0755	0	Kpn2146_0755	0	Kpn2146_0755	0	Kpn2146_0755	0	Kpn2146_0755	0	Kpn2146_0755	0	Kpn2146_0755	0	Kpn2146_0755	2	Kpn2146_0755	1	Kpn2146_0755	0	Kpn2146_0755	0	Kpn2146_0755	0
Kpn2146_0756	2	Kpn2146_0756	0	Kpn2146_0756	4	Kpn2146_0756	0	Kpn2146_0756	0	Kpn2146_0756	0	Kpn2146_0756	1	Kpn2146_0756	0	Kpn2146_0756	0	Kpn2146_0756	5	Kpn2146_0756	3	Kpn2146_0756	3	Kpn2146_0756	0	Kpn2146_0756	0	Kpn2146_0756	0	Kpn2146_0756	0	Kpn2146_0756	0	Kpn2146_0756	0	Kpn2146_0756	0	Kpn2146_0756	0	Kpn2146_0756	0	Kpn2146_0756	0	Kpn2146_0756	0	Kpn2146_0756	0	Kpn2146_0756	0
Kpn2146_0757	2	Kpn2146_0757	16	Kpn2146_0757	7	Kpn2146_0757	11	Kpn2146_0757	12	Kpn2146_0757	9	Kpn2146_0757	40	Kpn2146_0757	17	Kpn2146_0757	13	Kpn2146_0757	73	Kpn2146_0757	48	Kpn2146_0757	101	Kpn2146_0757	0	Kpn2146_0757	0	Kpn2146_0757	0	Kpn2146_0757	1	Kpn2146_0757	0	Kpn2146_0757	0	Kpn2146_0757	4	Kpn2146_0757	1	Kpn2146_0757	8	Kpn2146_0757	5	Kpn2146_0757	5	Kpn2146_0757	0	Kpn2146_0757	0
Kpn2146_0758	0	Kpn2146_0758	0	Kpn2146_0758	0	Kpn2146_0758	2	Kpn2146_0758	1	Kpn2146_0758	0	Kpn2146_0758	0	Kpn2146_0758	1	Kpn2146_0758	3	Kpn2146_0758	1	Kpn2146_0758	0	Kpn2146_0758	1	Kpn2146_0758	0	Kpn2146_0758	0	Kpn2146_0758	0	Kpn2146_0758	0	Kpn2146_0758	0	Kpn2146_0758	0	Kpn2146_0758	0	Kpn2146_0758	0	Kpn2146_0758	0	Kpn2146_0758	0	Kpn2146_0758	0	Kpn2146_0758	0	Kpn2146_0758	0
Kpn2146_0760	0	Kpn2146_0760	2	Kpn2146_0760	4	Kpn2146_0760	0	Kpn2146_0760	2	Kpn2146_0760	1	Kpn2146_0760	8	Kpn2146_0760	3	Kpn2146_0760	1	Kpn2146_0760	24	Kpn2146_0760	8	Kpn2146_0760	10	Kpn2146_0760	0	Kpn2146_0760	0	Kpn2146_0760	0	Kpn2146_0760	0	Kpn2146_0760	0	Kpn2146_0760	0	Kpn2146_0760	0	Kpn2146_0760	0	Kpn2146_0760	1	Kpn2146_0760	0	Kpn2146_0760	0	Kpn2146_0760	0	Kpn2146_0760	0
Kpn2146_0761	4	Kpn2146_0761	1	Kpn2146_0761	3	Kpn2146_0761	2	Kpn2146_0761	3	Kpn2146_0761	1	Kpn2146_0761	4	Kpn2146_0761	3	Kpn2146_0761	4	Kpn2146_0761	2	Kpn2146_0761	3	Kpn2146_0761	5	Kpn2146_0761	0	Kpn2146_0761	0	Kpn2146_0761	0	Kpn2146_0761	0	Kpn2146_0761	0	Kpn2146_0761	0	Kpn2146_0761	0	Kpn2146_0761	0	Kpn2146_0761	1	Kpn2146_0761	0	Kpn2146_0761	0	Kpn2146_0761	0	Kpn2146_0761	0
Kpn2146_0762	1	Kpn2146_0762	1	Kpn2146_0762	0	Kpn2146_0762	6	Kpn2146_0762	0	Kpn2146_0762	3	Kpn2146_0762	5	Kpn2146_0762	1	Kpn2146_0762	1	Kpn2146_0762	2	Kpn2146_0762	2	Kpn2146_0762	3	Kpn2146_0762	0	Kpn2146_0762	0	Kpn2146_0762	0	Kpn2146_0762	1	Kpn2146_0762	0	Kpn2146_0762	0	Kpn2146_0762	0	Kpn2146_0762	0	Kpn2146_0762	1	Kpn2146_0762	0	Kpn2146_0762	0	Kpn2146_0762	0	Kpn2146_0762	0
Kpn2146_0763	0	Kpn2146_0763	0	Kpn2146_0763	0	Kpn2146_0763	0	Kpn2146_0763	1	Kpn2146_0763	0	Kpn2146_0763	1	Kpn2146_0763	1	Kpn2146_0763	0	Kpn2146_0763	1	Kpn2146_0763	3	Kpn2146_0763	1	Kpn2146_0763	0	Kpn2146_0763	0	Kpn2146_0763	0	Kpn2146_0763	0	Kpn2146_0763	0	Kpn2146_0763	0	Kpn2146_0763	0	Kpn2146_0763	0	Kpn2146_0763	0	Kpn2146_0763	1	Kpn2146_0763	0	Kpn2146_0763	0	Kpn2146_0763	0
Kpn2146_0764	3	Kpn2146_0764	4	Kpn2146_0764	1	Kpn2146_0764	2	Kpn2146_0764	0	Kpn2146_0764	4	Kpn2146_0764	15	Kpn2146_0764	6	Kpn2146_0764	10	Kpn2146_0764	9	Kpn2146_0764	8	Kpn2146_0764	17	Kpn2146_0764	0	Kpn2146_0764	0	Kpn2146_0764	0	Kpn2146_0764	0	Kpn2146_0764	0	Kpn2146_0764	0	Kpn2146_0764	0	Kpn2146_0764	0	Kpn2146_0764	1	Kpn2146_0764	0	Kpn2146_0764	2	Kpn2146_0764	0	Kpn2146_0764	0
Kpn2146_0765	1	Kpn2146_0765	2	Kpn2146_0765	1	Kpn2146_0765	0	Kpn2146_0765	0	Kpn2146_0765	1	Kpn2146_0765	1	Kpn2146_0765	1	Kpn2146_0765	1	Kpn2146_0765	4	Kpn2146_0765	8	Kpn2146_0765	3	Kpn2146_0765	0	Kpn2146_0765	0	Kpn2146_0765	0	Kpn2146_0765	0	Kpn2146_0765	1	Kpn2146_0765	0	Kpn2146_0765	0	Kpn2146_0765	0	Kpn2146_0765	2	Kpn2146_0765	1	Kpn2146_0765	0	Kpn2146_0765	0	Kpn2146_0765	0
Kpn2146_0766	11	Kpn2146_0766	20	Kpn2146_0766	20	Kpn2146_0766	22	Kpn2146_0766	11	Kpn2146_0766	21	Kpn2146_0766	21	Kpn2146_0766	26	Kpn2146_0766	15	Kpn2146_0766	27	Kpn2146_0766	16	Kpn2146_0766	35	Kpn2146_0766	0	Kpn2146_0766	1	Kpn2146_0766	1	Kpn2146_0766	2	Kpn2146_0766	1	Kpn2146_0766	1	Kpn2146_0766	0	Kpn2146_0766	0	Kpn2146_0766	3	Kpn2146_0766	0	Kpn2146_0766	3	Kpn2146_0766	0	Kpn2146_0766	0
Kpn2146_0767	0	Kpn2146_0767	3	Kpn2146_0767	2	Kpn2146_0767	2	Kpn2146_0767	1	Kpn2146_0767	2	Kpn2146_0767	10	Kpn2146_0767	5	Kpn2146_0767	4	Kpn2146_0767	9	Kpn2146_0767	2	Kpn2146_0767	14	Kpn2146_0767	0	Kpn2146_0767	0	Kpn2146_0767	0	Kpn2146_0767	0	Kpn2146_0767	0	Kpn2146_0767	0	Kpn2146_0767	0	Kpn2146_0767	1	Kpn2146_0767	1	Kpn2146_0767	0	Kpn2146_0767	3	Kpn2146_0767	0	Kpn2146_0767	0
Kpn2146_0768	0	Kpn2146_0768	1	Kpn2146_0768	0	Kpn2146_0768	1	Kpn2146_0768	1	Kpn2146_0768	1	Kpn2146_0768	5	Kpn2146_0768	1	Kpn2146_0768	3	Kpn2146_0768	8	Kpn2146_0768	0	Kpn2146_0768	13	Kpn2146_0768	0	Kpn2146_0768	0	Kpn2146_0768	0	Kpn2146_0768	0	Kpn2146_0768	0	Kpn2146_0768	0	Kpn2146_0768	0	Kpn2146_0768	0	Kpn2146_0768	0	Kpn2146_0768	0	Kpn2146_0768	0	Kpn2146_0768	0	Kpn2146_0768	0
Kpn2146_0769	0	Kpn2146_0769	0	Kpn2146_0769	0	Kpn2146_0769	0	Kpn2146_0769	1	Kpn2146_0769	0	Kpn2146_0769	0	Kpn2146_0769	0	Kpn2146_0769	0	Kpn2146_0769	2	Kpn2146_0769	1	Kpn2146_0769	3	Kpn2146_0769	0	Kpn2146_0769	0	Kpn2146_0769	0	Kpn2146_0769	0	Kpn2146_0769	0	Kpn2146_0769	0	Kpn2146_0769	0	Kpn2146_0769	0	Kpn2146_0769	1	Kpn2146_0769	0	Kpn2146_0769	0	Kpn2146_0769	0	Kpn2146_0769	0
Kpn2146_0770	0	Kpn2146_0770	0	Kpn2146_0770	0	Kpn2146_0770	0	Kpn2146_0770	0	Kpn2146_0770	0	Kpn2146_0770	0	Kpn2146_0770	0	Kpn2146_0770	1	Kpn2146_0770	3	Kpn2146_0770	2	Kpn2146_0770	1	Kpn2146_0770	0	Kpn2146_0770	0	Kpn2146_0770	0	Kpn2146_0770	0	Kpn2146_0770	0	Kpn2146_0770	0	Kpn2146_0770	0	Kpn2146_0770	0	Kpn2146_0770	0	Kpn2146_0770	0	Kpn2146_0770	0	Kpn2146_0770	0	Kpn2146_0770	0
Kpn2146_0771	0	Kpn2146_0771	0	Kpn2146_0771	0	Kpn2146_0771	0	Kpn2146_0771	0	Kpn2146_0771	0	Kpn2146_0771	0	Kpn2146_0771	0	Kpn2146_0771	0	Kpn2146_0771	3	Kpn2146_0771	1	Kpn2146_0771	0	Kpn2146_0771	0	Kpn2146_0771	0	Kpn2146_0771	0	Kpn2146_0771	0	Kpn2146_0771	0	Kpn2146_0771	0	Kpn2146_0771	0	Kpn2146_0771	0	Kpn2146_0771	0	Kpn2146_0771	1	Kpn2146_0771	0	Kpn2146_0771	0	Kpn2146_0771	0
Kpn2146_0772	18	Kpn2146_0772	22	Kpn2146_0772	16	Kpn2146_0772	24	Kpn2146_0772	23	Kpn2146_0772	21	Kpn2146_0772	65	Kpn2146_0772	37	Kpn2146_0772	48	Kpn2146_0772	205	Kpn2146_0772	135	Kpn2146_0772	291	Kpn2146_0772	0	Kpn2146_0772	0	Kpn2146_0772	0	Kpn2146_0772	0	Kpn2146_0772	0	Kpn2146_0772	1	Kpn2146_0772	1	Kpn2146_0772	1	Kpn2146_0772	19	Kpn2146_0772	18	Kpn2146_0772	21	Kpn2146_0772	0	Kpn2146_0772	0
Kpn2146_0774	4	Kpn2146_0774	4	Kpn2146_0774	5	Kpn2146_0774	7	Kpn2146_0774	10	Kpn2146_0774	7	Kpn2146_0774	9	Kpn2146_0774	7	Kpn2146_0774	6	Kpn2146_0774	12	Kpn2146_0774	5	Kpn2146_0774	13	Kpn2146_0774	0	Kpn2146_0774	0	Kpn2146_0774	0	Kpn2146_0774	0	Kpn2146_0774	0	Kpn2146_0774	0	Kpn2146_0774	1	Kpn2146_0774	0	Kpn2146_0774	2	Kpn2146_0774	0	Kpn2146_0774	0	Kpn2146_0774	0	Kpn2146_0774	0
Kpn2146_0775	3	Kpn2146_0775	3	Kpn2146_0775	3	Kpn2146_0775	13	Kpn2146_0775	9	Kpn2146_0775	5	Kpn2146_0775	13	Kpn2146_0775	11	Kpn2146_0775	10	Kpn2146_0775	56	Kpn2146_0775	31	Kpn2146_0775	99	Kpn2146_0775	0	Kpn2146_0775	0	Kpn2146_0775	0	Kpn2146_0775	0	Kpn2146_0775	0	Kpn2146_0775	0	Kpn2146_0775	1	Kpn2146_0775	1	Kpn2146_0775	10	Kpn2146_0775	2	Kpn2146_0775	7	Kpn2146_0775	0	Kpn2146_0775	0
Kpn2146_0776	7	Kpn2146_0776	13	Kpn2146_0776	3	Kpn2146_0776	5	Kpn2146_0776	7	Kpn2146_0776	4	Kpn2146_0776	19	Kpn2146_0776	12	Kpn2146_0776	8	Kpn2146_0776	16	Kpn2146_0776	4	Kpn2146_0776	15	Kpn2146_0776	0	Kpn2146_0776	0	Kpn2146_0776	0	Kpn2146_0776	0	Kpn2146_0776	0	Kpn2146_0776	0	Kpn2146_0776	1	Kpn2146_0776	0	Kpn2146_0776	0	Kpn2146_0776	1	Kpn2146_0776	1	Kpn2146_0776	0	Kpn2146_0776	0
Kpn2146_0778	201	Kpn2146_0778	318	Kpn2146_0778	196	Kpn2146_0778	204	Kpn2146_0778	84	Kpn2146_0778	169	Kpn2146_0778	161	Kpn2146_0778	132	Kpn2146_0778	121	Kpn2146_0778	45	Kpn2146_0778	43	Kpn2146_0778	119	Kpn2146_0778	4	Kpn2146_0778	1	Kpn2146_0778	2	Kpn2146_0778	0	Kpn2146_0778	3	Kpn2146_0778	3	Kpn2146_0778	3	Kpn2146_0778	10	Kpn2146_0778	9	Kpn2146_0778	2	Kpn2146_0778	6	Kpn2146_0778	2	Kpn2146_0778	0
Kpn2146_0779	2	Kpn2146_0779	3	Kpn2146_0779	7	Kpn2146_0779	3	Kpn2146_0779	7	Kpn2146_0779	10	Kpn2146_0779	8	Kpn2146_0779	4	Kpn2146_0779	9	Kpn2146_0779	9	Kpn2146_0779	6	Kpn2146_0779	8	Kpn2146_0779	0	Kpn2146_0779	0	Kpn2146_0779	0	Kpn2146_0779	1	Kpn2146_0779	0	Kpn2146_0779	0	Kpn2146_0779	2	Kpn2146_0779	1	Kpn2146_0779	1	Kpn2146_0779	0	Kpn2146_0779	0	Kpn2146_0779	0	Kpn2146_0779	0
Kpn2146_0780	6	Kpn2146_0780	6	Kpn2146_0780	9	Kpn2146_0780	13	Kpn2146_0780	11	Kpn2146_0780	11	Kpn2146_0780	14	Kpn2146_0780	18	Kpn2146_0780	8	Kpn2146_0780	5	Kpn2146_0780	2	Kpn2146_0780	11	Kpn2146_0780	0	Kpn2146_0780	0	Kpn2146_0780	0	Kpn2146_0780	0	Kpn2146_0780	0	Kpn2146_0780	1	Kpn2146_0780	0	Kpn2146_0780	0	Kpn2146_0780	1	Kpn2146_0780	0	Kpn2146_0780	1	Kpn2146_0780	0	Kpn2146_0780	0
Kpn2146_0781	5	Kpn2146_0781	2	Kpn2146_0781	2	Kpn2146_0781	2	Kpn2146_0781	0	Kpn2146_0781	0	Kpn2146_0781	2	Kpn2146_0781	1	Kpn2146_0781	0	Kpn2146_0781	0	Kpn2146_0781	1	Kpn2146_0781	0	Kpn2146_0781	0	Kpn2146_0781	0	Kpn2146_0781	0	Kpn2146_0781	0	Kpn2146_0781	0	Kpn2146_0781	0	Kpn2146_0781	0	Kpn2146_0781	0	Kpn2146_0781	0	Kpn2146_0781	0	Kpn2146_0781	0	Kpn2146_0781	0	Kpn2146_0781	0
Kpn2146_0782	1	Kpn2146_0782	2	Kpn2146_0782	1	Kpn2146_0782	2	Kpn2146_0782	0	Kpn2146_0782	0	Kpn2146_0782	1	Kpn2146_0782	0	Kpn2146_0782	1	Kpn2146_0782	4	Kpn2146_0782	1	Kpn2146_0782	6	Kpn2146_0782	0	Kpn2146_0782	0	Kpn2146_0782	1	Kpn2146_0782	0	Kpn2146_0782	0	Kpn2146_0782	0	Kpn2146_0782	0	Kpn2146_0782	0	Kpn2146_0782	0	Kpn2146_0782	0	Kpn2146_0782	1	Kpn2146_0782	0	Kpn2146_0782	0
Kpn2146_0783	0	Kpn2146_0783	9	Kpn2146_0783	4	Kpn2146_0783	7	Kpn2146_0783	2	Kpn2146_0783	6	Kpn2146_0783	2	Kpn2146_0783	2	Kpn2146_0783	6	Kpn2146_0783	1	Kpn2146_0783	0	Kpn2146_0783	2	Kpn2146_0783	1	Kpn2146_0783	0	Kpn2146_0783	0	Kpn2146_0783	0	Kpn2146_0783	0	Kpn2146_0783	0	Kpn2146_0783	0	Kpn2146_0783	0	Kpn2146_0783	0	Kpn2146_0783	0	Kpn2146_0783	0	Kpn2146_0783	0	Kpn2146_0783	0
Kpn2146_0784	0	Kpn2146_0784	0	Kpn2146_0784	1	Kpn2146_0784	0	Kpn2146_0784	1	Kpn2146_0784	2	Kpn2146_0784	3	Kpn2146_0784	4	Kpn2146_0784	3	Kpn2146_0784	1	Kpn2146_0784	1	Kpn2146_0784	0	Kpn2146_0784	0	Kpn2146_0784	0	Kpn2146_0784	0	Kpn2146_0784	0	Kpn2146_0784	0	Kpn2146_0784	0	Kpn2146_0784	0	Kpn2146_0784	0	Kpn2146_0784	1	Kpn2146_0784	0	Kpn2146_0784	0	Kpn2146_0784	0	Kpn2146_0784	0
Kpn2146_0785	0	Kpn2146_0785	0	Kpn2146_0785	0	Kpn2146_0785	0	Kpn2146_0785	0	Kpn2146_0785	0	Kpn2146_0785	0	Kpn2146_0785	0	Kpn2146_0785	0	Kpn2146_0785	5	Kpn2146_0785	3	Kpn2146_0785	4	Kpn2146_0785	0	Kpn2146_0785	0	Kpn2146_0785	0	Kpn2146_0785	0	Kpn2146_0785	0	Kpn2146_0785	0	Kpn2146_0785	0	Kpn2146_0785	0	Kpn2146_0785	0	Kpn2146_0785	0	Kpn2146_0785	0	Kpn2146_0785	0	Kpn2146_0785	0
Kpn2146_0786	0	Kpn2146_0786	1	Kpn2146_0786	0	Kpn2146_0786	0	Kpn2146_0786	0	Kpn2146_0786	0	Kpn2146_0786	0	Kpn2146_0786	1	Kpn2146_0786	0	Kpn2146_0786	4	Kpn2146_0786	0	Kpn2146_0786	3	Kpn2146_0786	0	Kpn2146_0786	0	Kpn2146_0786	0	Kpn2146_0786	0	Kpn2146_0786	0	Kpn2146_0786	0	Kpn2146_0786	0	Kpn2146_0786	0	Kpn2146_0786	0	Kpn2146_0786	0	Kpn2146_0786	0	Kpn2146_0786	0	Kpn2146_0786	0
Kpn2146_0787	0	Kpn2146_0787	0	Kpn2146_0787	2	Kpn2146_0787	2	Kpn2146_0787	0	Kpn2146_0787	0	Kpn2146_0787	3	Kpn2146_0787	0	Kpn2146_0787	2	Kpn2146_0787	2	Kpn2146_0787	0	Kpn2146_0787	4	Kpn2146_0787	0	Kpn2146_0787	0	Kpn2146_0787	0	Kpn2146_0787	0	Kpn2146_0787	0	Kpn2146_0787	0	Kpn2146_0787	0	Kpn2146_0787	0	Kpn2146_0787	0	Kpn2146_0787	0	Kpn2146_0787	0	Kpn2146_0787	0	Kpn2146_0787	0
Kpn2146_0788	0	Kpn2146_0788	2	Kpn2146_0788	0	Kpn2146_0788	4	Kpn2146_0788	7	Kpn2146_0788	5	Kpn2146_0788	2	Kpn2146_0788	4	Kpn2146_0788	1	Kpn2146_0788	1	Kpn2146_0788	1	Kpn2146_0788	3	Kpn2146_0788	0	Kpn2146_0788	0	Kpn2146_0788	0	Kpn2146_0788	0	Kpn2146_0788	0	Kpn2146_0788	1	Kpn2146_0788	0	Kpn2146_0788	0	Kpn2146_0788	0	Kpn2146_0788	0	Kpn2146_0788	0	Kpn2146_0788	0	Kpn2146_0788	0
Kpn2146_0789	2	Kpn2146_0789	1	Kpn2146_0789	1	Kpn2146_0789	4	Kpn2146_0789	2	Kpn2146_0789	1	Kpn2146_0789	1	Kpn2146_0789	0	Kpn2146_0789	0	Kpn2146_0789	8	Kpn2146_0789	4	Kpn2146_0789	5	Kpn2146_0789	0	Kpn2146_0789	0	Kpn2146_0789	0	Kpn2146_0789	0	Kpn2146_0789	0	Kpn2146_0789	0	Kpn2146_0789	0	Kpn2146_0789	0	Kpn2146_0789	0	Kpn2146_0789	0	Kpn2146_0789	0	Kpn2146_0789	0	Kpn2146_0789	0
Kpn2146_0790	2	Kpn2146_0790	4	Kpn2146_0790	1	Kpn2146_0790	9	Kpn2146_0790	2	Kpn2146_0790	3	Kpn2146_0790	2	Kpn2146_0790	1	Kpn2146_0790	0	Kpn2146_0790	3	Kpn2146_0790	2	Kpn2146_0790	3	Kpn2146_0790	0	Kpn2146_0790	0	Kpn2146_0790	0	Kpn2146_0790	0	Kpn2146_0790	0	Kpn2146_0790	0	Kpn2146_0790	1	Kpn2146_0790	0	Kpn2146_0790	0	Kpn2146_0790	0	Kpn2146_0790	0	Kpn2146_0790	0	Kpn2146_0790	0
Kpn2146_0791	0	Kpn2146_0791	0	Kpn2146_0791	0	Kpn2146_0791	2	Kpn2146_0791	1	Kpn2146_0791	2	Kpn2146_0791	0	Kpn2146_0791	0	Kpn2146_0791	0	Kpn2146_0791	1	Kpn2146_0791	0	Kpn2146_0791	0	Kpn2146_0791	0	Kpn2146_0791	0	Kpn2146_0791	0	Kpn2146_0791	0	Kpn2146_0791	0	Kpn2146_0791	0	Kpn2146_0791	0	Kpn2146_0791	0	Kpn2146_0791	0	Kpn2146_0791	0	Kpn2146_0791	0	Kpn2146_0791	0	Kpn2146_0791	0
Kpn2146_0792	1	Kpn2146_0792	3	Kpn2146_0792	2	Kpn2146_0792	17	Kpn2146_0792	13	Kpn2146_0792	16	Kpn2146_0792	12	Kpn2146_0792	7	Kpn2146_0792	1	Kpn2146_0792	2	Kpn2146_0792	3	Kpn2146_0792	3	Kpn2146_0792	0	Kpn2146_0792	0	Kpn2146_0792	0	Kpn2146_0792	1	Kpn2146_0792	0	Kpn2146_0792	0	Kpn2146_0792	0	Kpn2146_0792	0	Kpn2146_0792	1	Kpn2146_0792	2	Kpn2146_0792	0	Kpn2146_0792	0	Kpn2146_0792	0
Kpn2146_0793	0	Kpn2146_0793	3	Kpn2146_0793	1	Kpn2146_0793	18	Kpn2146_0793	6	Kpn2146_0793	8	Kpn2146_0793	2	Kpn2146_0793	2	Kpn2146_0793	3	Kpn2146_0793	0	Kpn2146_0793	1	Kpn2146_0793	0	Kpn2146_0793	0	Kpn2146_0793	0	Kpn2146_0793	0	Kpn2146_0793	0	Kpn2146_0793	0	Kpn2146_0793	0	Kpn2146_0793	0	Kpn2146_0793	1	Kpn2146_0793	0	Kpn2146_0793	0	Kpn2146_0793	0	Kpn2146_0793	0	Kpn2146_0793	0
Kpn2146_0794	0	Kpn2146_0794	2	Kpn2146_0794	2	Kpn2146_0794	2	Kpn2146_0794	0	Kpn2146_0794	3	Kpn2146_0794	1	Kpn2146_0794	0	Kpn2146_0794	1	Kpn2146_0794	0	Kpn2146_0794	0	Kpn2146_0794	0	Kpn2146_0794	0	Kpn2146_0794	0	Kpn2146_0794	0	Kpn2146_0794	0	Kpn2146_0794	0	Kpn2146_0794	0	Kpn2146_0794	0	Kpn2146_0794	0	Kpn2146_0794	0	Kpn2146_0794	0	Kpn2146_0794	0	Kpn2146_0794	0	Kpn2146_0794	0
Kpn2146_0795	2	Kpn2146_0795	5	Kpn2146_0795	2	Kpn2146_0795	12	Kpn2146_0795	3	Kpn2146_0795	11	Kpn2146_0795	1	Kpn2146_0795	3	Kpn2146_0795	2	Kpn2146_0795	1	Kpn2146_0795	0	Kpn2146_0795	0	Kpn2146_0795	0	Kpn2146_0795	0	Kpn2146_0795	0	Kpn2146_0795	0	Kpn2146_0795	0	Kpn2146_0795	0	Kpn2146_0795	0	Kpn2146_0795	0	Kpn2146_0795	0	Kpn2146_0795	0	Kpn2146_0795	0	Kpn2146_0795	0	Kpn2146_0795	0
Kpn2146_0796	2	Kpn2146_0796	5	Kpn2146_0796	3	Kpn2146_0796	12	Kpn2146_0796	4	Kpn2146_0796	9	Kpn2146_0796	4	Kpn2146_0796	8	Kpn2146_0796	2	Kpn2146_0796	2	Kpn2146_0796	1	Kpn2146_0796	3	Kpn2146_0796	0	Kpn2146_0796	0	Kpn2146_0796	0	Kpn2146_0796	0	Kpn2146_0796	0	Kpn2146_0796	0	Kpn2146_0796	1	Kpn2146_0796	0	Kpn2146_0796	0	Kpn2146_0796	0	Kpn2146_0796	0	Kpn2146_0796	0	Kpn2146_0796	0
Kpn2146_0797	2	Kpn2146_0797	7	Kpn2146_0797	5	Kpn2146_0797	14	Kpn2146_0797	16	Kpn2146_0797	13	Kpn2146_0797	2	Kpn2146_0797	1	Kpn2146_0797	2	Kpn2146_0797	4	Kpn2146_0797	0	Kpn2146_0797	1	Kpn2146_0797	0	Kpn2146_0797	0	Kpn2146_0797	0	Kpn2146_0797	0	Kpn2146_0797	1	Kpn2146_0797	0	Kpn2146_0797	1	Kpn2146_0797	0	Kpn2146_0797	0	Kpn2146_0797	0	Kpn2146_0797	0	Kpn2146_0797	0	Kpn2146_0797	0
Kpn2146_0798	1	Kpn2146_0798	11	Kpn2146_0798	2	Kpn2146_0798	11	Kpn2146_0798	6	Kpn2146_0798	3	Kpn2146_0798	6	Kpn2146_0798	6	Kpn2146_0798	2	Kpn2146_0798	5	Kpn2146_0798	4	Kpn2146_0798	1	Kpn2146_0798	0	Kpn2146_0798	0	Kpn2146_0798	0	Kpn2146_0798	0	Kpn2146_0798	0	Kpn2146_0798	1	Kpn2146_0798	0	Kpn2146_0798	0	Kpn2146_0798	0	Kpn2146_0798	0	Kpn2146_0798	0	Kpn2146_0798	0	Kpn2146_0798	0
Kpn2146_0801	9	Kpn2146_0801	12	Kpn2146_0801	12	Kpn2146_0801	4	Kpn2146_0801	10	Kpn2146_0801	6	Kpn2146_0801	12	Kpn2146_0801	9	Kpn2146_0801	7	Kpn2146_0801	51	Kpn2146_0801	16	Kpn2146_0801	53	Kpn2146_0801	0	Kpn2146_0801	0	Kpn2146_0801	0	Kpn2146_0801	0	Kpn2146_0801	0	Kpn2146_0801	1	Kpn2146_0801	0	Kpn2146_0801	0	Kpn2146_0801	3	Kpn2146_0801	3	Kpn2146_0801	0	Kpn2146_0801	0	Kpn2146_0801	0
Kpn2146_0802	8	Kpn2146_0802	12	Kpn2146_0802	5	Kpn2146_0802	4	Kpn2146_0802	6	Kpn2146_0802	5	Kpn2146_0802	9	Kpn2146_0802	2	Kpn2146_0802	2	Kpn2146_0802	6	Kpn2146_0802	1	Kpn2146_0802	6	Kpn2146_0802	0	Kpn2146_0802	0	Kpn2146_0802	0	Kpn2146_0802	0	Kpn2146_0802	0	Kpn2146_0802	0	Kpn2146_0802	0	Kpn2146_0802	0	Kpn2146_0802	0	Kpn2146_0802	0	Kpn2146_0802	0	Kpn2146_0802	0	Kpn2146_0802	0
Kpn2146_0803	1	Kpn2146_0803	3	Kpn2146_0803	2	Kpn2146_0803	2	Kpn2146_0803	1	Kpn2146_0803	3	Kpn2146_0803	1	Kpn2146_0803	2	Kpn2146_0803	3	Kpn2146_0803	16	Kpn2146_0803	6	Kpn2146_0803	20	Kpn2146_0803	0	Kpn2146_0803	0	Kpn2146_0803	0	Kpn2146_0803	0	Kpn2146_0803	0	Kpn2146_0803	0	Kpn2146_0803	0	Kpn2146_0803	1	Kpn2146_0803	1	Kpn2146_0803	2	Kpn2146_0803	0	Kpn2146_0803	0	Kpn2146_0803	0
Kpn2146_0804	1	Kpn2146_0804	7	Kpn2146_0804	3	Kpn2146_0804	9	Kpn2146_0804	8	Kpn2146_0804	3	Kpn2146_0804	14	Kpn2146_0804	9	Kpn2146_0804	9	Kpn2146_0804	29	Kpn2146_0804	4	Kpn2146_0804	19	Kpn2146_0804	0	Kpn2146_0804	0	Kpn2146_0804	0	Kpn2146_0804	0	Kpn2146_0804	0	Kpn2146_0804	0	Kpn2146_0804	0	Kpn2146_0804	0	Kpn2146_0804	2	Kpn2146_0804	1	Kpn2146_0804	2	Kpn2146_0804	0	Kpn2146_0804	0
Kpn2146_0805	2	Kpn2146_0805	0	Kpn2146_0805	0	Kpn2146_0805	1	Kpn2146_0805	1	Kpn2146_0805	0	Kpn2146_0805	1	Kpn2146_0805	0	Kpn2146_0805	3	Kpn2146_0805	5	Kpn2146_0805	5	Kpn2146_0805	4	Kpn2146_0805	0	Kpn2146_0805	0	Kpn2146_0805	0	Kpn2146_0805	0	Kpn2146_0805	0	Kpn2146_0805	0	Kpn2146_0805	0	Kpn2146_0805	0	Kpn2146_0805	1	Kpn2146_0805	0	Kpn2146_0805	1	Kpn2146_0805	0	Kpn2146_0805	0
Kpn2146_0806	2	Kpn2146_0806	4	Kpn2146_0806	1	Kpn2146_0806	4	Kpn2146_0806	4	Kpn2146_0806	4	Kpn2146_0806	8	Kpn2146_0806	7	Kpn2146_0806	9	Kpn2146_0806	14	Kpn2146_0806	6	Kpn2146_0806	14	Kpn2146_0806	0	Kpn2146_0806	1	Kpn2146_0806	0	Kpn2146_0806	0	Kpn2146_0806	0	Kpn2146_0806	1	Kpn2146_0806	0	Kpn2146_0806	1	Kpn2146_0806	3	Kpn2146_0806	3	Kpn2146_0806	2	Kpn2146_0806	0	Kpn2146_0806	0
Kpn2146_0807	0	Kpn2146_0807	3	Kpn2146_0807	0	Kpn2146_0807	2	Kpn2146_0807	2	Kpn2146_0807	3	Kpn2146_0807	1	Kpn2146_0807	3	Kpn2146_0807	0	Kpn2146_0807	2	Kpn2146_0807	1	Kpn2146_0807	2	Kpn2146_0807	0	Kpn2146_0807	0	Kpn2146_0807	0	Kpn2146_0807	0	Kpn2146_0807	0	Kpn2146_0807	0	Kpn2146_0807	0	Kpn2146_0807	0	Kpn2146_0807	0	Kpn2146_0807	0	Kpn2146_0807	0	Kpn2146_0807	0	Kpn2146_0807	0
Kpn2146_0808	0	Kpn2146_0808	1	Kpn2146_0808	1	Kpn2146_0808	1	Kpn2146_0808	1	Kpn2146_0808	1	Kpn2146_0808	1	Kpn2146_0808	2	Kpn2146_0808	1	Kpn2146_0808	0	Kpn2146_0808	0	Kpn2146_0808	2	Kpn2146_0808	0	Kpn2146_0808	0	Kpn2146_0808	0	Kpn2146_0808	0	Kpn2146_0808	0	Kpn2146_0808	0	Kpn2146_0808	0	Kpn2146_0808	0	Kpn2146_0808	0	Kpn2146_0808	0	Kpn2146_0808	0	Kpn2146_0808	0	Kpn2146_0808	0
Kpn2146_0809	1	Kpn2146_0809	6	Kpn2146_0809	5	Kpn2146_0809	1	Kpn2146_0809	2	Kpn2146_0809	1	Kpn2146_0809	5	Kpn2146_0809	7	Kpn2146_0809	2	Kpn2146_0809	8	Kpn2146_0809	2	Kpn2146_0809	7	Kpn2146_0809	1	Kpn2146_0809	0	Kpn2146_0809	0	Kpn2146_0809	0	Kpn2146_0809	0	Kpn2146_0809	1	Kpn2146_0809	1	Kpn2146_0809	1	Kpn2146_0809	2	Kpn2146_0809	0	Kpn2146_0809	0	Kpn2146_0809	0	Kpn2146_0809	0
Kpn2146_0810	6	Kpn2146_0810	5	Kpn2146_0810	5	Kpn2146_0810	7	Kpn2146_0810	5	Kpn2146_0810	2	Kpn2146_0810	5	Kpn2146_0810	0	Kpn2146_0810	3	Kpn2146_0810	5	Kpn2146_0810	7	Kpn2146_0810	4	Kpn2146_0810	0	Kpn2146_0810	0	Kpn2146_0810	0	Kpn2146_0810	0	Kpn2146_0810	0	Kpn2146_0810	0	Kpn2146_0810	0	Kpn2146_0810	0	Kpn2146_0810	0	Kpn2146_0810	0	Kpn2146_0810	0	Kpn2146_0810	0	Kpn2146_0810	0
Kpn2146_0811	5	Kpn2146_0811	11	Kpn2146_0811	7	Kpn2146_0811	10	Kpn2146_0811	9	Kpn2146_0811	10	Kpn2146_0811	20	Kpn2146_0811	9	Kpn2146_0811	11	Kpn2146_0811	7	Kpn2146_0811	6	Kpn2146_0811	17	Kpn2146_0811	0	Kpn2146_0811	0	Kpn2146_0811	0	Kpn2146_0811	0	Kpn2146_0811	0	Kpn2146_0811	1	Kpn2146_0811	0	Kpn2146_0811	2	Kpn2146_0811	1	Kpn2146_0811	2	Kpn2146_0811	0	Kpn2146_0811	0	Kpn2146_0811	0
Kpn2146_0812	11	Kpn2146_0812	12	Kpn2146_0812	18	Kpn2146_0812	16	Kpn2146_0812	15	Kpn2146_0812	13	Kpn2146_0812	35	Kpn2146_0812	21	Kpn2146_0812	20	Kpn2146_0812	32	Kpn2146_0812	18	Kpn2146_0812	46	Kpn2146_0812	0	Kpn2146_0812	0	Kpn2146_0812	0	Kpn2146_0812	0	Kpn2146_0812	0	Kpn2146_0812	0	Kpn2146_0812	1	Kpn2146_0812	0	Kpn2146_0812	2	Kpn2146_0812	3	Kpn2146_0812	3	Kpn2146_0812	0	Kpn2146_0812	0
Kpn2146_0813	1	Kpn2146_0813	1	Kpn2146_0813	1	Kpn2146_0813	1	Kpn2146_0813	0	Kpn2146_0813	3	Kpn2146_0813	4	Kpn2146_0813	1	Kpn2146_0813	3	Kpn2146_0813	0	Kpn2146_0813	0	Kpn2146_0813	3	Kpn2146_0813	0	Kpn2146_0813	0	Kpn2146_0813	0	Kpn2146_0813	0	Kpn2146_0813	1	Kpn2146_0813	0	Kpn2146_0813	0	Kpn2146_0813	0	Kpn2146_0813	1	Kpn2146_0813	1	Kpn2146_0813	0	Kpn2146_0813	0	Kpn2146_0813	0
Kpn2146_0814	1	Kpn2146_0814	0	Kpn2146_0814	0	Kpn2146_0814	0	Kpn2146_0814	0	Kpn2146_0814	2	Kpn2146_0814	2	Kpn2146_0814	0	Kpn2146_0814	0	Kpn2146_0814	0	Kpn2146_0814	0	Kpn2146_0814	4	Kpn2146_0814	0	Kpn2146_0814	0	Kpn2146_0814	0	Kpn2146_0814	0	Kpn2146_0814	0	Kpn2146_0814	0	Kpn2146_0814	0	Kpn2146_0814	0	Kpn2146_0814	0	Kpn2146_0814	0	Kpn2146_0814	0	Kpn2146_0814	0	Kpn2146_0814	0
Kpn2146_0815	0	Kpn2146_0815	0	Kpn2146_0815	2	Kpn2146_0815	2	Kpn2146_0815	0	Kpn2146_0815	0	Kpn2146_0815	9	Kpn2146_0815	7	Kpn2146_0815	3	Kpn2146_0815	2	Kpn2146_0815	2	Kpn2146_0815	1	Kpn2146_0815	0	Kpn2146_0815	0	Kpn2146_0815	0	Kpn2146_0815	0	Kpn2146_0815	0	Kpn2146_0815	0	Kpn2146_0815	0	Kpn2146_0815	1	Kpn2146_0815	0	Kpn2146_0815	0	Kpn2146_0815	0	Kpn2146_0815	0	Kpn2146_0815	0
Kpn2146_0816	0	Kpn2146_0816	0	Kpn2146_0816	0	Kpn2146_0816	0	Kpn2146_0816	5	Kpn2146_0816	6	Kpn2146_0816	3	Kpn2146_0816	3	Kpn2146_0816	0	Kpn2146_0816	5	Kpn2146_0816	2	Kpn2146_0816	4	Kpn2146_0816	0	Kpn2146_0816	0	Kpn2146_0816	0	Kpn2146_0816	0	Kpn2146_0816	0	Kpn2146_0816	0	Kpn2146_0816	0	Kpn2146_0816	0	Kpn2146_0816	0	Kpn2146_0816	0	Kpn2146_0816	0	Kpn2146_0816	0	Kpn2146_0816	0
Kpn2146_0817	0	Kpn2146_0817	1	Kpn2146_0817	1	Kpn2146_0817	1	Kpn2146_0817	3	Kpn2146_0817	1	Kpn2146_0817	1	Kpn2146_0817	2	Kpn2146_0817	2	Kpn2146_0817	7	Kpn2146_0817	0	Kpn2146_0817	2	Kpn2146_0817	0	Kpn2146_0817	0	Kpn2146_0817	0	Kpn2146_0817	0	Kpn2146_0817	0	Kpn2146_0817	0	Kpn2146_0817	0	Kpn2146_0817	0	Kpn2146_0817	1	Kpn2146_0817	0	Kpn2146_0817	0	Kpn2146_0817	0	Kpn2146_0817	0
Kpn2146_0818	0	Kpn2146_0818	0	Kpn2146_0818	0	Kpn2146_0818	0	Kpn2146_0818	0	Kpn2146_0818	0	Kpn2146_0818	0	Kpn2146_0818	0	Kpn2146_0818	1	Kpn2146_0818	2	Kpn2146_0818	0	Kpn2146_0818	2	Kpn2146_0818	0	Kpn2146_0818	0	Kpn2146_0818	0	Kpn2146_0818	0	Kpn2146_0818	0	Kpn2146_0818	0	Kpn2146_0818	0	Kpn2146_0818	0	Kpn2146_0818	1	Kpn2146_0818	0	Kpn2146_0818	0	Kpn2146_0818	0	Kpn2146_0818	0
Kpn2146_0819	2	Kpn2146_0819	1	Kpn2146_0819	4	Kpn2146_0819	2	Kpn2146_0819	0	Kpn2146_0819	2	Kpn2146_0819	5	Kpn2146_0819	4	Kpn2146_0819	4	Kpn2146_0819	6	Kpn2146_0819	4	Kpn2146_0819	6	Kpn2146_0819	0	Kpn2146_0819	0	Kpn2146_0819	0	Kpn2146_0819	1	Kpn2146_0819	0	Kpn2146_0819	0	Kpn2146_0819	0	Kpn2146_0819	0	Kpn2146_0819	2	Kpn2146_0819	2	Kpn2146_0819	0	Kpn2146_0819	0	Kpn2146_0819	0
Kpn2146_0820	0	Kpn2146_0820	1	Kpn2146_0820	1	Kpn2146_0820	6	Kpn2146_0820	0	Kpn2146_0820	5	Kpn2146_0820	12	Kpn2146_0820	7	Kpn2146_0820	3	Kpn2146_0820	29	Kpn2146_0820	12	Kpn2146_0820	32	Kpn2146_0820	0	Kpn2146_0820	0	Kpn2146_0820	0	Kpn2146_0820	0	Kpn2146_0820	0	Kpn2146_0820	1	Kpn2146_0820	0	Kpn2146_0820	0	Kpn2146_0820	2	Kpn2146_0820	0	Kpn2146_0820	1	Kpn2146_0820	0	Kpn2146_0820	0
Kpn2146_0821	0	Kpn2146_0821	0	Kpn2146_0821	0	Kpn2146_0821	0	Kpn2146_0821	0	Kpn2146_0821	0	Kpn2146_0821	0	Kpn2146_0821	2	Kpn2146_0821	2	Kpn2146_0821	1	Kpn2146_0821	2	Kpn2146_0821	1	Kpn2146_0821	0	Kpn2146_0821	0	Kpn2146_0821	0	Kpn2146_0821	0	Kpn2146_0821	0	Kpn2146_0821	0	Kpn2146_0821	0	Kpn2146_0821	0	Kpn2146_0821	0	Kpn2146_0821	0	Kpn2146_0821	1	Kpn2146_0821	0	Kpn2146_0821	0
Kpn2146_0822	0	Kpn2146_0822	0	Kpn2146_0822	0	Kpn2146_0822	0	Kpn2146_0822	0	Kpn2146_0822	0	Kpn2146_0822	2	Kpn2146_0822	0	Kpn2146_0822	0	Kpn2146_0822	2	Kpn2146_0822	1	Kpn2146_0822	2	Kpn2146_0822	0	Kpn2146_0822	0	Kpn2146_0822	0	Kpn2146_0822	0	Kpn2146_0822	0	Kpn2146_0822	0	Kpn2146_0822	0	Kpn2146_0822	0	Kpn2146_0822	0	Kpn2146_0822	0	Kpn2146_0822	1	Kpn2146_0822	0	Kpn2146_0822	0
Kpn2146_0823	0	Kpn2146_0823	0	Kpn2146_0823	0	Kpn2146_0823	0	Kpn2146_0823	0	Kpn2146_0823	0	Kpn2146_0823	0	Kpn2146_0823	0	Kpn2146_0823	0	Kpn2146_0823	1	Kpn2146_0823	0	Kpn2146_0823	1	Kpn2146_0823	0	Kpn2146_0823	0	Kpn2146_0823	0	Kpn2146_0823	0	Kpn2146_0823	0	Kpn2146_0823	0	Kpn2146_0823	0	Kpn2146_0823	0	Kpn2146_0823	0	Kpn2146_0823	1	Kpn2146_0823	0	Kpn2146_0823	0	Kpn2146_0823	0
Kpn2146_0825	0	Kpn2146_0825	0	Kpn2146_0825	0	Kpn2146_0825	2	Kpn2146_0825	1	Kpn2146_0825	3	Kpn2146_0825	7	Kpn2146_0825	2	Kpn2146_0825	3	Kpn2146_0825	10	Kpn2146_0825	4	Kpn2146_0825	8	Kpn2146_0825	0	Kpn2146_0825	0	Kpn2146_0825	0	Kpn2146_0825	0	Kpn2146_0825	0	Kpn2146_0825	0	Kpn2146_0825	0	Kpn2146_0825	0	Kpn2146_0825	0	Kpn2146_0825	0	Kpn2146_0825	2	Kpn2146_0825	0	Kpn2146_0825	0
Kpn2146_0826	0	Kpn2146_0826	0	Kpn2146_0826	1	Kpn2146_0826	2	Kpn2146_0826	2	Kpn2146_0826	3	Kpn2146_0826	6	Kpn2146_0826	1	Kpn2146_0826	1	Kpn2146_0826	7	Kpn2146_0826	4	Kpn2146_0826	4	Kpn2146_0826	0	Kpn2146_0826	0	Kpn2146_0826	0	Kpn2146_0826	0	Kpn2146_0826	0	Kpn2146_0826	0	Kpn2146_0826	0	Kpn2146_0826	0	Kpn2146_0826	0	Kpn2146_0826	1	Kpn2146_0826	1	Kpn2146_0826	0	Kpn2146_0826	0
Kpn2146_0827	0	Kpn2146_0827	2	Kpn2146_0827	0	Kpn2146_0827	1	Kpn2146_0827	0	Kpn2146_0827	1	Kpn2146_0827	0	Kpn2146_0827	0	Kpn2146_0827	0	Kpn2146_0827	1	Kpn2146_0827	0	Kpn2146_0827	0	Kpn2146_0827	0	Kpn2146_0827	0	Kpn2146_0827	0	Kpn2146_0827	0	Kpn2146_0827	0	Kpn2146_0827	0	Kpn2146_0827	0	Kpn2146_0827	0	Kpn2146_0827	0	Kpn2146_0827	0	Kpn2146_0827	0	Kpn2146_0827	0	Kpn2146_0827	0
Kpn2146_0828	1	Kpn2146_0828	1	Kpn2146_0828	0	Kpn2146_0828	1	Kpn2146_0828	1	Kpn2146_0828	3	Kpn2146_0828	0	Kpn2146_0828	1	Kpn2146_0828	0	Kpn2146_0828	3	Kpn2146_0828	1	Kpn2146_0828	1	Kpn2146_0828	0	Kpn2146_0828	0	Kpn2146_0828	0	Kpn2146_0828	0	Kpn2146_0828	0	Kpn2146_0828	0	Kpn2146_0828	0	Kpn2146_0828	0	Kpn2146_0828	0	Kpn2146_0828	0	Kpn2146_0828	0	Kpn2146_0828	0	Kpn2146_0828	0
Kpn2146_0829	0	Kpn2146_0829	2	Kpn2146_0829	0	Kpn2146_0829	1	Kpn2146_0829	0	Kpn2146_0829	1	Kpn2146_0829	3	Kpn2146_0829	4	Kpn2146_0829	2	Kpn2146_0829	1	Kpn2146_0829	0	Kpn2146_0829	2	Kpn2146_0829	0	Kpn2146_0829	0	Kpn2146_0829	0	Kpn2146_0829	0	Kpn2146_0829	0	Kpn2146_0829	0	Kpn2146_0829	0	Kpn2146_0829	0	Kpn2146_0829	1	Kpn2146_0829	0	Kpn2146_0829	0	Kpn2146_0829	0	Kpn2146_0829	0
Kpn2146_0830	0	Kpn2146_0830	0	Kpn2146_0830	0	Kpn2146_0830	0	Kpn2146_0830	1	Kpn2146_0830	0	Kpn2146_0830	3	Kpn2146_0830	1	Kpn2146_0830	3	Kpn2146_0830	18	Kpn2146_0830	10	Kpn2146_0830	19	Kpn2146_0830	0	Kpn2146_0830	0	Kpn2146_0830	0	Kpn2146_0830	0	Kpn2146_0830	0	Kpn2146_0830	0	Kpn2146_0830	0	Kpn2146_0830	1	Kpn2146_0830	3	Kpn2146_0830	1	Kpn2146_0830	3	Kpn2146_0830	0	Kpn2146_0830	0
Kpn2146_0832	1	Kpn2146_0832	1	Kpn2146_0832	0	Kpn2146_0832	0	Kpn2146_0832	2	Kpn2146_0832	1	Kpn2146_0832	4	Kpn2146_0832	0	Kpn2146_0832	1	Kpn2146_0832	1	Kpn2146_0832	0	Kpn2146_0832	3	Kpn2146_0832	0	Kpn2146_0832	0	Kpn2146_0832	0	Kpn2146_0832	0	Kpn2146_0832	0	Kpn2146_0832	0	Kpn2146_0832	0	Kpn2146_0832	0	Kpn2146_0832	0	Kpn2146_0832	0	Kpn2146_0832	0	Kpn2146_0832	0	Kpn2146_0832	0
Kpn2146_0833	0	Kpn2146_0833	0	Kpn2146_0833	0	Kpn2146_0833	0	Kpn2146_0833	0	Kpn2146_0833	0	Kpn2146_0833	0	Kpn2146_0833	0	Kpn2146_0833	1	Kpn2146_0833	15	Kpn2146_0833	13	Kpn2146_0833	17	Kpn2146_0833	0	Kpn2146_0833	0	Kpn2146_0833	0	Kpn2146_0833	0	Kpn2146_0833	0	Kpn2146_0833	0	Kpn2146_0833	0	Kpn2146_0833	0	Kpn2146_0833	0	Kpn2146_0833	2	Kpn2146_0833	2	Kpn2146_0833	0	Kpn2146_0833	0
Kpn2146_0834	0	Kpn2146_0834	0	Kpn2146_0834	0	Kpn2146_0834	1	Kpn2146_0834	0	Kpn2146_0834	1	Kpn2146_0834	3	Kpn2146_0834	2	Kpn2146_0834	1	Kpn2146_0834	5	Kpn2146_0834	4	Kpn2146_0834	1	Kpn2146_0834	0	Kpn2146_0834	0	Kpn2146_0834	0	Kpn2146_0834	0	Kpn2146_0834	0	Kpn2146_0834	0	Kpn2146_0834	0	Kpn2146_0834	0	Kpn2146_0834	1	Kpn2146_0834	0	Kpn2146_0834	0	Kpn2146_0834	0	Kpn2146_0834	0
Kpn2146_0835	0	Kpn2146_0835	0	Kpn2146_0835	0	Kpn2146_0835	3	Kpn2146_0835	1	Kpn2146_0835	0	Kpn2146_0835	1	Kpn2146_0835	0	Kpn2146_0835	0	Kpn2146_0835	1	Kpn2146_0835	0	Kpn2146_0835	2	Kpn2146_0835	0	Kpn2146_0835	0	Kpn2146_0835	0	Kpn2146_0835	0	Kpn2146_0835	0	Kpn2146_0835	0	Kpn2146_0835	0	Kpn2146_0835	0	Kpn2146_0835	0	Kpn2146_0835	0	Kpn2146_0835	0	Kpn2146_0835	0	Kpn2146_0835	0
Kpn2146_0836	0	Kpn2146_0836	0	Kpn2146_0836	0	Kpn2146_0836	1	Kpn2146_0836	1	Kpn2146_0836	0	Kpn2146_0836	0	Kpn2146_0836	0	Kpn2146_0836	0	Kpn2146_0836	0	Kpn2146_0836	0	Kpn2146_0836	3	Kpn2146_0836	0	Kpn2146_0836	0	Kpn2146_0836	0	Kpn2146_0836	0	Kpn2146_0836	0	Kpn2146_0836	0	Kpn2146_0836	0	Kpn2146_0836	0	Kpn2146_0836	1	Kpn2146_0836	0	Kpn2146_0836	0	Kpn2146_0836	0	Kpn2146_0836	0
Kpn2146_0837	0	Kpn2146_0837	0	Kpn2146_0837	0	Kpn2146_0837	1	Kpn2146_0837	0	Kpn2146_0837	2	Kpn2146_0837	1	Kpn2146_0837	0	Kpn2146_0837	0	Kpn2146_0837	0	Kpn2146_0837	0	Kpn2146_0837	1	Kpn2146_0837	0	Kpn2146_0837	0	Kpn2146_0837	0	Kpn2146_0837	0	Kpn2146_0837	0	Kpn2146_0837	0	Kpn2146_0837	0	Kpn2146_0837	0	Kpn2146_0837	0	Kpn2146_0837	0	Kpn2146_0837	0	Kpn2146_0837	0	Kpn2146_0837	0
Kpn2146_0838	0	Kpn2146_0838	1	Kpn2146_0838	1	Kpn2146_0838	0	Kpn2146_0838	1	Kpn2146_0838	0	Kpn2146_0838	3	Kpn2146_0838	0	Kpn2146_0838	1	Kpn2146_0838	3	Kpn2146_0838	0	Kpn2146_0838	6	Kpn2146_0838	0	Kpn2146_0838	0	Kpn2146_0838	0	Kpn2146_0838	0	Kpn2146_0838	0	Kpn2146_0838	0	Kpn2146_0838	0	Kpn2146_0838	0	Kpn2146_0838	0	Kpn2146_0838	0	Kpn2146_0838	0	Kpn2146_0838	0	Kpn2146_0838	0
Kpn2146_0839	0	Kpn2146_0839	0	Kpn2146_0839	0	Kpn2146_0839	0	Kpn2146_0839	2	Kpn2146_0839	0	Kpn2146_0839	1	Kpn2146_0839	1	Kpn2146_0839	0	Kpn2146_0839	2	Kpn2146_0839	0	Kpn2146_0839	3	Kpn2146_0839	0	Kpn2146_0839	0	Kpn2146_0839	0	Kpn2146_0839	0	Kpn2146_0839	0	Kpn2146_0839	0	Kpn2146_0839	1	Kpn2146_0839	0	Kpn2146_0839	0	Kpn2146_0839	0	Kpn2146_0839	0	Kpn2146_0839	0	Kpn2146_0839	0
Kpn2146_0840	0	Kpn2146_0840	0	Kpn2146_0840	0	Kpn2146_0840	1	Kpn2146_0840	0	Kpn2146_0840	0	Kpn2146_0840	4	Kpn2146_0840	0	Kpn2146_0840	0	Kpn2146_0840	1	Kpn2146_0840	2	Kpn2146_0840	1	Kpn2146_0840	0	Kpn2146_0840	0	Kpn2146_0840	0	Kpn2146_0840	0	Kpn2146_0840	0	Kpn2146_0840	0	Kpn2146_0840	0	Kpn2146_0840	0	Kpn2146_0840	0	Kpn2146_0840	0	Kpn2146_0840	0	Kpn2146_0840	0	Kpn2146_0840	0
Kpn2146_0841	0	Kpn2146_0841	1	Kpn2146_0841	0	Kpn2146_0841	0	Kpn2146_0841	1	Kpn2146_0841	0	Kpn2146_0841	1	Kpn2146_0841	2	Kpn2146_0841	3	Kpn2146_0841	3	Kpn2146_0841	1	Kpn2146_0841	1	Kpn2146_0841	0	Kpn2146_0841	0	Kpn2146_0841	0	Kpn2146_0841	0	Kpn2146_0841	0	Kpn2146_0841	0	Kpn2146_0841	0	Kpn2146_0841	0	Kpn2146_0841	1	Kpn2146_0841	0	Kpn2146_0841	1	Kpn2146_0841	0	Kpn2146_0841	0
Kpn2146_0842	0	Kpn2146_0842	1	Kpn2146_0842	1	Kpn2146_0842	4	Kpn2146_0842	1	Kpn2146_0842	2	Kpn2146_0842	6	Kpn2146_0842	5	Kpn2146_0842	10	Kpn2146_0842	18	Kpn2146_0842	6	Kpn2146_0842	21	Kpn2146_0842	0	Kpn2146_0842	0	Kpn2146_0842	0	Kpn2146_0842	0	Kpn2146_0842	0	Kpn2146_0842	0	Kpn2146_0842	0	Kpn2146_0842	0	Kpn2146_0842	2	Kpn2146_0842	1	Kpn2146_0842	3	Kpn2146_0842	0	Kpn2146_0842	0
Kpn2146_0844	0	Kpn2146_0844	0	Kpn2146_0844	0	Kpn2146_0844	0	Kpn2146_0844	0	Kpn2146_0844	0	Kpn2146_0844	1	Kpn2146_0844	0	Kpn2146_0844	0	Kpn2146_0844	1	Kpn2146_0844	1	Kpn2146_0844	1	Kpn2146_0844	0	Kpn2146_0844	0	Kpn2146_0844	0	Kpn2146_0844	0	Kpn2146_0844	0	Kpn2146_0844	0	Kpn2146_0844	1	Kpn2146_0844	0	Kpn2146_0844	0	Kpn2146_0844	0	Kpn2146_0844	0	Kpn2146_0844	0	Kpn2146_0844	0
Kpn2146_0845	1	Kpn2146_0845	0	Kpn2146_0845	0	Kpn2146_0845	2	Kpn2146_0845	1	Kpn2146_0845	0	Kpn2146_0845	6	Kpn2146_0845	4	Kpn2146_0845	2	Kpn2146_0845	12	Kpn2146_0845	0	Kpn2146_0845	12	Kpn2146_0845	0	Kpn2146_0845	0	Kpn2146_0845	0	Kpn2146_0845	0	Kpn2146_0845	0	Kpn2146_0845	0	Kpn2146_0845	0	Kpn2146_0845	0	Kpn2146_0845	3	Kpn2146_0845	1	Kpn2146_0845	1	Kpn2146_0845	0	Kpn2146_0845	0
Kpn2146_0846	1	Kpn2146_0846	1	Kpn2146_0846	2	Kpn2146_0846	6	Kpn2146_0846	3	Kpn2146_0846	2	Kpn2146_0846	9	Kpn2146_0846	4	Kpn2146_0846	2	Kpn2146_0846	11	Kpn2146_0846	5	Kpn2146_0846	11	Kpn2146_0846	0	Kpn2146_0846	0	Kpn2146_0846	0	Kpn2146_0846	0	Kpn2146_0846	0	Kpn2146_0846	0	Kpn2146_0846	1	Kpn2146_0846	0	Kpn2146_0846	3	Kpn2146_0846	0	Kpn2146_0846	0	Kpn2146_0846	0	Kpn2146_0846	0
Kpn2146_0847	2	Kpn2146_0847	9	Kpn2146_0847	6	Kpn2146_0847	7	Kpn2146_0847	7	Kpn2146_0847	6	Kpn2146_0847	30	Kpn2146_0847	22	Kpn2146_0847	19	Kpn2146_0847	27	Kpn2146_0847	24	Kpn2146_0847	49	Kpn2146_0847	0	Kpn2146_0847	0	Kpn2146_0847	0	Kpn2146_0847	0	Kpn2146_0847	0	Kpn2146_0847	0	Kpn2146_0847	0	Kpn2146_0847	0	Kpn2146_0847	1	Kpn2146_0847	3	Kpn2146_0847	0	Kpn2146_0847	0	Kpn2146_0847	0
Kpn2146_0848	15	Kpn2146_0848	24	Kpn2146_0848	19	Kpn2146_0848	24	Kpn2146_0848	30	Kpn2146_0848	11	Kpn2146_0848	50	Kpn2146_0848	28	Kpn2146_0848	42	Kpn2146_0848	20	Kpn2146_0848	24	Kpn2146_0848	56	Kpn2146_0848	0	Kpn2146_0848	0	Kpn2146_0848	0	Kpn2146_0848	0	Kpn2146_0848	1	Kpn2146_0848	0	Kpn2146_0848	0	Kpn2146_0848	2	Kpn2146_0848	4	Kpn2146_0848	4	Kpn2146_0848	3	Kpn2146_0848	0	Kpn2146_0848	0
Kpn2146_0849	20	Kpn2146_0849	30	Kpn2146_0849	15	Kpn2146_0849	47	Kpn2146_0849	22	Kpn2146_0849	41	Kpn2146_0849	32	Kpn2146_0849	20	Kpn2146_0849	23	Kpn2146_0849	14	Kpn2146_0849	5	Kpn2146_0849	13	Kpn2146_0849	1	Kpn2146_0849	0	Kpn2146_0849	0	Kpn2146_0849	1	Kpn2146_0849	0	Kpn2146_0849	1	Kpn2146_0849	0	Kpn2146_0849	2	Kpn2146_0849	1	Kpn2146_0849	0	Kpn2146_0849	1	Kpn2146_0849	0	Kpn2146_0849	0
Kpn2146_0850	2	Kpn2146_0850	0	Kpn2146_0850	1	Kpn2146_0850	9	Kpn2146_0850	4	Kpn2146_0850	5	Kpn2146_0850	9	Kpn2146_0850	7	Kpn2146_0850	4	Kpn2146_0850	4	Kpn2146_0850	0	Kpn2146_0850	2	Kpn2146_0850	0	Kpn2146_0850	0	Kpn2146_0850	0	Kpn2146_0850	0	Kpn2146_0850	0	Kpn2146_0850	0	Kpn2146_0850	0	Kpn2146_0850	0	Kpn2146_0850	1	Kpn2146_0850	0	Kpn2146_0850	0	Kpn2146_0850	0	Kpn2146_0850	0
Kpn2146_0851	34	Kpn2146_0851	82	Kpn2146_0851	89	Kpn2146_0851	196	Kpn2146_0851	135	Kpn2146_0851	200	Kpn2146_0851	172	Kpn2146_0851	106	Kpn2146_0851	79	Kpn2146_0851	47	Kpn2146_0851	12	Kpn2146_0851	31	Kpn2146_0851	1	Kpn2146_0851	0	Kpn2146_0851	1	Kpn2146_0851	3	Kpn2146_0851	2	Kpn2146_0851	3	Kpn2146_0851	4	Kpn2146_0851	3	Kpn2146_0851	5	Kpn2146_0851	0	Kpn2146_0851	2	Kpn2146_0851	0	Kpn2146_0851	0
Kpn2146_0852	4	Kpn2146_0852	19	Kpn2146_0852	7	Kpn2146_0852	12	Kpn2146_0852	10	Kpn2146_0852	15	Kpn2146_0852	4	Kpn2146_0852	2	Kpn2146_0852	7	Kpn2146_0852	3	Kpn2146_0852	3	Kpn2146_0852	2	Kpn2146_0852	0	Kpn2146_0852	0	Kpn2146_0852	0	Kpn2146_0852	0	Kpn2146_0852	0	Kpn2146_0852	0	Kpn2146_0852	0	Kpn2146_0852	0	Kpn2146_0852	1	Kpn2146_0852	0	Kpn2146_0852	0	Kpn2146_0852	0	Kpn2146_0852	0
Kpn2146_0853	8	Kpn2146_0853	8	Kpn2146_0853	8	Kpn2146_0853	5	Kpn2146_0853	9	Kpn2146_0853	11	Kpn2146_0853	7	Kpn2146_0853	1	Kpn2146_0853	4	Kpn2146_0853	2	Kpn2146_0853	2	Kpn2146_0853	3	Kpn2146_0853	0	Kpn2146_0853	0	Kpn2146_0853	0	Kpn2146_0853	0	Kpn2146_0853	0	Kpn2146_0853	0	Kpn2146_0853	0	Kpn2146_0853	0	Kpn2146_0853	0	Kpn2146_0853	1	Kpn2146_0853	1	Kpn2146_0853	0	Kpn2146_0853	1
Kpn2146_0854	7	Kpn2146_0854	6	Kpn2146_0854	4	Kpn2146_0854	11	Kpn2146_0854	1	Kpn2146_0854	2	Kpn2146_0854	4	Kpn2146_0854	2	Kpn2146_0854	2	Kpn2146_0854	6	Kpn2146_0854	0	Kpn2146_0854	1	Kpn2146_0854	0	Kpn2146_0854	0	Kpn2146_0854	0	Kpn2146_0854	0	Kpn2146_0854	0	Kpn2146_0854	1	Kpn2146_0854	0	Kpn2146_0854	0	Kpn2146_0854	0	Kpn2146_0854	0	Kpn2146_0854	0	Kpn2146_0854	0	Kpn2146_0854	0
Kpn2146_0855	3	Kpn2146_0855	12	Kpn2146_0855	7	Kpn2146_0855	6	Kpn2146_0855	5	Kpn2146_0855	3	Kpn2146_0855	3	Kpn2146_0855	0	Kpn2146_0855	3	Kpn2146_0855	4	Kpn2146_0855	0	Kpn2146_0855	3	Kpn2146_0855	0	Kpn2146_0855	0	Kpn2146_0855	0	Kpn2146_0855	0	Kpn2146_0855	0	Kpn2146_0855	0	Kpn2146_0855	0	Kpn2146_0855	0	Kpn2146_0855	0	Kpn2146_0855	0	Kpn2146_0855	1	Kpn2146_0855	0	Kpn2146_0855	0
Kpn2146_0856	3	Kpn2146_0856	9	Kpn2146_0856	2	Kpn2146_0856	5	Kpn2146_0856	3	Kpn2146_0856	4	Kpn2146_0856	8	Kpn2146_0856	3	Kpn2146_0856	2	Kpn2146_0856	2	Kpn2146_0856	0	Kpn2146_0856	0	Kpn2146_0856	0	Kpn2146_0856	0	Kpn2146_0856	1	Kpn2146_0856	0	Kpn2146_0856	0	Kpn2146_0856	0	Kpn2146_0856	1	Kpn2146_0856	0	Kpn2146_0856	0	Kpn2146_0856	1	Kpn2146_0856	0	Kpn2146_0856	0	Kpn2146_0856	0
Kpn2146_0857	4	Kpn2146_0857	7	Kpn2146_0857	7	Kpn2146_0857	5	Kpn2146_0857	6	Kpn2146_0857	4	Kpn2146_0857	3	Kpn2146_0857	2	Kpn2146_0857	2	Kpn2146_0857	4	Kpn2146_0857	1	Kpn2146_0857	3	Kpn2146_0857	0	Kpn2146_0857	0	Kpn2146_0857	0	Kpn2146_0857	0	Kpn2146_0857	0	Kpn2146_0857	0	Kpn2146_0857	0	Kpn2146_0857	0	Kpn2146_0857	0	Kpn2146_0857	0	Kpn2146_0857	0	Kpn2146_0857	0	Kpn2146_0857	0
Kpn2146_0859	6	Kpn2146_0859	13	Kpn2146_0859	10	Kpn2146_0859	11	Kpn2146_0859	3	Kpn2146_0859	4	Kpn2146_0859	7	Kpn2146_0859	3	Kpn2146_0859	2	Kpn2146_0859	3	Kpn2146_0859	3	Kpn2146_0859	4	Kpn2146_0859	0	Kpn2146_0859	0	Kpn2146_0859	1	Kpn2146_0859	0	Kpn2146_0859	0	Kpn2146_0859	0	Kpn2146_0859	0	Kpn2146_0859	0	Kpn2146_0859	0	Kpn2146_0859	1	Kpn2146_0859	0	Kpn2146_0859	0	Kpn2146_0859	0
Kpn2146_0860	4	Kpn2146_0860	7	Kpn2146_0860	3	Kpn2146_0860	7	Kpn2146_0860	0	Kpn2146_0860	4	Kpn2146_0860	5	Kpn2146_0860	2	Kpn2146_0860	1	Kpn2146_0860	3	Kpn2146_0860	0	Kpn2146_0860	3	Kpn2146_0860	0	Kpn2146_0860	0	Kpn2146_0860	0	Kpn2146_0860	0	Kpn2146_0860	0	Kpn2146_0860	0	Kpn2146_0860	1	Kpn2146_0860	0	Kpn2146_0860	0	Kpn2146_0860	0	Kpn2146_0860	0	Kpn2146_0860	0	Kpn2146_0860	0
Kpn2146_0861	4	Kpn2146_0861	9	Kpn2146_0861	10	Kpn2146_0861	8	Kpn2146_0861	4	Kpn2146_0861	7	Kpn2146_0861	6	Kpn2146_0861	6	Kpn2146_0861	3	Kpn2146_0861	7	Kpn2146_0861	4	Kpn2146_0861	11	Kpn2146_0861	0	Kpn2146_0861	0	Kpn2146_0861	0	Kpn2146_0861	0	Kpn2146_0861	0	Kpn2146_0861	1	Kpn2146_0861	0	Kpn2146_0861	0	Kpn2146_0861	0	Kpn2146_0861	0	Kpn2146_0861	1	Kpn2146_0861	0	Kpn2146_0861	0
Kpn2146_0862	16	Kpn2146_0862	21	Kpn2146_0862	14	Kpn2146_0862	25	Kpn2146_0862	23	Kpn2146_0862	11	Kpn2146_0862	24	Kpn2146_0862	14	Kpn2146_0862	22	Kpn2146_0862	21	Kpn2146_0862	10	Kpn2146_0862	29	Kpn2146_0862	0	Kpn2146_0862	0	Kpn2146_0862	1	Kpn2146_0862	0	Kpn2146_0862	0	Kpn2146_0862	0	Kpn2146_0862	0	Kpn2146_0862	3	Kpn2146_0862	2	Kpn2146_0862	1	Kpn2146_0862	3	Kpn2146_0862	0	Kpn2146_0862	0
Kpn2146_0863	18	Kpn2146_0863	24	Kpn2146_0863	21	Kpn2146_0863	33	Kpn2146_0863	20	Kpn2146_0863	22	Kpn2146_0863	23	Kpn2146_0863	17	Kpn2146_0863	16	Kpn2146_0863	8	Kpn2146_0863	6	Kpn2146_0863	14	Kpn2146_0863	0	Kpn2146_0863	0	Kpn2146_0863	0	Kpn2146_0863	0	Kpn2146_0863	3	Kpn2146_0863	2	Kpn2146_0863	1	Kpn2146_0863	3	Kpn2146_0863	0	Kpn2146_0863	0	Kpn2146_0863	0	Kpn2146_0863	0	Kpn2146_0863	0
Kpn2146_0864	45	Kpn2146_0864	83	Kpn2146_0864	59	Kpn2146_0864	116	Kpn2146_0864	84	Kpn2146_0864	94	Kpn2146_0864	184	Kpn2146_0864	114	Kpn2146_0864	104	Kpn2146_0864	186	Kpn2146_0864	158	Kpn2146_0864	319	Kpn2146_0864	0	Kpn2146_0864	0	Kpn2146_0864	1	Kpn2146_0864	2	Kpn2146_0864	0	Kpn2146_0864	7	Kpn2146_0864	3	Kpn2146_0864	10	Kpn2146_0864	23	Kpn2146_0864	15	Kpn2146_0864	19	Kpn2146_0864	5	Kpn2146_0864	0
Kpn2146_0865	1	Kpn2146_0865	11	Kpn2146_0865	10	Kpn2146_0865	13	Kpn2146_0865	6	Kpn2146_0865	5	Kpn2146_0865	31	Kpn2146_0865	14	Kpn2146_0865	8	Kpn2146_0865	43	Kpn2146_0865	12	Kpn2146_0865	38	Kpn2146_0865	0	Kpn2146_0865	0	Kpn2146_0865	0	Kpn2146_0865	0	Kpn2146_0865	0	Kpn2146_0865	0	Kpn2146_0865	0	Kpn2146_0865	2	Kpn2146_0865	4	Kpn2146_0865	0	Kpn2146_0865	1	Kpn2146_0865	0	Kpn2146_0865	0
Kpn2146_0866	10	Kpn2146_0866	12	Kpn2146_0866	12	Kpn2146_0866	17	Kpn2146_0866	9	Kpn2146_0866	9	Kpn2146_0866	17	Kpn2146_0866	11	Kpn2146_0866	6	Kpn2146_0866	10	Kpn2146_0866	5	Kpn2146_0866	8	Kpn2146_0866	0	Kpn2146_0866	0	Kpn2146_0866	0	Kpn2146_0866	0	Kpn2146_0866	1	Kpn2146_0866	1	Kpn2146_0866	0	Kpn2146_0866	1	Kpn2146_0866	2	Kpn2146_0866	0	Kpn2146_0866	2	Kpn2146_0866	0	Kpn2146_0866	0
Kpn2146_0867	0	Kpn2146_0867	1	Kpn2146_0867	0	Kpn2146_0867	0	Kpn2146_0867	0	Kpn2146_0867	1	Kpn2146_0867	0	Kpn2146_0867	2	Kpn2146_0867	0	Kpn2146_0867	4	Kpn2146_0867	0	Kpn2146_0867	2	Kpn2146_0867	0	Kpn2146_0867	0	Kpn2146_0867	0	Kpn2146_0867	0	Kpn2146_0867	0	Kpn2146_0867	0	Kpn2146_0867	0	Kpn2146_0867	0	Kpn2146_0867	1	Kpn2146_0867	0	Kpn2146_0867	0	Kpn2146_0867	0	Kpn2146_0867	0
Kpn2146_0868	0	Kpn2146_0868	0	Kpn2146_0868	1	Kpn2146_0868	1	Kpn2146_0868	0	Kpn2146_0868	1	Kpn2146_0868	1	Kpn2146_0868	2	Kpn2146_0868	2	Kpn2146_0868	0	Kpn2146_0868	1	Kpn2146_0868	2	Kpn2146_0868	0	Kpn2146_0868	0	Kpn2146_0868	0	Kpn2146_0868	0	Kpn2146_0868	0	Kpn2146_0868	0	Kpn2146_0868	0	Kpn2146_0868	0	Kpn2146_0868	0	Kpn2146_0868	0	Kpn2146_0868	0	Kpn2146_0868	0	Kpn2146_0868	0
Kpn2146_0869	0	Kpn2146_0869	0	Kpn2146_0869	0	Kpn2146_0869	0	Kpn2146_0869	0	Kpn2146_0869	0	Kpn2146_0869	0	Kpn2146_0869	2	Kpn2146_0869	2	Kpn2146_0869	0	Kpn2146_0869	0	Kpn2146_0869	2	Kpn2146_0869	0	Kpn2146_0869	0	Kpn2146_0869	0	Kpn2146_0869	0	Kpn2146_0869	0	Kpn2146_0869	0	Kpn2146_0869	0	Kpn2146_0869	0	Kpn2146_0869	0	Kpn2146_0869	0	Kpn2146_0869	0	Kpn2146_0869	0	Kpn2146_0869	0
Kpn2146_0870	1	Kpn2146_0870	0	Kpn2146_0870	1	Kpn2146_0870	5	Kpn2146_0870	1	Kpn2146_0870	2	Kpn2146_0870	5	Kpn2146_0870	1	Kpn2146_0870	3	Kpn2146_0870	16	Kpn2146_0870	4	Kpn2146_0870	14	Kpn2146_0870	1	Kpn2146_0870	0	Kpn2146_0870	0	Kpn2146_0870	0	Kpn2146_0870	0	Kpn2146_0870	0	Kpn2146_0870	0	Kpn2146_0870	0	Kpn2146_0870	1	Kpn2146_0870	0	Kpn2146_0870	3	Kpn2146_0870	0	Kpn2146_0870	0
Kpn2146_0872	4	Kpn2146_0872	8	Kpn2146_0872	13	Kpn2146_0872	16	Kpn2146_0872	12	Kpn2146_0872	4	Kpn2146_0872	16	Kpn2146_0872	17	Kpn2146_0872	13	Kpn2146_0872	40	Kpn2146_0872	20	Kpn2146_0872	27	Kpn2146_0872	0	Kpn2146_0872	0	Kpn2146_0872	0	Kpn2146_0872	0	Kpn2146_0872	0	Kpn2146_0872	3	Kpn2146_0872	3	Kpn2146_0872	2	Kpn2146_0872	5	Kpn2146_0872	1	Kpn2146_0872	5	Kpn2146_0872	0	Kpn2146_0872	0
Kpn2146_0873	0	Kpn2146_0873	0	Kpn2146_0873	0	Kpn2146_0873	0	Kpn2146_0873	0	Kpn2146_0873	0	Kpn2146_0873	1	Kpn2146_0873	0	Kpn2146_0873	0	Kpn2146_0873	6	Kpn2146_0873	1	Kpn2146_0873	2	Kpn2146_0873	0	Kpn2146_0873	0	Kpn2146_0873	0	Kpn2146_0873	0	Kpn2146_0873	0	Kpn2146_0873	0	Kpn2146_0873	0	Kpn2146_0873	0	Kpn2146_0873	0	Kpn2146_0873	0	Kpn2146_0873	0	Kpn2146_0873	0	Kpn2146_0873	0
Kpn2146_0874	0	Kpn2146_0874	0	Kpn2146_0874	0	Kpn2146_0874	0	Kpn2146_0874	0	Kpn2146_0874	0	Kpn2146_0874	0	Kpn2146_0874	0	Kpn2146_0874	0	Kpn2146_0874	2	Kpn2146_0874	0	Kpn2146_0874	1	Kpn2146_0874	0	Kpn2146_0874	0	Kpn2146_0874	0	Kpn2146_0874	0	Kpn2146_0874	0	Kpn2146_0874	0	Kpn2146_0874	0	Kpn2146_0874	0	Kpn2146_0874	0	Kpn2146_0874	0	Kpn2146_0874	0	Kpn2146_0874	0	Kpn2146_0874	0
Kpn2146_0875	0	Kpn2146_0875	0	Kpn2146_0875	0	Kpn2146_0875	0	Kpn2146_0875	0	Kpn2146_0875	0	Kpn2146_0875	0	Kpn2146_0875	0	Kpn2146_0875	0	Kpn2146_0875	1	Kpn2146_0875	1	Kpn2146_0875	0	Kpn2146_0875	0	Kpn2146_0875	0	Kpn2146_0875	0	Kpn2146_0875	0	Kpn2146_0875	0	Kpn2146_0875	0	Kpn2146_0875	0	Kpn2146_0875	0	Kpn2146_0875	1	Kpn2146_0875	0	Kpn2146_0875	0	Kpn2146_0875	0	Kpn2146_0875	0
Kpn2146_0876	1	Kpn2146_0876	3	Kpn2146_0876	4	Kpn2146_0876	1	Kpn2146_0876	0	Kpn2146_0876	1	Kpn2146_0876	3	Kpn2146_0876	3	Kpn2146_0876	1	Kpn2146_0876	4	Kpn2146_0876	3	Kpn2146_0876	2	Kpn2146_0876	0	Kpn2146_0876	0	Kpn2146_0876	0	Kpn2146_0876	0	Kpn2146_0876	0	Kpn2146_0876	0	Kpn2146_0876	0	Kpn2146_0876	0	Kpn2146_0876	0	Kpn2146_0876	0	Kpn2146_0876	0	Kpn2146_0876	0	Kpn2146_0876	0
Kpn2146_0877	1	Kpn2146_0877	1	Kpn2146_0877	4	Kpn2146_0877	5	Kpn2146_0877	2	Kpn2146_0877	2	Kpn2146_0877	5	Kpn2146_0877	1	Kpn2146_0877	3	Kpn2146_0877	2	Kpn2146_0877	5	Kpn2146_0877	7	Kpn2146_0877	0	Kpn2146_0877	0	Kpn2146_0877	0	Kpn2146_0877	0	Kpn2146_0877	0	Kpn2146_0877	0	Kpn2146_0877	0	Kpn2146_0877	0	Kpn2146_0877	1	Kpn2146_0877	0	Kpn2146_0877	0	Kpn2146_0877	0	Kpn2146_0877	0
Kpn2146_0878	0	Kpn2146_0878	1	Kpn2146_0878	0	Kpn2146_0878	2	Kpn2146_0878	1	Kpn2146_0878	1	Kpn2146_0878	2	Kpn2146_0878	0	Kpn2146_0878	2	Kpn2146_0878	3	Kpn2146_0878	0	Kpn2146_0878	1	Kpn2146_0878	0	Kpn2146_0878	0	Kpn2146_0878	0	Kpn2146_0878	0	Kpn2146_0878	0	Kpn2146_0878	0	Kpn2146_0878	0	Kpn2146_0878	0	Kpn2146_0878	2	Kpn2146_0878	0	Kpn2146_0878	0	Kpn2146_0878	0	Kpn2146_0878	0
Kpn2146_0879	1	Kpn2146_0879	2	Kpn2146_0879	0	Kpn2146_0879	0	Kpn2146_0879	2	Kpn2146_0879	0	Kpn2146_0879	0	Kpn2146_0879	1	Kpn2146_0879	2	Kpn2146_0879	3	Kpn2146_0879	4	Kpn2146_0879	8	Kpn2146_0879	0	Kpn2146_0879	0	Kpn2146_0879	0	Kpn2146_0879	0	Kpn2146_0879	0	Kpn2146_0879	0	Kpn2146_0879	0	Kpn2146_0879	0	Kpn2146_0879	0	Kpn2146_0879	1	Kpn2146_0879	1	Kpn2146_0879	0	Kpn2146_0879	0
Kpn2146_0880	0	Kpn2146_0880	0	Kpn2146_0880	1	Kpn2146_0880	0	Kpn2146_0880	0	Kpn2146_0880	0	Kpn2146_0880	2	Kpn2146_0880	0	Kpn2146_0880	1	Kpn2146_0880	6	Kpn2146_0880	2	Kpn2146_0880	3	Kpn2146_0880	0	Kpn2146_0880	0	Kpn2146_0880	0	Kpn2146_0880	0	Kpn2146_0880	0	Kpn2146_0880	0	Kpn2146_0880	0	Kpn2146_0880	0	Kpn2146_0880	0	Kpn2146_0880	0	Kpn2146_0880	0	Kpn2146_0880	0	Kpn2146_0880	0
Kpn2146_0881	1	Kpn2146_0881	1	Kpn2146_0881	2	Kpn2146_0881	4	Kpn2146_0881	1	Kpn2146_0881	1	Kpn2146_0881	7	Kpn2146_0881	6	Kpn2146_0881	1	Kpn2146_0881	9	Kpn2146_0881	2	Kpn2146_0881	9	Kpn2146_0881	0	Kpn2146_0881	0	Kpn2146_0881	0	Kpn2146_0881	0	Kpn2146_0881	0	Kpn2146_0881	0	Kpn2146_0881	0	Kpn2146_0881	0	Kpn2146_0881	1	Kpn2146_0881	1	Kpn2146_0881	0	Kpn2146_0881	0	Kpn2146_0881	0
Kpn2146_0883	47	Kpn2146_0883	98	Kpn2146_0883	63	Kpn2146_0883	33	Kpn2146_0883	22	Kpn2146_0883	25	Kpn2146_0883	25	Kpn2146_0883	13	Kpn2146_0883	14	Kpn2146_0883	45	Kpn2146_0883	38	Kpn2146_0883	64	Kpn2146_0883	1	Kpn2146_0883	0	Kpn2146_0883	0	Kpn2146_0883	0	Kpn2146_0883	0	Kpn2146_0883	1	Kpn2146_0883	0	Kpn2146_0883	0	Kpn2146_0883	6	Kpn2146_0883	1	Kpn2146_0883	5	Kpn2146_0883	0	Kpn2146_0883	0
Kpn2146_0885	30	Kpn2146_0885	55	Kpn2146_0885	50	Kpn2146_0885	41	Kpn2146_0885	20	Kpn2146_0885	22	Kpn2146_0885	43	Kpn2146_0885	16	Kpn2146_0885	16	Kpn2146_0885	15	Kpn2146_0885	6	Kpn2146_0885	20	Kpn2146_0885	0	Kpn2146_0885	0	Kpn2146_0885	0	Kpn2146_0885	0	Kpn2146_0885	1	Kpn2146_0885	0	Kpn2146_0885	0	Kpn2146_0885	0	Kpn2146_0885	1	Kpn2146_0885	0	Kpn2146_0885	1	Kpn2146_0885	0	Kpn2146_0885	1
Kpn2146_0886	7	Kpn2146_0886	15	Kpn2146_0886	9	Kpn2146_0886	4	Kpn2146_0886	4	Kpn2146_0886	9	Kpn2146_0886	9	Kpn2146_0886	5	Kpn2146_0886	10	Kpn2146_0886	6	Kpn2146_0886	1	Kpn2146_0886	4	Kpn2146_0886	0	Kpn2146_0886	0	Kpn2146_0886	0	Kpn2146_0886	0	Kpn2146_0886	0	Kpn2146_0886	0	Kpn2146_0886	0	Kpn2146_0886	1	Kpn2146_0886	0	Kpn2146_0886	2	Kpn2146_0886	0	Kpn2146_0886	2	Kpn2146_0886	1
Kpn2146_0887	10	Kpn2146_0887	15	Kpn2146_0887	19	Kpn2146_0887	23	Kpn2146_0887	4	Kpn2146_0887	13	Kpn2146_0887	34	Kpn2146_0887	12	Kpn2146_0887	14	Kpn2146_0887	15	Kpn2146_0887	5	Kpn2146_0887	19	Kpn2146_0887	1	Kpn2146_0887	0	Kpn2146_0887	0	Kpn2146_0887	1	Kpn2146_0887	0	Kpn2146_0887	0	Kpn2146_0887	1	Kpn2146_0887	1	Kpn2146_0887	1	Kpn2146_0887	1	Kpn2146_0887	2	Kpn2146_0887	0	Kpn2146_0887	0
Kpn2146_0888	0	Kpn2146_0888	0	Kpn2146_0888	0	Kpn2146_0888	0	Kpn2146_0888	0	Kpn2146_0888	0	Kpn2146_0888	1	Kpn2146_0888	0	Kpn2146_0888	0	Kpn2146_0888	41	Kpn2146_0888	44	Kpn2146_0888	36	Kpn2146_0888	0	Kpn2146_0888	0	Kpn2146_0888	0	Kpn2146_0888	0	Kpn2146_0888	0	Kpn2146_0888	0	Kpn2146_0888	0	Kpn2146_0888	0	Kpn2146_0888	8	Kpn2146_0888	6	Kpn2146_0888	0	Kpn2146_0888	0	Kpn2146_0888	0
Kpn2146_0889	0	Kpn2146_0889	1	Kpn2146_0889	1	Kpn2146_0889	1	Kpn2146_0889	2	Kpn2146_0889	1	Kpn2146_0889	2	Kpn2146_0889	3	Kpn2146_0889	0	Kpn2146_0889	0	Kpn2146_0889	1	Kpn2146_0889	3	Kpn2146_0889	0	Kpn2146_0889	0	Kpn2146_0889	0	Kpn2146_0889	0	Kpn2146_0889	0	Kpn2146_0889	0	Kpn2146_0889	0	Kpn2146_0889	0	Kpn2146_0889	0	Kpn2146_0889	1	Kpn2146_0889	1	Kpn2146_0889	0	Kpn2146_0889	0
Kpn2146_0890	0	Kpn2146_0890	3	Kpn2146_0890	0	Kpn2146_0890	1	Kpn2146_0890	3	Kpn2146_0890	6	Kpn2146_0890	5	Kpn2146_0890	3	Kpn2146_0890	0	Kpn2146_0890	2	Kpn2146_0890	1	Kpn2146_0890	7	Kpn2146_0890	0	Kpn2146_0890	0	Kpn2146_0890	0	Kpn2146_0890	0	Kpn2146_0890	0	Kpn2146_0890	0	Kpn2146_0890	0	Kpn2146_0890	0	Kpn2146_0890	0	Kpn2146_0890	0	Kpn2146_0890	1	Kpn2146_0890	0	Kpn2146_0890	0
Kpn2146_0892	6	Kpn2146_0892	7	Kpn2146_0892	6	Kpn2146_0892	12	Kpn2146_0892	5	Kpn2146_0892	9	Kpn2146_0892	32	Kpn2146_0892	18	Kpn2146_0892	15	Kpn2146_0892	11	Kpn2146_0892	6	Kpn2146_0892	15	Kpn2146_0892	1	Kpn2146_0892	0	Kpn2146_0892	0	Kpn2146_0892	0	Kpn2146_0892	0	Kpn2146_0892	0	Kpn2146_0892	0	Kpn2146_0892	0	Kpn2146_0892	2	Kpn2146_0892	3	Kpn2146_0892	0	Kpn2146_0892	0	Kpn2146_0892	1
Kpn2146_0893	0	Kpn2146_0893	3	Kpn2146_0893	1	Kpn2146_0893	5	Kpn2146_0893	6	Kpn2146_0893	1	Kpn2146_0893	12	Kpn2146_0893	11	Kpn2146_0893	10	Kpn2146_0893	14	Kpn2146_0893	9	Kpn2146_0893	14	Kpn2146_0893	0	Kpn2146_0893	0	Kpn2146_0893	0	Kpn2146_0893	0	Kpn2146_0893	0	Kpn2146_0893	1	Kpn2146_0893	1	Kpn2146_0893	0	Kpn2146_0893	1	Kpn2146_0893	0	Kpn2146_0893	0	Kpn2146_0893	0	Kpn2146_0893	0
Kpn2146_0894	0	Kpn2146_0894	3	Kpn2146_0894	0	Kpn2146_0894	4	Kpn2146_0894	1	Kpn2146_0894	0	Kpn2146_0894	2	Kpn2146_0894	2	Kpn2146_0894	0	Kpn2146_0894	3	Kpn2146_0894	1	Kpn2146_0894	2	Kpn2146_0894	0	Kpn2146_0894	0	Kpn2146_0894	0	Kpn2146_0894	0	Kpn2146_0894	0	Kpn2146_0894	0	Kpn2146_0894	0	Kpn2146_0894	1	Kpn2146_0894	0	Kpn2146_0894	0	Kpn2146_0894	0	Kpn2146_0894	0	Kpn2146_0894	0
Kpn2146_0895	1	Kpn2146_0895	1	Kpn2146_0895	2	Kpn2146_0895	0	Kpn2146_0895	3	Kpn2146_0895	4	Kpn2146_0895	4	Kpn2146_0895	3	Kpn2146_0895	6	Kpn2146_0895	3	Kpn2146_0895	1	Kpn2146_0895	3	Kpn2146_0895	0	Kpn2146_0895	0	Kpn2146_0895	1	Kpn2146_0895	0	Kpn2146_0895	0	Kpn2146_0895	1	Kpn2146_0895	0	Kpn2146_0895	0	Kpn2146_0895	0	Kpn2146_0895	0	Kpn2146_0895	0	Kpn2146_0895	0	Kpn2146_0895	0
Kpn2146_0896	0	Kpn2146_0896	0	Kpn2146_0896	1	Kpn2146_0896	0	Kpn2146_0896	0	Kpn2146_0896	1	Kpn2146_0896	3	Kpn2146_0896	2	Kpn2146_0896	1	Kpn2146_0896	3	Kpn2146_0896	1	Kpn2146_0896	1	Kpn2146_0896	0	Kpn2146_0896	0	Kpn2146_0896	0	Kpn2146_0896	0	Kpn2146_0896	0	Kpn2146_0896	0	Kpn2146_0896	0	Kpn2146_0896	0	Kpn2146_0896	1	Kpn2146_0896	0	Kpn2146_0896	0	Kpn2146_0896	0	Kpn2146_0896	0
Kpn2146_0897	0	Kpn2146_0897	0	Kpn2146_0897	1	Kpn2146_0897	1	Kpn2146_0897	0	Kpn2146_0897	0	Kpn2146_0897	1	Kpn2146_0897	1	Kpn2146_0897	1	Kpn2146_0897	0	Kpn2146_0897	4	Kpn2146_0897	4	Kpn2146_0897	0	Kpn2146_0897	0	Kpn2146_0897	0	Kpn2146_0897	0	Kpn2146_0897	0	Kpn2146_0897	0	Kpn2146_0897	0	Kpn2146_0897	0	Kpn2146_0897	0	Kpn2146_0897	0	Kpn2146_0897	0	Kpn2146_0897	0	Kpn2146_0897	0
Kpn2146_0898	0	Kpn2146_0898	0	Kpn2146_0898	0	Kpn2146_0898	0	Kpn2146_0898	0	Kpn2146_0898	0	Kpn2146_0898	0	Kpn2146_0898	0	Kpn2146_0898	0	Kpn2146_0898	0	Kpn2146_0898	1	Kpn2146_0898	0	Kpn2146_0898	0	Kpn2146_0898	0	Kpn2146_0898	0	Kpn2146_0898	0	Kpn2146_0898	0	Kpn2146_0898	0	Kpn2146_0898	0	Kpn2146_0898	0	Kpn2146_0898	0	Kpn2146_0898	0	Kpn2146_0898	0	Kpn2146_0898	0	Kpn2146_0898	0
Kpn2146_0899	0	Kpn2146_0899	0	Kpn2146_0899	0	Kpn2146_0899	0	Kpn2146_0899	1	Kpn2146_0899	0	Kpn2146_0899	0	Kpn2146_0899	3	Kpn2146_0899	0	Kpn2146_0899	0	Kpn2146_0899	0	Kpn2146_0899	0	Kpn2146_0899	0	Kpn2146_0899	0	Kpn2146_0899	0	Kpn2146_0899	0	Kpn2146_0899	0	Kpn2146_0899	0	Kpn2146_0899	0	Kpn2146_0899	0	Kpn2146_0899	1	Kpn2146_0899	0	Kpn2146_0899	0	Kpn2146_0899	0	Kpn2146_0899	0
Kpn2146_0900	1	Kpn2146_0900	0	Kpn2146_0900	0	Kpn2146_0900	0	Kpn2146_0900	1	Kpn2146_0900	1	Kpn2146_0900	1	Kpn2146_0900	0	Kpn2146_0900	0	Kpn2146_0900	2	Kpn2146_0900	1	Kpn2146_0900	1	Kpn2146_0900	0	Kpn2146_0900	0	Kpn2146_0900	0	Kpn2146_0900	0	Kpn2146_0900	0	Kpn2146_0900	0	Kpn2146_0900	0	Kpn2146_0900	0	Kpn2146_0900	0	Kpn2146_0900	0	Kpn2146_0900	0	Kpn2146_0900	0	Kpn2146_0900	0
Kpn2146_0901	6	Kpn2146_0901	15	Kpn2146_0901	5	Kpn2146_0901	24	Kpn2146_0901	12	Kpn2146_0901	12	Kpn2146_0901	42	Kpn2146_0901	30	Kpn2146_0901	39	Kpn2146_0901	27	Kpn2146_0901	23	Kpn2146_0901	49	Kpn2146_0901	0	Kpn2146_0901	0	Kpn2146_0901	0	Kpn2146_0901	0	Kpn2146_0901	0	Kpn2146_0901	0	Kpn2146_0901	1	Kpn2146_0901	1	Kpn2146_0901	3	Kpn2146_0901	2	Kpn2146_0901	4	Kpn2146_0901	0	Kpn2146_0901	0
Kpn2146_0902	1	Kpn2146_0902	1	Kpn2146_0902	0	Kpn2146_0902	3	Kpn2146_0902	2	Kpn2146_0902	0	Kpn2146_0902	5	Kpn2146_0902	1	Kpn2146_0902	5	Kpn2146_0902	14	Kpn2146_0902	5	Kpn2146_0902	18	Kpn2146_0902	0	Kpn2146_0902	0	Kpn2146_0902	0	Kpn2146_0902	0	Kpn2146_0902	0	Kpn2146_0902	0	Kpn2146_0902	0	Kpn2146_0902	0	Kpn2146_0902	0	Kpn2146_0902	0	Kpn2146_0902	1	Kpn2146_0902	0	Kpn2146_0902	0
Kpn2146_0903	3	Kpn2146_0903	7	Kpn2146_0903	5	Kpn2146_0903	4	Kpn2146_0903	2	Kpn2146_0903	3	Kpn2146_0903	17	Kpn2146_0903	9	Kpn2146_0903	2	Kpn2146_0903	4	Kpn2146_0903	4	Kpn2146_0903	12	Kpn2146_0903	0	Kpn2146_0903	1	Kpn2146_0903	0	Kpn2146_0903	0	Kpn2146_0903	1	Kpn2146_0903	0	Kpn2146_0903	0	Kpn2146_0903	0	Kpn2146_0903	2	Kpn2146_0903	1	Kpn2146_0903	0	Kpn2146_0903	0	Kpn2146_0903	0
Kpn2146_0904	0	Kpn2146_0904	4	Kpn2146_0904	1	Kpn2146_0904	2	Kpn2146_0904	4	Kpn2146_0904	3	Kpn2146_0904	3	Kpn2146_0904	3	Kpn2146_0904	3	Kpn2146_0904	5	Kpn2146_0904	3	Kpn2146_0904	5	Kpn2146_0904	0	Kpn2146_0904	0	Kpn2146_0904	0	Kpn2146_0904	0	Kpn2146_0904	0	Kpn2146_0904	0	Kpn2146_0904	0	Kpn2146_0904	0	Kpn2146_0904	0	Kpn2146_0904	0	Kpn2146_0904	1	Kpn2146_0904	0	Kpn2146_0904	0
Kpn2146_0905	0	Kpn2146_0905	4	Kpn2146_0905	3	Kpn2146_0905	3	Kpn2146_0905	1	Kpn2146_0905	7	Kpn2146_0905	10	Kpn2146_0905	8	Kpn2146_0905	5	Kpn2146_0905	13	Kpn2146_0905	13	Kpn2146_0905	16	Kpn2146_0905	0	Kpn2146_0905	0	Kpn2146_0905	0	Kpn2146_0905	0	Kpn2146_0905	0	Kpn2146_0905	1	Kpn2146_0905	0	Kpn2146_0905	1	Kpn2146_0905	1	Kpn2146_0905	0	Kpn2146_0905	0	Kpn2146_0905	0	Kpn2146_0905	0
Kpn2146_0906	4	Kpn2146_0906	3	Kpn2146_0906	3	Kpn2146_0906	3	Kpn2146_0906	1	Kpn2146_0906	1	Kpn2146_0906	3	Kpn2146_0906	1	Kpn2146_0906	7	Kpn2146_0906	9	Kpn2146_0906	11	Kpn2146_0906	18	Kpn2146_0906	0	Kpn2146_0906	0	Kpn2146_0906	0	Kpn2146_0906	0	Kpn2146_0906	0	Kpn2146_0906	0	Kpn2146_0906	1	Kpn2146_0906	0	Kpn2146_0906	0	Kpn2146_0906	1	Kpn2146_0906	1	Kpn2146_0906	0	Kpn2146_0906	0
Kpn2146_0907	0	Kpn2146_0907	4	Kpn2146_0907	0	Kpn2146_0907	1	Kpn2146_0907	0	Kpn2146_0907	2	Kpn2146_0907	0	Kpn2146_0907	1	Kpn2146_0907	0	Kpn2146_0907	2	Kpn2146_0907	0	Kpn2146_0907	2	Kpn2146_0907	0	Kpn2146_0907	0	Kpn2146_0907	0	Kpn2146_0907	0	Kpn2146_0907	0	Kpn2146_0907	0	Kpn2146_0907	0	Kpn2146_0907	0	Kpn2146_0907	0	Kpn2146_0907	0	Kpn2146_0907	0	Kpn2146_0907	0	Kpn2146_0907	0
Kpn2146_0908	0	Kpn2146_0908	0	Kpn2146_0908	8	Kpn2146_0908	4	Kpn2146_0908	8	Kpn2146_0908	5	Kpn2146_0908	11	Kpn2146_0908	11	Kpn2146_0908	9	Kpn2146_0908	4	Kpn2146_0908	1	Kpn2146_0908	2	Kpn2146_0908	0	Kpn2146_0908	0	Kpn2146_0908	0	Kpn2146_0908	0	Kpn2146_0908	0	Kpn2146_0908	0	Kpn2146_0908	0	Kpn2146_0908	0	Kpn2146_0908	1	Kpn2146_0908	0	Kpn2146_0908	0	Kpn2146_0908	0	Kpn2146_0908	0
Kpn2146_0909	0	Kpn2146_0909	0	Kpn2146_0909	1	Kpn2146_0909	1	Kpn2146_0909	0	Kpn2146_0909	2	Kpn2146_0909	3	Kpn2146_0909	0	Kpn2146_0909	2	Kpn2146_0909	4	Kpn2146_0909	1	Kpn2146_0909	3	Kpn2146_0909	0	Kpn2146_0909	0	Kpn2146_0909	0	Kpn2146_0909	0	Kpn2146_0909	0	Kpn2146_0909	1	Kpn2146_0909	0	Kpn2146_0909	0	Kpn2146_0909	0	Kpn2146_0909	0	Kpn2146_0909	0	Kpn2146_0909	0	Kpn2146_0909	0
Kpn2146_0910	3	Kpn2146_0910	2	Kpn2146_0910	0	Kpn2146_0910	2	Kpn2146_0910	4	Kpn2146_0910	0	Kpn2146_0910	6	Kpn2146_0910	5	Kpn2146_0910	1	Kpn2146_0910	7	Kpn2146_0910	3	Kpn2146_0910	7	Kpn2146_0910	0	Kpn2146_0910	0	Kpn2146_0910	0	Kpn2146_0910	0	Kpn2146_0910	0	Kpn2146_0910	1	Kpn2146_0910	0	Kpn2146_0910	0	Kpn2146_0910	1	Kpn2146_0910	0	Kpn2146_0910	0	Kpn2146_0910	0	Kpn2146_0910	0
Kpn2146_0911	0	Kpn2146_0911	2	Kpn2146_0911	3	Kpn2146_0911	1	Kpn2146_0911	6	Kpn2146_0911	1	Kpn2146_0911	1	Kpn2146_0911	1	Kpn2146_0911	0	Kpn2146_0911	2	Kpn2146_0911	0	Kpn2146_0911	4	Kpn2146_0911	0	Kpn2146_0911	0	Kpn2146_0911	0	Kpn2146_0911	0	Kpn2146_0911	0	Kpn2146_0911	0	Kpn2146_0911	0	Kpn2146_0911	0	Kpn2146_0911	0	Kpn2146_0911	0	Kpn2146_0911	1	Kpn2146_0911	0	Kpn2146_0911	0
Kpn2146_0912	0	Kpn2146_0912	0	Kpn2146_0912	1	Kpn2146_0912	0	Kpn2146_0912	0	Kpn2146_0912	2	Kpn2146_0912	2	Kpn2146_0912	2	Kpn2146_0912	1	Kpn2146_0912	5	Kpn2146_0912	4	Kpn2146_0912	4	Kpn2146_0912	0	Kpn2146_0912	0	Kpn2146_0912	0	Kpn2146_0912	0	Kpn2146_0912	0	Kpn2146_0912	0	Kpn2146_0912	0	Kpn2146_0912	0	Kpn2146_0912	1	Kpn2146_0912	0	Kpn2146_0912	0	Kpn2146_0912	0	Kpn2146_0912	0
Kpn2146_0913	0	Kpn2146_0913	1	Kpn2146_0913	0	Kpn2146_0913	1	Kpn2146_0913	0	Kpn2146_0913	4	Kpn2146_0913	1	Kpn2146_0913	0	Kpn2146_0913	0	Kpn2146_0913	1	Kpn2146_0913	0	Kpn2146_0913	1	Kpn2146_0913	0	Kpn2146_0913	0	Kpn2146_0913	0	Kpn2146_0913	0	Kpn2146_0913	0	Kpn2146_0913	0	Kpn2146_0913	0	Kpn2146_0913	0	Kpn2146_0913	0	Kpn2146_0913	0	Kpn2146_0913	0	Kpn2146_0913	0	Kpn2146_0913	0
Kpn2146_0914	11	Kpn2146_0914	1	Kpn2146_0914	11	Kpn2146_0914	9	Kpn2146_0914	3	Kpn2146_0914	9	Kpn2146_0914	11	Kpn2146_0914	17	Kpn2146_0914	10	Kpn2146_0914	22	Kpn2146_0914	7	Kpn2146_0914	15	Kpn2146_0914	0	Kpn2146_0914	0	Kpn2146_0914	0	Kpn2146_0914	0	Kpn2146_0914	1	Kpn2146_0914	0	Kpn2146_0914	0	Kpn2146_0914	0	Kpn2146_0914	0	Kpn2146_0914	2	Kpn2146_0914	1	Kpn2146_0914	0	Kpn2146_0914	0
Kpn2146_0915	2	Kpn2146_0915	1	Kpn2146_0915	2	Kpn2146_0915	0	Kpn2146_0915	1	Kpn2146_0915	3	Kpn2146_0915	2	Kpn2146_0915	2	Kpn2146_0915	0	Kpn2146_0915	1	Kpn2146_0915	0	Kpn2146_0915	2	Kpn2146_0915	0	Kpn2146_0915	0	Kpn2146_0915	0	Kpn2146_0915	0	Kpn2146_0915	0	Kpn2146_0915	0	Kpn2146_0915	0	Kpn2146_0915	0	Kpn2146_0915	0	Kpn2146_0915	0	Kpn2146_0915	0	Kpn2146_0915	0	Kpn2146_0915	0
Kpn2146_0916	9	Kpn2146_0916	16	Kpn2146_0916	9	Kpn2146_0916	30	Kpn2146_0916	28	Kpn2146_0916	17	Kpn2146_0916	52	Kpn2146_0916	36	Kpn2146_0916	32	Kpn2146_0916	32	Kpn2146_0916	15	Kpn2146_0916	47	Kpn2146_0916	1	Kpn2146_0916	0	Kpn2146_0916	0	Kpn2146_0916	0	Kpn2146_0916	1	Kpn2146_0916	1	Kpn2146_0916	1	Kpn2146_0916	1	Kpn2146_0916	4	Kpn2146_0916	4	Kpn2146_0916	2	Kpn2146_0916	0	Kpn2146_0916	0
Kpn2146_0917	7	Kpn2146_0917	6	Kpn2146_0917	5	Kpn2146_0917	12	Kpn2146_0917	5	Kpn2146_0917	6	Kpn2146_0917	19	Kpn2146_0917	11	Kpn2146_0917	22	Kpn2146_0917	34	Kpn2146_0917	41	Kpn2146_0917	83	Kpn2146_0917	0	Kpn2146_0917	0	Kpn2146_0917	1	Kpn2146_0917	0	Kpn2146_0917	1	Kpn2146_0917	0	Kpn2146_0917	0	Kpn2146_0917	1	Kpn2146_0917	2	Kpn2146_0917	5	Kpn2146_0917	4	Kpn2146_0917	0	Kpn2146_0917	0
Kpn2146_0918	1	Kpn2146_0918	0	Kpn2146_0918	1	Kpn2146_0918	0	Kpn2146_0918	1	Kpn2146_0918	1	Kpn2146_0918	1	Kpn2146_0918	1	Kpn2146_0918	1	Kpn2146_0918	1	Kpn2146_0918	0	Kpn2146_0918	0	Kpn2146_0918	0	Kpn2146_0918	0	Kpn2146_0918	0	Kpn2146_0918	0	Kpn2146_0918	0	Kpn2146_0918	0	Kpn2146_0918	0	Kpn2146_0918	0	Kpn2146_0918	0	Kpn2146_0918	0	Kpn2146_0918	1	Kpn2146_0918	0	Kpn2146_0918	0
Kpn2146_0919	1	Kpn2146_0919	1	Kpn2146_0919	1	Kpn2146_0919	2	Kpn2146_0919	1	Kpn2146_0919	3	Kpn2146_0919	2	Kpn2146_0919	0	Kpn2146_0919	3	Kpn2146_0919	13	Kpn2146_0919	4	Kpn2146_0919	7	Kpn2146_0919	0	Kpn2146_0919	0	Kpn2146_0919	0	Kpn2146_0919	0	Kpn2146_0919	0	Kpn2146_0919	0	Kpn2146_0919	0	Kpn2146_0919	0	Kpn2146_0919	1	Kpn2146_0919	0	Kpn2146_0919	1	Kpn2146_0919	0	Kpn2146_0919	0
Kpn2146_0920	0	Kpn2146_0920	0	Kpn2146_0920	0	Kpn2146_0920	0	Kpn2146_0920	0	Kpn2146_0920	0	Kpn2146_0920	0	Kpn2146_0920	0	Kpn2146_0920	1	Kpn2146_0920	6	Kpn2146_0920	4	Kpn2146_0920	4	Kpn2146_0920	0	Kpn2146_0920	0	Kpn2146_0920	0	Kpn2146_0920	0	Kpn2146_0920	0	Kpn2146_0920	0	Kpn2146_0920	0	Kpn2146_0920	0	Kpn2146_0920	0	Kpn2146_0920	0	Kpn2146_0920	0	Kpn2146_0920	0	Kpn2146_0920	0
Kpn2146_0921	0	Kpn2146_0921	0	Kpn2146_0921	0	Kpn2146_0921	0	Kpn2146_0921	0	Kpn2146_0921	0	Kpn2146_0921	0	Kpn2146_0921	0	Kpn2146_0921	0	Kpn2146_0921	2	Kpn2146_0921	0	Kpn2146_0921	1	Kpn2146_0921	0	Kpn2146_0921	0	Kpn2146_0921	0	Kpn2146_0921	0	Kpn2146_0921	0	Kpn2146_0921	0	Kpn2146_0921	0	Kpn2146_0921	0	Kpn2146_0921	0	Kpn2146_0921	0	Kpn2146_0921	0	Kpn2146_0921	0	Kpn2146_0921	0
Kpn2146_0922	0	Kpn2146_0922	0	Kpn2146_0922	0	Kpn2146_0922	0	Kpn2146_0922	0	Kpn2146_0922	0	Kpn2146_0922	1	Kpn2146_0922	0	Kpn2146_0922	0	Kpn2146_0922	0	Kpn2146_0922	0	Kpn2146_0922	1	Kpn2146_0922	0	Kpn2146_0922	0	Kpn2146_0922	0	Kpn2146_0922	0	Kpn2146_0922	0	Kpn2146_0922	0	Kpn2146_0922	0	Kpn2146_0922	0	Kpn2146_0922	0	Kpn2146_0922	0	Kpn2146_0922	0	Kpn2146_0922	0	Kpn2146_0922	0
Kpn2146_0923	0	Kpn2146_0923	0	Kpn2146_0923	0	Kpn2146_0923	0	Kpn2146_0923	0	Kpn2146_0923	0	Kpn2146_0923	0	Kpn2146_0923	0	Kpn2146_0923	0	Kpn2146_0923	3	Kpn2146_0923	0	Kpn2146_0923	1	Kpn2146_0923	0	Kpn2146_0923	0	Kpn2146_0923	0	Kpn2146_0923	0	Kpn2146_0923	0	Kpn2146_0923	0	Kpn2146_0923	0	Kpn2146_0923	0	Kpn2146_0923	0	Kpn2146_0923	0	Kpn2146_0923	0	Kpn2146_0923	0	Kpn2146_0923	0
Kpn2146_0924	0	Kpn2146_0924	0	Kpn2146_0924	0	Kpn2146_0924	0	Kpn2146_0924	0	Kpn2146_0924	0	Kpn2146_0924	0	Kpn2146_0924	1	Kpn2146_0924	0	Kpn2146_0924	1	Kpn2146_0924	1	Kpn2146_0924	2	Kpn2146_0924	0	Kpn2146_0924	0	Kpn2146_0924	0	Kpn2146_0924	0	Kpn2146_0924	0	Kpn2146_0924	0	Kpn2146_0924	0	Kpn2146_0924	0	Kpn2146_0924	0	Kpn2146_0924	1	Kpn2146_0924	0	Kpn2146_0924	0	Kpn2146_0924	0
Kpn2146_0925	0	Kpn2146_0925	0	Kpn2146_0925	0	Kpn2146_0925	0	Kpn2146_0925	0	Kpn2146_0925	0	Kpn2146_0925	0	Kpn2146_0925	0	Kpn2146_0925	0	Kpn2146_0925	1	Kpn2146_0925	0	Kpn2146_0925	0	Kpn2146_0925	0	Kpn2146_0925	0	Kpn2146_0925	0	Kpn2146_0925	0	Kpn2146_0925	0	Kpn2146_0925	0	Kpn2146_0925	0	Kpn2146_0925	0	Kpn2146_0925	0	Kpn2146_0925	0	Kpn2146_0925	0	Kpn2146_0925	0	Kpn2146_0925	0
Kpn2146_0926	0	Kpn2146_0926	0	Kpn2146_0926	0	Kpn2146_0926	0	Kpn2146_0926	0	Kpn2146_0926	0	Kpn2146_0926	0	Kpn2146_0926	0	Kpn2146_0926	0	Kpn2146_0926	2	Kpn2146_0926	1	Kpn2146_0926	1	Kpn2146_0926	0	Kpn2146_0926	0	Kpn2146_0926	0	Kpn2146_0926	0	Kpn2146_0926	0	Kpn2146_0926	0	Kpn2146_0926	0	Kpn2146_0926	0	Kpn2146_0926	0	Kpn2146_0926	1	Kpn2146_0926	0	Kpn2146_0926	0	Kpn2146_0926	0
Kpn2146_0927	0	Kpn2146_0927	0	Kpn2146_0927	0	Kpn2146_0927	0	Kpn2146_0927	0	Kpn2146_0927	0	Kpn2146_0927	0	Kpn2146_0927	0	Kpn2146_0927	0	Kpn2146_0927	0	Kpn2146_0927	0	Kpn2146_0927	0	Kpn2146_0927	0	Kpn2146_0927	0	Kpn2146_0927	0	Kpn2146_0927	0	Kpn2146_0927	0	Kpn2146_0927	0	Kpn2146_0927	0	Kpn2146_0927	0	Kpn2146_0927	1	Kpn2146_0927	0	Kpn2146_0927	0	Kpn2146_0927	0	Kpn2146_0927	0
Kpn2146_0928	0	Kpn2146_0928	0	Kpn2146_0928	0	Kpn2146_0928	0	Kpn2146_0928	0	Kpn2146_0928	0	Kpn2146_0928	0	Kpn2146_0928	0	Kpn2146_0928	0	Kpn2146_0928	3	Kpn2146_0928	0	Kpn2146_0928	0	Kpn2146_0928	0	Kpn2146_0928	0	Kpn2146_0928	0	Kpn2146_0928	0	Kpn2146_0928	0	Kpn2146_0928	0	Kpn2146_0928	0	Kpn2146_0928	0	Kpn2146_0928	0	Kpn2146_0928	0	Kpn2146_0928	0	Kpn2146_0928	0	Kpn2146_0928	0
Kpn2146_0929	1	Kpn2146_0929	1	Kpn2146_0929	0	Kpn2146_0929	0	Kpn2146_0929	0	Kpn2146_0929	0	Kpn2146_0929	1	Kpn2146_0929	0	Kpn2146_0929	0	Kpn2146_0929	2	Kpn2146_0929	0	Kpn2146_0929	2	Kpn2146_0929	0	Kpn2146_0929	0	Kpn2146_0929	0	Kpn2146_0929	0	Kpn2146_0929	0	Kpn2146_0929	0	Kpn2146_0929	0	Kpn2146_0929	0	Kpn2146_0929	0	Kpn2146_0929	0	Kpn2146_0929	0	Kpn2146_0929	0	Kpn2146_0929	0
Kpn2146_0930	0	Kpn2146_0930	0	Kpn2146_0930	0	Kpn2146_0930	0	Kpn2146_0930	0	Kpn2146_0930	0	Kpn2146_0930	0	Kpn2146_0930	0	Kpn2146_0930	0	Kpn2146_0930	2	Kpn2146_0930	0	Kpn2146_0930	1	Kpn2146_0930	0	Kpn2146_0930	0	Kpn2146_0930	0	Kpn2146_0930	0	Kpn2146_0930	0	Kpn2146_0930	0	Kpn2146_0930	0	Kpn2146_0930	0	Kpn2146_0930	1	Kpn2146_0930	0	Kpn2146_0930	0	Kpn2146_0930	0	Kpn2146_0930	0
Kpn2146_0931	0	Kpn2146_0931	0	Kpn2146_0931	0	Kpn2146_0931	0	Kpn2146_0931	1	Kpn2146_0931	0	Kpn2146_0931	3	Kpn2146_0931	3	Kpn2146_0931	0	Kpn2146_0931	2	Kpn2146_0931	2	Kpn2146_0931	2	Kpn2146_0931	0	Kpn2146_0931	0	Kpn2146_0931	0	Kpn2146_0931	0	Kpn2146_0931	0	Kpn2146_0931	0	Kpn2146_0931	1	Kpn2146_0931	0	Kpn2146_0931	0	Kpn2146_0931	0	Kpn2146_0931	0	Kpn2146_0931	0	Kpn2146_0931	0
Kpn2146_0932	0	Kpn2146_0932	0	Kpn2146_0932	0	Kpn2146_0932	0	Kpn2146_0932	0	Kpn2146_0932	0	Kpn2146_0932	1	Kpn2146_0932	0	Kpn2146_0932	0	Kpn2146_0932	0	Kpn2146_0932	0	Kpn2146_0932	0	Kpn2146_0932	0	Kpn2146_0932	0	Kpn2146_0932	0	Kpn2146_0932	0	Kpn2146_0932	0	Kpn2146_0932	1	Kpn2146_0932	0	Kpn2146_0932	0	Kpn2146_0932	0	Kpn2146_0932	0	Kpn2146_0932	0	Kpn2146_0932	0	Kpn2146_0932	0
Kpn2146_0934	0	Kpn2146_0934	0	Kpn2146_0934	0	Kpn2146_0934	0	Kpn2146_0934	0	Kpn2146_0934	0	Kpn2146_0934	0	Kpn2146_0934	1	Kpn2146_0934	3	Kpn2146_0934	3	Kpn2146_0934	1	Kpn2146_0934	4	Kpn2146_0934	0	Kpn2146_0934	0	Kpn2146_0934	0	Kpn2146_0934	0	Kpn2146_0934	0	Kpn2146_0934	0	Kpn2146_0934	0	Kpn2146_0934	0	Kpn2146_0934	1	Kpn2146_0934	1	Kpn2146_0934	0	Kpn2146_0934	0	Kpn2146_0934	0
Kpn2146_0935	0	Kpn2146_0935	0	Kpn2146_0935	0	Kpn2146_0935	1	Kpn2146_0935	0	Kpn2146_0935	0	Kpn2146_0935	0	Kpn2146_0935	2	Kpn2146_0935	0	Kpn2146_0935	3	Kpn2146_0935	0	Kpn2146_0935	0	Kpn2146_0935	0	Kpn2146_0935	0	Kpn2146_0935	0	Kpn2146_0935	0	Kpn2146_0935	0	Kpn2146_0935	0	Kpn2146_0935	0	Kpn2146_0935	0	Kpn2146_0935	0	Kpn2146_0935	0	Kpn2146_0935	0	Kpn2146_0935	0	Kpn2146_0935	0
Kpn2146_0936	2	Kpn2146_0936	3	Kpn2146_0936	3	Kpn2146_0936	9	Kpn2146_0936	4	Kpn2146_0936	0	Kpn2146_0936	12	Kpn2146_0936	5	Kpn2146_0936	4	Kpn2146_0936	8	Kpn2146_0936	4	Kpn2146_0936	5	Kpn2146_0936	0	Kpn2146_0936	0	Kpn2146_0936	0	Kpn2146_0936	0	Kpn2146_0936	0	Kpn2146_0936	0	Kpn2146_0936	1	Kpn2146_0936	0	Kpn2146_0936	0	Kpn2146_0936	0	Kpn2146_0936	4	Kpn2146_0936	0	Kpn2146_0936	0
Kpn2146_0938	7	Kpn2146_0938	19	Kpn2146_0938	19	Kpn2146_0938	17	Kpn2146_0938	13	Kpn2146_0938	13	Kpn2146_0938	23	Kpn2146_0938	21	Kpn2146_0938	7	Kpn2146_0938	14	Kpn2146_0938	8	Kpn2146_0938	17	Kpn2146_0938	1	Kpn2146_0938	1	Kpn2146_0938	0	Kpn2146_0938	0	Kpn2146_0938	0	Kpn2146_0938	0	Kpn2146_0938	0	Kpn2146_0938	0	Kpn2146_0938	1	Kpn2146_0938	1	Kpn2146_0938	1	Kpn2146_0938	0	Kpn2146_0938	0
Kpn2146_0940	21	Kpn2146_0940	47	Kpn2146_0940	39	Kpn2146_0940	62	Kpn2146_0940	43	Kpn2146_0940	50	Kpn2146_0940	26	Kpn2146_0940	23	Kpn2146_0940	22	Kpn2146_0940	10	Kpn2146_0940	2	Kpn2146_0940	12	Kpn2146_0940	0	Kpn2146_0940	1	Kpn2146_0940	0	Kpn2146_0940	2	Kpn2146_0940	4	Kpn2146_0940	0	Kpn2146_0940	1	Kpn2146_0940	3	Kpn2146_0940	0	Kpn2146_0940	1	Kpn2146_0940	1	Kpn2146_0940	0	Kpn2146_0940	0
Kpn2146_0941	0	Kpn2146_0941	2	Kpn2146_0941	3	Kpn2146_0941	6	Kpn2146_0941	2	Kpn2146_0941	3	Kpn2146_0941	4	Kpn2146_0941	0	Kpn2146_0941	2	Kpn2146_0941	3	Kpn2146_0941	0	Kpn2146_0941	0	Kpn2146_0941	0	Kpn2146_0941	0	Kpn2146_0941	0	Kpn2146_0941	0	Kpn2146_0941	0	Kpn2146_0941	0	Kpn2146_0941	0	Kpn2146_0941	0	Kpn2146_0941	0	Kpn2146_0941	0	Kpn2146_0941	0	Kpn2146_0941	0	Kpn2146_0941	0
Kpn2146_0942	0	Kpn2146_0942	1	Kpn2146_0942	3	Kpn2146_0942	1	Kpn2146_0942	1	Kpn2146_0942	7	Kpn2146_0942	0	Kpn2146_0942	0	Kpn2146_0942	0	Kpn2146_0942	3	Kpn2146_0942	1	Kpn2146_0942	0	Kpn2146_0942	0	Kpn2146_0942	0	Kpn2146_0942	0	Kpn2146_0942	0	Kpn2146_0942	0	Kpn2146_0942	0	Kpn2146_0942	0	Kpn2146_0942	0	Kpn2146_0942	0	Kpn2146_0942	0	Kpn2146_0942	0	Kpn2146_0942	0	Kpn2146_0942	0
Kpn2146_0943	1	Kpn2146_0943	5	Kpn2146_0943	2	Kpn2146_0943	4	Kpn2146_0943	5	Kpn2146_0943	3	Kpn2146_0943	1	Kpn2146_0943	0	Kpn2146_0943	1	Kpn2146_0943	8	Kpn2146_0943	2	Kpn2146_0943	2	Kpn2146_0943	0	Kpn2146_0943	0	Kpn2146_0943	0	Kpn2146_0943	0	Kpn2146_0943	0	Kpn2146_0943	0	Kpn2146_0943	0	Kpn2146_0943	0	Kpn2146_0943	1	Kpn2146_0943	0	Kpn2146_0943	0	Kpn2146_0943	0	Kpn2146_0943	0
Kpn2146_0944	2	Kpn2146_0944	4	Kpn2146_0944	1	Kpn2146_0944	3	Kpn2146_0944	3	Kpn2146_0944	5	Kpn2146_0944	3	Kpn2146_0944	1	Kpn2146_0944	1	Kpn2146_0944	7	Kpn2146_0944	4	Kpn2146_0944	10	Kpn2146_0944	0	Kpn2146_0944	0	Kpn2146_0944	0	Kpn2146_0944	0	Kpn2146_0944	0	Kpn2146_0944	0	Kpn2146_0944	0	Kpn2146_0944	0	Kpn2146_0944	0	Kpn2146_0944	0	Kpn2146_0944	1	Kpn2146_0944	0	Kpn2146_0944	0
Kpn2146_0945	1	Kpn2146_0945	5	Kpn2146_0945	2	Kpn2146_0945	4	Kpn2146_0945	6	Kpn2146_0945	2	Kpn2146_0945	5	Kpn2146_0945	5	Kpn2146_0945	2	Kpn2146_0945	3	Kpn2146_0945	2	Kpn2146_0945	7	Kpn2146_0945	0	Kpn2146_0945	0	Kpn2146_0945	0	Kpn2146_0945	0	Kpn2146_0945	0	Kpn2146_0945	0	Kpn2146_0945	0	Kpn2146_0945	0	Kpn2146_0945	0	Kpn2146_0945	1	Kpn2146_0945	0	Kpn2146_0945	0	Kpn2146_0945	0
Kpn2146_0946	2	Kpn2146_0946	10	Kpn2146_0946	3	Kpn2146_0946	8	Kpn2146_0946	4	Kpn2146_0946	10	Kpn2146_0946	16	Kpn2146_0946	9	Kpn2146_0946	13	Kpn2146_0946	32	Kpn2146_0946	38	Kpn2146_0946	64	Kpn2146_0946	0	Kpn2146_0946	0	Kpn2146_0946	0	Kpn2146_0946	0	Kpn2146_0946	0	Kpn2146_0946	0	Kpn2146_0946	0	Kpn2146_0946	1	Kpn2146_0946	4	Kpn2146_0946	3	Kpn2146_0946	5	Kpn2146_0946	0	Kpn2146_0946	0
Kpn2146_0947	0	Kpn2146_0947	0	Kpn2146_0947	0	Kpn2146_0947	1	Kpn2146_0947	4	Kpn2146_0947	1	Kpn2146_0947	0	Kpn2146_0947	2	Kpn2146_0947	2	Kpn2146_0947	2	Kpn2146_0947	0	Kpn2146_0947	4	Kpn2146_0947	0	Kpn2146_0947	0	Kpn2146_0947	0	Kpn2146_0947	0	Kpn2146_0947	1	Kpn2146_0947	0	Kpn2146_0947	0	Kpn2146_0947	0	Kpn2146_0947	0	Kpn2146_0947	0	Kpn2146_0947	0	Kpn2146_0947	0	Kpn2146_0947	0
Kpn2146_0948	0	Kpn2146_0948	0	Kpn2146_0948	0	Kpn2146_0948	0	Kpn2146_0948	1	Kpn2146_0948	1	Kpn2146_0948	5	Kpn2146_0948	0	Kpn2146_0948	0	Kpn2146_0948	2	Kpn2146_0948	1	Kpn2146_0948	2	Kpn2146_0948	0	Kpn2146_0948	0	Kpn2146_0948	0	Kpn2146_0948	0	Kpn2146_0948	0	Kpn2146_0948	0	Kpn2146_0948	0	Kpn2146_0948	0	Kpn2146_0948	0	Kpn2146_0948	0	Kpn2146_0948	0	Kpn2146_0948	0	Kpn2146_0948	0
Kpn2146_0949	2	Kpn2146_0949	0	Kpn2146_0949	4	Kpn2146_0949	0	Kpn2146_0949	1	Kpn2146_0949	1	Kpn2146_0949	3	Kpn2146_0949	3	Kpn2146_0949	2	Kpn2146_0949	5	Kpn2146_0949	1	Kpn2146_0949	7	Kpn2146_0949	0	Kpn2146_0949	0	Kpn2146_0949	0	Kpn2146_0949	0	Kpn2146_0949	0	Kpn2146_0949	0	Kpn2146_0949	0	Kpn2146_0949	0	Kpn2146_0949	1	Kpn2146_0949	0	Kpn2146_0949	1	Kpn2146_0949	0	Kpn2146_0949	0
Kpn2146_0950	2	Kpn2146_0950	4	Kpn2146_0950	1	Kpn2146_0950	3	Kpn2146_0950	0	Kpn2146_0950	1	Kpn2146_0950	8	Kpn2146_0950	2	Kpn2146_0950	4	Kpn2146_0950	6	Kpn2146_0950	3	Kpn2146_0950	8	Kpn2146_0950	0	Kpn2146_0950	0	Kpn2146_0950	0	Kpn2146_0950	1	Kpn2146_0950	0	Kpn2146_0950	1	Kpn2146_0950	0	Kpn2146_0950	0	Kpn2146_0950	0	Kpn2146_0950	0	Kpn2146_0950	0	Kpn2146_0950	0	Kpn2146_0950	0
Kpn2146_0951	15	Kpn2146_0951	28	Kpn2146_0951	15	Kpn2146_0951	19	Kpn2146_0951	11	Kpn2146_0951	12	Kpn2146_0951	36	Kpn2146_0951	24	Kpn2146_0951	22	Kpn2146_0951	199	Kpn2146_0951	109	Kpn2146_0951	208	Kpn2146_0951	0	Kpn2146_0951	0	Kpn2146_0951	0	Kpn2146_0951	0	Kpn2146_0951	1	Kpn2146_0951	1	Kpn2146_0951	1	Kpn2146_0951	2	Kpn2146_0951	15	Kpn2146_0951	16	Kpn2146_0951	16	Kpn2146_0951	0	Kpn2146_0951	0
Kpn2146_0952	0	Kpn2146_0952	1	Kpn2146_0952	2	Kpn2146_0952	3	Kpn2146_0952	1	Kpn2146_0952	0	Kpn2146_0952	7	Kpn2146_0952	3	Kpn2146_0952	10	Kpn2146_0952	4	Kpn2146_0952	1	Kpn2146_0952	5	Kpn2146_0952	0	Kpn2146_0952	0	Kpn2146_0952	0	Kpn2146_0952	0	Kpn2146_0952	0	Kpn2146_0952	0	Kpn2146_0952	0	Kpn2146_0952	1	Kpn2146_0952	0	Kpn2146_0952	1	Kpn2146_0952	1	Kpn2146_0952	0	Kpn2146_0952	0
Kpn2146_0953	2	Kpn2146_0953	19	Kpn2146_0953	12	Kpn2146_0953	8	Kpn2146_0953	4	Kpn2146_0953	7	Kpn2146_0953	52	Kpn2146_0953	39	Kpn2146_0953	35	Kpn2146_0953	7	Kpn2146_0953	2	Kpn2146_0953	14	Kpn2146_0953	0	Kpn2146_0953	0	Kpn2146_0953	0	Kpn2146_0953	0	Kpn2146_0953	0	Kpn2146_0953	2	Kpn2146_0953	1	Kpn2146_0953	2	Kpn2146_0953	1	Kpn2146_0953	0	Kpn2146_0953	0	Kpn2146_0953	0	Kpn2146_0953	0
Kpn2146_0954	6	Kpn2146_0954	6	Kpn2146_0954	7	Kpn2146_0954	11	Kpn2146_0954	5	Kpn2146_0954	7	Kpn2146_0954	14	Kpn2146_0954	12	Kpn2146_0954	10	Kpn2146_0954	8	Kpn2146_0954	2	Kpn2146_0954	11	Kpn2146_0954	0	Kpn2146_0954	0	Kpn2146_0954	0	Kpn2146_0954	1	Kpn2146_0954	0	Kpn2146_0954	0	Kpn2146_0954	0	Kpn2146_0954	0	Kpn2146_0954	1	Kpn2146_0954	1	Kpn2146_0954	0	Kpn2146_0954	0	Kpn2146_0954	0
Kpn2146_0955	1	Kpn2146_0955	1	Kpn2146_0955	4	Kpn2146_0955	3	Kpn2146_0955	3	Kpn2146_0955	2	Kpn2146_0955	9	Kpn2146_0955	4	Kpn2146_0955	6	Kpn2146_0955	4	Kpn2146_0955	1	Kpn2146_0955	1	Kpn2146_0955	0	Kpn2146_0955	0	Kpn2146_0955	0	Kpn2146_0955	0	Kpn2146_0955	0	Kpn2146_0955	2	Kpn2146_0955	0	Kpn2146_0955	0	Kpn2146_0955	2	Kpn2146_0955	1	Kpn2146_0955	0	Kpn2146_0955	0	Kpn2146_0955	0
Kpn2146_0956	8	Kpn2146_0956	18	Kpn2146_0956	5	Kpn2146_0956	8	Kpn2146_0956	7	Kpn2146_0956	12	Kpn2146_0956	14	Kpn2146_0956	10	Kpn2146_0956	12	Kpn2146_0956	14	Kpn2146_0956	7	Kpn2146_0956	17	Kpn2146_0956	0	Kpn2146_0956	0	Kpn2146_0956	0	Kpn2146_0956	0	Kpn2146_0956	0	Kpn2146_0956	0	Kpn2146_0956	1	Kpn2146_0956	1	Kpn2146_0956	1	Kpn2146_0956	0	Kpn2146_0956	1	Kpn2146_0956	0	Kpn2146_0956	0
Kpn2146_0958	28	Kpn2146_0958	60	Kpn2146_0958	27	Kpn2146_0958	45	Kpn2146_0958	29	Kpn2146_0958	28	Kpn2146_0958	49	Kpn2146_0958	21	Kpn2146_0958	32	Kpn2146_0958	13	Kpn2146_0958	9	Kpn2146_0958	28	Kpn2146_0958	1	Kpn2146_0958	1	Kpn2146_0958	0	Kpn2146_0958	0	Kpn2146_0958	0	Kpn2146_0958	2	Kpn2146_0958	1	Kpn2146_0958	1	Kpn2146_0958	2	Kpn2146_0958	1	Kpn2146_0958	2	Kpn2146_0958	0	Kpn2146_0958	0
Kpn2146_0959	46	Kpn2146_0959	56	Kpn2146_0959	44	Kpn2146_0959	40	Kpn2146_0959	31	Kpn2146_0959	23	Kpn2146_0959	44	Kpn2146_0959	22	Kpn2146_0959	29	Kpn2146_0959	5	Kpn2146_0959	1	Kpn2146_0959	11	Kpn2146_0959	1	Kpn2146_0959	0	Kpn2146_0959	0	Kpn2146_0959	1	Kpn2146_0959	1	Kpn2146_0959	1	Kpn2146_0959	0	Kpn2146_0959	0	Kpn2146_0959	0	Kpn2146_0959	0	Kpn2146_0959	0	Kpn2146_0959	0	Kpn2146_0959	1
Kpn2146_0960	4	Kpn2146_0960	9	Kpn2146_0960	2	Kpn2146_0960	8	Kpn2146_0960	6	Kpn2146_0960	4	Kpn2146_0960	6	Kpn2146_0960	5	Kpn2146_0960	4	Kpn2146_0960	14	Kpn2146_0960	6	Kpn2146_0960	23	Kpn2146_0960	0	Kpn2146_0960	0	Kpn2146_0960	0	Kpn2146_0960	0	Kpn2146_0960	0	Kpn2146_0960	0	Kpn2146_0960	0	Kpn2146_0960	0	Kpn2146_0960	0	Kpn2146_0960	0	Kpn2146_0960	0	Kpn2146_0960	0	Kpn2146_0960	0
Kpn2146_0961	6	Kpn2146_0961	4	Kpn2146_0961	3	Kpn2146_0961	8	Kpn2146_0961	5	Kpn2146_0961	7	Kpn2146_0961	9	Kpn2146_0961	10	Kpn2146_0961	4	Kpn2146_0961	4	Kpn2146_0961	5	Kpn2146_0961	14	Kpn2146_0961	0	Kpn2146_0961	0	Kpn2146_0961	0	Kpn2146_0961	1	Kpn2146_0961	0	Kpn2146_0961	0	Kpn2146_0961	2	Kpn2146_0961	0	Kpn2146_0961	2	Kpn2146_0961	1	Kpn2146_0961	1	Kpn2146_0961	0	Kpn2146_0961	0
Kpn2146_0962	2	Kpn2146_0962	5	Kpn2146_0962	1	Kpn2146_0962	6	Kpn2146_0962	5	Kpn2146_0962	4	Kpn2146_0962	4	Kpn2146_0962	3	Kpn2146_0962	3	Kpn2146_0962	6	Kpn2146_0962	7	Kpn2146_0962	7	Kpn2146_0962	0	Kpn2146_0962	0	Kpn2146_0962	0	Kpn2146_0962	0	Kpn2146_0962	0	Kpn2146_0962	0	Kpn2146_0962	0	Kpn2146_0962	0	Kpn2146_0962	1	Kpn2146_0962	0	Kpn2146_0962	0	Kpn2146_0962	0	Kpn2146_0962	0
Kpn2146_0963	6	Kpn2146_0963	11	Kpn2146_0963	11	Kpn2146_0963	7	Kpn2146_0963	5	Kpn2146_0963	12	Kpn2146_0963	25	Kpn2146_0963	6	Kpn2146_0963	13	Kpn2146_0963	5	Kpn2146_0963	3	Kpn2146_0963	6	Kpn2146_0963	0	Kpn2146_0963	0	Kpn2146_0963	0	Kpn2146_0963	0	Kpn2146_0963	0	Kpn2146_0963	0	Kpn2146_0963	0	Kpn2146_0963	0	Kpn2146_0963	0	Kpn2146_0963	0	Kpn2146_0963	0	Kpn2146_0963	0	Kpn2146_0963	0
Kpn2146_0964	2	Kpn2146_0964	8	Kpn2146_0964	5	Kpn2146_0964	9	Kpn2146_0964	7	Kpn2146_0964	3	Kpn2146_0964	3	Kpn2146_0964	3	Kpn2146_0964	3	Kpn2146_0964	2	Kpn2146_0964	1	Kpn2146_0964	1	Kpn2146_0964	0	Kpn2146_0964	0	Kpn2146_0964	0	Kpn2146_0964	0	Kpn2146_0964	0	Kpn2146_0964	0	Kpn2146_0964	0	Kpn2146_0964	0	Kpn2146_0964	0	Kpn2146_0964	0	Kpn2146_0964	0	Kpn2146_0964	0	Kpn2146_0964	0
Kpn2146_0965	23	Kpn2146_0965	41	Kpn2146_0965	29	Kpn2146_0965	26	Kpn2146_0965	20	Kpn2146_0965	42	Kpn2146_0965	37	Kpn2146_0965	19	Kpn2146_0965	33	Kpn2146_0965	257	Kpn2146_0965	117	Kpn2146_0965	214	Kpn2146_0965	0	Kpn2146_0965	0	Kpn2146_0965	0	Kpn2146_0965	0	Kpn2146_0965	1	Kpn2146_0965	1	Kpn2146_0965	3	Kpn2146_0965	3	Kpn2146_0965	18	Kpn2146_0965	11	Kpn2146_0965	10	Kpn2146_0965	0	Kpn2146_0965	0
Kpn2146_0966	18	Kpn2146_0966	41	Kpn2146_0966	20	Kpn2146_0966	34	Kpn2146_0966	27	Kpn2146_0966	27	Kpn2146_0966	53	Kpn2146_0966	26	Kpn2146_0966	26	Kpn2146_0966	13	Kpn2146_0966	5	Kpn2146_0966	17	Kpn2146_0966	0	Kpn2146_0966	0	Kpn2146_0966	0	Kpn2146_0966	1	Kpn2146_0966	0	Kpn2146_0966	1	Kpn2146_0966	1	Kpn2146_0966	1	Kpn2146_0966	3	Kpn2146_0966	2	Kpn2146_0966	2	Kpn2146_0966	0	Kpn2146_0966	0
Kpn2146_0967	18	Kpn2146_0967	23	Kpn2146_0967	16	Kpn2146_0967	13	Kpn2146_0967	13	Kpn2146_0967	15	Kpn2146_0967	16	Kpn2146_0967	12	Kpn2146_0967	11	Kpn2146_0967	2	Kpn2146_0967	2	Kpn2146_0967	5	Kpn2146_0967	1	Kpn2146_0967	0	Kpn2146_0967	0	Kpn2146_0967	0	Kpn2146_0967	0	Kpn2146_0967	1	Kpn2146_0967	0	Kpn2146_0967	0	Kpn2146_0967	0	Kpn2146_0967	0	Kpn2146_0967	0	Kpn2146_0967	0	Kpn2146_0967	0
Kpn2146_0968	19	Kpn2146_0968	30	Kpn2146_0968	12	Kpn2146_0968	27	Kpn2146_0968	26	Kpn2146_0968	23	Kpn2146_0968	38	Kpn2146_0968	25	Kpn2146_0968	22	Kpn2146_0968	32	Kpn2146_0968	18	Kpn2146_0968	22	Kpn2146_0968	1	Kpn2146_0968	0	Kpn2146_0968	1	Kpn2146_0968	0	Kpn2146_0968	0	Kpn2146_0968	0	Kpn2146_0968	0	Kpn2146_0968	0	Kpn2146_0968	1	Kpn2146_0968	3	Kpn2146_0968	3	Kpn2146_0968	0	Kpn2146_0968	0
Kpn2146_0969	6	Kpn2146_0969	8	Kpn2146_0969	6	Kpn2146_0969	7	Kpn2146_0969	6	Kpn2146_0969	10	Kpn2146_0969	9	Kpn2146_0969	3	Kpn2146_0969	7	Kpn2146_0969	21	Kpn2146_0969	19	Kpn2146_0969	23	Kpn2146_0969	0	Kpn2146_0969	0	Kpn2146_0969	0	Kpn2146_0969	0	Kpn2146_0969	0	Kpn2146_0969	0	Kpn2146_0969	0	Kpn2146_0969	1	Kpn2146_0969	2	Kpn2146_0969	1	Kpn2146_0969	0	Kpn2146_0969	0	Kpn2146_0969	0
Kpn2146_0970	7	Kpn2146_0970	16	Kpn2146_0970	8	Kpn2146_0970	6	Kpn2146_0970	7	Kpn2146_0970	8	Kpn2146_0970	7	Kpn2146_0970	3	Kpn2146_0970	4	Kpn2146_0970	6	Kpn2146_0970	3	Kpn2146_0970	2	Kpn2146_0970	0	Kpn2146_0970	0	Kpn2146_0970	0	Kpn2146_0970	0	Kpn2146_0970	0	Kpn2146_0970	0	Kpn2146_0970	1	Kpn2146_0970	0	Kpn2146_0970	1	Kpn2146_0970	0	Kpn2146_0970	0	Kpn2146_0970	0	Kpn2146_0970	0
Kpn2146_0971	2	Kpn2146_0971	4	Kpn2146_0971	3	Kpn2146_0971	3	Kpn2146_0971	4	Kpn2146_0971	5	Kpn2146_0971	3	Kpn2146_0971	2	Kpn2146_0971	2	Kpn2146_0971	8	Kpn2146_0971	0	Kpn2146_0971	4	Kpn2146_0971	0	Kpn2146_0971	0	Kpn2146_0971	0	Kpn2146_0971	0	Kpn2146_0971	0	Kpn2146_0971	0	Kpn2146_0971	0	Kpn2146_0971	1	Kpn2146_0971	0	Kpn2146_0971	0	Kpn2146_0971	0	Kpn2146_0971	0	Kpn2146_0971	0
Kpn2146_0972	1	Kpn2146_0972	2	Kpn2146_0972	0	Kpn2146_0972	2	Kpn2146_0972	1	Kpn2146_0972	5	Kpn2146_0972	1	Kpn2146_0972	1	Kpn2146_0972	4	Kpn2146_0972	3	Kpn2146_0972	1	Kpn2146_0972	1	Kpn2146_0972	0	Kpn2146_0972	0	Kpn2146_0972	0	Kpn2146_0972	0	Kpn2146_0972	0	Kpn2146_0972	0	Kpn2146_0972	0	Kpn2146_0972	0	Kpn2146_0972	0	Kpn2146_0972	0	Kpn2146_0972	0	Kpn2146_0972	0	Kpn2146_0972	0
Kpn2146_0973	14	Kpn2146_0973	15	Kpn2146_0973	20	Kpn2146_0973	18	Kpn2146_0973	12	Kpn2146_0973	11	Kpn2146_0973	22	Kpn2146_0973	9	Kpn2146_0973	20	Kpn2146_0973	14	Kpn2146_0973	8	Kpn2146_0973	11	Kpn2146_0973	0	Kpn2146_0973	0	Kpn2146_0973	1	Kpn2146_0973	0	Kpn2146_0973	0	Kpn2146_0973	1	Kpn2146_0973	0	Kpn2146_0973	0	Kpn2146_0973	5	Kpn2146_0973	0	Kpn2146_0973	0	Kpn2146_0973	0	Kpn2146_0973	0
Kpn2146_0974	5	Kpn2146_0974	11	Kpn2146_0974	8	Kpn2146_0974	8	Kpn2146_0974	13	Kpn2146_0974	11	Kpn2146_0974	15	Kpn2146_0974	8	Kpn2146_0974	11	Kpn2146_0974	6	Kpn2146_0974	1	Kpn2146_0974	9	Kpn2146_0974	0	Kpn2146_0974	0	Kpn2146_0974	0	Kpn2146_0974	0	Kpn2146_0974	0	Kpn2146_0974	0	Kpn2146_0974	0	Kpn2146_0974	0	Kpn2146_0974	0	Kpn2146_0974	2	Kpn2146_0974	0	Kpn2146_0974	0	Kpn2146_0974	0
Kpn2146_0975	0	Kpn2146_0975	3	Kpn2146_0975	3	Kpn2146_0975	4	Kpn2146_0975	3	Kpn2146_0975	3	Kpn2146_0975	6	Kpn2146_0975	2	Kpn2146_0975	3	Kpn2146_0975	8	Kpn2146_0975	1	Kpn2146_0975	13	Kpn2146_0975	0	Kpn2146_0975	0	Kpn2146_0975	0	Kpn2146_0975	0	Kpn2146_0975	0	Kpn2146_0975	1	Kpn2146_0975	0	Kpn2146_0975	0	Kpn2146_0975	0	Kpn2146_0975	0	Kpn2146_0975	2	Kpn2146_0975	0	Kpn2146_0975	0
Kpn2146_0976	0	Kpn2146_0976	1	Kpn2146_0976	1	Kpn2146_0976	3	Kpn2146_0976	0	Kpn2146_0976	2	Kpn2146_0976	1	Kpn2146_0976	0	Kpn2146_0976	0	Kpn2146_0976	2	Kpn2146_0976	1	Kpn2146_0976	3	Kpn2146_0976	0	Kpn2146_0976	0	Kpn2146_0976	0	Kpn2146_0976	0	Kpn2146_0976	0	Kpn2146_0976	0	Kpn2146_0976	0	Kpn2146_0976	0	Kpn2146_0976	0	Kpn2146_0976	0	Kpn2146_0976	1	Kpn2146_0976	0	Kpn2146_0976	0
Kpn2146_0977	1	Kpn2146_0977	1	Kpn2146_0977	0	Kpn2146_0977	1	Kpn2146_0977	0	Kpn2146_0977	3	Kpn2146_0977	2	Kpn2146_0977	0	Kpn2146_0977	0	Kpn2146_0977	3	Kpn2146_0977	4	Kpn2146_0977	1	Kpn2146_0977	0	Kpn2146_0977	0	Kpn2146_0977	0	Kpn2146_0977	0	Kpn2146_0977	0	Kpn2146_0977	0	Kpn2146_0977	0	Kpn2146_0977	0	Kpn2146_0977	0	Kpn2146_0977	0	Kpn2146_0977	0	Kpn2146_0977	0	Kpn2146_0977	0
Kpn2146_0978	0	Kpn2146_0978	1	Kpn2146_0978	0	Kpn2146_0978	4	Kpn2146_0978	0	Kpn2146_0978	0	Kpn2146_0978	5	Kpn2146_0978	4	Kpn2146_0978	1	Kpn2146_0978	7	Kpn2146_0978	1	Kpn2146_0978	4	Kpn2146_0978	0	Kpn2146_0978	0	Kpn2146_0978	0	Kpn2146_0978	0	Kpn2146_0978	0	Kpn2146_0978	0	Kpn2146_0978	0	Kpn2146_0978	0	Kpn2146_0978	2	Kpn2146_0978	0	Kpn2146_0978	0	Kpn2146_0978	0	Kpn2146_0978	0
Kpn2146_0979	1	Kpn2146_0979	5	Kpn2146_0979	3	Kpn2146_0979	11	Kpn2146_0979	1	Kpn2146_0979	3	Kpn2146_0979	13	Kpn2146_0979	13	Kpn2146_0979	11	Kpn2146_0979	17	Kpn2146_0979	11	Kpn2146_0979	21	Kpn2146_0979	0	Kpn2146_0979	0	Kpn2146_0979	0	Kpn2146_0979	0	Kpn2146_0979	2	Kpn2146_0979	0	Kpn2146_0979	2	Kpn2146_0979	0	Kpn2146_0979	2	Kpn2146_0979	1	Kpn2146_0979	2	Kpn2146_0979	0	Kpn2146_0979	0
Kpn2146_0980	3	Kpn2146_0980	3	Kpn2146_0980	2	Kpn2146_0980	2	Kpn2146_0980	0	Kpn2146_0980	3	Kpn2146_0980	9	Kpn2146_0980	5	Kpn2146_0980	9	Kpn2146_0980	11	Kpn2146_0980	9	Kpn2146_0980	10	Kpn2146_0980	0	Kpn2146_0980	0	Kpn2146_0980	0	Kpn2146_0980	0	Kpn2146_0980	0	Kpn2146_0980	0	Kpn2146_0980	0	Kpn2146_0980	1	Kpn2146_0980	1	Kpn2146_0980	1	Kpn2146_0980	4	Kpn2146_0980	0	Kpn2146_0980	0
Kpn2146_0981	1	Kpn2146_0981	4	Kpn2146_0981	0	Kpn2146_0981	4	Kpn2146_0981	1	Kpn2146_0981	1	Kpn2146_0981	4	Kpn2146_0981	0	Kpn2146_0981	5	Kpn2146_0981	0	Kpn2146_0981	3	Kpn2146_0981	4	Kpn2146_0981	0	Kpn2146_0981	0	Kpn2146_0981	0	Kpn2146_0981	0	Kpn2146_0981	0	Kpn2146_0981	0	Kpn2146_0981	0	Kpn2146_0981	0	Kpn2146_0981	0	Kpn2146_0981	0	Kpn2146_0981	0	Kpn2146_0981	0	Kpn2146_0981	0
Kpn2146_0982	1	Kpn2146_0982	2	Kpn2146_0982	3	Kpn2146_0982	1	Kpn2146_0982	1	Kpn2146_0982	4	Kpn2146_0982	9	Kpn2146_0982	5	Kpn2146_0982	3	Kpn2146_0982	4	Kpn2146_0982	1	Kpn2146_0982	4	Kpn2146_0982	0	Kpn2146_0982	0	Kpn2146_0982	0	Kpn2146_0982	0	Kpn2146_0982	0	Kpn2146_0982	0	Kpn2146_0982	0	Kpn2146_0982	2	Kpn2146_0982	1	Kpn2146_0982	0	Kpn2146_0982	0	Kpn2146_0982	0	Kpn2146_0982	0
Kpn2146_0983	0	Kpn2146_0983	2	Kpn2146_0983	0	Kpn2146_0983	0	Kpn2146_0983	0	Kpn2146_0983	1	Kpn2146_0983	1	Kpn2146_0983	0	Kpn2146_0983	1	Kpn2146_0983	3	Kpn2146_0983	0	Kpn2146_0983	0	Kpn2146_0983	0	Kpn2146_0983	0	Kpn2146_0983	0	Kpn2146_0983	0	Kpn2146_0983	0	Kpn2146_0983	0	Kpn2146_0983	0	Kpn2146_0983	0	Kpn2146_0983	0	Kpn2146_0983	0	Kpn2146_0983	0	Kpn2146_0983	0	Kpn2146_0983	0
Kpn2146_0984	3	Kpn2146_0984	12	Kpn2146_0984	8	Kpn2146_0984	8	Kpn2146_0984	6	Kpn2146_0984	10	Kpn2146_0984	11	Kpn2146_0984	9	Kpn2146_0984	7	Kpn2146_0984	5	Kpn2146_0984	2	Kpn2146_0984	5	Kpn2146_0984	0	Kpn2146_0984	0	Kpn2146_0984	0	Kpn2146_0984	0	Kpn2146_0984	1	Kpn2146_0984	1	Kpn2146_0984	1	Kpn2146_0984	0	Kpn2146_0984	1	Kpn2146_0984	0	Kpn2146_0984	0	Kpn2146_0984	0	Kpn2146_0984	0
Kpn2146_0985	1	Kpn2146_0985	0	Kpn2146_0985	2	Kpn2146_0985	3	Kpn2146_0985	1	Kpn2146_0985	1	Kpn2146_0985	1	Kpn2146_0985	1	Kpn2146_0985	1	Kpn2146_0985	2	Kpn2146_0985	4	Kpn2146_0985	2	Kpn2146_0985	0	Kpn2146_0985	0	Kpn2146_0985	0	Kpn2146_0985	0	Kpn2146_0985	0	Kpn2146_0985	0	Kpn2146_0985	0	Kpn2146_0985	0	Kpn2146_0985	0	Kpn2146_0985	0	Kpn2146_0985	0	Kpn2146_0985	0	Kpn2146_0985	0
Kpn2146_0986	0	Kpn2146_0986	4	Kpn2146_0986	4	Kpn2146_0986	4	Kpn2146_0986	0	Kpn2146_0986	3	Kpn2146_0986	1	Kpn2146_0986	1	Kpn2146_0986	1	Kpn2146_0986	0	Kpn2146_0986	1	Kpn2146_0986	0	Kpn2146_0986	0	Kpn2146_0986	0	Kpn2146_0986	0	Kpn2146_0986	0	Kpn2146_0986	0	Kpn2146_0986	0	Kpn2146_0986	0	Kpn2146_0986	0	Kpn2146_0986	0	Kpn2146_0986	0	Kpn2146_0986	0	Kpn2146_0986	0	Kpn2146_0986	0
Kpn2146_0987	1	Kpn2146_0987	5	Kpn2146_0987	4	Kpn2146_0987	8	Kpn2146_0987	1	Kpn2146_0987	4	Kpn2146_0987	6	Kpn2146_0987	3	Kpn2146_0987	3	Kpn2146_0987	3	Kpn2146_0987	1	Kpn2146_0987	1	Kpn2146_0987	0	Kpn2146_0987	0	Kpn2146_0987	0	Kpn2146_0987	0	Kpn2146_0987	0	Kpn2146_0987	0	Kpn2146_0987	0	Kpn2146_0987	0	Kpn2146_0987	0	Kpn2146_0987	0	Kpn2146_0987	0	Kpn2146_0987	0	Kpn2146_0987	0
Kpn2146_0988	1	Kpn2146_0988	0	Kpn2146_0988	0	Kpn2146_0988	0	Kpn2146_0988	1	Kpn2146_0988	1	Kpn2146_0988	1	Kpn2146_0988	0	Kpn2146_0988	1	Kpn2146_0988	2	Kpn2146_0988	0	Kpn2146_0988	1	Kpn2146_0988	0	Kpn2146_0988	0	Kpn2146_0988	0	Kpn2146_0988	0	Kpn2146_0988	0	Kpn2146_0988	0	Kpn2146_0988	0	Kpn2146_0988	1	Kpn2146_0988	0	Kpn2146_0988	0	Kpn2146_0988	0	Kpn2146_0988	0	Kpn2146_0988	0
Kpn2146_0989	1	Kpn2146_0989	3	Kpn2146_0989	2	Kpn2146_0989	2	Kpn2146_0989	0	Kpn2146_0989	3	Kpn2146_0989	1	Kpn2146_0989	1	Kpn2146_0989	1	Kpn2146_0989	10	Kpn2146_0989	10	Kpn2146_0989	20	Kpn2146_0989	0	Kpn2146_0989	0	Kpn2146_0989	0	Kpn2146_0989	0	Kpn2146_0989	0	Kpn2146_0989	0	Kpn2146_0989	0	Kpn2146_0989	0	Kpn2146_0989	2	Kpn2146_0989	1	Kpn2146_0989	0	Kpn2146_0989	0	Kpn2146_0989	0
Kpn2146_0990	3	Kpn2146_0990	7	Kpn2146_0990	0	Kpn2146_0990	3	Kpn2146_0990	1	Kpn2146_0990	2	Kpn2146_0990	6	Kpn2146_0990	1	Kpn2146_0990	5	Kpn2146_0990	9	Kpn2146_0990	9	Kpn2146_0990	4	Kpn2146_0990	0	Kpn2146_0990	0	Kpn2146_0990	0	Kpn2146_0990	0	Kpn2146_0990	0	Kpn2146_0990	0	Kpn2146_0990	1	Kpn2146_0990	0	Kpn2146_0990	1	Kpn2146_0990	0	Kpn2146_0990	0	Kpn2146_0990	0	Kpn2146_0990	0
Kpn2146_0997	0	Kpn2146_0997	1	Kpn2146_0997	0	Kpn2146_0997	0	Kpn2146_0997	1	Kpn2146_0997	2	Kpn2146_0997	2	Kpn2146_0997	0	Kpn2146_0997	0	Kpn2146_0997	3	Kpn2146_0997	1	Kpn2146_0997	2	Kpn2146_0997	0	Kpn2146_0997	0	Kpn2146_0997	0	Kpn2146_0997	0	Kpn2146_0997	0	Kpn2146_0997	0	Kpn2146_0997	0	Kpn2146_0997	0	Kpn2146_0997	0	Kpn2146_0997	0	Kpn2146_0997	0	Kpn2146_0997	0	Kpn2146_0997	0
Kpn2146_0998	1	Kpn2146_0998	2	Kpn2146_0998	1	Kpn2146_0998	3	Kpn2146_0998	0	Kpn2146_0998	0	Kpn2146_0998	5	Kpn2146_0998	1	Kpn2146_0998	1	Kpn2146_0998	10	Kpn2146_0998	8	Kpn2146_0998	17	Kpn2146_0998	0	Kpn2146_0998	1	Kpn2146_0998	0	Kpn2146_0998	0	Kpn2146_0998	0	Kpn2146_0998	0	Kpn2146_0998	0	Kpn2146_0998	0	Kpn2146_0998	1	Kpn2146_0998	2	Kpn2146_0998	0	Kpn2146_0998	0	Kpn2146_0998	0
Kpn2146_0999	0	Kpn2146_0999	0	Kpn2146_0999	0	Kpn2146_0999	1	Kpn2146_0999	0	Kpn2146_0999	1	Kpn2146_0999	0	Kpn2146_0999	0	Kpn2146_0999	0	Kpn2146_0999	3	Kpn2146_0999	3	Kpn2146_0999	2	Kpn2146_0999	0	Kpn2146_0999	0	Kpn2146_0999	0	Kpn2146_0999	0	Kpn2146_0999	0	Kpn2146_0999	0	Kpn2146_0999	0	Kpn2146_0999	0	Kpn2146_0999	0	Kpn2146_0999	0	Kpn2146_0999	1	Kpn2146_0999	0	Kpn2146_0999	0
Kpn2146_1000	7	Kpn2146_1000	1	Kpn2146_1000	5	Kpn2146_1000	4	Kpn2146_1000	2	Kpn2146_1000	2	Kpn2146_1000	23	Kpn2146_1000	17	Kpn2146_1000	9	Kpn2146_1000	21	Kpn2146_1000	17	Kpn2146_1000	24	Kpn2146_1000	0	Kpn2146_1000	0	Kpn2146_1000	0	Kpn2146_1000	0	Kpn2146_1000	0	Kpn2146_1000	1	Kpn2146_1000	0	Kpn2146_1000	0	Kpn2146_1000	0	Kpn2146_1000	1	Kpn2146_1000	0	Kpn2146_1000	0	Kpn2146_1000	0
Kpn2146_1001	0	Kpn2146_1001	1	Kpn2146_1001	1	Kpn2146_1001	0	Kpn2146_1001	0	Kpn2146_1001	1	Kpn2146_1001	1	Kpn2146_1001	0	Kpn2146_1001	1	Kpn2146_1001	1	Kpn2146_1001	2	Kpn2146_1001	0	Kpn2146_1001	0	Kpn2146_1001	0	Kpn2146_1001	0	Kpn2146_1001	0	Kpn2146_1001	0	Kpn2146_1001	0	Kpn2146_1001	0	Kpn2146_1001	0	Kpn2146_1001	0	Kpn2146_1001	1	Kpn2146_1001	0	Kpn2146_1001	0	Kpn2146_1001	0
Kpn2146_1002	28	Kpn2146_1002	45	Kpn2146_1002	48	Kpn2146_1002	79	Kpn2146_1002	58	Kpn2146_1002	99	Kpn2146_1002	88	Kpn2146_1002	62	Kpn2146_1002	61	Kpn2146_1002	93	Kpn2146_1002	71	Kpn2146_1002	152	Kpn2146_1002	1	Kpn2146_1002	0	Kpn2146_1002	1	Kpn2146_1002	1	Kpn2146_1002	1	Kpn2146_1002	1	Kpn2146_1002	2	Kpn2146_1002	2	Kpn2146_1002	9	Kpn2146_1002	7	Kpn2146_1002	8	Kpn2146_1002	0	Kpn2146_1002	0
Kpn2146_1003	4	Kpn2146_1003	2	Kpn2146_1003	3	Kpn2146_1003	4	Kpn2146_1003	5	Kpn2146_1003	2	Kpn2146_1003	5	Kpn2146_1003	1	Kpn2146_1003	7	Kpn2146_1003	5	Kpn2146_1003	2	Kpn2146_1003	7	Kpn2146_1003	0	Kpn2146_1003	0	Kpn2146_1003	0	Kpn2146_1003	0	Kpn2146_1003	0	Kpn2146_1003	0	Kpn2146_1003	0	Kpn2146_1003	1	Kpn2146_1003	0	Kpn2146_1003	0	Kpn2146_1003	0	Kpn2146_1003	0	Kpn2146_1003	0
Kpn2146_1004	0	Kpn2146_1004	1	Kpn2146_1004	1	Kpn2146_1004	1	Kpn2146_1004	0	Kpn2146_1004	0	Kpn2146_1004	6	Kpn2146_1004	1	Kpn2146_1004	0	Kpn2146_1004	5	Kpn2146_1004	1	Kpn2146_1004	6	Kpn2146_1004	0	Kpn2146_1004	0	Kpn2146_1004	0	Kpn2146_1004	0	Kpn2146_1004	0	Kpn2146_1004	0	Kpn2146_1004	0	Kpn2146_1004	1	Kpn2146_1004	0	Kpn2146_1004	1	Kpn2146_1004	0	Kpn2146_1004	0	Kpn2146_1004	0
Kpn2146_1005	0	Kpn2146_1005	2	Kpn2146_1005	2	Kpn2146_1005	1	Kpn2146_1005	3	Kpn2146_1005	1	Kpn2146_1005	6	Kpn2146_1005	2	Kpn2146_1005	0	Kpn2146_1005	4	Kpn2146_1005	1	Kpn2146_1005	4	Kpn2146_1005	0	Kpn2146_1005	0	Kpn2146_1005	0	Kpn2146_1005	0	Kpn2146_1005	0	Kpn2146_1005	0	Kpn2146_1005	0	Kpn2146_1005	0	Kpn2146_1005	0	Kpn2146_1005	0	Kpn2146_1005	1	Kpn2146_1005	0	Kpn2146_1005	0
Kpn2146_1006	1	Kpn2146_1006	7	Kpn2146_1006	7	Kpn2146_1006	1	Kpn2146_1006	4	Kpn2146_1006	8	Kpn2146_1006	16	Kpn2146_1006	8	Kpn2146_1006	8	Kpn2146_1006	24	Kpn2146_1006	7	Kpn2146_1006	22	Kpn2146_1006	0	Kpn2146_1006	0	Kpn2146_1006	0	Kpn2146_1006	0	Kpn2146_1006	0	Kpn2146_1006	0	Kpn2146_1006	1	Kpn2146_1006	0	Kpn2146_1006	1	Kpn2146_1006	1	Kpn2146_1006	2	Kpn2146_1006	0	Kpn2146_1006	0
Kpn2146_1008	0	Kpn2146_1008	0	Kpn2146_1008	1	Kpn2146_1008	0	Kpn2146_1008	0	Kpn2146_1008	2	Kpn2146_1008	1	Kpn2146_1008	2	Kpn2146_1008	0	Kpn2146_1008	4	Kpn2146_1008	4	Kpn2146_1008	3	Kpn2146_1008	0	Kpn2146_1008	0	Kpn2146_1008	0	Kpn2146_1008	0	Kpn2146_1008	0	Kpn2146_1008	0	Kpn2146_1008	0	Kpn2146_1008	0	Kpn2146_1008	0	Kpn2146_1008	1	Kpn2146_1008	0	Kpn2146_1008	0	Kpn2146_1008	0
Kpn2146_1009	0	Kpn2146_1009	0	Kpn2146_1009	0	Kpn2146_1009	0	Kpn2146_1009	0	Kpn2146_1009	1	Kpn2146_1009	1	Kpn2146_1009	0	Kpn2146_1009	1	Kpn2146_1009	1	Kpn2146_1009	0	Kpn2146_1009	3	Kpn2146_1009	0	Kpn2146_1009	0	Kpn2146_1009	0	Kpn2146_1009	0	Kpn2146_1009	0	Kpn2146_1009	0	Kpn2146_1009	0	Kpn2146_1009	0	Kpn2146_1009	0	Kpn2146_1009	0	Kpn2146_1009	0	Kpn2146_1009	0	Kpn2146_1009	0
Kpn2146_1010	0	Kpn2146_1010	0	Kpn2146_1010	0	Kpn2146_1010	0	Kpn2146_1010	0	Kpn2146_1010	0	Kpn2146_1010	1	Kpn2146_1010	1	Kpn2146_1010	2	Kpn2146_1010	2	Kpn2146_1010	0	Kpn2146_1010	1	Kpn2146_1010	0	Kpn2146_1010	0	Kpn2146_1010	0	Kpn2146_1010	0	Kpn2146_1010	0	Kpn2146_1010	0	Kpn2146_1010	0	Kpn2146_1010	0	Kpn2146_1010	0	Kpn2146_1010	0	Kpn2146_1010	0	Kpn2146_1010	0	Kpn2146_1010	0
Kpn2146_1011	2	Kpn2146_1011	0	Kpn2146_1011	1	Kpn2146_1011	2	Kpn2146_1011	1	Kpn2146_1011	3	Kpn2146_1011	7	Kpn2146_1011	6	Kpn2146_1011	2	Kpn2146_1011	3	Kpn2146_1011	1	Kpn2146_1011	4	Kpn2146_1011	0	Kpn2146_1011	0	Kpn2146_1011	0	Kpn2146_1011	0	Kpn2146_1011	0	Kpn2146_1011	0	Kpn2146_1011	0	Kpn2146_1011	0	Kpn2146_1011	0	Kpn2146_1011	0	Kpn2146_1011	0	Kpn2146_1011	0	Kpn2146_1011	0
Kpn2146_1012	2	Kpn2146_1012	5	Kpn2146_1012	3	Kpn2146_1012	3	Kpn2146_1012	4	Kpn2146_1012	0	Kpn2146_1012	1	Kpn2146_1012	5	Kpn2146_1012	7	Kpn2146_1012	6	Kpn2146_1012	2	Kpn2146_1012	6	Kpn2146_1012	0	Kpn2146_1012	0	Kpn2146_1012	0	Kpn2146_1012	0	Kpn2146_1012	0	Kpn2146_1012	0	Kpn2146_1012	0	Kpn2146_1012	0	Kpn2146_1012	1	Kpn2146_1012	0	Kpn2146_1012	0	Kpn2146_1012	0	Kpn2146_1012	0
Kpn2146_1013	1	Kpn2146_1013	1	Kpn2146_1013	1	Kpn2146_1013	3	Kpn2146_1013	3	Kpn2146_1013	1	Kpn2146_1013	3	Kpn2146_1013	5	Kpn2146_1013	6	Kpn2146_1013	2	Kpn2146_1013	0	Kpn2146_1013	6	Kpn2146_1013	0	Kpn2146_1013	0	Kpn2146_1013	1	Kpn2146_1013	0	Kpn2146_1013	0	Kpn2146_1013	0	Kpn2146_1013	0	Kpn2146_1013	0	Kpn2146_1013	1	Kpn2146_1013	0	Kpn2146_1013	0	Kpn2146_1013	0	Kpn2146_1013	0
Kpn2146_1014	3	Kpn2146_1014	7	Kpn2146_1014	11	Kpn2146_1014	10	Kpn2146_1014	9	Kpn2146_1014	6	Kpn2146_1014	20	Kpn2146_1014	14	Kpn2146_1014	13	Kpn2146_1014	8	Kpn2146_1014	8	Kpn2146_1014	12	Kpn2146_1014	0	Kpn2146_1014	0	Kpn2146_1014	0	Kpn2146_1014	0	Kpn2146_1014	0	Kpn2146_1014	0	Kpn2146_1014	1	Kpn2146_1014	0	Kpn2146_1014	1	Kpn2146_1014	0	Kpn2146_1014	0	Kpn2146_1014	0	Kpn2146_1014	0
Kpn2146_1015	2	Kpn2146_1015	7	Kpn2146_1015	3	Kpn2146_1015	13	Kpn2146_1015	6	Kpn2146_1015	10	Kpn2146_1015	26	Kpn2146_1015	12	Kpn2146_1015	18	Kpn2146_1015	9	Kpn2146_1015	3	Kpn2146_1015	18	Kpn2146_1015	0	Kpn2146_1015	0	Kpn2146_1015	0	Kpn2146_1015	1	Kpn2146_1015	0	Kpn2146_1015	0	Kpn2146_1015	0	Kpn2146_1015	1	Kpn2146_1015	0	Kpn2146_1015	0	Kpn2146_1015	1	Kpn2146_1015	0	Kpn2146_1015	0
Kpn2146_1016	1	Kpn2146_1016	0	Kpn2146_1016	1	Kpn2146_1016	4	Kpn2146_1016	4	Kpn2146_1016	9	Kpn2146_1016	7	Kpn2146_1016	3	Kpn2146_1016	3	Kpn2146_1016	12	Kpn2146_1016	2	Kpn2146_1016	9	Kpn2146_1016	0	Kpn2146_1016	0	Kpn2146_1016	0	Kpn2146_1016	0	Kpn2146_1016	1	Kpn2146_1016	1	Kpn2146_1016	0	Kpn2146_1016	0	Kpn2146_1016	0	Kpn2146_1016	1	Kpn2146_1016	0	Kpn2146_1016	0	Kpn2146_1016	0
Kpn2146_1017	4	Kpn2146_1017	2	Kpn2146_1017	3	Kpn2146_1017	3	Kpn2146_1017	6	Kpn2146_1017	6	Kpn2146_1017	4	Kpn2146_1017	6	Kpn2146_1017	3	Kpn2146_1017	4	Kpn2146_1017	0	Kpn2146_1017	2	Kpn2146_1017	0	Kpn2146_1017	0	Kpn2146_1017	0	Kpn2146_1017	0	Kpn2146_1017	0	Kpn2146_1017	0	Kpn2146_1017	0	Kpn2146_1017	0	Kpn2146_1017	0	Kpn2146_1017	0	Kpn2146_1017	0	Kpn2146_1017	0	Kpn2146_1017	0
Kpn2146_1018	0	Kpn2146_1018	2	Kpn2146_1018	0	Kpn2146_1018	2	Kpn2146_1018	0	Kpn2146_1018	1	Kpn2146_1018	4	Kpn2146_1018	2	Kpn2146_1018	0	Kpn2146_1018	1	Kpn2146_1018	0	Kpn2146_1018	1	Kpn2146_1018	0	Kpn2146_1018	0	Kpn2146_1018	0	Kpn2146_1018	0	Kpn2146_1018	0	Kpn2146_1018	0	Kpn2146_1018	0	Kpn2146_1018	0	Kpn2146_1018	0	Kpn2146_1018	0	Kpn2146_1018	0	Kpn2146_1018	0	Kpn2146_1018	0
Kpn2146_1019	0	Kpn2146_1019	1	Kpn2146_1019	0	Kpn2146_1019	2	Kpn2146_1019	3	Kpn2146_1019	3	Kpn2146_1019	1	Kpn2146_1019	0	Kpn2146_1019	0	Kpn2146_1019	2	Kpn2146_1019	1	Kpn2146_1019	3	Kpn2146_1019	0	Kpn2146_1019	0	Kpn2146_1019	0	Kpn2146_1019	0	Kpn2146_1019	0	Kpn2146_1019	0	Kpn2146_1019	0	Kpn2146_1019	0	Kpn2146_1019	0	Kpn2146_1019	0	Kpn2146_1019	0	Kpn2146_1019	0	Kpn2146_1019	0
Kpn2146_1020	3	Kpn2146_1020	4	Kpn2146_1020	3	Kpn2146_1020	9	Kpn2146_1020	6	Kpn2146_1020	3	Kpn2146_1020	11	Kpn2146_1020	7	Kpn2146_1020	6	Kpn2146_1020	10	Kpn2146_1020	3	Kpn2146_1020	6	Kpn2146_1020	0	Kpn2146_1020	0	Kpn2146_1020	0	Kpn2146_1020	0	Kpn2146_1020	0	Kpn2146_1020	3	Kpn2146_1020	0	Kpn2146_1020	0	Kpn2146_1020	1	Kpn2146_1020	0	Kpn2146_1020	0	Kpn2146_1020	0	Kpn2146_1020	0
Kpn2146_1021	0	Kpn2146_1021	1	Kpn2146_1021	1	Kpn2146_1021	0	Kpn2146_1021	0	Kpn2146_1021	0	Kpn2146_1021	0	Kpn2146_1021	0	Kpn2146_1021	0	Kpn2146_1021	0	Kpn2146_1021	1	Kpn2146_1021	0	Kpn2146_1021	0	Kpn2146_1021	0	Kpn2146_1021	0	Kpn2146_1021	0	Kpn2146_1021	0	Kpn2146_1021	0	Kpn2146_1021	0	Kpn2146_1021	0	Kpn2146_1021	0	Kpn2146_1021	0	Kpn2146_1021	0	Kpn2146_1021	0	Kpn2146_1021	0
Kpn2146_1022	2	Kpn2146_1022	2	Kpn2146_1022	1	Kpn2146_1022	4	Kpn2146_1022	0	Kpn2146_1022	0	Kpn2146_1022	1	Kpn2146_1022	0	Kpn2146_1022	1	Kpn2146_1022	1	Kpn2146_1022	1	Kpn2146_1022	2	Kpn2146_1022	0	Kpn2146_1022	0	Kpn2146_1022	0	Kpn2146_1022	0	Kpn2146_1022	0	Kpn2146_1022	0	Kpn2146_1022	0	Kpn2146_1022	0	Kpn2146_1022	1	Kpn2146_1022	0	Kpn2146_1022	0	Kpn2146_1022	0	Kpn2146_1022	0
Kpn2146_1023	1	Kpn2146_1023	1	Kpn2146_1023	2	Kpn2146_1023	6	Kpn2146_1023	1	Kpn2146_1023	2	Kpn2146_1023	8	Kpn2146_1023	5	Kpn2146_1023	3	Kpn2146_1023	23	Kpn2146_1023	8	Kpn2146_1023	17	Kpn2146_1023	0	Kpn2146_1023	0	Kpn2146_1023	0	Kpn2146_1023	0	Kpn2146_1023	0	Kpn2146_1023	0	Kpn2146_1023	0	Kpn2146_1023	1	Kpn2146_1023	1	Kpn2146_1023	1	Kpn2146_1023	1	Kpn2146_1023	0	Kpn2146_1023	0
Kpn2146_1024	0	Kpn2146_1024	0	Kpn2146_1024	0	Kpn2146_1024	0	Kpn2146_1024	1	Kpn2146_1024	0	Kpn2146_1024	0	Kpn2146_1024	0	Kpn2146_1024	0	Kpn2146_1024	1	Kpn2146_1024	1	Kpn2146_1024	0	Kpn2146_1024	0	Kpn2146_1024	0	Kpn2146_1024	0	Kpn2146_1024	0	Kpn2146_1024	0	Kpn2146_1024	0	Kpn2146_1024	0	Kpn2146_1024	0	Kpn2146_1024	0	Kpn2146_1024	0	Kpn2146_1024	0	Kpn2146_1024	0	Kpn2146_1024	0
Kpn2146_1025	2	Kpn2146_1025	12	Kpn2146_1025	5	Kpn2146_1025	8	Kpn2146_1025	2	Kpn2146_1025	8	Kpn2146_1025	19	Kpn2146_1025	12	Kpn2146_1025	9	Kpn2146_1025	3	Kpn2146_1025	2	Kpn2146_1025	7	Kpn2146_1025	0	Kpn2146_1025	0	Kpn2146_1025	0	Kpn2146_1025	0	Kpn2146_1025	0	Kpn2146_1025	0	Kpn2146_1025	0	Kpn2146_1025	2	Kpn2146_1025	1	Kpn2146_1025	0	Kpn2146_1025	1	Kpn2146_1025	0	Kpn2146_1025	0
Kpn2146_1026	2	Kpn2146_1026	5	Kpn2146_1026	4	Kpn2146_1026	4	Kpn2146_1026	2	Kpn2146_1026	3	Kpn2146_1026	9	Kpn2146_1026	4	Kpn2146_1026	7	Kpn2146_1026	35	Kpn2146_1026	10	Kpn2146_1026	20	Kpn2146_1026	0	Kpn2146_1026	1	Kpn2146_1026	0	Kpn2146_1026	1	Kpn2146_1026	0	Kpn2146_1026	0	Kpn2146_1026	0	Kpn2146_1026	1	Kpn2146_1026	3	Kpn2146_1026	2	Kpn2146_1026	1	Kpn2146_1026	0	Kpn2146_1026	0
Kpn2146_1027	0	Kpn2146_1027	4	Kpn2146_1027	3	Kpn2146_1027	7	Kpn2146_1027	3	Kpn2146_1027	3	Kpn2146_1027	6	Kpn2146_1027	2	Kpn2146_1027	6	Kpn2146_1027	17	Kpn2146_1027	10	Kpn2146_1027	18	Kpn2146_1027	0	Kpn2146_1027	0	Kpn2146_1027	0	Kpn2146_1027	0	Kpn2146_1027	0	Kpn2146_1027	0	Kpn2146_1027	0	Kpn2146_1027	0	Kpn2146_1027	2	Kpn2146_1027	1	Kpn2146_1027	0	Kpn2146_1027	0	Kpn2146_1027	0
Kpn2146_1028	6	Kpn2146_1028	14	Kpn2146_1028	3	Kpn2146_1028	6	Kpn2146_1028	5	Kpn2146_1028	5	Kpn2146_1028	38	Kpn2146_1028	11	Kpn2146_1028	25	Kpn2146_1028	5	Kpn2146_1028	5	Kpn2146_1028	10	Kpn2146_1028	0	Kpn2146_1028	0	Kpn2146_1028	0	Kpn2146_1028	0	Kpn2146_1028	1	Kpn2146_1028	2	Kpn2146_1028	1	Kpn2146_1028	0	Kpn2146_1028	3	Kpn2146_1028	1	Kpn2146_1028	0	Kpn2146_1028	0	Kpn2146_1028	0
Kpn2146_1029	0	Kpn2146_1029	0	Kpn2146_1029	0	Kpn2146_1029	2	Kpn2146_1029	1	Kpn2146_1029	0	Kpn2146_1029	2	Kpn2146_1029	0	Kpn2146_1029	2	Kpn2146_1029	1	Kpn2146_1029	3	Kpn2146_1029	3	Kpn2146_1029	0	Kpn2146_1029	0	Kpn2146_1029	0	Kpn2146_1029	0	Kpn2146_1029	0	Kpn2146_1029	0	Kpn2146_1029	0	Kpn2146_1029	0	Kpn2146_1029	1	Kpn2146_1029	0	Kpn2146_1029	1	Kpn2146_1029	0	Kpn2146_1029	0
Kpn2146_1030	0	Kpn2146_1030	0	Kpn2146_1030	0	Kpn2146_1030	0	Kpn2146_1030	0	Kpn2146_1030	0	Kpn2146_1030	0	Kpn2146_1030	0	Kpn2146_1030	0	Kpn2146_1030	4	Kpn2146_1030	2	Kpn2146_1030	5	Kpn2146_1030	0	Kpn2146_1030	0	Kpn2146_1030	0	Kpn2146_1030	0	Kpn2146_1030	0	Kpn2146_1030	0	Kpn2146_1030	0	Kpn2146_1030	0	Kpn2146_1030	0	Kpn2146_1030	0	Kpn2146_1030	0	Kpn2146_1030	0	Kpn2146_1030	0
Kpn2146_1031	0	Kpn2146_1031	2	Kpn2146_1031	0	Kpn2146_1031	0	Kpn2146_1031	0	Kpn2146_1031	1	Kpn2146_1031	0	Kpn2146_1031	0	Kpn2146_1031	0	Kpn2146_1031	3	Kpn2146_1031	1	Kpn2146_1031	1	Kpn2146_1031	0	Kpn2146_1031	0	Kpn2146_1031	0	Kpn2146_1031	0	Kpn2146_1031	0	Kpn2146_1031	0	Kpn2146_1031	0	Kpn2146_1031	0	Kpn2146_1031	0	Kpn2146_1031	0	Kpn2146_1031	0	Kpn2146_1031	0	Kpn2146_1031	0
Kpn2146_1032	0	Kpn2146_1032	0	Kpn2146_1032	0	Kpn2146_1032	0	Kpn2146_1032	0	Kpn2146_1032	0	Kpn2146_1032	1	Kpn2146_1032	0	Kpn2146_1032	0	Kpn2146_1032	2	Kpn2146_1032	0	Kpn2146_1032	1	Kpn2146_1032	0	Kpn2146_1032	0	Kpn2146_1032	0	Kpn2146_1032	0	Kpn2146_1032	0	Kpn2146_1032	0	Kpn2146_1032	0	Kpn2146_1032	0	Kpn2146_1032	0	Kpn2146_1032	0	Kpn2146_1032	0	Kpn2146_1032	0	Kpn2146_1032	0
Kpn2146_1033	0	Kpn2146_1033	0	Kpn2146_1033	0	Kpn2146_1033	0	Kpn2146_1033	1	Kpn2146_1033	2	Kpn2146_1033	0	Kpn2146_1033	1	Kpn2146_1033	1	Kpn2146_1033	2	Kpn2146_1033	0	Kpn2146_1033	3	Kpn2146_1033	0	Kpn2146_1033	0	Kpn2146_1033	0	Kpn2146_1033	0	Kpn2146_1033	0	Kpn2146_1033	0	Kpn2146_1033	0	Kpn2146_1033	0	Kpn2146_1033	0	Kpn2146_1033	0	Kpn2146_1033	0	Kpn2146_1033	0	Kpn2146_1033	0
Kpn2146_1034	0	Kpn2146_1034	1	Kpn2146_1034	0	Kpn2146_1034	0	Kpn2146_1034	0	Kpn2146_1034	0	Kpn2146_1034	6	Kpn2146_1034	2	Kpn2146_1034	4	Kpn2146_1034	3	Kpn2146_1034	0	Kpn2146_1034	1	Kpn2146_1034	0	Kpn2146_1034	0	Kpn2146_1034	0	Kpn2146_1034	0	Kpn2146_1034	0	Kpn2146_1034	0	Kpn2146_1034	0	Kpn2146_1034	0	Kpn2146_1034	0	Kpn2146_1034	1	Kpn2146_1034	0	Kpn2146_1034	0	Kpn2146_1034	0
Kpn2146_1035	1	Kpn2146_1035	5	Kpn2146_1035	2	Kpn2146_1035	12	Kpn2146_1035	8	Kpn2146_1035	8	Kpn2146_1035	38	Kpn2146_1035	21	Kpn2146_1035	27	Kpn2146_1035	20	Kpn2146_1035	8	Kpn2146_1035	44	Kpn2146_1035	0	Kpn2146_1035	0	Kpn2146_1035	0	Kpn2146_1035	0	Kpn2146_1035	1	Kpn2146_1035	1	Kpn2146_1035	0	Kpn2146_1035	0	Kpn2146_1035	4	Kpn2146_1035	2	Kpn2146_1035	0	Kpn2146_1035	0	Kpn2146_1035	0
Kpn2146_1036	0	Kpn2146_1036	0	Kpn2146_1036	0	Kpn2146_1036	1	Kpn2146_1036	2	Kpn2146_1036	3	Kpn2146_1036	5	Kpn2146_1036	2	Kpn2146_1036	1	Kpn2146_1036	5	Kpn2146_1036	1	Kpn2146_1036	7	Kpn2146_1036	0	Kpn2146_1036	0	Kpn2146_1036	0	Kpn2146_1036	0	Kpn2146_1036	0	Kpn2146_1036	0	Kpn2146_1036	0	Kpn2146_1036	0	Kpn2146_1036	1	Kpn2146_1036	0	Kpn2146_1036	0	Kpn2146_1036	0	Kpn2146_1036	0
Kpn2146_1037	1	Kpn2146_1037	0	Kpn2146_1037	0	Kpn2146_1037	0	Kpn2146_1037	1	Kpn2146_1037	1	Kpn2146_1037	0	Kpn2146_1037	0	Kpn2146_1037	0	Kpn2146_1037	0	Kpn2146_1037	0	Kpn2146_1037	0	Kpn2146_1037	0	Kpn2146_1037	0	Kpn2146_1037	0	Kpn2146_1037	0	Kpn2146_1037	0	Kpn2146_1037	0	Kpn2146_1037	0	Kpn2146_1037	0	Kpn2146_1037	0	Kpn2146_1037	0	Kpn2146_1037	0	Kpn2146_1037	0	Kpn2146_1037	0
Kpn2146_1038	1	Kpn2146_1038	0	Kpn2146_1038	1	Kpn2146_1038	0	Kpn2146_1038	0	Kpn2146_1038	0	Kpn2146_1038	1	Kpn2146_1038	3	Kpn2146_1038	0	Kpn2146_1038	1	Kpn2146_1038	1	Kpn2146_1038	2	Kpn2146_1038	0	Kpn2146_1038	0	Kpn2146_1038	0	Kpn2146_1038	0	Kpn2146_1038	0	Kpn2146_1038	0	Kpn2146_1038	0	Kpn2146_1038	0	Kpn2146_1038	1	Kpn2146_1038	0	Kpn2146_1038	0	Kpn2146_1038	0	Kpn2146_1038	0
Kpn2146_1039	0	Kpn2146_1039	1	Kpn2146_1039	0	Kpn2146_1039	0	Kpn2146_1039	0	Kpn2146_1039	1	Kpn2146_1039	4	Kpn2146_1039	0	Kpn2146_1039	1	Kpn2146_1039	3	Kpn2146_1039	1	Kpn2146_1039	5	Kpn2146_1039	0	Kpn2146_1039	0	Kpn2146_1039	0	Kpn2146_1039	0	Kpn2146_1039	0	Kpn2146_1039	0	Kpn2146_1039	0	Kpn2146_1039	0	Kpn2146_1039	0	Kpn2146_1039	1	Kpn2146_1039	1	Kpn2146_1039	0	Kpn2146_1039	0
Kpn2146_1040	0	Kpn2146_1040	0	Kpn2146_1040	0	Kpn2146_1040	1	Kpn2146_1040	0	Kpn2146_1040	0	Kpn2146_1040	0	Kpn2146_1040	1	Kpn2146_1040	0	Kpn2146_1040	0	Kpn2146_1040	0	Kpn2146_1040	0	Kpn2146_1040	0	Kpn2146_1040	0	Kpn2146_1040	0	Kpn2146_1040	0	Kpn2146_1040	0	Kpn2146_1040	0	Kpn2146_1040	0	Kpn2146_1040	0	Kpn2146_1040	0	Kpn2146_1040	0	Kpn2146_1040	0	Kpn2146_1040	0	Kpn2146_1040	0
Kpn2146_1041	0	Kpn2146_1041	1	Kpn2146_1041	0	Kpn2146_1041	0	Kpn2146_1041	0	Kpn2146_1041	1	Kpn2146_1041	0	Kpn2146_1041	1	Kpn2146_1041	1	Kpn2146_1041	2	Kpn2146_1041	0	Kpn2146_1041	2	Kpn2146_1041	0	Kpn2146_1041	0	Kpn2146_1041	0	Kpn2146_1041	0	Kpn2146_1041	0	Kpn2146_1041	0	Kpn2146_1041	0	Kpn2146_1041	0	Kpn2146_1041	0	Kpn2146_1041	0	Kpn2146_1041	0	Kpn2146_1041	0	Kpn2146_1041	0
Kpn2146_1042	0	Kpn2146_1042	0	Kpn2146_1042	0	Kpn2146_1042	0	Kpn2146_1042	0	Kpn2146_1042	0	Kpn2146_1042	1	Kpn2146_1042	0	Kpn2146_1042	0	Kpn2146_1042	0	Kpn2146_1042	0	Kpn2146_1042	0	Kpn2146_1042	0	Kpn2146_1042	0	Kpn2146_1042	0	Kpn2146_1042	0	Kpn2146_1042	0	Kpn2146_1042	0	Kpn2146_1042	0	Kpn2146_1042	0	Kpn2146_1042	0	Kpn2146_1042	0	Kpn2146_1042	0	Kpn2146_1042	0	Kpn2146_1042	0
Kpn2146_1043	1	Kpn2146_1043	1	Kpn2146_1043	3	Kpn2146_1043	4	Kpn2146_1043	0	Kpn2146_1043	0	Kpn2146_1043	5	Kpn2146_1043	5	Kpn2146_1043	5	Kpn2146_1043	14	Kpn2146_1043	7	Kpn2146_1043	20	Kpn2146_1043	0	Kpn2146_1043	0	Kpn2146_1043	0	Kpn2146_1043	0	Kpn2146_1043	0	Kpn2146_1043	0	Kpn2146_1043	0	Kpn2146_1043	0	Kpn2146_1043	1	Kpn2146_1043	0	Kpn2146_1043	1	Kpn2146_1043	0	Kpn2146_1043	0
Kpn2146_1044	0	Kpn2146_1044	0	Kpn2146_1044	0	Kpn2146_1044	2	Kpn2146_1044	1	Kpn2146_1044	0	Kpn2146_1044	5	Kpn2146_1044	1	Kpn2146_1044	1	Kpn2146_1044	2	Kpn2146_1044	2	Kpn2146_1044	2	Kpn2146_1044	0	Kpn2146_1044	0	Kpn2146_1044	0	Kpn2146_1044	0	Kpn2146_1044	0	Kpn2146_1044	0	Kpn2146_1044	0	Kpn2146_1044	0	Kpn2146_1044	0	Kpn2146_1044	0	Kpn2146_1044	0	Kpn2146_1044	0	Kpn2146_1044	0
Kpn2146_1045	1	Kpn2146_1045	1	Kpn2146_1045	2	Kpn2146_1045	0	Kpn2146_1045	1	Kpn2146_1045	1	Kpn2146_1045	2	Kpn2146_1045	0	Kpn2146_1045	1	Kpn2146_1045	3	Kpn2146_1045	2	Kpn2146_1045	0	Kpn2146_1045	0	Kpn2146_1045	0	Kpn2146_1045	0	Kpn2146_1045	0	Kpn2146_1045	0	Kpn2146_1045	0	Kpn2146_1045	0	Kpn2146_1045	0	Kpn2146_1045	2	Kpn2146_1045	0	Kpn2146_1045	0	Kpn2146_1045	0	Kpn2146_1045	0
Kpn2146_1046	0	Kpn2146_1046	2	Kpn2146_1046	0	Kpn2146_1046	0	Kpn2146_1046	0	Kpn2146_1046	2	Kpn2146_1046	1	Kpn2146_1046	1	Kpn2146_1046	0	Kpn2146_1046	2	Kpn2146_1046	0	Kpn2146_1046	3	Kpn2146_1046	0	Kpn2146_1046	0	Kpn2146_1046	0	Kpn2146_1046	0	Kpn2146_1046	0	Kpn2146_1046	0	Kpn2146_1046	0	Kpn2146_1046	0	Kpn2146_1046	0	Kpn2146_1046	1	Kpn2146_1046	0	Kpn2146_1046	0	Kpn2146_1046	0
Kpn2146_1047	0	Kpn2146_1047	4	Kpn2146_1047	0	Kpn2146_1047	2	Kpn2146_1047	3	Kpn2146_1047	2	Kpn2146_1047	3	Kpn2146_1047	3	Kpn2146_1047	3	Kpn2146_1047	5	Kpn2146_1047	0	Kpn2146_1047	5	Kpn2146_1047	0	Kpn2146_1047	0	Kpn2146_1047	0	Kpn2146_1047	0	Kpn2146_1047	0	Kpn2146_1047	0	Kpn2146_1047	0	Kpn2146_1047	0	Kpn2146_1047	2	Kpn2146_1047	0	Kpn2146_1047	1	Kpn2146_1047	0	Kpn2146_1047	0
Kpn2146_1048	0	Kpn2146_1048	0	Kpn2146_1048	0	Kpn2146_1048	0	Kpn2146_1048	0	Kpn2146_1048	0	Kpn2146_1048	0	Kpn2146_1048	0	Kpn2146_1048	1	Kpn2146_1048	2	Kpn2146_1048	0	Kpn2146_1048	1	Kpn2146_1048	0	Kpn2146_1048	0	Kpn2146_1048	0	Kpn2146_1048	0	Kpn2146_1048	0	Kpn2146_1048	0	Kpn2146_1048	0	Kpn2146_1048	0	Kpn2146_1048	0	Kpn2146_1048	0	Kpn2146_1048	0	Kpn2146_1048	0	Kpn2146_1048	0
Kpn2146_1049	0	Kpn2146_1049	1	Kpn2146_1049	5	Kpn2146_1049	1	Kpn2146_1049	3	Kpn2146_1049	7	Kpn2146_1049	13	Kpn2146_1049	6	Kpn2146_1049	10	Kpn2146_1049	3	Kpn2146_1049	3	Kpn2146_1049	9	Kpn2146_1049	0	Kpn2146_1049	0	Kpn2146_1049	0	Kpn2146_1049	0	Kpn2146_1049	0	Kpn2146_1049	0	Kpn2146_1049	1	Kpn2146_1049	0	Kpn2146_1049	0	Kpn2146_1049	0	Kpn2146_1049	1	Kpn2146_1049	0	Kpn2146_1049	0
Kpn2146_1051	1	Kpn2146_1051	6	Kpn2146_1051	4	Kpn2146_1051	3	Kpn2146_1051	3	Kpn2146_1051	1	Kpn2146_1051	3	Kpn2146_1051	2	Kpn2146_1051	3	Kpn2146_1051	2	Kpn2146_1051	0	Kpn2146_1051	2	Kpn2146_1051	0	Kpn2146_1051	0	Kpn2146_1051	0	Kpn2146_1051	0	Kpn2146_1051	1	Kpn2146_1051	0	Kpn2146_1051	0	Kpn2146_1051	0	Kpn2146_1051	0	Kpn2146_1051	0	Kpn2146_1051	0	Kpn2146_1051	0	Kpn2146_1051	0
Kpn2146_1052	2	Kpn2146_1052	2	Kpn2146_1052	0	Kpn2146_1052	4	Kpn2146_1052	3	Kpn2146_1052	1	Kpn2146_1052	9	Kpn2146_1052	2	Kpn2146_1052	1	Kpn2146_1052	9	Kpn2146_1052	4	Kpn2146_1052	11	Kpn2146_1052	0	Kpn2146_1052	0	Kpn2146_1052	0	Kpn2146_1052	0	Kpn2146_1052	0	Kpn2146_1052	0	Kpn2146_1052	0	Kpn2146_1052	1	Kpn2146_1052	0	Kpn2146_1052	0	Kpn2146_1052	0	Kpn2146_1052	0	Kpn2146_1052	0
Kpn2146_1054	1	Kpn2146_1054	1	Kpn2146_1054	0	Kpn2146_1054	1	Kpn2146_1054	0	Kpn2146_1054	1	Kpn2146_1054	2	Kpn2146_1054	0	Kpn2146_1054	3	Kpn2146_1054	3	Kpn2146_1054	1	Kpn2146_1054	12	Kpn2146_1054	0	Kpn2146_1054	0	Kpn2146_1054	0	Kpn2146_1054	0	Kpn2146_1054	0	Kpn2146_1054	0	Kpn2146_1054	0	Kpn2146_1054	0	Kpn2146_1054	3	Kpn2146_1054	0	Kpn2146_1054	0	Kpn2146_1054	0	Kpn2146_1054	0
Kpn2146_1055	4	Kpn2146_1055	13	Kpn2146_1055	5	Kpn2146_1055	4	Kpn2146_1055	4	Kpn2146_1055	9	Kpn2146_1055	20	Kpn2146_1055	9	Kpn2146_1055	14	Kpn2146_1055	13	Kpn2146_1055	4	Kpn2146_1055	27	Kpn2146_1055	0	Kpn2146_1055	0	Kpn2146_1055	0	Kpn2146_1055	0	Kpn2146_1055	0	Kpn2146_1055	0	Kpn2146_1055	1	Kpn2146_1055	3	Kpn2146_1055	0	Kpn2146_1055	1	Kpn2146_1055	0	Kpn2146_1055	0	Kpn2146_1055	0
Kpn2146_1056	0	Kpn2146_1056	0	Kpn2146_1056	1	Kpn2146_1056	0	Kpn2146_1056	0	Kpn2146_1056	0	Kpn2146_1056	2	Kpn2146_1056	1	Kpn2146_1056	1	Kpn2146_1056	2	Kpn2146_1056	1	Kpn2146_1056	0	Kpn2146_1056	0	Kpn2146_1056	0	Kpn2146_1056	0	Kpn2146_1056	0	Kpn2146_1056	0	Kpn2146_1056	0	Kpn2146_1056	0	Kpn2146_1056	0	Kpn2146_1056	1	Kpn2146_1056	0	Kpn2146_1056	0	Kpn2146_1056	0	Kpn2146_1056	0
Kpn2146_1057	0	Kpn2146_1057	0	Kpn2146_1057	0	Kpn2146_1057	2	Kpn2146_1057	2	Kpn2146_1057	0	Kpn2146_1057	0	Kpn2146_1057	0	Kpn2146_1057	3	Kpn2146_1057	4	Kpn2146_1057	2	Kpn2146_1057	4	Kpn2146_1057	0	Kpn2146_1057	0	Kpn2146_1057	0	Kpn2146_1057	0	Kpn2146_1057	0	Kpn2146_1057	0	Kpn2146_1057	0	Kpn2146_1057	0	Kpn2146_1057	0	Kpn2146_1057	1	Kpn2146_1057	0	Kpn2146_1057	0	Kpn2146_1057	0
Kpn2146_1059	0	Kpn2146_1059	0	Kpn2146_1059	0	Kpn2146_1059	0	Kpn2146_1059	0	Kpn2146_1059	0	Kpn2146_1059	0	Kpn2146_1059	0	Kpn2146_1059	0	Kpn2146_1059	1	Kpn2146_1059	0	Kpn2146_1059	2	Kpn2146_1059	0	Kpn2146_1059	0	Kpn2146_1059	0	Kpn2146_1059	0	Kpn2146_1059	0	Kpn2146_1059	0	Kpn2146_1059	0	Kpn2146_1059	0	Kpn2146_1059	0	Kpn2146_1059	0	Kpn2146_1059	1	Kpn2146_1059	0	Kpn2146_1059	0
Kpn2146_1060	0	Kpn2146_1060	0	Kpn2146_1060	0	Kpn2146_1060	0	Kpn2146_1060	0	Kpn2146_1060	0	Kpn2146_1060	0	Kpn2146_1060	0	Kpn2146_1060	0	Kpn2146_1060	0	Kpn2146_1060	0	Kpn2146_1060	0	Kpn2146_1060	0	Kpn2146_1060	0	Kpn2146_1060	0	Kpn2146_1060	0	Kpn2146_1060	0	Kpn2146_1060	0	Kpn2146_1060	0	Kpn2146_1060	0	Kpn2146_1060	0	Kpn2146_1060	0	Kpn2146_1060	0	Kpn2146_1060	0	Kpn2146_1060	0
Kpn2146_1061	0	Kpn2146_1061	0	Kpn2146_1061	0	Kpn2146_1061	0	Kpn2146_1061	0	Kpn2146_1061	0	Kpn2146_1061	1	Kpn2146_1061	1	Kpn2146_1061	0	Kpn2146_1061	0	Kpn2146_1061	1	Kpn2146_1061	2	Kpn2146_1061	0	Kpn2146_1061	0	Kpn2146_1061	0	Kpn2146_1061	0	Kpn2146_1061	0	Kpn2146_1061	0	Kpn2146_1061	0	Kpn2146_1061	0	Kpn2146_1061	0	Kpn2146_1061	0	Kpn2146_1061	0	Kpn2146_1061	0	Kpn2146_1061	0
Kpn2146_1062	0	Kpn2146_1062	0	Kpn2146_1062	0	Kpn2146_1062	0	Kpn2146_1062	0	Kpn2146_1062	0	Kpn2146_1062	0	Kpn2146_1062	0	Kpn2146_1062	0	Kpn2146_1062	1	Kpn2146_1062	0	Kpn2146_1062	1	Kpn2146_1062	0	Kpn2146_1062	0	Kpn2146_1062	0	Kpn2146_1062	0	Kpn2146_1062	0	Kpn2146_1062	0	Kpn2146_1062	0	Kpn2146_1062	0	Kpn2146_1062	0	Kpn2146_1062	0	Kpn2146_1062	0	Kpn2146_1062	0	Kpn2146_1062	0
Kpn2146_1063	3	Kpn2146_1063	5	Kpn2146_1063	3	Kpn2146_1063	7	Kpn2146_1063	0	Kpn2146_1063	0	Kpn2146_1063	11	Kpn2146_1063	14	Kpn2146_1063	14	Kpn2146_1063	6	Kpn2146_1063	8	Kpn2146_1063	5	Kpn2146_1063	0	Kpn2146_1063	0	Kpn2146_1063	0	Kpn2146_1063	0	Kpn2146_1063	0	Kpn2146_1063	0	Kpn2146_1063	0	Kpn2146_1063	0	Kpn2146_1063	1	Kpn2146_1063	0	Kpn2146_1063	1	Kpn2146_1063	0	Kpn2146_1063	0
Kpn2146_1064	1	Kpn2146_1064	4	Kpn2146_1064	2	Kpn2146_1064	3	Kpn2146_1064	0	Kpn2146_1064	8	Kpn2146_1064	3	Kpn2146_1064	2	Kpn2146_1064	4	Kpn2146_1064	1	Kpn2146_1064	0	Kpn2146_1064	1	Kpn2146_1064	0	Kpn2146_1064	0	Kpn2146_1064	0	Kpn2146_1064	0	Kpn2146_1064	0	Kpn2146_1064	0	Kpn2146_1064	0	Kpn2146_1064	0	Kpn2146_1064	0	Kpn2146_1064	0	Kpn2146_1064	0	Kpn2146_1064	0	Kpn2146_1064	0
Kpn2146_1065	0	Kpn2146_1065	0	Kpn2146_1065	0	Kpn2146_1065	0	Kpn2146_1065	0	Kpn2146_1065	2	Kpn2146_1065	0	Kpn2146_1065	0	Kpn2146_1065	0	Kpn2146_1065	0	Kpn2146_1065	1	Kpn2146_1065	0	Kpn2146_1065	0	Kpn2146_1065	0	Kpn2146_1065	0	Kpn2146_1065	0	Kpn2146_1065	0	Kpn2146_1065	0	Kpn2146_1065	0	Kpn2146_1065	0	Kpn2146_1065	0	Kpn2146_1065	0	Kpn2146_1065	0	Kpn2146_1065	0	Kpn2146_1065	0
Kpn2146_1066	1	Kpn2146_1066	0	Kpn2146_1066	0	Kpn2146_1066	2	Kpn2146_1066	1	Kpn2146_1066	2	Kpn2146_1066	0	Kpn2146_1066	0	Kpn2146_1066	1	Kpn2146_1066	2	Kpn2146_1066	0	Kpn2146_1066	5	Kpn2146_1066	0	Kpn2146_1066	0	Kpn2146_1066	0	Kpn2146_1066	0	Kpn2146_1066	0	Kpn2146_1066	0	Kpn2146_1066	1	Kpn2146_1066	0	Kpn2146_1066	1	Kpn2146_1066	0	Kpn2146_1066	1	Kpn2146_1066	0	Kpn2146_1066	0
Kpn2146_1067	0	Kpn2146_1067	0	Kpn2146_1067	0	Kpn2146_1067	4	Kpn2146_1067	0	Kpn2146_1067	0	Kpn2146_1067	0	Kpn2146_1067	0	Kpn2146_1067	0	Kpn2146_1067	2	Kpn2146_1067	2	Kpn2146_1067	2	Kpn2146_1067	0	Kpn2146_1067	0	Kpn2146_1067	0	Kpn2146_1067	0	Kpn2146_1067	0	Kpn2146_1067	0	Kpn2146_1067	0	Kpn2146_1067	0	Kpn2146_1067	1	Kpn2146_1067	0	Kpn2146_1067	1	Kpn2146_1067	0	Kpn2146_1067	0
Kpn2146_1068	2	Kpn2146_1068	0	Kpn2146_1068	1	Kpn2146_1068	2	Kpn2146_1068	0	Kpn2146_1068	0	Kpn2146_1068	0	Kpn2146_1068	1	Kpn2146_1068	0	Kpn2146_1068	2	Kpn2146_1068	0	Kpn2146_1068	3	Kpn2146_1068	0	Kpn2146_1068	0	Kpn2146_1068	1	Kpn2146_1068	0	Kpn2146_1068	0	Kpn2146_1068	1	Kpn2146_1068	0	Kpn2146_1068	0	Kpn2146_1068	0	Kpn2146_1068	0	Kpn2146_1068	0	Kpn2146_1068	0	Kpn2146_1068	0
Kpn2146_1069	0	Kpn2146_1069	0	Kpn2146_1069	0	Kpn2146_1069	0	Kpn2146_1069	0	Kpn2146_1069	0	Kpn2146_1069	0	Kpn2146_1069	0	Kpn2146_1069	0	Kpn2146_1069	3	Kpn2146_1069	0	Kpn2146_1069	2	Kpn2146_1069	0	Kpn2146_1069	0	Kpn2146_1069	0	Kpn2146_1069	0	Kpn2146_1069	1	Kpn2146_1069	0	Kpn2146_1069	0	Kpn2146_1069	0	Kpn2146_1069	1	Kpn2146_1069	0	Kpn2146_1069	0	Kpn2146_1069	0	Kpn2146_1069	0
Kpn2146_1070	0	Kpn2146_1070	0	Kpn2146_1070	0	Kpn2146_1070	0	Kpn2146_1070	0	Kpn2146_1070	0	Kpn2146_1070	0	Kpn2146_1070	0	Kpn2146_1070	0	Kpn2146_1070	1	Kpn2146_1070	0	Kpn2146_1070	0	Kpn2146_1070	0	Kpn2146_1070	0	Kpn2146_1070	0	Kpn2146_1070	0	Kpn2146_1070	0	Kpn2146_1070	0	Kpn2146_1070	0	Kpn2146_1070	0	Kpn2146_1070	0	Kpn2146_1070	0	Kpn2146_1070	0	Kpn2146_1070	0	Kpn2146_1070	0
Kpn2146_1071	0	Kpn2146_1071	0	Kpn2146_1071	0	Kpn2146_1071	0	Kpn2146_1071	0	Kpn2146_1071	0	Kpn2146_1071	0	Kpn2146_1071	0	Kpn2146_1071	0	Kpn2146_1071	0	Kpn2146_1071	0	Kpn2146_1071	0	Kpn2146_1071	0	Kpn2146_1071	0	Kpn2146_1071	0	Kpn2146_1071	0	Kpn2146_1071	0	Kpn2146_1071	0	Kpn2146_1071	0	Kpn2146_1071	0	Kpn2146_1071	1	Kpn2146_1071	0	Kpn2146_1071	1	Kpn2146_1071	0	Kpn2146_1071	0
Kpn2146_1072	0	Kpn2146_1072	0	Kpn2146_1072	0	Kpn2146_1072	1	Kpn2146_1072	0	Kpn2146_1072	0	Kpn2146_1072	0	Kpn2146_1072	1	Kpn2146_1072	1	Kpn2146_1072	0	Kpn2146_1072	0	Kpn2146_1072	1	Kpn2146_1072	0	Kpn2146_1072	0	Kpn2146_1072	0	Kpn2146_1072	0	Kpn2146_1072	0	Kpn2146_1072	0	Kpn2146_1072	0	Kpn2146_1072	0	Kpn2146_1072	0	Kpn2146_1072	0	Kpn2146_1072	0	Kpn2146_1072	0	Kpn2146_1072	0
Kpn2146_1073	0	Kpn2146_1073	0	Kpn2146_1073	2	Kpn2146_1073	0	Kpn2146_1073	0	Kpn2146_1073	0	Kpn2146_1073	0	Kpn2146_1073	1	Kpn2146_1073	2	Kpn2146_1073	0	Kpn2146_1073	1	Kpn2146_1073	2	Kpn2146_1073	0	Kpn2146_1073	0	Kpn2146_1073	0	Kpn2146_1073	0	Kpn2146_1073	0	Kpn2146_1073	0	Kpn2146_1073	0	Kpn2146_1073	0	Kpn2146_1073	0	Kpn2146_1073	0	Kpn2146_1073	1	Kpn2146_1073	0	Kpn2146_1073	0
Kpn2146_1074	0	Kpn2146_1074	0	Kpn2146_1074	0	Kpn2146_1074	0	Kpn2146_1074	1	Kpn2146_1074	0	Kpn2146_1074	2	Kpn2146_1074	0	Kpn2146_1074	1	Kpn2146_1074	1	Kpn2146_1074	0	Kpn2146_1074	0	Kpn2146_1074	0	Kpn2146_1074	0	Kpn2146_1074	0	Kpn2146_1074	0	Kpn2146_1074	0	Kpn2146_1074	0	Kpn2146_1074	0	Kpn2146_1074	0	Kpn2146_1074	0	Kpn2146_1074	0	Kpn2146_1074	0	Kpn2146_1074	0	Kpn2146_1074	0
Kpn2146_1075	0	Kpn2146_1075	0	Kpn2146_1075	1	Kpn2146_1075	0	Kpn2146_1075	0	Kpn2146_1075	0	Kpn2146_1075	0	Kpn2146_1075	0	Kpn2146_1075	0	Kpn2146_1075	0	Kpn2146_1075	0	Kpn2146_1075	0	Kpn2146_1075	0	Kpn2146_1075	0	Kpn2146_1075	0	Kpn2146_1075	0	Kpn2146_1075	0	Kpn2146_1075	0	Kpn2146_1075	0	Kpn2146_1075	0	Kpn2146_1075	0	Kpn2146_1075	0	Kpn2146_1075	0	Kpn2146_1075	0	Kpn2146_1075	0
Kpn2146_1076	0	Kpn2146_1076	1	Kpn2146_1076	0	Kpn2146_1076	0	Kpn2146_1076	0	Kpn2146_1076	0	Kpn2146_1076	0	Kpn2146_1076	0	Kpn2146_1076	0	Kpn2146_1076	1	Kpn2146_1076	0	Kpn2146_1076	2	Kpn2146_1076	0	Kpn2146_1076	0	Kpn2146_1076	0	Kpn2146_1076	0	Kpn2146_1076	0	Kpn2146_1076	0	Kpn2146_1076	0	Kpn2146_1076	0	Kpn2146_1076	0	Kpn2146_1076	0	Kpn2146_1076	1	Kpn2146_1076	0	Kpn2146_1076	0
Kpn2146_1077	0	Kpn2146_1077	0	Kpn2146_1077	1	Kpn2146_1077	0	Kpn2146_1077	0	Kpn2146_1077	0	Kpn2146_1077	0	Kpn2146_1077	1	Kpn2146_1077	0	Kpn2146_1077	5	Kpn2146_1077	0	Kpn2146_1077	0	Kpn2146_1077	0	Kpn2146_1077	0	Kpn2146_1077	0	Kpn2146_1077	0	Kpn2146_1077	0	Kpn2146_1077	0	Kpn2146_1077	0	Kpn2146_1077	0	Kpn2146_1077	0	Kpn2146_1077	0	Kpn2146_1077	0	Kpn2146_1077	0	Kpn2146_1077	0
Kpn2146_1078	0	Kpn2146_1078	0	Kpn2146_1078	0	Kpn2146_1078	0	Kpn2146_1078	0	Kpn2146_1078	0	Kpn2146_1078	0	Kpn2146_1078	0	Kpn2146_1078	0	Kpn2146_1078	0	Kpn2146_1078	0	Kpn2146_1078	1	Kpn2146_1078	0	Kpn2146_1078	0	Kpn2146_1078	0	Kpn2146_1078	0	Kpn2146_1078	0	Kpn2146_1078	0	Kpn2146_1078	0	Kpn2146_1078	0	Kpn2146_1078	0	Kpn2146_1078	0	Kpn2146_1078	1	Kpn2146_1078	0	Kpn2146_1078	0
Kpn2146_1080	0	Kpn2146_1080	0	Kpn2146_1080	0	Kpn2146_1080	0	Kpn2146_1080	0	Kpn2146_1080	0	Kpn2146_1080	1	Kpn2146_1080	1	Kpn2146_1080	0	Kpn2146_1080	4	Kpn2146_1080	2	Kpn2146_1080	2	Kpn2146_1080	0	Kpn2146_1080	0	Kpn2146_1080	0	Kpn2146_1080	0	Kpn2146_1080	0	Kpn2146_1080	0	Kpn2146_1080	0	Kpn2146_1080	0	Kpn2146_1080	0	Kpn2146_1080	0	Kpn2146_1080	0	Kpn2146_1080	0	Kpn2146_1080	0
Kpn2146_1081	0	Kpn2146_1081	0	Kpn2146_1081	1	Kpn2146_1081	0	Kpn2146_1081	0	Kpn2146_1081	0	Kpn2146_1081	2	Kpn2146_1081	0	Kpn2146_1081	0	Kpn2146_1081	3	Kpn2146_1081	2	Kpn2146_1081	2	Kpn2146_1081	0	Kpn2146_1081	0	Kpn2146_1081	0	Kpn2146_1081	0	Kpn2146_1081	0	Kpn2146_1081	0	Kpn2146_1081	0	Kpn2146_1081	0	Kpn2146_1081	0	Kpn2146_1081	1	Kpn2146_1081	0	Kpn2146_1081	0	Kpn2146_1081	0
Kpn2146_1082	0	Kpn2146_1082	0	Kpn2146_1082	0	Kpn2146_1082	1	Kpn2146_1082	0	Kpn2146_1082	0	Kpn2146_1082	0	Kpn2146_1082	1	Kpn2146_1082	1	Kpn2146_1082	3	Kpn2146_1082	2	Kpn2146_1082	7	Kpn2146_1082	0	Kpn2146_1082	0	Kpn2146_1082	0	Kpn2146_1082	0	Kpn2146_1082	0	Kpn2146_1082	0	Kpn2146_1082	0	Kpn2146_1082	0	Kpn2146_1082	0	Kpn2146_1082	0	Kpn2146_1082	0	Kpn2146_1082	0	Kpn2146_1082	0
Kpn2146_1084	0	Kpn2146_1084	0	Kpn2146_1084	0	Kpn2146_1084	0	Kpn2146_1084	0	Kpn2146_1084	0	Kpn2146_1084	0	Kpn2146_1084	0	Kpn2146_1084	0	Kpn2146_1084	8	Kpn2146_1084	2	Kpn2146_1084	3	Kpn2146_1084	0	Kpn2146_1084	0	Kpn2146_1084	0	Kpn2146_1084	0	Kpn2146_1084	0	Kpn2146_1084	0	Kpn2146_1084	0	Kpn2146_1084	0	Kpn2146_1084	1	Kpn2146_1084	0	Kpn2146_1084	0	Kpn2146_1084	0	Kpn2146_1084	0
Kpn2146_1085	0	Kpn2146_1085	0	Kpn2146_1085	0	Kpn2146_1085	0	Kpn2146_1085	1	Kpn2146_1085	0	Kpn2146_1085	0	Kpn2146_1085	0	Kpn2146_1085	1	Kpn2146_1085	4	Kpn2146_1085	0	Kpn2146_1085	0	Kpn2146_1085	0	Kpn2146_1085	0	Kpn2146_1085	0	Kpn2146_1085	0	Kpn2146_1085	0	Kpn2146_1085	0	Kpn2146_1085	0	Kpn2146_1085	0	Kpn2146_1085	0	Kpn2146_1085	0	Kpn2146_1085	0	Kpn2146_1085	0	Kpn2146_1085	0
Kpn2146_1086	0	Kpn2146_1086	0	Kpn2146_1086	0	Kpn2146_1086	0	Kpn2146_1086	0	Kpn2146_1086	0	Kpn2146_1086	0	Kpn2146_1086	0	Kpn2146_1086	0	Kpn2146_1086	3	Kpn2146_1086	0	Kpn2146_1086	1	Kpn2146_1086	0	Kpn2146_1086	0	Kpn2146_1086	0	Kpn2146_1086	0	Kpn2146_1086	0	Kpn2146_1086	0	Kpn2146_1086	0	Kpn2146_1086	0	Kpn2146_1086	0	Kpn2146_1086	0	Kpn2146_1086	0	Kpn2146_1086	0	Kpn2146_1086	0
Kpn2146_1087	0	Kpn2146_1087	0	Kpn2146_1087	0	Kpn2146_1087	0	Kpn2146_1087	0	Kpn2146_1087	0	Kpn2146_1087	0	Kpn2146_1087	0	Kpn2146_1087	0	Kpn2146_1087	3	Kpn2146_1087	1	Kpn2146_1087	3	Kpn2146_1087	0	Kpn2146_1087	0	Kpn2146_1087	0	Kpn2146_1087	0	Kpn2146_1087	0	Kpn2146_1087	0	Kpn2146_1087	0	Kpn2146_1087	0	Kpn2146_1087	1	Kpn2146_1087	0	Kpn2146_1087	0	Kpn2146_1087	0	Kpn2146_1087	0
Kpn2146_1088	0	Kpn2146_1088	0	Kpn2146_1088	1	Kpn2146_1088	0	Kpn2146_1088	0	Kpn2146_1088	0	Kpn2146_1088	0	Kpn2146_1088	0	Kpn2146_1088	0	Kpn2146_1088	5	Kpn2146_1088	0	Kpn2146_1088	1	Kpn2146_1088	0	Kpn2146_1088	0	Kpn2146_1088	0	Kpn2146_1088	0	Kpn2146_1088	0	Kpn2146_1088	0	Kpn2146_1088	0	Kpn2146_1088	0	Kpn2146_1088	0	Kpn2146_1088	0	Kpn2146_1088	0	Kpn2146_1088	0	Kpn2146_1088	0
Kpn2146_1089	0	Kpn2146_1089	0	Kpn2146_1089	0	Kpn2146_1089	0	Kpn2146_1089	0	Kpn2146_1089	0	Kpn2146_1089	0	Kpn2146_1089	1	Kpn2146_1089	0	Kpn2146_1089	1	Kpn2146_1089	1	Kpn2146_1089	0	Kpn2146_1089	0	Kpn2146_1089	0	Kpn2146_1089	0	Kpn2146_1089	0	Kpn2146_1089	0	Kpn2146_1089	0	Kpn2146_1089	0	Kpn2146_1089	0	Kpn2146_1089	0	Kpn2146_1089	0	Kpn2146_1089	1	Kpn2146_1089	0	Kpn2146_1089	0
Kpn2146_1090	0	Kpn2146_1090	0	Kpn2146_1090	0	Kpn2146_1090	0	Kpn2146_1090	0	Kpn2146_1090	0	Kpn2146_1090	1	Kpn2146_1090	0	Kpn2146_1090	0	Kpn2146_1090	7	Kpn2146_1090	2	Kpn2146_1090	2	Kpn2146_1090	0	Kpn2146_1090	0	Kpn2146_1090	0	Kpn2146_1090	0	Kpn2146_1090	0	Kpn2146_1090	0	Kpn2146_1090	0	Kpn2146_1090	0	Kpn2146_1090	1	Kpn2146_1090	0	Kpn2146_1090	0	Kpn2146_1090	0	Kpn2146_1090	0
Kpn2146_1091	3	Kpn2146_1091	8	Kpn2146_1091	4	Kpn2146_1091	4	Kpn2146_1091	6	Kpn2146_1091	2	Kpn2146_1091	3	Kpn2146_1091	6	Kpn2146_1091	5	Kpn2146_1091	0	Kpn2146_1091	1	Kpn2146_1091	4	Kpn2146_1091	0	Kpn2146_1091	1	Kpn2146_1091	0	Kpn2146_1091	1	Kpn2146_1091	1	Kpn2146_1091	0	Kpn2146_1091	0	Kpn2146_1091	0	Kpn2146_1091	0	Kpn2146_1091	0	Kpn2146_1091	0	Kpn2146_1091	0	Kpn2146_1091	0
Kpn2146_1092	1	Kpn2146_1092	2	Kpn2146_1092	3	Kpn2146_1092	3	Kpn2146_1092	2	Kpn2146_1092	1	Kpn2146_1092	3	Kpn2146_1092	3	Kpn2146_1092	3	Kpn2146_1092	1	Kpn2146_1092	1	Kpn2146_1092	5	Kpn2146_1092	0	Kpn2146_1092	0	Kpn2146_1092	0	Kpn2146_1092	0	Kpn2146_1092	0	Kpn2146_1092	0	Kpn2146_1092	0	Kpn2146_1092	0	Kpn2146_1092	0	Kpn2146_1092	1	Kpn2146_1092	0	Kpn2146_1092	0	Kpn2146_1092	0
Kpn2146_1093	0	Kpn2146_1093	1	Kpn2146_1093	0	Kpn2146_1093	1	Kpn2146_1093	0	Kpn2146_1093	0	Kpn2146_1093	1	Kpn2146_1093	0	Kpn2146_1093	1	Kpn2146_1093	1	Kpn2146_1093	0	Kpn2146_1093	1	Kpn2146_1093	0	Kpn2146_1093	0	Kpn2146_1093	0	Kpn2146_1093	0	Kpn2146_1093	0	Kpn2146_1093	0	Kpn2146_1093	0	Kpn2146_1093	0	Kpn2146_1093	1	Kpn2146_1093	0	Kpn2146_1093	0	Kpn2146_1093	0	Kpn2146_1093	0
Kpn2146_1094	2	Kpn2146_1094	5	Kpn2146_1094	4	Kpn2146_1094	1	Kpn2146_1094	4	Kpn2146_1094	3	Kpn2146_1094	4	Kpn2146_1094	4	Kpn2146_1094	3	Kpn2146_1094	12	Kpn2146_1094	8	Kpn2146_1094	21	Kpn2146_1094	0	Kpn2146_1094	0	Kpn2146_1094	0	Kpn2146_1094	0	Kpn2146_1094	0	Kpn2146_1094	0	Kpn2146_1094	0	Kpn2146_1094	0	Kpn2146_1094	1	Kpn2146_1094	2	Kpn2146_1094	1	Kpn2146_1094	0	Kpn2146_1094	0
Kpn2146_1095	1	Kpn2146_1095	4	Kpn2146_1095	3	Kpn2146_1095	0	Kpn2146_1095	1	Kpn2146_1095	1	Kpn2146_1095	3	Kpn2146_1095	0	Kpn2146_1095	1	Kpn2146_1095	0	Kpn2146_1095	0	Kpn2146_1095	1	Kpn2146_1095	0	Kpn2146_1095	0	Kpn2146_1095	0	Kpn2146_1095	0	Kpn2146_1095	0	Kpn2146_1095	0	Kpn2146_1095	0	Kpn2146_1095	0	Kpn2146_1095	1	Kpn2146_1095	0	Kpn2146_1095	0	Kpn2146_1095	0	Kpn2146_1095	0
Kpn2146_1096	1	Kpn2146_1096	0	Kpn2146_1096	1	Kpn2146_1096	0	Kpn2146_1096	0	Kpn2146_1096	0	Kpn2146_1096	1	Kpn2146_1096	2	Kpn2146_1096	2	Kpn2146_1096	14	Kpn2146_1096	6	Kpn2146_1096	30	Kpn2146_1096	0	Kpn2146_1096	0	Kpn2146_1096	0	Kpn2146_1096	0	Kpn2146_1096	0	Kpn2146_1096	1	Kpn2146_1096	0	Kpn2146_1096	0	Kpn2146_1096	2	Kpn2146_1096	3	Kpn2146_1096	0	Kpn2146_1096	0	Kpn2146_1096	0
Kpn2146_1097	0	Kpn2146_1097	0	Kpn2146_1097	0	Kpn2146_1097	1	Kpn2146_1097	0	Kpn2146_1097	2	Kpn2146_1097	1	Kpn2146_1097	1	Kpn2146_1097	1	Kpn2146_1097	0	Kpn2146_1097	0	Kpn2146_1097	0	Kpn2146_1097	0	Kpn2146_1097	0	Kpn2146_1097	0	Kpn2146_1097	0	Kpn2146_1097	0	Kpn2146_1097	0	Kpn2146_1097	0	Kpn2146_1097	0	Kpn2146_1097	1	Kpn2146_1097	0	Kpn2146_1097	0	Kpn2146_1097	0	Kpn2146_1097	0
Kpn2146_1098	1	Kpn2146_1098	1	Kpn2146_1098	1	Kpn2146_1098	4	Kpn2146_1098	2	Kpn2146_1098	3	Kpn2146_1098	1	Kpn2146_1098	3	Kpn2146_1098	3	Kpn2146_1098	4	Kpn2146_1098	1	Kpn2146_1098	4	Kpn2146_1098	0	Kpn2146_1098	0	Kpn2146_1098	0	Kpn2146_1098	1	Kpn2146_1098	0	Kpn2146_1098	0	Kpn2146_1098	0	Kpn2146_1098	0	Kpn2146_1098	1	Kpn2146_1098	0	Kpn2146_1098	0	Kpn2146_1098	0	Kpn2146_1098	0
Kpn2146_1099	0	Kpn2146_1099	0	Kpn2146_1099	0	Kpn2146_1099	0	Kpn2146_1099	1	Kpn2146_1099	0	Kpn2146_1099	1	Kpn2146_1099	0	Kpn2146_1099	1	Kpn2146_1099	2	Kpn2146_1099	0	Kpn2146_1099	2	Kpn2146_1099	0	Kpn2146_1099	0	Kpn2146_1099	0	Kpn2146_1099	0	Kpn2146_1099	0	Kpn2146_1099	0	Kpn2146_1099	1	Kpn2146_1099	0	Kpn2146_1099	0	Kpn2146_1099	0	Kpn2146_1099	0	Kpn2146_1099	0	Kpn2146_1099	0
Kpn2146_1100	0	Kpn2146_1100	0	Kpn2146_1100	0	Kpn2146_1100	0	Kpn2146_1100	0	Kpn2146_1100	1	Kpn2146_1100	1	Kpn2146_1100	0	Kpn2146_1100	1	Kpn2146_1100	6	Kpn2146_1100	5	Kpn2146_1100	7	Kpn2146_1100	0	Kpn2146_1100	0	Kpn2146_1100	0	Kpn2146_1100	0	Kpn2146_1100	0	Kpn2146_1100	0	Kpn2146_1100	0	Kpn2146_1100	0	Kpn2146_1100	0	Kpn2146_1100	0	Kpn2146_1100	0	Kpn2146_1100	0	Kpn2146_1100	0
Kpn2146_1101	2	Kpn2146_1101	8	Kpn2146_1101	4	Kpn2146_1101	14	Kpn2146_1101	10	Kpn2146_1101	9	Kpn2146_1101	45	Kpn2146_1101	24	Kpn2146_1101	11	Kpn2146_1101	18	Kpn2146_1101	22	Kpn2146_1101	38	Kpn2146_1101	0	Kpn2146_1101	0	Kpn2146_1101	1	Kpn2146_1101	0	Kpn2146_1101	0	Kpn2146_1101	1	Kpn2146_1101	0	Kpn2146_1101	2	Kpn2146_1101	5	Kpn2146_1101	4	Kpn2146_1101	2	Kpn2146_1101	0	Kpn2146_1101	0
Kpn2146_1102	4	Kpn2146_1102	3	Kpn2146_1102	1	Kpn2146_1102	3	Kpn2146_1102	1	Kpn2146_1102	3	Kpn2146_1102	7	Kpn2146_1102	5	Kpn2146_1102	3	Kpn2146_1102	1	Kpn2146_1102	0	Kpn2146_1102	3	Kpn2146_1102	0	Kpn2146_1102	0	Kpn2146_1102	0	Kpn2146_1102	0	Kpn2146_1102	0	Kpn2146_1102	0	Kpn2146_1102	1	Kpn2146_1102	0	Kpn2146_1102	0	Kpn2146_1102	0	Kpn2146_1102	0	Kpn2146_1102	0	Kpn2146_1102	0
Kpn2146_1103	1	Kpn2146_1103	1	Kpn2146_1103	1	Kpn2146_1103	4	Kpn2146_1103	1	Kpn2146_1103	3	Kpn2146_1103	26	Kpn2146_1103	10	Kpn2146_1103	13	Kpn2146_1103	3	Kpn2146_1103	5	Kpn2146_1103	5	Kpn2146_1103	0	Kpn2146_1103	0	Kpn2146_1103	0	Kpn2146_1103	0	Kpn2146_1103	0	Kpn2146_1103	0	Kpn2146_1103	0	Kpn2146_1103	1	Kpn2146_1103	1	Kpn2146_1103	0	Kpn2146_1103	0	Kpn2146_1103	0	Kpn2146_1103	0
Kpn2146_1104	1	Kpn2146_1104	2	Kpn2146_1104	4	Kpn2146_1104	9	Kpn2146_1104	3	Kpn2146_1104	8	Kpn2146_1104	9	Kpn2146_1104	3	Kpn2146_1104	8	Kpn2146_1104	18	Kpn2146_1104	14	Kpn2146_1104	28	Kpn2146_1104	0	Kpn2146_1104	0	Kpn2146_1104	0	Kpn2146_1104	0	Kpn2146_1104	0	Kpn2146_1104	0	Kpn2146_1104	0	Kpn2146_1104	0	Kpn2146_1104	1	Kpn2146_1104	2	Kpn2146_1104	0	Kpn2146_1104	0	Kpn2146_1104	0
Kpn2146_1105	0	Kpn2146_1105	1	Kpn2146_1105	1	Kpn2146_1105	2	Kpn2146_1105	2	Kpn2146_1105	0	Kpn2146_1105	7	Kpn2146_1105	5	Kpn2146_1105	2	Kpn2146_1105	2	Kpn2146_1105	1	Kpn2146_1105	4	Kpn2146_1105	0	Kpn2146_1105	0	Kpn2146_1105	0	Kpn2146_1105	0	Kpn2146_1105	0	Kpn2146_1105	0	Kpn2146_1105	1	Kpn2146_1105	0	Kpn2146_1105	1	Kpn2146_1105	0	Kpn2146_1105	0	Kpn2146_1105	0	Kpn2146_1105	0
Kpn2146_1106	5	Kpn2146_1106	4	Kpn2146_1106	2	Kpn2146_1106	5	Kpn2146_1106	5	Kpn2146_1106	4	Kpn2146_1106	6	Kpn2146_1106	7	Kpn2146_1106	1	Kpn2146_1106	11	Kpn2146_1106	10	Kpn2146_1106	21	Kpn2146_1106	0	Kpn2146_1106	0	Kpn2146_1106	0	Kpn2146_1106	1	Kpn2146_1106	1	Kpn2146_1106	0	Kpn2146_1106	0	Kpn2146_1106	0	Kpn2146_1106	0	Kpn2146_1106	1	Kpn2146_1106	0	Kpn2146_1106	0	Kpn2146_1106	0
Kpn2146_1107	0	Kpn2146_1107	3	Kpn2146_1107	3	Kpn2146_1107	4	Kpn2146_1107	0	Kpn2146_1107	0	Kpn2146_1107	2	Kpn2146_1107	1	Kpn2146_1107	2	Kpn2146_1107	41	Kpn2146_1107	43	Kpn2146_1107	70	Kpn2146_1107	0	Kpn2146_1107	0	Kpn2146_1107	0	Kpn2146_1107	0	Kpn2146_1107	0	Kpn2146_1107	0	Kpn2146_1107	0	Kpn2146_1107	0	Kpn2146_1107	5	Kpn2146_1107	6	Kpn2146_1107	4	Kpn2146_1107	0	Kpn2146_1107	0
Kpn2146_1108	1	Kpn2146_1108	2	Kpn2146_1108	2	Kpn2146_1108	0	Kpn2146_1108	0	Kpn2146_1108	1	Kpn2146_1108	13	Kpn2146_1108	5	Kpn2146_1108	5	Kpn2146_1108	17	Kpn2146_1108	2	Kpn2146_1108	11	Kpn2146_1108	0	Kpn2146_1108	0	Kpn2146_1108	0	Kpn2146_1108	0	Kpn2146_1108	0	Kpn2146_1108	0	Kpn2146_1108	0	Kpn2146_1108	1	Kpn2146_1108	1	Kpn2146_1108	1	Kpn2146_1108	2	Kpn2146_1108	0	Kpn2146_1108	0
Kpn2146_1109	0	Kpn2146_1109	0	Kpn2146_1109	0	Kpn2146_1109	0	Kpn2146_1109	1	Kpn2146_1109	5	Kpn2146_1109	5	Kpn2146_1109	4	Kpn2146_1109	6	Kpn2146_1109	7	Kpn2146_1109	3	Kpn2146_1109	4	Kpn2146_1109	0	Kpn2146_1109	0	Kpn2146_1109	0	Kpn2146_1109	0	Kpn2146_1109	0	Kpn2146_1109	0	Kpn2146_1109	0	Kpn2146_1109	0	Kpn2146_1109	0	Kpn2146_1109	1	Kpn2146_1109	1	Kpn2146_1109	0	Kpn2146_1109	0
Kpn2146_1110	4	Kpn2146_1110	6	Kpn2146_1110	1	Kpn2146_1110	4	Kpn2146_1110	7	Kpn2146_1110	4	Kpn2146_1110	6	Kpn2146_1110	10	Kpn2146_1110	7	Kpn2146_1110	11	Kpn2146_1110	2	Kpn2146_1110	9	Kpn2146_1110	0	Kpn2146_1110	0	Kpn2146_1110	0	Kpn2146_1110	0	Kpn2146_1110	0	Kpn2146_1110	0	Kpn2146_1110	1	Kpn2146_1110	0	Kpn2146_1110	0	Kpn2146_1110	0	Kpn2146_1110	0	Kpn2146_1110	0	Kpn2146_1110	0
Kpn2146_1111	0	Kpn2146_1111	1	Kpn2146_1111	3	Kpn2146_1111	3	Kpn2146_1111	5	Kpn2146_1111	3	Kpn2146_1111	3	Kpn2146_1111	1	Kpn2146_1111	4	Kpn2146_1111	3	Kpn2146_1111	2	Kpn2146_1111	6	Kpn2146_1111	0	Kpn2146_1111	0	Kpn2146_1111	0	Kpn2146_1111	0	Kpn2146_1111	0	Kpn2146_1111	0	Kpn2146_1111	0	Kpn2146_1111	0	Kpn2146_1111	0	Kpn2146_1111	0	Kpn2146_1111	1	Kpn2146_1111	0	Kpn2146_1111	0
Kpn2146_1112	0	Kpn2146_1112	0	Kpn2146_1112	1	Kpn2146_1112	5	Kpn2146_1112	1	Kpn2146_1112	4	Kpn2146_1112	10	Kpn2146_1112	5	Kpn2146_1112	6	Kpn2146_1112	3	Kpn2146_1112	1	Kpn2146_1112	3	Kpn2146_1112	0	Kpn2146_1112	0	Kpn2146_1112	0	Kpn2146_1112	0	Kpn2146_1112	0	Kpn2146_1112	0	Kpn2146_1112	0	Kpn2146_1112	0	Kpn2146_1112	0	Kpn2146_1112	0	Kpn2146_1112	0	Kpn2146_1112	0	Kpn2146_1112	0
Kpn2146_1113	0	Kpn2146_1113	1	Kpn2146_1113	1	Kpn2146_1113	3	Kpn2146_1113	1	Kpn2146_1113	0	Kpn2146_1113	1	Kpn2146_1113	1	Kpn2146_1113	1	Kpn2146_1113	6	Kpn2146_1113	3	Kpn2146_1113	8	Kpn2146_1113	0	Kpn2146_1113	0	Kpn2146_1113	0	Kpn2146_1113	0	Kpn2146_1113	0	Kpn2146_1113	0	Kpn2146_1113	0	Kpn2146_1113	0	Kpn2146_1113	1	Kpn2146_1113	0	Kpn2146_1113	0	Kpn2146_1113	0	Kpn2146_1113	0
Kpn2146_1114	0	Kpn2146_1114	0	Kpn2146_1114	0	Kpn2146_1114	0	Kpn2146_1114	0	Kpn2146_1114	0	Kpn2146_1114	2	Kpn2146_1114	0	Kpn2146_1114	1	Kpn2146_1114	1	Kpn2146_1114	2	Kpn2146_1114	5	Kpn2146_1114	0	Kpn2146_1114	0	Kpn2146_1114	0	Kpn2146_1114	0	Kpn2146_1114	0	Kpn2146_1114	0	Kpn2146_1114	0	Kpn2146_1114	0	Kpn2146_1114	0	Kpn2146_1114	0	Kpn2146_1114	0	Kpn2146_1114	0	Kpn2146_1114	0
Kpn2146_1115	3	Kpn2146_1115	4	Kpn2146_1115	2	Kpn2146_1115	3	Kpn2146_1115	3	Kpn2146_1115	0	Kpn2146_1115	1	Kpn2146_1115	1	Kpn2146_1115	11	Kpn2146_1115	9	Kpn2146_1115	3	Kpn2146_1115	9	Kpn2146_1115	0	Kpn2146_1115	0	Kpn2146_1115	0	Kpn2146_1115	0	Kpn2146_1115	0	Kpn2146_1115	0	Kpn2146_1115	0	Kpn2146_1115	0	Kpn2146_1115	1	Kpn2146_1115	1	Kpn2146_1115	1	Kpn2146_1115	0	Kpn2146_1115	0
Kpn2146_1116	2	Kpn2146_1116	5	Kpn2146_1116	4	Kpn2146_1116	8	Kpn2146_1116	4	Kpn2146_1116	0	Kpn2146_1116	2	Kpn2146_1116	1	Kpn2146_1116	2	Kpn2146_1116	4	Kpn2146_1116	0	Kpn2146_1116	4	Kpn2146_1116	0	Kpn2146_1116	0	Kpn2146_1116	0	Kpn2146_1116	0	Kpn2146_1116	0	Kpn2146_1116	0	Kpn2146_1116	1	Kpn2146_1116	0	Kpn2146_1116	1	Kpn2146_1116	0	Kpn2146_1116	0	Kpn2146_1116	0	Kpn2146_1116	0
Kpn2146_1117	12	Kpn2146_1117	25	Kpn2146_1117	24	Kpn2146_1117	36	Kpn2146_1117	26	Kpn2146_1117	33	Kpn2146_1117	84	Kpn2146_1117	53	Kpn2146_1117	34	Kpn2146_1117	33	Kpn2146_1117	20	Kpn2146_1117	46	Kpn2146_1117	1	Kpn2146_1117	0	Kpn2146_1117	1	Kpn2146_1117	0	Kpn2146_1117	0	Kpn2146_1117	1	Kpn2146_1117	0	Kpn2146_1117	1	Kpn2146_1117	1	Kpn2146_1117	1	Kpn2146_1117	0	Kpn2146_1117	0	Kpn2146_1117	0
Kpn2146_1118	0	Kpn2146_1118	2	Kpn2146_1118	2	Kpn2146_1118	6	Kpn2146_1118	3	Kpn2146_1118	0	Kpn2146_1118	5	Kpn2146_1118	3	Kpn2146_1118	1	Kpn2146_1118	5	Kpn2146_1118	0	Kpn2146_1118	2	Kpn2146_1118	0	Kpn2146_1118	0	Kpn2146_1118	0	Kpn2146_1118	0	Kpn2146_1118	0	Kpn2146_1118	0	Kpn2146_1118	0	Kpn2146_1118	0	Kpn2146_1118	1	Kpn2146_1118	2	Kpn2146_1118	0	Kpn2146_1118	0	Kpn2146_1118	0
Kpn2146_1119	0	Kpn2146_1119	0	Kpn2146_1119	0	Kpn2146_1119	0	Kpn2146_1119	2	Kpn2146_1119	0	Kpn2146_1119	0	Kpn2146_1119	1	Kpn2146_1119	2	Kpn2146_1119	3	Kpn2146_1119	0	Kpn2146_1119	1	Kpn2146_1119	0	Kpn2146_1119	0	Kpn2146_1119	0	Kpn2146_1119	0	Kpn2146_1119	0	Kpn2146_1119	0	Kpn2146_1119	0	Kpn2146_1119	0	Kpn2146_1119	1	Kpn2146_1119	0	Kpn2146_1119	0	Kpn2146_1119	0	Kpn2146_1119	0
Kpn2146_1120	0	Kpn2146_1120	0	Kpn2146_1120	0	Kpn2146_1120	0	Kpn2146_1120	0	Kpn2146_1120	0	Kpn2146_1120	0	Kpn2146_1120	0	Kpn2146_1120	0	Kpn2146_1120	3	Kpn2146_1120	1	Kpn2146_1120	8	Kpn2146_1120	0	Kpn2146_1120	0	Kpn2146_1120	0	Kpn2146_1120	0	Kpn2146_1120	0	Kpn2146_1120	0	Kpn2146_1120	0	Kpn2146_1120	0	Kpn2146_1120	2	Kpn2146_1120	0	Kpn2146_1120	0	Kpn2146_1120	0	Kpn2146_1120	0
Kpn2146_1121	0	Kpn2146_1121	0	Kpn2146_1121	0	Kpn2146_1121	0	Kpn2146_1121	0	Kpn2146_1121	1	Kpn2146_1121	2	Kpn2146_1121	1	Kpn2146_1121	1	Kpn2146_1121	1	Kpn2146_1121	0	Kpn2146_1121	0	Kpn2146_1121	0	Kpn2146_1121	0	Kpn2146_1121	0	Kpn2146_1121	0	Kpn2146_1121	0	Kpn2146_1121	0	Kpn2146_1121	0	Kpn2146_1121	0	Kpn2146_1121	0	Kpn2146_1121	0	Kpn2146_1121	0	Kpn2146_1121	0	Kpn2146_1121	0
Kpn2146_1122	0	Kpn2146_1122	0	Kpn2146_1122	0	Kpn2146_1122	0	Kpn2146_1122	0	Kpn2146_1122	0	Kpn2146_1122	1	Kpn2146_1122	0	Kpn2146_1122	0	Kpn2146_1122	3	Kpn2146_1122	0	Kpn2146_1122	2	Kpn2146_1122	0	Kpn2146_1122	0	Kpn2146_1122	0	Kpn2146_1122	0	Kpn2146_1122	0	Kpn2146_1122	0	Kpn2146_1122	0	Kpn2146_1122	0	Kpn2146_1122	0	Kpn2146_1122	0	Kpn2146_1122	0	Kpn2146_1122	0	Kpn2146_1122	0
Kpn2146_1123	0	Kpn2146_1123	0	Kpn2146_1123	0	Kpn2146_1123	0	Kpn2146_1123	0	Kpn2146_1123	0	Kpn2146_1123	3	Kpn2146_1123	1	Kpn2146_1123	1	Kpn2146_1123	3	Kpn2146_1123	1	Kpn2146_1123	3	Kpn2146_1123	0	Kpn2146_1123	0	Kpn2146_1123	0	Kpn2146_1123	0	Kpn2146_1123	0	Kpn2146_1123	0	Kpn2146_1123	0	Kpn2146_1123	0	Kpn2146_1123	0	Kpn2146_1123	0	Kpn2146_1123	0	Kpn2146_1123	0	Kpn2146_1123	0
Kpn2146_1124	0	Kpn2146_1124	0	Kpn2146_1124	0	Kpn2146_1124	0	Kpn2146_1124	0	Kpn2146_1124	0	Kpn2146_1124	0	Kpn2146_1124	1	Kpn2146_1124	1	Kpn2146_1124	2	Kpn2146_1124	2	Kpn2146_1124	3	Kpn2146_1124	0	Kpn2146_1124	0	Kpn2146_1124	0	Kpn2146_1124	0	Kpn2146_1124	0	Kpn2146_1124	0	Kpn2146_1124	0	Kpn2146_1124	0	Kpn2146_1124	1	Kpn2146_1124	0	Kpn2146_1124	0	Kpn2146_1124	0	Kpn2146_1124	0
Kpn2146_1125	0	Kpn2146_1125	0	Kpn2146_1125	0	Kpn2146_1125	1	Kpn2146_1125	0	Kpn2146_1125	0	Kpn2146_1125	2	Kpn2146_1125	2	Kpn2146_1125	1	Kpn2146_1125	4	Kpn2146_1125	2	Kpn2146_1125	0	Kpn2146_1125	0	Kpn2146_1125	0	Kpn2146_1125	0	Kpn2146_1125	0	Kpn2146_1125	0	Kpn2146_1125	0	Kpn2146_1125	0	Kpn2146_1125	0	Kpn2146_1125	0	Kpn2146_1125	0	Kpn2146_1125	0	Kpn2146_1125	0	Kpn2146_1125	0
Kpn2146_1126	0	Kpn2146_1126	0	Kpn2146_1126	0	Kpn2146_1126	0	Kpn2146_1126	3	Kpn2146_1126	2	Kpn2146_1126	3	Kpn2146_1126	2	Kpn2146_1126	2	Kpn2146_1126	1	Kpn2146_1126	0	Kpn2146_1126	1	Kpn2146_1126	0	Kpn2146_1126	0	Kpn2146_1126	0	Kpn2146_1126	0	Kpn2146_1126	0	Kpn2146_1126	0	Kpn2146_1126	1	Kpn2146_1126	0	Kpn2146_1126	0	Kpn2146_1126	0	Kpn2146_1126	1	Kpn2146_1126	0	Kpn2146_1126	0
Kpn2146_1127	0	Kpn2146_1127	0	Kpn2146_1127	0	Kpn2146_1127	0	Kpn2146_1127	1	Kpn2146_1127	0	Kpn2146_1127	2	Kpn2146_1127	0	Kpn2146_1127	1	Kpn2146_1127	0	Kpn2146_1127	0	Kpn2146_1127	1	Kpn2146_1127	0	Kpn2146_1127	0	Kpn2146_1127	0	Kpn2146_1127	0	Kpn2146_1127	0	Kpn2146_1127	0	Kpn2146_1127	0	Kpn2146_1127	0	Kpn2146_1127	0	Kpn2146_1127	0	Kpn2146_1127	0	Kpn2146_1127	0	Kpn2146_1127	0
Kpn2146_1128	0	Kpn2146_1128	1	Kpn2146_1128	0	Kpn2146_1128	1	Kpn2146_1128	1	Kpn2146_1128	0	Kpn2146_1128	3	Kpn2146_1128	1	Kpn2146_1128	2	Kpn2146_1128	2	Kpn2146_1128	0	Kpn2146_1128	0	Kpn2146_1128	0	Kpn2146_1128	0	Kpn2146_1128	1	Kpn2146_1128	0	Kpn2146_1128	0	Kpn2146_1128	0	Kpn2146_1128	0	Kpn2146_1128	0	Kpn2146_1128	1	Kpn2146_1128	0	Kpn2146_1128	0	Kpn2146_1128	0	Kpn2146_1128	0
Kpn2146_1130	8	Kpn2146_1130	3	Kpn2146_1130	4	Kpn2146_1130	2	Kpn2146_1130	8	Kpn2146_1130	8	Kpn2146_1130	12	Kpn2146_1130	16	Kpn2146_1130	6	Kpn2146_1130	11	Kpn2146_1130	6	Kpn2146_1130	15	Kpn2146_1130	0	Kpn2146_1130	0	Kpn2146_1130	0	Kpn2146_1130	1	Kpn2146_1130	0	Kpn2146_1130	0	Kpn2146_1130	2	Kpn2146_1130	0	Kpn2146_1130	3	Kpn2146_1130	0	Kpn2146_1130	0	Kpn2146_1130	0	Kpn2146_1130	0
Kpn2146_1131	0	Kpn2146_1131	1	Kpn2146_1131	0	Kpn2146_1131	1	Kpn2146_1131	1	Kpn2146_1131	1	Kpn2146_1131	3	Kpn2146_1131	2	Kpn2146_1131	4	Kpn2146_1131	3	Kpn2146_1131	1	Kpn2146_1131	4	Kpn2146_1131	0	Kpn2146_1131	0	Kpn2146_1131	0	Kpn2146_1131	0	Kpn2146_1131	0	Kpn2146_1131	0	Kpn2146_1131	0	Kpn2146_1131	0	Kpn2146_1131	0	Kpn2146_1131	0	Kpn2146_1131	0	Kpn2146_1131	0	Kpn2146_1131	0
Kpn2146_1132	0	Kpn2146_1132	2	Kpn2146_1132	2	Kpn2146_1132	2	Kpn2146_1132	2	Kpn2146_1132	6	Kpn2146_1132	6	Kpn2146_1132	5	Kpn2146_1132	5	Kpn2146_1132	5	Kpn2146_1132	2	Kpn2146_1132	2	Kpn2146_1132	0	Kpn2146_1132	0	Kpn2146_1132	0	Kpn2146_1132	1	Kpn2146_1132	0	Kpn2146_1132	1	Kpn2146_1132	0	Kpn2146_1132	1	Kpn2146_1132	0	Kpn2146_1132	1	Kpn2146_1132	0	Kpn2146_1132	0	Kpn2146_1132	0
Kpn2146_1133	11	Kpn2146_1133	13	Kpn2146_1133	11	Kpn2146_1133	24	Kpn2146_1133	7	Kpn2146_1133	9	Kpn2146_1133	20	Kpn2146_1133	15	Kpn2146_1133	12	Kpn2146_1133	28	Kpn2146_1133	8	Kpn2146_1133	24	Kpn2146_1133	0	Kpn2146_1133	0	Kpn2146_1133	0	Kpn2146_1133	0	Kpn2146_1133	1	Kpn2146_1133	1	Kpn2146_1133	1	Kpn2146_1133	0	Kpn2146_1133	3	Kpn2146_1133	0	Kpn2146_1133	0	Kpn2146_1133	0	Kpn2146_1133	1
Kpn2146_1134	10	Kpn2146_1134	8	Kpn2146_1134	6	Kpn2146_1134	6	Kpn2146_1134	7	Kpn2146_1134	2	Kpn2146_1134	14	Kpn2146_1134	4	Kpn2146_1134	2	Kpn2146_1134	7	Kpn2146_1134	1	Kpn2146_1134	3	Kpn2146_1134	0	Kpn2146_1134	0	Kpn2146_1134	0	Kpn2146_1134	0	Kpn2146_1134	0	Kpn2146_1134	1	Kpn2146_1134	1	Kpn2146_1134	1	Kpn2146_1134	0	Kpn2146_1134	0	Kpn2146_1134	0	Kpn2146_1134	0	Kpn2146_1134	0
Kpn2146_1135	13	Kpn2146_1135	17	Kpn2146_1135	5	Kpn2146_1135	25	Kpn2146_1135	18	Kpn2146_1135	14	Kpn2146_1135	21	Kpn2146_1135	12	Kpn2146_1135	9	Kpn2146_1135	5	Kpn2146_1135	1	Kpn2146_1135	4	Kpn2146_1135	0	Kpn2146_1135	0	Kpn2146_1135	0	Kpn2146_1135	0	Kpn2146_1135	0	Kpn2146_1135	0	Kpn2146_1135	0	Kpn2146_1135	0	Kpn2146_1135	1	Kpn2146_1135	0	Kpn2146_1135	1	Kpn2146_1135	0	Kpn2146_1135	0
Kpn2146_1136	4	Kpn2146_1136	10	Kpn2146_1136	5	Kpn2146_1136	8	Kpn2146_1136	1	Kpn2146_1136	7	Kpn2146_1136	12	Kpn2146_1136	6	Kpn2146_1136	3	Kpn2146_1136	4	Kpn2146_1136	1	Kpn2146_1136	2	Kpn2146_1136	0	Kpn2146_1136	0	Kpn2146_1136	0	Kpn2146_1136	0	Kpn2146_1136	0	Kpn2146_1136	0	Kpn2146_1136	2	Kpn2146_1136	0	Kpn2146_1136	0	Kpn2146_1136	0	Kpn2146_1136	0	Kpn2146_1136	0	Kpn2146_1136	0
Kpn2146_1137	0	Kpn2146_1137	0	Kpn2146_1137	0	Kpn2146_1137	0	Kpn2146_1137	0	Kpn2146_1137	0	Kpn2146_1137	1	Kpn2146_1137	0	Kpn2146_1137	0	Kpn2146_1137	0	Kpn2146_1137	0	Kpn2146_1137	0	Kpn2146_1137	0	Kpn2146_1137	0	Kpn2146_1137	0	Kpn2146_1137	0	Kpn2146_1137	0	Kpn2146_1137	1	Kpn2146_1137	0	Kpn2146_1137	0	Kpn2146_1137	0	Kpn2146_1137	0	Kpn2146_1137	0	Kpn2146_1137	0	Kpn2146_1137	0
Kpn2146_1138	0	Kpn2146_1138	1	Kpn2146_1138	0	Kpn2146_1138	3	Kpn2146_1138	0	Kpn2146_1138	1	Kpn2146_1138	0	Kpn2146_1138	0	Kpn2146_1138	1	Kpn2146_1138	3	Kpn2146_1138	0	Kpn2146_1138	0	Kpn2146_1138	0	Kpn2146_1138	0	Kpn2146_1138	0	Kpn2146_1138	0	Kpn2146_1138	0	Kpn2146_1138	0	Kpn2146_1138	0	Kpn2146_1138	0	Kpn2146_1138	0	Kpn2146_1138	0	Kpn2146_1138	0	Kpn2146_1138	0	Kpn2146_1138	0
Kpn2146_1139	4	Kpn2146_1139	17	Kpn2146_1139	10	Kpn2146_1139	19	Kpn2146_1139	13	Kpn2146_1139	22	Kpn2146_1139	30	Kpn2146_1139	29	Kpn2146_1139	26	Kpn2146_1139	5	Kpn2146_1139	2	Kpn2146_1139	11	Kpn2146_1139	0	Kpn2146_1139	0	Kpn2146_1139	1	Kpn2146_1139	0	Kpn2146_1139	0	Kpn2146_1139	0	Kpn2146_1139	2	Kpn2146_1139	1	Kpn2146_1139	0	Kpn2146_1139	0	Kpn2146_1139	0	Kpn2146_1139	0	Kpn2146_1139	0
Kpn2146_1141	5	Kpn2146_1141	7	Kpn2146_1141	7	Kpn2146_1141	0	Kpn2146_1141	2	Kpn2146_1141	0	Kpn2146_1141	2	Kpn2146_1141	5	Kpn2146_1141	3	Kpn2146_1141	9	Kpn2146_1141	7	Kpn2146_1141	16	Kpn2146_1141	0	Kpn2146_1141	0	Kpn2146_1141	0	Kpn2146_1141	0	Kpn2146_1141	0	Kpn2146_1141	0	Kpn2146_1141	0	Kpn2146_1141	0	Kpn2146_1141	2	Kpn2146_1141	0	Kpn2146_1141	0	Kpn2146_1141	0	Kpn2146_1141	0
Kpn2146_1142	1	Kpn2146_1142	2	Kpn2146_1142	0	Kpn2146_1142	2	Kpn2146_1142	0	Kpn2146_1142	0	Kpn2146_1142	1	Kpn2146_1142	4	Kpn2146_1142	2	Kpn2146_1142	3	Kpn2146_1142	2	Kpn2146_1142	4	Kpn2146_1142	0	Kpn2146_1142	0	Kpn2146_1142	0	Kpn2146_1142	0	Kpn2146_1142	0	Kpn2146_1142	0	Kpn2146_1142	0	Kpn2146_1142	0	Kpn2146_1142	1	Kpn2146_1142	0	Kpn2146_1142	0	Kpn2146_1142	0	Kpn2146_1142	0
Kpn2146_1143	3	Kpn2146_1143	2	Kpn2146_1143	2	Kpn2146_1143	3	Kpn2146_1143	2	Kpn2146_1143	5	Kpn2146_1143	6	Kpn2146_1143	4	Kpn2146_1143	7	Kpn2146_1143	5	Kpn2146_1143	4	Kpn2146_1143	9	Kpn2146_1143	0	Kpn2146_1143	0	Kpn2146_1143	0	Kpn2146_1143	0	Kpn2146_1143	0	Kpn2146_1143	1	Kpn2146_1143	0	Kpn2146_1143	1	Kpn2146_1143	0	Kpn2146_1143	1	Kpn2146_1143	2	Kpn2146_1143	0	Kpn2146_1143	0
Kpn2146_1144	0	Kpn2146_1144	1	Kpn2146_1144	2	Kpn2146_1144	7	Kpn2146_1144	4	Kpn2146_1144	5	Kpn2146_1144	4	Kpn2146_1144	3	Kpn2146_1144	2	Kpn2146_1144	5	Kpn2146_1144	4	Kpn2146_1144	6	Kpn2146_1144	0	Kpn2146_1144	0	Kpn2146_1144	0	Kpn2146_1144	0	Kpn2146_1144	1	Kpn2146_1144	0	Kpn2146_1144	1	Kpn2146_1144	1	Kpn2146_1144	0	Kpn2146_1144	1	Kpn2146_1144	0	Kpn2146_1144	0	Kpn2146_1144	0
Kpn2146_1145	8	Kpn2146_1145	17	Kpn2146_1145	8	Kpn2146_1145	12	Kpn2146_1145	6	Kpn2146_1145	6	Kpn2146_1145	10	Kpn2146_1145	5	Kpn2146_1145	5	Kpn2146_1145	2	Kpn2146_1145	0	Kpn2146_1145	4	Kpn2146_1145	0	Kpn2146_1145	0	Kpn2146_1145	0	Kpn2146_1145	0	Kpn2146_1145	0	Kpn2146_1145	0	Kpn2146_1145	0	Kpn2146_1145	0	Kpn2146_1145	0	Kpn2146_1145	0	Kpn2146_1145	2	Kpn2146_1145	0	Kpn2146_1145	0
Kpn2146_1146	4	Kpn2146_1146	1	Kpn2146_1146	0	Kpn2146_1146	0	Kpn2146_1146	0	Kpn2146_1146	0	Kpn2146_1146	1	Kpn2146_1146	0	Kpn2146_1146	0	Kpn2146_1146	2	Kpn2146_1146	1	Kpn2146_1146	1	Kpn2146_1146	0	Kpn2146_1146	0	Kpn2146_1146	0	Kpn2146_1146	0	Kpn2146_1146	0	Kpn2146_1146	0	Kpn2146_1146	0	Kpn2146_1146	0	Kpn2146_1146	1	Kpn2146_1146	0	Kpn2146_1146	0	Kpn2146_1146	0	Kpn2146_1146	0
Kpn2146_1147	0	Kpn2146_1147	0	Kpn2146_1147	0	Kpn2146_1147	3	Kpn2146_1147	1	Kpn2146_1147	2	Kpn2146_1147	1	Kpn2146_1147	1	Kpn2146_1147	2	Kpn2146_1147	1	Kpn2146_1147	0	Kpn2146_1147	1	Kpn2146_1147	0	Kpn2146_1147	0	Kpn2146_1147	0	Kpn2146_1147	0	Kpn2146_1147	0	Kpn2146_1147	0	Kpn2146_1147	0	Kpn2146_1147	0	Kpn2146_1147	0	Kpn2146_1147	0	Kpn2146_1147	1	Kpn2146_1147	0	Kpn2146_1147	0
Kpn2146_1148	0	Kpn2146_1148	0	Kpn2146_1148	0	Kpn2146_1148	3	Kpn2146_1148	1	Kpn2146_1148	2	Kpn2146_1148	7	Kpn2146_1148	7	Kpn2146_1148	9	Kpn2146_1148	25	Kpn2146_1148	16	Kpn2146_1148	18	Kpn2146_1148	0	Kpn2146_1148	0	Kpn2146_1148	0	Kpn2146_1148	0	Kpn2146_1148	0	Kpn2146_1148	0	Kpn2146_1148	0	Kpn2146_1148	0	Kpn2146_1148	4	Kpn2146_1148	1	Kpn2146_1148	2	Kpn2146_1148	0	Kpn2146_1148	0
Kpn2146_1149	0	Kpn2146_1149	2	Kpn2146_1149	4	Kpn2146_1149	4	Kpn2146_1149	4	Kpn2146_1149	5	Kpn2146_1149	7	Kpn2146_1149	8	Kpn2146_1149	3	Kpn2146_1149	3	Kpn2146_1149	0	Kpn2146_1149	0	Kpn2146_1149	0	Kpn2146_1149	0	Kpn2146_1149	0	Kpn2146_1149	0	Kpn2146_1149	0	Kpn2146_1149	0	Kpn2146_1149	0	Kpn2146_1149	0	Kpn2146_1149	0	Kpn2146_1149	0	Kpn2146_1149	0	Kpn2146_1149	0	Kpn2146_1149	0
Kpn2146_1150	2	Kpn2146_1150	2	Kpn2146_1150	3	Kpn2146_1150	9	Kpn2146_1150	1	Kpn2146_1150	5	Kpn2146_1150	4	Kpn2146_1150	8	Kpn2146_1150	4	Kpn2146_1150	2	Kpn2146_1150	4	Kpn2146_1150	8	Kpn2146_1150	0	Kpn2146_1150	0	Kpn2146_1150	0	Kpn2146_1150	0	Kpn2146_1150	0	Kpn2146_1150	0	Kpn2146_1150	0	Kpn2146_1150	0	Kpn2146_1150	3	Kpn2146_1150	0	Kpn2146_1150	0	Kpn2146_1150	0	Kpn2146_1150	0
Kpn2146_1151	1	Kpn2146_1151	1	Kpn2146_1151	2	Kpn2146_1151	0	Kpn2146_1151	1	Kpn2146_1151	3	Kpn2146_1151	10	Kpn2146_1151	2	Kpn2146_1151	5	Kpn2146_1151	6	Kpn2146_1151	5	Kpn2146_1151	6	Kpn2146_1151	0	Kpn2146_1151	0	Kpn2146_1151	0	Kpn2146_1151	0	Kpn2146_1151	0	Kpn2146_1151	0	Kpn2146_1151	0	Kpn2146_1151	0	Kpn2146_1151	0	Kpn2146_1151	0	Kpn2146_1151	1	Kpn2146_1151	0	Kpn2146_1151	0
Kpn2146_1152	8	Kpn2146_1152	5	Kpn2146_1152	3	Kpn2146_1152	7	Kpn2146_1152	0	Kpn2146_1152	4	Kpn2146_1152	13	Kpn2146_1152	4	Kpn2146_1152	4	Kpn2146_1152	11	Kpn2146_1152	8	Kpn2146_1152	10	Kpn2146_1152	0	Kpn2146_1152	0	Kpn2146_1152	0	Kpn2146_1152	0	Kpn2146_1152	0	Kpn2146_1152	0	Kpn2146_1152	0	Kpn2146_1152	0	Kpn2146_1152	2	Kpn2146_1152	0	Kpn2146_1152	1	Kpn2146_1152	0	Kpn2146_1152	0
Kpn2146_1153	0	Kpn2146_1153	0	Kpn2146_1153	0	Kpn2146_1153	0	Kpn2146_1153	0	Kpn2146_1153	0	Kpn2146_1153	0	Kpn2146_1153	0	Kpn2146_1153	0	Kpn2146_1153	0	Kpn2146_1153	1	Kpn2146_1153	2	Kpn2146_1153	0	Kpn2146_1153	0	Kpn2146_1153	0	Kpn2146_1153	0	Kpn2146_1153	0	Kpn2146_1153	0	Kpn2146_1153	0	Kpn2146_1153	0	Kpn2146_1153	0	Kpn2146_1153	0	Kpn2146_1153	1	Kpn2146_1153	0	Kpn2146_1153	0
Kpn2146_1154	1	Kpn2146_1154	0	Kpn2146_1154	0	Kpn2146_1154	0	Kpn2146_1154	1	Kpn2146_1154	1	Kpn2146_1154	0	Kpn2146_1154	1	Kpn2146_1154	0	Kpn2146_1154	1	Kpn2146_1154	1	Kpn2146_1154	2	Kpn2146_1154	0	Kpn2146_1154	0	Kpn2146_1154	0	Kpn2146_1154	0	Kpn2146_1154	0	Kpn2146_1154	0	Kpn2146_1154	0	Kpn2146_1154	0	Kpn2146_1154	0	Kpn2146_1154	0	Kpn2146_1154	0	Kpn2146_1154	0	Kpn2146_1154	0
Kpn2146_1155	0	Kpn2146_1155	3	Kpn2146_1155	1	Kpn2146_1155	3	Kpn2146_1155	0	Kpn2146_1155	1	Kpn2146_1155	5	Kpn2146_1155	4	Kpn2146_1155	4	Kpn2146_1155	8	Kpn2146_1155	6	Kpn2146_1155	5	Kpn2146_1155	0	Kpn2146_1155	0	Kpn2146_1155	0	Kpn2146_1155	0	Kpn2146_1155	0	Kpn2146_1155	0	Kpn2146_1155	0	Kpn2146_1155	0	Kpn2146_1155	1	Kpn2146_1155	0	Kpn2146_1155	0	Kpn2146_1155	0	Kpn2146_1155	0
Kpn2146_1156	8	Kpn2146_1156	18	Kpn2146_1156	8	Kpn2146_1156	10	Kpn2146_1156	10	Kpn2146_1156	14	Kpn2146_1156	28	Kpn2146_1156	13	Kpn2146_1156	17	Kpn2146_1156	19	Kpn2146_1156	19	Kpn2146_1156	28	Kpn2146_1156	1	Kpn2146_1156	0	Kpn2146_1156	0	Kpn2146_1156	1	Kpn2146_1156	0	Kpn2146_1156	0	Kpn2146_1156	2	Kpn2146_1156	2	Kpn2146_1156	2	Kpn2146_1156	1	Kpn2146_1156	2	Kpn2146_1156	0	Kpn2146_1156	0
Kpn2146_1157	4	Kpn2146_1157	2	Kpn2146_1157	2	Kpn2146_1157	2	Kpn2146_1157	2	Kpn2146_1157	4	Kpn2146_1157	2	Kpn2146_1157	1	Kpn2146_1157	1	Kpn2146_1157	6	Kpn2146_1157	4	Kpn2146_1157	2	Kpn2146_1157	0	Kpn2146_1157	0	Kpn2146_1157	0	Kpn2146_1157	0	Kpn2146_1157	0	Kpn2146_1157	0	Kpn2146_1157	0	Kpn2146_1157	0	Kpn2146_1157	1	Kpn2146_1157	0	Kpn2146_1157	0	Kpn2146_1157	0	Kpn2146_1157	0
Kpn2146_1158	2	Kpn2146_1158	2	Kpn2146_1158	4	Kpn2146_1158	23	Kpn2146_1158	24	Kpn2146_1158	17	Kpn2146_1158	2	Kpn2146_1158	0	Kpn2146_1158	0	Kpn2146_1158	3	Kpn2146_1158	0	Kpn2146_1158	1	Kpn2146_1158	0	Kpn2146_1158	1	Kpn2146_1158	0	Kpn2146_1158	0	Kpn2146_1158	2	Kpn2146_1158	0	Kpn2146_1158	0	Kpn2146_1158	0	Kpn2146_1158	0	Kpn2146_1158	0	Kpn2146_1158	0	Kpn2146_1158	0	Kpn2146_1158	0
Kpn2146_1159	0	Kpn2146_1159	0	Kpn2146_1159	0	Kpn2146_1159	1	Kpn2146_1159	0	Kpn2146_1159	0	Kpn2146_1159	0	Kpn2146_1159	0	Kpn2146_1159	0	Kpn2146_1159	8	Kpn2146_1159	2	Kpn2146_1159	1	Kpn2146_1159	0	Kpn2146_1159	0	Kpn2146_1159	0	Kpn2146_1159	0	Kpn2146_1159	0	Kpn2146_1159	0	Kpn2146_1159	0	Kpn2146_1159	0	Kpn2146_1159	1	Kpn2146_1159	0	Kpn2146_1159	0	Kpn2146_1159	0	Kpn2146_1159	0
Kpn2146_1160	0	Kpn2146_1160	1	Kpn2146_1160	0	Kpn2146_1160	0	Kpn2146_1160	0	Kpn2146_1160	0	Kpn2146_1160	0	Kpn2146_1160	1	Kpn2146_1160	0	Kpn2146_1160	0	Kpn2146_1160	1	Kpn2146_1160	0	Kpn2146_1160	0	Kpn2146_1160	0	Kpn2146_1160	0	Kpn2146_1160	0	Kpn2146_1160	0	Kpn2146_1160	0	Kpn2146_1160	0	Kpn2146_1160	0	Kpn2146_1160	0	Kpn2146_1160	0	Kpn2146_1160	1	Kpn2146_1160	0	Kpn2146_1160	0
Kpn2146_1161	0	Kpn2146_1161	0	Kpn2146_1161	0	Kpn2146_1161	0	Kpn2146_1161	0	Kpn2146_1161	0	Kpn2146_1161	0	Kpn2146_1161	0	Kpn2146_1161	1	Kpn2146_1161	7	Kpn2146_1161	4	Kpn2146_1161	7	Kpn2146_1161	0	Kpn2146_1161	0	Kpn2146_1161	0	Kpn2146_1161	0	Kpn2146_1161	0	Kpn2146_1161	0	Kpn2146_1161	0	Kpn2146_1161	1	Kpn2146_1161	0	Kpn2146_1161	0	Kpn2146_1161	0	Kpn2146_1161	0	Kpn2146_1161	0
Kpn2146_1162	0	Kpn2146_1162	0	Kpn2146_1162	0	Kpn2146_1162	0	Kpn2146_1162	0	Kpn2146_1162	0	Kpn2146_1162	0	Kpn2146_1162	0	Kpn2146_1162	0	Kpn2146_1162	1	Kpn2146_1162	0	Kpn2146_1162	0	Kpn2146_1162	0	Kpn2146_1162	0	Kpn2146_1162	0	Kpn2146_1162	0	Kpn2146_1162	0	Kpn2146_1162	0	Kpn2146_1162	0	Kpn2146_1162	0	Kpn2146_1162	1	Kpn2146_1162	0	Kpn2146_1162	0	Kpn2146_1162	0	Kpn2146_1162	0
Kpn2146_1163	0	Kpn2146_1163	0	Kpn2146_1163	0	Kpn2146_1163	0	Kpn2146_1163	0	Kpn2146_1163	0	Kpn2146_1163	0	Kpn2146_1163	0	Kpn2146_1163	0	Kpn2146_1163	11	Kpn2146_1163	4	Kpn2146_1163	0	Kpn2146_1163	0	Kpn2146_1163	0	Kpn2146_1163	0	Kpn2146_1163	0	Kpn2146_1163	0	Kpn2146_1163	0	Kpn2146_1163	0	Kpn2146_1163	0	Kpn2146_1163	1	Kpn2146_1163	0	Kpn2146_1163	0	Kpn2146_1163	0	Kpn2146_1163	0
Kpn2146_1164	0	Kpn2146_1164	0	Kpn2146_1164	0	Kpn2146_1164	0	Kpn2146_1164	0	Kpn2146_1164	0	Kpn2146_1164	0	Kpn2146_1164	0	Kpn2146_1164	0	Kpn2146_1164	0	Kpn2146_1164	0	Kpn2146_1164	1	Kpn2146_1164	0	Kpn2146_1164	0	Kpn2146_1164	0	Kpn2146_1164	0	Kpn2146_1164	0	Kpn2146_1164	0	Kpn2146_1164	0	Kpn2146_1164	0	Kpn2146_1164	0	Kpn2146_1164	0	Kpn2146_1164	0	Kpn2146_1164	0	Kpn2146_1164	0
[truncated: 4,471 more rows]
[truncated: 44 more columns]
