# Supplementary material for: A Rapid Spin Column-Based Method to Enrich Pathogen Transcripts from Eukaryotic Host Cells Prior to Sequencing
Source: PLoS One. 2016 Dec 21;11(12):e0168788. doi: 10.1371/journal.pone.0168788 (PMC5176299; doi:10.1371/journal.pone.0168788)
Supplement: S3 Table — The cFPKM for each sequencing experiment are provided, with the gene locus (corresponding to the annotation file in S4 Table) followed by the calculated FPKM. The table includes three biological replicates for each experiment (time course and MOI experiments), with both captured and uncaptured data sets. (CSV) [file pone.0168788.s012.csv]

Capture-24h-rep1	Capture-24h-rep1	Capture-24h-rep2	Capture-24h-rep2	Capture-24h-rep3	Capture-24h-rep3	Capture-2h-rep1	Capture-2h-rep1	Capture-2h-rep2	Capture-2h-rep2	Capture-2h-rep3	Capture-2h-rep3	Capture-4h-rep1	Capture-4h-rep1	Capture-4h-rep2	Capture-4h-rep2	Capture-4h-rep3	Capture-4h-rep3	Capture-8h-rep1	Capture-8h-rep1	Capture-8h-rep2	Capture-8h-rep2	Capture-8h-rep3	Capture-8h-rep3	Capture-MOI-01_rep1	Capture-MOI-01_rep1	Capture-MOI-01_rep2	Capture-MOI-01_rep2	Capture-MOI-01_rep3	Capture-MOI-01_rep3	Capture-MOI-100_rep1	Capture-MOI-100_rep1	Capture-MOI-100_rep2	Capture-MOI-100_rep2	Capture-MOI-100_rep3	Capture-MOI-100_rep3	Capture-MOI-10_rep1	Capture-MOI-10_rep1	Capture-MOI-10_rep2	Capture-MOI-10_rep2	Capture-MOI-10_rep3	Capture-MOI-10_rep3	Capture-MOI-1_rep1	Capture-MOI-1_rep1	Capture-MOI-1_rep2	Capture-MOI-1_rep2	Capture-MOI-1_rep3	Capture-MOI-1_rep3	NonCapture-24h-rep1	NonCapture-24h-rep1
16SrRNA.A	12626.92229	16SrRNA.A	14671.39587	16SrRNA.A	14390.82338	16SrRNA.A	16836.09965	16SrRNA.A	15464.80469	16SrRNA.A	12464.36643	16SrRNA.A	16115.089	16SrRNA.A	15288.58227	16SrRNA.A	16042.162	16SrRNA.A	16182.93619	16SrRNA.A	16484.50503	16SrRNA.A	16446.39801	16SrRNA.A	7712.281109	16SrRNA.A	7395.332886	16SrRNA.A	11399.56101	16SrRNA.A	19057.99057	16SrRNA.A	18601.98825	16SrRNA.A	18965.75213	16SrRNA.A	15872.94884	16SrRNA.A	16810.57478	16SrRNA.A	16928.85635	16SrRNA.A	13031.42664	16SrRNA.A	10847.36892	16SrRNA.A	13039.61737	16SrRNA.A	9959.227089
16SrRNA.B	12766.6252	16SrRNA.B	14409.54713	16SrRNA.B	14303.9662	16SrRNA.B	16760.32232	16SrRNA.B	15651.33893	16SrRNA.B	12780.75825	16SrRNA.B	16142.12396	16SrRNA.B	15349.32737	16SrRNA.B	16133.66257	16SrRNA.B	16169.90976	16SrRNA.B	16586.88066	16SrRNA.B	16519.17415	16SrRNA.B	8561.33958	16SrRNA.B	7736.655942	16SrRNA.B	9262.143322	16SrRNA.B	18546.96807	16SrRNA.B	18134.81503	16SrRNA.B	18781.79501	16SrRNA.B	16384.67376	16SrRNA.B	15914.16601	16SrRNA.B	16616.46094	16SrRNA.B	12717.41636	16SrRNA.B	11505.95918	16SrRNA.B	13555.30845	16SrRNA.B	9978.857629
16SrRNA.C	12717.59041	16SrRNA.C	14777.03441	16SrRNA.C	14352.96256	16SrRNA.C	16911.87698	16SrRNA.C	15885.70247	16SrRNA.C	12188.44332	16SrRNA.C	15916.83263	16SrRNA.C	15474.01467	16SrRNA.C	15914.0612	16SrRNA.C	16359.13576	16SrRNA.C	16233.12722	16SrRNA.C	16439.32255	16SrRNA.C	8985.868815	16SrRNA.C	8305.527702	16SrRNA.C	9737.125031	16SrRNA.C	18450.09177	16SrRNA.C	17829.02892	16SrRNA.C	18865.8248	16SrRNA.C	16725.8237	16SrRNA.C	15436.85745	16SrRNA.C	17494.1433	16SrRNA.C	14051.96005	16SrRNA.C	12280.77125	16SrRNA.C	12339.7509	16SrRNA.C	10220.96762
16SrRNA.D	18863.5931	16SrRNA.D	24848.65829	16SrRNA.D	23348.9903	16SrRNA.D	29420.54963	16SrRNA.D	26572.3608	16SrRNA.D	19345.88868	16SrRNA.D	26626.05611	16SrRNA.D	26307.4235	16SrRNA.D	26498.56594	16SrRNA.D	26406.62473	16SrRNA.D	26986.62373	16SrRNA.D	27516.4583	16SrRNA.D	49457.65592	16SrRNA.D	40503.66934	16SrRNA.D	51060.5337	16SrRNA.D	29711.96191	16SrRNA.D	29488.53998	16SrRNA.D	30450.58131	16SrRNA.D	28476.54404	16SrRNA.D	29744.47268	16SrRNA.D	30644.50271	16SrRNA.D	42783.90072	16SrRNA.D	37500.90399	16SrRNA.D	38382.15057	16SrRNA.D	15642.2683
16SrRNA.E	11422.83324	16SrRNA.E	13340.58481	16SrRNA.E	12905.40971	16SrRNA.E	15323.11805	16SrRNA.E	14604.78654	16SrRNA.E	11578.57403	16SrRNA.E	14690.37022	16SrRNA.E	14250.47163	16SrRNA.E	14478.24955	16SrRNA.E	14656.35334	16SrRNA.E	14897.45722	16SrRNA.E	14657.17364	16SrRNA.E	8861.36934	16SrRNA.E	8610.995097	16SrRNA.E	8987.230186	16SrRNA.E	17232.54357	16SrRNA.E	17002.93266	16SrRNA.E	17096.52028	16SrRNA.E	14993.29208	16SrRNA.E	14947.20252	16SrRNA.E	15936.64496	16SrRNA.E	12342.66642	16SrRNA.E	10925.47687	16SrRNA.E	12113.90421	16SrRNA.E	8725.742308
16SrRNA.G	19194.80926	16SrRNA.G	24723.9149	16SrRNA.G	23547.20282	16SrRNA.G	28965.88564	16SrRNA.G	26719.0373	16SrRNA.G	19158.26097	16SrRNA.G	26524.67501	16SrRNA.G	26238.68563	16SrRNA.G	26761.80605	16SrRNA.G	26471.07127	16SrRNA.G	26607.52979	16SrRNA.G	27396.1755	16SrRNA.G	43868.02099	16SrRNA.G	45054.64343	16SrRNA.G	47260.68003	16SrRNA.G	29929.93359	16SrRNA.G	30077.46137	16SrRNA.G	30943.40471	16SrRNA.G	29329.4189	16SrRNA.G	29709.54766	16SrRNA.G	31046.15396	16SrRNA.G	41763.36731	16SrRNA.G	41026.29889	16SrRNA.G	39192.52227	16SrRNA.G	14843.95969
16SrRNA.H	12814.73481	16SrRNA.H	14735.45328	16SrRNA.H	14525.93454	16SrRNA.H	16941.64665	16SrRNA.H	15770.91217	16SrRNA.H	12548.98285	16SrRNA.H	16054.26034	16SrRNA.H	15286.98371	16SrRNA.H	16084.39303	16SrRNA.H	16143.17131	16SrRNA.H	16326.38028	16SrRNA.H	16318.02897	16SrRNA.H	9056.623688	16SrRNA.H	8760.625111	16SrRNA.H	12705.76071	16SrRNA.H	18282.98015	16SrRNA.H	17936.62033	16SrRNA.H	18366.18818	16SrRNA.H	15617.08638	16SrRNA.H	15762.82427	16SrRNA.H	17211.49983	16SrRNA.H	14522.97547	16SrRNA.H	11157.29375	16SrRNA.H	12229.24567	16SrRNA.H	10260.2287
16SrRNA.I	12645.42599	16SrRNA.I	14784.90111	16SrRNA.I	14227.50219	16SrRNA.I	16749.49698	16SrRNA.I	15796.42112	16SrRNA.I	12685.10491	16SrRNA.I	15889.79767	16SrRNA.I	15493.19734	16SrRNA.I	15884.49947	16SrRNA.I	16289.20441	16SrRNA.I	16170.28277	16SrRNA.I	16346.33081	16SrRNA.I	10542.47601	16SrRNA.I	7850.430294	16SrRNA.I	10687.08845	16SrRNA.I	18450.09177	16SrRNA.I	18276.38267	16SrRNA.I	18513.80809	16SrRNA.I	15910.85439	16SrRNA.I	15821.03263	16SrRNA.I	16780.09663	16SrRNA.I	13149.1805	16SrRNA.I	12978.10211	16SrRNA.I	13076.45245	16SrRNA.I	10292.94626
23SrRNA.A	13282.18321	23SrRNA.A	18324.65188	23SrRNA.A	16870.47944	23SrRNA.A	19364.70475	23SrRNA.A	17922.7219	23SrRNA.A	14185.82829	23SrRNA.A	17140.76539	23SrRNA.A	17621.09979	23SrRNA.A	17351.26347	23SrRNA.A	16309.53654	23SrRNA.A	16244.55213	23SrRNA.A	16662.86253	23SrRNA.A	23036.3782	23SrRNA.A	23398.33448	23SrRNA.A	20595.74072	23SrRNA.A	19711.92218	23SrRNA.A	18864.58606	23SrRNA.A	19470.18898	23SrRNA.A	20986.77164	23SrRNA.A	20705.2894	23SrRNA.A	20987.72196	23SrRNA.A	22660.64579	23SrRNA.A	23460.11101	23SrRNA.A	22963.32139	23SrRNA.A	11028.33861
23SrRNA.B	14576.47397	23SrRNA.B	18994.61773	23SrRNA.B	17948.75096	23SrRNA.B	19709.37745	23SrRNA.B	18435.47687	23SrRNA.B	14800.22543	23SrRNA.B	17698.98741	23SrRNA.B	18282.56438	23SrRNA.B	17952.58977	23SrRNA.B	17018.26275	23SrRNA.B	17105.00104	23SrRNA.B	17404.69201	23SrRNA.B	23071.44118	23SrRNA.B	25315.30646	23SrRNA.B	22008.02009	23SrRNA.B	19803.13663	23SrRNA.B	19382.32739	23SrRNA.B	19720.03765	23SrRNA.B	21122.9579	23SrRNA.B	21212.96995	23SrRNA.B	21098.30006	23SrRNA.B	24391.80243	23SrRNA.B	23498.50726	23SrRNA.B	23638.7132	23SrRNA.B	11684.98035
23SrRNA.C	13605.41204	23SrRNA.C	18483.92889	23SrRNA.C	17334.38267	23SrRNA.C	19496.13637	23SrRNA.C	17767.07825	23SrRNA.C	14266.04632	23SrRNA.C	17428.24973	23SrRNA.C	17853.9987	23SrRNA.C	17654.0194	23SrRNA.C	16589.49358	23SrRNA.C	16415.33592	23SrRNA.C	16915.81587	23SrRNA.C	22264.99263	23SrRNA.C	24638.72812	23SrRNA.C	23243.76453	23SrRNA.C	19757.52941	23SrRNA.C	19396.35832	23SrRNA.C	19716.66132	23SrRNA.C	20784.8403	23SrRNA.C	21374.50466	23SrRNA.C	21297.34062	23SrRNA.C	21046.19635	23SrRNA.C	23786.47916	23SrRNA.C	23529.1902	23SrRNA.C	11004.01854
23SrRNA.D	20916.34381	23SrRNA.D	33369.64552	23SrRNA.D	29114.80251	23SrRNA.D	36666.73786	23SrRNA.D	31786.85785	23SrRNA.D	22616.92493	23SrRNA.D	30051.88252	23SrRNA.D	31463.53361	23SrRNA.D	30353.72395	23SrRNA.D	27917.90115	23SrRNA.D	27778.48552	23SrRNA.D	29861.51665	23SrRNA.D	69985.7091	23SrRNA.D	65233.4289	23SrRNA.D	60610.3227	23SrRNA.D	33172.05414	23SrRNA.D	32717.32374	23SrRNA.D	33167.97339	23SrRNA.D	37005.09299	23SrRNA.D	37297.21259	23SrRNA.D	38694.96052	23SrRNA.D	55046.89064	23SrRNA.D	56288.90792	23SrRNA.D	53958.32912	23SrRNA.D	17938.47962
23SrRNA.E	13650.34314	23SrRNA.E	18246.68412	23SrRNA.E	16973.85518	23SrRNA.E	19233.27314	23SrRNA.E	17966.96578	23SrRNA.E	14318.00572	23SrRNA.E	17169.23471	23SrRNA.E	17538.71378	23SrRNA.E	17154.54187	23SrRNA.E	16316.67136	23SrRNA.E	16206.87923	23SrRNA.E	16640.82303	23SrRNA.E	21949.4258	23SrRNA.E	24131.29436	23SrRNA.E	20536.89575	23SrRNA.E	19567.89937	23SrRNA.E	19155.02632	23SrRNA.E	19561.34998	23SrRNA.E	20319.9286	23SrRNA.E	21103.3571	23SrRNA.E	20796.05327	23SrRNA.E	23438.69372	23SrRNA.E	24074.45107	23SrRNA.E	22780.78307	23SrRNA.E	10843.50612
23SrRNA.G	22439.87487	23SrRNA.G	34163.80288	23SrRNA.G	30649.98744	23SrRNA.G	36794.14606	23SrRNA.G	32798.14655	23SrRNA.G	23866.68528	23SrRNA.G	31345.84116	23SrRNA.G	32527.42216	23SrRNA.G	31458.71335	23SrRNA.G	29057.77481	23SrRNA.G	29115.11982	23SrRNA.G	30602.34433	23SrRNA.G	70090.89804	23SrRNA.G	66361.05948	23SrRNA.G	66259.44015	23SrRNA.G	34129.80584	23SrRNA.G	33696.68269	23SrRNA.G	33378.4315	23SrRNA.G	38291.8183	23SrRNA.G	37551.05286	23SrRNA.G	39439.51967	23SrRNA.G	55513.7194	23SrRNA.G	56864.85172	23SrRNA.G	53885.31379	23SrRNA.G	18766.98315
23SrRNA.H	13828.6921	23SrRNA.H	18688.31581	23SrRNA.H	17256.02313	23SrRNA.H	19020.03205	23SrRNA.H	17922.7219	23SrRNA.H	14287.01239	23SrRNA.H	17228.96447	23SrRNA.H	17606.0485	23SrRNA.H	17431.48681	23SrRNA.H	16555.51821	23SrRNA.H	16426.88894	23SrRNA.H	16730.98462	23SrRNA.H	21984.48878	23SrRNA.H	23567.47907	23SrRNA.H	25362.18357	23SrRNA.H	19602.70488	23SrRNA.H	19146.60776	23SrRNA.H	19835.95843	23SrRNA.H	21141.74221	23SrRNA.H	20532.21649	23SrRNA.H	21776.51236	23SrRNA.H	22057.65865	23SrRNA.H	23728.88478	23SrRNA.H	21886.34527	23SrRNA.H	10890.52491
23SrRNA.I	14487.52873	23SrRNA.I	18942.26795	23SrRNA.I	17888.0499	23SrRNA.I	19587.33381	23SrRNA.I	18565.04824	23SrRNA.I	14812.98739	23SrRNA.I	17792.21049	23SrRNA.I	18123.33758	23SrRNA.I	17986.77189	23SrRNA.I	17101.84216	23SrRNA.I	17079.88578	23SrRNA.I	17265.94335	23SrRNA.I	23351.94502	23SrRNA.I	24413.202	23SrRNA.I	24126.43913	23SrRNA.I	20304.81609	23SrRNA.I	19637.69033	23SrRNA.I	20021.65676	23SrRNA.I	21620.74215	23SrRNA.I	22095.6418	23SrRNA.I	21953.43731	23SrRNA.I	24275.09524	23SrRNA.I	22980.15784	23SrRNA.I	23437.92104	23SrRNA.I	11454.75041
5SrRNA.A	1351531.976	5SrRNA.A	569617.3802	5SrRNA.A	686616.1073	5SrRNA.A	509438.2551	5SrRNA.A	739236.2577	5SrRNA.A	1318600.494	5SrRNA.A	776574.5235	5SrRNA.A	791573.6867	5SrRNA.A	755569.5213	5SrRNA.A	678062.0338	5SrRNA.A	737882.2725	5SrRNA.A	566137.9204	5SrRNA.A	76876.46017	5SrRNA.A	61808.95485	5SrRNA.A	129019.0735	5SrRNA.A	419715.7576	5SrRNA.A	518359.3374	5SrRNA.A	509552.1839	5SrRNA.A	599757.5993	5SrRNA.A	543902.243	5SrRNA.A	472768.1959	5SrRNA.A	266545.2342	5SrRNA.A	199938.769	5SrRNA.A	240131.9021	5SrRNA.A	1636107.4
5SrRNA.B	1372390.503	5SrRNA.B	577248.91	5SrRNA.B	692463.939	5SrRNA.B	523405.5377	5SrRNA.B	738370.1343	5SrRNA.B	1330092.654	5SrRNA.B	774126.692	5SrRNA.B	778981.4558	5SrRNA.B	734538.9932	5SrRNA.B	656086.9391	5SrRNA.B	725492.4583	5SrRNA.B	564490.5744	5SrRNA.B	38438.23009	5SrRNA.B	92713.43228	5SrRNA.B	64509.53677	5SrRNA.B	428267.9596	5SrRNA.B	559889.6108	5SrRNA.B	541013.6383	5SrRNA.B	527683.7247	5SrRNA.B	502793.3526	5SrRNA.B	436401.4116	5SrRNA.B	202574.378	5SrRNA.B	199938.769	5SrRNA.B	220120.9102	5SrRNA.B	1626331.636
5SrRNA.C	1332181.295	5SrRNA.C	576638.3876	5SrRNA.C	667459.417	5SrRNA.C	527081.1384	5SrRNA.C	747897.4909	5SrRNA.C	1287121.968	5SrRNA.C	783612.0389	5SrRNA.C	766389.2249	5SrRNA.C	765511.2256	5SrRNA.C	668564.3234	5SrRNA.C	732926.3468	5SrRNA.C	597162.9374	5SrRNA.C	38438.23009	5SrRNA.C	123617.9097	5SrRNA.C	129019.0735	5SrRNA.C	438135.8849	5SrRNA.C	502977.7547	5SrRNA.C	529909.5956	5SrRNA.C	558572.5281	5SrRNA.C	543902.243	5SrRNA.C	460645.9344	5SrRNA.C	127941.7124	5SrRNA.C	147323.3035	5SrRNA.C	260142.8939	5SrRNA.C	1547236.819
5SrRNA.D1	1651090.57	5SrRNA.D1	717974.3185	5SrRNA.D1	825350.8743	5SrRNA.D1	681456.3672	5SrRNA.D1	953601.7805	5SrRNA.D1	1563933.136	5SrRNA.D1	963221.6706	5SrRNA.D1	979588.7203	5SrRNA.D1	919607.6411	5SrRNA.D1	802649.6473	5SrRNA.D1	876648.1924	5SrRNA.D1	736363.6773	5SrRNA.D1	115314.6903	5SrRNA.D1	30904.47743	5SrRNA.D1	96764.30515	5SrRNA.D1	549314.5103	5SrRNA.D1	613725.1503	5SrRNA.D1	645885.1532	5SrRNA.D1	633220.4697	5SrRNA.D1	686202.2485	5SrRNA.D1	561664.7797	5SrRNA.D1	223897.9968	5SrRNA.D1	220984.9552	5SrRNA.D1	340186.8613	5SrRNA.D1	1852062.913
5SrRNA.D2	2556300.346	5SrRNA.D2	1131603.231	5SrRNA.D2	1255872.281	5SrRNA.D2	1284254.88	5SrRNA.D2	1880786.8	5SrRNA.D2	3046921.49	5SrRNA.D2	1722967.353	5SrRNA.D2	1760307.036	5SrRNA.D2	1648028.662	5SrRNA.D2	1470841.511	5SrRNA.D2	1554233.369	5SrRNA.D2	1223703.546	5SrRNA.D2	115314.6903	5SrRNA.D2	216331.342	5SrRNA.D2	129019.0735	5SrRNA.D2	1003239.076	5SrRNA.D2	1150542.387	5SrRNA.D2	1169008.945	5SrRNA.D2	1299903.81	5SrRNA.D2	1343944.496	5SrRNA.D2	933414.1303	5SrRNA.D2	341177.8998	5SrRNA.D2	368308.2587	5SrRNA.D2	600329.7552	5SrRNA.D2	3224224.687
5SrRNA.E	1329919.527	5SrRNA.E	583964.6561	5SrRNA.E	676533.6387	5SrRNA.E	518259.6967	5SrRNA.E	757857.9091	5SrRNA.E	1270633.216	5SrRNA.E	788507.7017	5SrRNA.E	778981.4558	5SrRNA.E	726509.1551	5SrRNA.E	679179.4115	5SrRNA.E	745316.1611	5SrRNA.E	587278.8612	5SrRNA.E	76876.46017	5SrRNA.E	30904.47743	5SrRNA.E	129019.0735	5SrRNA.E	492738.4051	5SrRNA.E	518359.3374	5SrRNA.E	513870.4227	5SrRNA.E	602331.6663	5SrRNA.E	562875.5771	5SrRNA.E	400034.6273	5SrRNA.E	127941.7124	5SrRNA.E	126277.1173	5SrRNA.E	270148.3898	5SrRNA.E	1556123.877
5SrRNA.G	1608368.287	5SrRNA.G	713395.4006	5SrRNA.G	843700.967	5SrRNA.G	639554.5194	5SrRNA.G	959231.5821	5SrRNA.G	1507471.652	5SrRNA.G	971177.1227	5SrRNA.G	940075.1682	5SrRNA.G	907371.6974	5SrRNA.G	832446.3859	5SrRNA.G	882430.1058	5SrRNA.G	721812.1207	5SrRNA.G	57657.34513	5SrRNA.G	216331.342	5SrRNA.G	64509.53677	5SrRNA.G	560498.1591	5SrRNA.G	622185.0208	5SrRNA.G	602702.7647	5SrRNA.G	661535.2061	5SrRNA.G	755771.14	5SrRNA.G	549542.5183	5SrRNA.G	202574.378	5SrRNA.G	115754.0242	5SrRNA.G	260142.8939	5SrRNA.G	1876057.97
5SrRNA.H	1366610.429	5SrRNA.H	584880.4397	5SrRNA.H	692463.939	5SrRNA.H	483709.0503	5SrRNA.H	773448.129	5SrRNA.H	1304110.379	5SrRNA.H	768007.1134	5SrRNA.H	751625.9197	5SrRNA.H	769717.3312	5SrRNA.H	672475.1453	5SrRNA.H	717232.5821	5SrRNA.H	567510.7088	5SrRNA.H	57657.34513	5SrRNA.H	154522.3871	5SrRNA.H	64509.53677	5SrRNA.H	440767.3317	5SrRNA.H	517590.2583	5SrRNA.H	499065.0324	5SrRNA.H	535405.9256	5SrRNA.H	512280.0196	5SrRNA.H	480849.7035	5SrRNA.H	149265.3312	5SrRNA.H	115754.0242	5SrRNA.H	280153.8857	5SrRNA.H	1565010.935
5SrRNA.I	1359573.818	5SrRNA.I	593122.4918	5SrRNA.I	683591.3667	5SrRNA.I	522670.4175	5SrRNA.I	765653.0191	5SrRNA.I	1245650.258	5SrRNA.I	780552.2496	5SrRNA.I	779849.8855	5SrRNA.I	776217.6763	5SrRNA.I	668378.0938	5SrRNA.I	724941.7998	5SrRNA.I	575747.439	5SrRNA.I	0	5SrRNA.I	61808.95485	5SrRNA.I	161273.8419	5SrRNA.I	457871.7356	5SrRNA.I	552198.8194	5SrRNA.I	534227.8344	5SrRNA.I	468480.1849	5SrRNA.I	505955.5749	5SrRNA.I	383871.612	5SrRNA.I	159927.1405	5SrRNA.I	147323.3035	5SrRNA.I	220120.9102	5SrRNA.I	1539238.467
6S.1	1889753.941	6S.1	1648481.043	6S.1	2013126.582	6S.1	685368.6676	6S.1	1128234.291	6S.1	869184.5051	6S.1	2073715.465	6S.1	2078743.232	6S.1	2027786.631	6S.1	2050068.26	6S.1	2049554.814	6S.1	1858340.85	6S.1	46640.42569	6S.1	115906.2246	6S.1	35579.54304	6S.1	376043.8087	6S.1	382438.2967	6S.1	443944.8381	6S.1	366282.346	6S.1	382304.4872	6S.1	381542.2129	6S.1	143481.9209	6S.1	153222.9369	6S.1	200870.6318	6S.1	3410506.547
Bacteria_small_SRP.1	5437704.507	Bacteria_small_SRP.1	2504620.461	Bacteria_small_SRP.1	2780366.636	Bacteria_small_SRP.1	1669147.163	Bacteria_small_SRP.1	2211486.78	Bacteria_small_SRP.1	4574865.843	Bacteria_small_SRP.1	3054773.524	Bacteria_small_SRP.1	2770543.708	Bacteria_small_SRP.1	2866412.016	Bacteria_small_SRP.1	2823967.986	Bacteria_small_SRP.1	2328826.412	Bacteria_small_SRP.1	2313972.6	Bacteria_small_SRP.1	582956.9019	Bacteria_small_SRP.1	401742.4106	Bacteria_small_SRP.1	419295.5029	Bacteria_small_SRP.1	2119437.385	Bacteria_small_SRP.1	2396100.016	Bacteria_small_SRP.1	2282819.179	Bacteria_small_SRP.1	2621155.117	Bacteria_small_SRP.1	2521246.15	Bacteria_small_SRP.1	1610850.516	Bacteria_small_SRP.1	716090.0403	Bacteria_small_SRP.1	911965.5453	Bacteria_small_SRP.1	845431.164	Bacteria_small_SRP.1	6567722.071
C4.1	131985.6688	C4.1	65456.86914	C4.1	64545.89708	C4.1	2284.508956	C4.1	6729.058259	C4.1	26397.16643	C4.1	14263.21161	C4.1	22939.72182	C4.1	17824.33332	C4.1	26622.0274	C4.1	27380.21199	C4.1	30716.42235	C4.1	0	C4.1	0	C4.1	0	C4.1	6133.246163	C4.1	4780.084463	C4.1	1917.092929	C4.1	7999.344193	C4.1	0	C4.1	0	C4.1	0	C4.1	0	C4.1	0	C4.1	55236.04332
C4.2	129600.6677	C4.2	68316.44689	C4.2	69327.78482	C4.2	4768.62205	C4.2	11236.843	C4.2	19447.31628	C4.2	18856.00608	C4.2	14083.45686	C4.2	27284.42205	C4.2	33221.25433	C4.2	28576.35605	C4.2	30277.29615	C4.2	0	C4.2	0	C4.2	0	C4.2	6401.18587	C4.2	9977.818698	C4.2	12005.06339	C4.2	8348.807083	C4.2	10256.44819	C4.2	0	C4.2	0	C4.2	0	C4.2	0	C4.2	77826.2979
CopA.1	14974.48689	CopA.1	6366.284747	CopA.1	11414.763	CopA.1	2190.15447	CopA.1	5160.908471	CopA.1	16375.06211	CopA.1	8204.468604	CopA.1	0	CopA.1	9113.682704	CopA.1	4438.693558	CopA.1	5742.047087	CopA.1	4907.962792	CopA.1	0	CopA.1	0	CopA.1	0	CopA.1	9799.886075	CopA.1	6873.987074	CopA.1	0	CopA.1	7668.956341	CopA.1	0	CopA.1	0	CopA.1	0	CopA.1	0	CopA.1	29809.52433	CopA.1	34420.54954
CsrB.1	121744.2197	CsrB.1	122218.3264	CsrB.1	143035.6609	CsrB.1	68099.07509	CsrB.1	77066.542	CsrB.1	57003.16236	CsrB.1	40216.61104	CsrB.1	37210.4531	CsrB.1	39307.0582	CsrB.1	132284.3045	CsrB.1	132124.5774	CsrB.1	119548.0241	CsrB.1	7811.38388	CsrB.1	6763.487423	CsrB.1	3025.28591	CsrB.1	64232.94323	CsrB.1	52273.52795	CsrB.1	56896.01878	CsrB.1	23418.76938	CsrB.1	31439.14779	CsrB.1	36888.96625	CsrB.1	20666.82895	CsrB.1	16449.95293	CsrB.1	19707.44899	CsrB.1	71462.8327
CsrC.1	108720.4997	CsrC.1	60130.99477	CsrC.1	90806.84141	CsrC.1	61392.20174	CsrC.1	83700.19295	CsrC.1	81528.56627	CsrC.1	78256.87617	CsrC.1	65430.43845	CsrC.1	73990.13959	CsrC.1	87990.65386	CsrC.1	82227.15091	CsrC.1	70843.68116	CsrC.1	2907.697333	CsrC.1	0	CsrC.1	2439.943353	CsrC.1	28415.57967	CsrC.1	24143.76205	CsrC.1	22726.02066	CsrC.1	12461.93921	CsrC.1	14352.56325	CsrC.1	12226.67022	CsrC.1	8871.752435	CsrC.1	1592.059244	CsrC.1	7568.754788	CsrC.1	47663.95455
CyaR_RyeE.1	17789.73396	CyaR_RyeE.1	12965.42535	CyaR_RyeE.1	11419.59717	CyaR_RyeE.1	2601.909879	CyaR_RyeE.1	7663.967836	CyaR_RyeE.1	54823.84213	CyaR_RyeE.1	19493.86511	CyaR_RyeE.1	21516.25321	CyaR_RyeE.1	20300.77791	CyaR_RyeE.1	30979.93751	CyaR_RyeE.1	38980.3922	CyaR_RyeE.1	33040.48638	CyaR_RyeE.1	0	CyaR_RyeE.1	0	CyaR_RyeE.1	0	CyaR_RyeE.1	0	CyaR_RyeE.1	0	CyaR_RyeE.1	0	CyaR_RyeE.1	0	CyaR_RyeE.1	0	CyaR_RyeE.1	0	CyaR_RyeE.1	0	CyaR_RyeE.1	0	CyaR_RyeE.1	0	CyaR_RyeE.1	37746.19655
DsrA.1	889.4866982	DsrA.1	1080.452113	DsrA.1	1427.449646	DsrA.1	2601.909879	DsrA.1	4598.380702	DsrA.1	7074.044145	DsrA.1	3248.977519	DsrA.1	1536.875229	DsrA.1	6766.925969	DsrA.1	1977.44282	DsrA.1	0	DsrA.1	971.7790113	DsrA.1	0	DsrA.1	0	DsrA.1	0	DsrA.1	2328.45863	DsrA.1	0	DsrA.1	0	DsrA.1	18221.48486	DsrA.1	0	DsrA.1	0	DsrA.1	0	DsrA.1	0	DsrA.1	35413.80158	DsrA.1	3145.516379
frnS.1	287553.5769	frnS.1	87889.79006	frnS.1	176959.7361	frnS.1	205405.284	frnS.1	269155.4316	frnS.1	636488.5136	frnS.1	831877.4474	frnS.1	848367.364	frnS.1	919732.3378	frnS.1	1009850.206	frnS.1	965010.7287	frnS.1	863713.157	frnS.1	0	frnS.1	0	frnS.1	0	frnS.1	167742.6041	frnS.1	157697.8899	frnS.1	140910.9112	frnS.1	30082.23275	frnS.1	33596.18364	frnS.1	8585.981145	frnS.1	0	frnS.1	11179.9782	frnS.1	10630.07094	frnS.1	96306.53014
GcvB.1	329.835854	GcvB.1	267.0992503	GcvB.1	235.2538199	GcvB.1	6968.214359	GcvB.1	13135.99273	GcvB.1	11512.79461	GcvB.1	22042.87795	GcvB.1	21846.08411	GcvB.1	29330.74273	GcvB.1	12329.75446	GcvB.1	11684.09549	GcvB.1	10690.41763	GcvB.1	0	GcvB.1	0	GcvB.1	0	GcvB.1	4221.21136	GcvB.1	5047.00075	GcvB.1	3418.550836	GcvB.1	3378.408599	GcvB.1	0	GcvB.1	1767.801393	GcvB.1	1554.822222	GcvB.1	1534.593092	GcvB.1	2918.222763	GcvB.1	0
GlmY_tke1.1	6768.181915	GlmY_tke1.1	3028.883208	GlmY_tke1.1	5240.240274	GlmY_tke1.1	3473.361289	GlmY_tke1.1	2660.018953	GlmY_tke1.1	5429.918611	GlmY_tke1.1	8963.442786	GlmY_tke1.1	5129.042872	GlmY_tke1.1	8310.687693	GlmY_tke1.1	9855.040464	GlmY_tke1.1	7415.130154	GlmY_tke1.1	5967.37123	GlmY_tke1.1	0	GlmY_tke1.1	0	GlmY_tke1.1	0	GlmY_tke1.1	6527.479711	GlmY_tke1.1	5450.720697	GlmY_tke1.1	2623.268652	GlmY_tke1.1	3648.654436	GlmY_tke1.1	1494.115059	GlmY_tke1.1	3818.422909	GlmY_tke1.1	0	GlmY_tke1.1	9944.090056	GlmY_tke1.1	0	GlmY_tke1.1	1679.614642
GlmZ_SraJ.1	16209.62693	GlmZ_SraJ.1	8235.39442	GlmZ_SraJ.1	16679.39888	GlmZ_SraJ.1	7147.64959	GlmZ_SraJ.1	8480.712899	GlmZ_SraJ.1	8826.939281	GlmZ_SraJ.1	8925.194919	GlmZ_SraJ.1	7432.951146	GlmZ_SraJ.1	10472.83042	GlmZ_SraJ.1	10787.86993	GlmZ_SraJ.1	10331.16816	GlmZ_SraJ.1	11542.99599	GlmZ_SraJ.1	0	GlmZ_SraJ.1	0	GlmZ_SraJ.1	0	GlmZ_SraJ.1	5585.639082	GlmZ_SraJ.1	8109.766308	GlmZ_SraJ.1	7096.341237	GlmZ_SraJ.1	4230.071123	GlmZ_SraJ.1	7361.866018	GlmZ_SraJ.1	5533.615462	GlmZ_SraJ.1	5840.331378	GlmZ_SraJ.1	1441.086328	GlmZ_SraJ.1	5480.815661	GlmZ_SraJ.1	7302.23585
gpII.A	21.01776458	gpII.A	19.36792488	gpII.A	19.19114388	gpII.A	16.96044711	gpII.A	11.23973916	gpII.A	0.000142816	gpII.A	15.00126544	gpII.A	5.750624154	gpII.A	12.12991225	gpII.A	9.130344977	gpII.A	13.49869355	gpII.A	10.29361081	gpII.A	0	gpII.A	0	gpII.A	0	gpII.A	9.485986208	gpII.A	8.868327091	gpII.A	10.6734629	gpII.A	7.423540926	gpII.A	0.001056882	gpII.A	11.653427	gpII.A	0	gpII.A	0	gpII.A	0	gpII.A	10.25189402
gpII.B	12.32097234	gpII.B	14.08575658	gpII.B	13.37566768	gpII.B	4.240019372	gpII.B	9.991181618	gpII.B	2.88200751	gpII.B	10.46459058	gpII.B	12.52177861	gpII.B	7.719260034	gpII.B	3.222481624	gpII.B	9.94E-05	gpII.B	5.542705002	gpII.B	0	gpII.B	0	gpII.B	0	gpII.B	5.690516943	gpII.B	0.000248412	gpII.B	14.0279678	gpII.B	14.8466804	gpII.B	0	gpII.B	0.001350506	gpII.B	0	gpII.B	0	gpII.B	0	gpII.B	7.687323286
gpII.C	9.421785066	gpII.C	12.32510643	gpII.C	18.60909597	gpII.C	6.358804085	gpII.C	13.73788597	gpII.C	0.000176631	gpII.C	17.64710489	gpII.C	4.909756876	gpII.C	8.695080975	gpII.C	3.222467993	gpII.C	7.146305779	gpII.C	4.750401411	gpII.C	0	gpII.C	0	gpII.C	0	gpII.C	0.000243935	gpII.C	8.870546218	gpII.C	5.336121934	gpII.C	14.8466804	gpII.C	0	gpII.C	0.001350506	gpII.C	0.003563403	gpII.C	0	gpII.C	0	gpII.C	0.000254015
gpII.D	13.77047553	gpII.D	10.56427198	gpII.D	13.37567573	gpII.D	0.000210116	gpII.D	5.094797641	gpII.D	10.08224286	gpII.D	10.67371035	gpII.D	17.52731673	gpII.D	11.02560841	gpII.D	4.833378394	gpII.D	9.799260232	gpII.D	4.750401411	gpII.D	0	gpII.D	0	gpII.D	0	gpII.D	5.690516943	gpII.D	6.653983242	gpII.D	0.000206178	gpII.D	0.000860308	gpII.D	0.001056882	gpII.D	0.001350506	gpII.D	0	gpII.D	0	gpII.D	0.003344049	gpII.D	2.800543392
gpII.E	13.77043924	gpII.E	16.72692237	gpII.E	12.79410874	gpII.E	6.358804085	gpII.E	6.244499452	gpII.E	0.000152664	gpII.E	7.05947168	gpII.E	8.765826305	gpII.E	4.433930083	gpII.E	6.981348528	gpII.E	6.352328691	gpII.E	7.126283685	gpII.E	0	gpII.E	0	gpII.E	0	gpII.E	7.628443708	gpII.E	0.000249527	gpII.E	3.55809993	gpII.E	0	gpII.E	0	gpII.E	0.001154952	gpII.E	0	gpII.E	0	gpII.E	0	gpII.E	10.25189402
gpII.F	12.94160354	gpII.F	14.96618288	gpII.F	18.02796567	gpII.F	0.000245693	gpII.F	0.000139878	gpII.F	7.204796805	gpII.F	7.059270167	gpII.F	9.873947659	gpII.F	12.12176791	gpII.F	9.130355641	gpII.F	7.146356083	gpII.F	7.126283685	gpII.F	0	gpII.F	0	gpII.F	0	gpII.F	7.438577675	gpII.F	0.000248412	gpII.F	0.00020015	gpII.F	0	gpII.F	0	gpII.F	0.001154952	gpII.F	0	gpII.F	0	gpII.F	0	gpII.F	5.126008061
gpII.G	22.48078572	gpII.G	16.73670461	gpII.G	12.80105741	gpII.G	14.84210101	gpII.G	9.997308505	gpII.G	5.806775082	gpII.G	7.12617205	gpII.G	5.118664675	gpII.G	13.24040902	gpII.G	8.060590522	gpII.G	9.720099698	gpII.G	7.922657839	gpII.G	0	gpII.G	0	gpII.G	0	gpII.G	5.695077363	gpII.G	8.709241981	gpII.G	6.985828951	gpII.G	0	gpII.G	9.125108073	gpII.G	0	gpII.G	0.003632813	gpII.G	0	gpII.G	0	gpII.G	5.128874005
gpII.H	16.66948732	gpII.H	14.96619119	gpII.H	14.53867905	gpII.H	10.60000848	gpII.H	12.48931815	gpII.H	8.646006234	gpII.H	8.824218755	gpII.H	5.155736386	gpII.H	15.43470186	gpII.H	4.311710985	gpII.H	5.558215969	gpII.H	4.750401411	gpII.H	0	gpII.H	0	gpII.H	0	gpII.H	3.794511384	gpII.H	0.000219823	gpII.H	1.77909807	gpII.H	0.000860308	gpII.H	0.001056882	gpII.H	0	gpII.H	0	gpII.H	0	gpII.H	0	gpII.H	2.563004031
isrJ.1	1174.716573	isrJ.1	0	isrJ.1	1885.186995	isrJ.1	0	isrJ.1	0	isrJ.1	0	isrJ.1	0	isrJ.1	0	isrJ.1	0	isrJ.1	870.5151175	isrJ.1	0	isrJ.1	0	isrJ.1	0	isrJ.1	0	isrJ.1	0	isrJ.1	3075.120683	isrJ.1	0	isrJ.1	0	isrJ.1	0	isrJ.1	0	isrJ.1	0	isrJ.1	0	isrJ.1	0	isrJ.1	0	isrJ.1	0
isrK.1	19738.90458	isrK.1	5994.170909	isrK.1	13858.69843	isrK.1	3608.742192	isrK.1	2125.921756	isrK.1	4905.704418	isrK.1	9012.396892	isrK.1	6394.74856	isrK.1	7508.358826	isrK.1	1828.421344	isrK.1	9461.235666	isrK.1	8086.905579	isrK.1	0	isrK.1	0	isrK.1	0	isrK.1	3229.476535	isrK.1	3775.448645	isrK.1	0	isrK.1	0	isrK.1	0	isrK.1	0	isrK.1	0	isrK.1	0	isrK.1	0	isrK.1	8725.404184
isrK.2	16037.85997	isrK.2	5994.170909	isrK.2	6929.349213	isrK.2	3608.742192	isrK.2	8503.687022	isrK.2	14717.11325	isrK.2	3004.132297	isrK.2	4263.165706	isrK.2	1877.089706	isrK.2	8227.896047	isrK.2	6758.025475	isrK.2	1347.817596	isrK.2	0	isrK.2	0	isrK.2	0	isrK.2	3229.476535	isrK.2	0	isrK.2	3028.350631	isrK.2	0	isrK.2	0	isrK.2	0	isrK.2	0	isrK.2	0	isrK.2	0	isrK.2	4362.702092
isrN.1	0	isrN.1	0	isrN.1	0	isrN.1	0	isrN.1	0	isrN.1	0	isrN.1	0	isrN.1	0	isrN.1	0	isrN.1	0	isrN.1	0	isrN.1	0	isrN.1	0	isrN.1	0	isrN.1	0	isrN.1	0	isrN.1	0	isrN.1	0	isrN.1	0	isrN.1	0	isrN.1	0	isrN.1	0	isrN.1	0	isrN.1	0	isrN.1	0
isrO.1	53.42511643	isrO.1	0	isrO.1	0	isrO.1	0	isrO.1	0	isrO.1	0	isrO.1	0	isrO.1	0	isrO.1	0	isrO.1	0	isrO.1	0	isrO.1	0	isrO.1	0	isrO.1	0	isrO.1	0	isrO.1	0	isrO.1	0	isrO.1	0	isrO.1	0	isrO.1	0	isrO.1	0	isrO.1	0	isrO.1	0	isrO.1	0	isrO.1	0
istR.1	550.2735899	istR.1	445.6085096	istR.1	294.3599728	istR.1	536.5500097	istR.1	0	istR.1	0	istR.1	446.6562385	istR.1	0	istR.1	279.0868526	istR.1	679.6270263	istR.1	200.9574772	istR.1	400.7886992	istR.1	0	istR.1	0	istR.1	0	istR.1	0	istR.1	0	istR.1	0	istR.1	0	istR.1	0	istR.1	0	istR.1	0	istR.1	0	istR.1	0	istR.1	648.6492316
MicC.1	0	MicC.1	0	MicC.1	0	MicC.1	0	MicC.1	0	MicC.1	0	MicC.1	0	MicC.1	0	MicC.1	0	MicC.1	0	MicC.1	0	MicC.1	0	MicC.1	0	MicC.1	0	MicC.1	0	MicC.1	0	MicC.1	0	MicC.1	0	MicC.1	0	MicC.1	0	MicC.1	0	MicC.1	0	MicC.1	0	MicC.1	0	MicC.1	0
MicF.1	28730.72458	MicF.1	14850.62672	MicF.1	14715.03568	MicF.1	16093.25981	MicF.1	15800.98611	MicF.1	65631.26836	MicF.1	20839.76158	MicF.1	31686.12482	MicF.1	42784.70243	MicF.1	42581.38628	MicF.1	33486.17022	MicF.1	31388.79444	MicF.1	0	MicF.1	0	MicF.1	0	MicF.1	11201.49087	MicF.1	11224.46044	MicF.1	4501.663914	MicF.1	6261.278652	MicF.1	0	MicF.1	0	MicF.1	0	MicF.1	0	MicF.1	0	MicF.1	23779.0171
OmrA-B.1	1561.960577	OmrA-B.1	1897.300555	OmrA-B.1	1253.31839	OmrA-B.1	0	OmrA-B.1	0	OmrA-B.1	0	OmrA-B.1	950.8807741	OmrA-B.1	0	OmrA-B.1	0	OmrA-B.1	0	OmrA-B.1	0	OmrA-B.1	0	OmrA-B.1	0	OmrA-B.1	0	OmrA-B.1	0	OmrA-B.1	0	OmrA-B.1	0	OmrA-B.1	0	OmrA-B.1	0	OmrA-B.1	0	OmrA-B.1	0	OmrA-B.1	0	OmrA-B.1	0	OmrA-B.1	0	OmrA-B.1	2761.802166
OmrA-B.2	23435.40174	OmrA-B.2	17327.61013	OmrA-B.2	12263.85959	OmrA-B.2	2980.556501	OmrA-B.2	1755.855523	OmrA-B.2	0	OmrA-B.2	1240.596526	OmrA-B.2	0	OmrA-B.2	0	OmrA-B.2	755.0709962	OmrA-B.2	0	OmrA-B.2	0	OmrA-B.2	0	OmrA-B.2	0	OmrA-B.2	0	OmrA-B.2	0	OmrA-B.2	3118.243811	OmrA-B.2	0	OmrA-B.2	10436.59614	OmrA-B.2	0	OmrA-B.2	0	OmrA-B.2	0	OmrA-B.2	0	OmrA-B.2	0	OmrA-B.2	25222.90476
OxyS.1	0	OxyS.1	0	OxyS.1	0	OxyS.1	0	OxyS.1	0	OxyS.1	0	OxyS.1	0	OxyS.1	0	OxyS.1	0	OxyS.1	0	OxyS.1	0	OxyS.1	0	OxyS.1	0	OxyS.1	0	OxyS.1	0	OxyS.1	0	OxyS.1	0	OxyS.1	0	OxyS.1	0	OxyS.1	0	OxyS.1	0	OxyS.1	0	OxyS.1	0	OxyS.1	0	OxyS.1	0
P26.1	0	P26.1	0	P26.1	0	P26.1	0	P26.1	0	P26.1	0	P26.1	0	P26.1	0	P26.1	0	P26.1	0	P26.1	0	P26.1	0	P26.1	0	P26.1	0	P26.1	0	P26.1	0	P26.1	0	P26.1	0	P26.1	0	P26.1	0	P26.1	0	P26.1	0	P26.1	0	P26.1	0	P26.1	0
peg.1107	0	peg.1107	158.9703462	peg.1107	0	peg.1107	0	peg.1107	0	peg.1107	0	peg.1107	0	peg.1107	0	peg.1107	0	peg.1107	0	peg.1107	0	peg.1107	0	peg.1107	0	peg.1107	0	peg.1107	0	peg.1107	0	peg.1107	0	peg.1107	0	peg.1107	0	peg.1107	0	peg.1107	0	peg.1107	0	peg.1107	0	peg.1107	0	peg.1107	0
peg.1108	0	peg.1108	0	peg.1108	0	peg.1108	0	peg.1108	0	peg.1108	0	peg.1108	0	peg.1108	0	peg.1108	0	peg.1108	0	peg.1108	0	peg.1108	0	peg.1108	0	peg.1108	0	peg.1108	0	peg.1108	0	peg.1108	0	peg.1108	0	peg.1108	0	peg.1108	0	peg.1108	0	peg.1108	0	peg.1108	0	peg.1108	0	peg.1108	0
peg.1109	5.678057797	peg.1109	13.7941794	peg.1109	27.33646812	peg.1109	0	peg.1109	9.784621269	peg.1109	0	peg.1109	0	peg.1109	0	peg.1109	0	peg.1109	12.6230495	peg.1109	6.220804658	peg.1109	0	peg.1109	0	peg.1109	0	peg.1109	0	peg.1109	0	peg.1109	0	peg.1109	0	peg.1109	0	peg.1109	142.894884	peg.1109	0	peg.1109	0	peg.1109	0	peg.1109	0	peg.1109	0
peg.1149	20.66291631	peg.1149	6.84520173	peg.1149	12.05813834	peg.1149	32.9687874	peg.1149	25.89602644	peg.1149	26.14359385	peg.1149	43.45487711	peg.1149	19.47373855	peg.1149	25.7231058	peg.1149	19.48813093	peg.1149	12.34800899	peg.1149	12.31340712	peg.1149	0	peg.1149	0	peg.1149	0	peg.1149	49.17314661	peg.1149	28.74315507	peg.1149	36.88858623	peg.1149	0	peg.1149	47.27328722	peg.1149	0	peg.1149	0	peg.1149	78.65689835	peg.1149	0	peg.1149	13.28560757
peg.1195	59.2329219	peg.1195	35.97486941	peg.1195	71.29281434	peg.1195	0	peg.1195	0	peg.1195	0	peg.1195	36.05945467	peg.1195	51.17199088	peg.1195	0	peg.1195	21.94706159	peg.1195	32.447401	peg.1195	32.35647615	peg.1195	0	peg.1195	0	peg.1195	0	peg.1195	0	peg.1195	0	peg.1195	0	peg.1195	0	peg.1195	0	peg.1195	0	peg.1195	0	peg.1195	0	peg.1195	0	peg.1195	0
peg.1270	23.23697767	peg.1270	28.225764	peg.1270	22.03543617	peg.1270	9.268959974	peg.1270	12.74087372	peg.1270	10.50014462	peg.1270	3.858017633	peg.1270	10.94982966	peg.1270	4.821255837	peg.1270	10.17521358	peg.1270	13.8862494	peg.1270	8.077613272	peg.1270	0	peg.1270	0	peg.1270	0	peg.1270	0	peg.1270	6.46476076	peg.1270	10.3709859	peg.1270	21.63721032	peg.1270	0	peg.1270	0	peg.1270	0	peg.1270	132.6832498	peg.1270	0	peg.1270	3.735162089
peg.1285	434.0223531	peg.1285	820.5665068	peg.1285	770.4781662	peg.1285	44.36753513	peg.1285	42.22140326	peg.1285	37.11568297	peg.1285	80.97109393	peg.1285	74.58818416	peg.1285	76.33427339	peg.1285	62.25079117	peg.1285	69.02551767	peg.1285	82.85344502	peg.1285	0	peg.1285	0	peg.1285	0	peg.1285	15.27102647	peg.1285	42.84655466	peg.1285	71.59987408	peg.1285	0	peg.1285	0	peg.1285	18.75970571	peg.1285	0	peg.1285	48.85477786	peg.1285	46.45176809	peg.1285	272.3112514
peg.1348	0	peg.1348	4.882014982	peg.1348	19.3497624	peg.1348	0	peg.1348	0	peg.1348	7.991004202	peg.1348	0	peg.1348	0	peg.1348	6.115261115	peg.1348	0	peg.1348	4.403315437	peg.1348	8.781952731	peg.1348	0	peg.1348	0	peg.1348	0	peg.1348	0	peg.1348	0	peg.1348	0	peg.1348	0	peg.1348	0	peg.1348	0	peg.1348	0	peg.1348	0	peg.1348	0	peg.1348	0
peg.1414	0	peg.1414	0	peg.1414	0	peg.1414	0	peg.1414	0	peg.1414	0	peg.1414	0	peg.1414	0	peg.1414	162.5763751	peg.1414	39.59029145	peg.1414	58.53184751	peg.1414	0	peg.1414	0	peg.1414	0	peg.1414	0	peg.1414	0	peg.1414	163.4974485	peg.1414	0	peg.1414	0	peg.1414	0	peg.1414	0	peg.1414	0	peg.1414	0	peg.1414	0	peg.1414	0
peg.1587	31.37523842	peg.1587	13.85863338	peg.1587	20.59814934	peg.1587	33.37391327	peg.1587	29.49102119	peg.1587	5.671039418	peg.1587	13.89121824	peg.1587	0	peg.1587	34.71892739	peg.1587	14.79570321	peg.1587	37.49923006	peg.1587	24.92943257	peg.1587	0	peg.1587	0	peg.1587	0	peg.1587	44.79965487	peg.1587	8.728906703	peg.1587	7.001602355	peg.1587	0	peg.1587	35.89064184	peg.1587	0	peg.1587	0	peg.1587	0	peg.1587	0	peg.1587	0
peg.1588	4.224905031	peg.1588	2.565978545	peg.1588	5.085100656	peg.1588	0	peg.1588	1.820124817	peg.1588	4.200057848	peg.1588	1.286005878	peg.1588	1.82497161	peg.1588	4.821255837	peg.1588	3.913543683	peg.1588	2.314374901	peg.1588	4.615779013	peg.1588	0	peg.1588	0	peg.1588	0	peg.1588	0	peg.1588	3.23238038	peg.1588	2.592746474	peg.1588	0	peg.1588	0	peg.1588	0	peg.1588	0	peg.1588	0	peg.1588	0	peg.1588	3.735162089
peg.1679	7.204056612	peg.1679	5.8338052	peg.1679	3.853693776	peg.1679	0	peg.1679	2.069045675	peg.1679	0	peg.1679	0	peg.1679	2.074555317	peg.1679	1.826870781	peg.1679	2.669256709	peg.1679	7.892668679	peg.1679	1.31175861	peg.1679	0	peg.1679	0	peg.1679	0	peg.1679	0	peg.1679	3.674441765	peg.1679	0	peg.1679	0	peg.1679	0	peg.1679	0	peg.1679	0	peg.1679	0	peg.1679	0	peg.1679	4.245984063
peg.2091	19.13338356	peg.2091	0	peg.2091	10.23509463	peg.2091	0	peg.2091	0	peg.2091	12.68057186	peg.2091	0	peg.2091	0	peg.2091	0	peg.2091	14.17865383	peg.2091	0	peg.2091	6.967846586	peg.2091	0	peg.2091	0	peg.2091	0	peg.2091	0	peg.2091	0	peg.2091	0	peg.2091	0	peg.2091	0	peg.2091	102.5480454	peg.2091	0	peg.2091	0	peg.2091	0	peg.2091	22.55397092
peg.2092	4.09898939	peg.2092	0	peg.2092	6.57806459	peg.2092	0	peg.2092	0	peg.2092	16.29953093	peg.2092	0	peg.2092	0	peg.2092	12.47351211	peg.2092	3.037526083	peg.2092	0	peg.2092	0	peg.2092	313.4762575	peg.2092	1008.144225	peg.2092	526.0962358	peg.2092	0	peg.2092	12.54418055	peg.2092	0	peg.2092	0	peg.2092	0	peg.2092	0	peg.2092	347.8020806	peg.2092	0	peg.2092	0	peg.2092	0
peg.2093	29.94905076	peg.2093	24.25257566	peg.2093	24.03114177	peg.2093	0	peg.2093	0	peg.2093	9.924305577	peg.2093	0	peg.2093	0	peg.2093	0	peg.2093	0	peg.2093	0	peg.2093	5.453306009	peg.2093	0	peg.2093	0	peg.2093	0	peg.2093	13.06654835	peg.2093	0	peg.2093	0	peg.2093	0	peg.2093	0	peg.2093	0	peg.2093	0	peg.2093	0	peg.2093	0	peg.2093	17.65160924
peg.2094	7.808503701	peg.2094	18.96984933	peg.2094	6.265549482	peg.2094	0	peg.2094	0	peg.2094	0	peg.2094	0	peg.2094	0	peg.2094	0	peg.2094	0	peg.2094	0	peg.2094	0	peg.2094	0	peg.2094	0	peg.2094	0	peg.2094	0	peg.2094	0	peg.2094	0	peg.2094	0	peg.2094	0	peg.2094	0	peg.2094	0	peg.2094	0	peg.2094	0	peg.2094	0
peg.2095	0	peg.2095	6.537665881	peg.2095	0	peg.2095	0	peg.2095	0	peg.2095	0	peg.2095	0	peg.2095	0	peg.2095	2.047286525	peg.2095	1.994205374	peg.2095	0	peg.2095	2.940050008	peg.2095	0	peg.2095	0	peg.2095	0	peg.2095	0	peg.2095	0	peg.2095	0	peg.2095	0	peg.2095	0	peg.2095	0	peg.2095	0	peg.2095	0	peg.2095	0	peg.2095	0
peg.2096	3.933994623	peg.2096	1.592863544	peg.2096	1.052213455	peg.2096	0	peg.2096	2.25973087	peg.2096	5.214477759	peg.2096	0	peg.2096	2.265748287	peg.2096	1.995236911	peg.2096	0	peg.2096	2.873354816	peg.2096	1.432651518	peg.2096	0	peg.2096	0	peg.2096	0	peg.2096	6.865490512	peg.2096	0	peg.2096	12.87584059	peg.2096	0	peg.2096	0	peg.2096	0	peg.2096	0	peg.2096	0	peg.2096	0	peg.2096	0
peg.2097	2.133386614	peg.2097	2.591407021	peg.2097	2.995704406	peg.2097	3.120271342	peg.2097	0	peg.2097	4.241679813	peg.2097	3.246875024	peg.2097	3.686113629	peg.2097	1.623011261	peg.2097	0.790465267	peg.2097	0.584327505	peg.2097	1.748070268	peg.2097	0	peg.2097	0	peg.2097	0	peg.2097	2.792342192	peg.2097	0	peg.2097	1.309220108	peg.2097	0	peg.2097	0	peg.2097	8.575637965	peg.2097	0	peg.2097	0	peg.2097	0	peg.2097	0
peg.2098	6.002735617	peg.2098	4.860982102	peg.2098	6.957310761	peg.2098	5.853030043	peg.2098	5.746731706	peg.2098	6.630480883	peg.2098	4.872411398	peg.2098	3.457220775	peg.2098	2.029638373	peg.2098	7.90805918	peg.2098	8.768689817	peg.2098	2.914705998	peg.2098	0	peg.2098	0	peg.2098	0	peg.2098	3.49193194	peg.2098	8.164549001	peg.2098	8.18615198	peg.2098	0	peg.2098	0	peg.2098	0	peg.2098	0	peg.2098	0	peg.2098	26.5546021	peg.2098	4.71725328
peg.2099	4.538577866	peg.2099	9.64770254	peg.2099	2.731318824	peg.2099	3.319040804	peg.2099	0	peg.2099	0	peg.2099	5.525935157	peg.2099	3.920928729	peg.2099	0	peg.2099	4.204099881	peg.2099	1.243101397	peg.2099	2.479235901	peg.2099	0	peg.2099	0	peg.2099	0	peg.2099	0	peg.2099	0	peg.2099	0	peg.2099	0	peg.2099	0	peg.2099	18.24385716	peg.2099	0	peg.2099	0	peg.2099	0	peg.2099	0
peg.2100	4.239371037	peg.2100	2.574764414	peg.2100	5.102511958	peg.2100	12.40092899	peg.2100	3.652713789	peg.2100	4.214438778	peg.2100	7.742454846	peg.2100	3.662440567	peg.2100	0	peg.2100	3.141554875	peg.2100	2.322299283	peg.2100	4.631583365	peg.2100	0	peg.2100	0	peg.2100	0	peg.2100	11.09763653	peg.2100	0	peg.2100	5.203247993	peg.2100	0	peg.2100	0	peg.2100	0	peg.2100	0	peg.2100	0	peg.2100	0	peg.2100	0
peg.2101	8.385416971	peg.2101	3.81963616	peg.2101	5.887406999	peg.2101	9.198324424	peg.2101	14.45003418	peg.2101	22.9242786	peg.2101	7.657234021	peg.2101	10.86638478	peg.2101	7.97419118	peg.2101	5.437207882	peg.2101	5.741844617	peg.2101	3.435452814	peg.2101	0	peg.2101	0	peg.2101	0	peg.2101	8.231614039	peg.2101	3.207747523	peg.2101	12.86494023	peg.2101	0	peg.2101	0	peg.2101	16.85355567	peg.2101	0	peg.2101	0	peg.2101	0	peg.2101	0
peg.2102	4.790624036	peg.2102	1.163826254	peg.2102	3.075200381	peg.2102	8.408066379	peg.2102	9.90643847	peg.2102	7.619919663	peg.2102	8.165938757	peg.2102	4.966409117	peg.2102	1.457820483	peg.2102	1.42002275	peg.2102	3.149126414	peg.2102	1.046767287	peg.2102	0	peg.2102	0	peg.2102	0	peg.2102	5.016272824	peg.2102	5.864318948	peg.2102	2.351934254	peg.2102	0	peg.2102	0	peg.2102	15.40561175	peg.2102	0	peg.2102	0	peg.2102	0	peg.2102	0
peg.2103	13.35490752	peg.2103	8.734974427	peg.2103	18.95905612	peg.2103	21.03528327	peg.2103	15.93251196	peg.2103	16.34014237	peg.2103	7.504724894	peg.2103	17.74993167	peg.2103	10.9415169	peg.2103	9.896556456	peg.2103	12.38046546	peg.2103	10.1010867	peg.2103	0	peg.2103	252.664022	peg.2103	0	peg.2103	24.20299496	peg.2103	34.58244699	peg.2103	40.34786952	peg.2103	31.5669846	peg.2103	51.70641165	peg.2103	33.03576682	peg.2103	0	peg.2103	0	peg.2103	0	peg.2103	10.89861423
peg.2104	0	peg.2104	0	peg.2104	1.260519465	peg.2104	9.19053939	peg.2104	16.24252989	peg.2104	21.8637458	peg.2104	19.12688323	peg.2104	32.57156394	peg.2104	14.34139595	peg.2104	4.656519499	peg.2104	5.163286488	peg.2104	3.432545206	peg.2104	0	peg.2104	0	peg.2104	0	peg.2104	69.90950106	peg.2104	43.26794057	peg.2104	15.42486234	peg.2104	0	peg.2104	19.76719691	peg.2104	0	peg.2104	0	peg.2104	197.341013	peg.2104	187.6344417	peg.2104	11.11068159
peg.2105	22.95437623	peg.2105	31.86570328	peg.2105	11.84053465	peg.2105	57.55346802	peg.2105	48.03199138	peg.2105	29.33920123	peg.2105	59.8886755	peg.2105	70.82337548	peg.2105	49.89412591	peg.2105	29.16029568	peg.2105	25.14850952	peg.2105	32.24319145	peg.2105	0	peg.2105	0	peg.2105	0	peg.2105	64.38101026	peg.2105	85.30056022	peg.2105	48.29718276	peg.2105	50.38172415	peg.2105	41.2623854	peg.2105	52.72593858	peg.2105	69.56052413	peg.2105	0	peg.2105	0	peg.2105	17.39447029
peg.2106	1.947910682	peg.2106	1.183055473	peg.2106	3.126010112	peg.2106	37.03694768	peg.2106	11.74846953	peg.2106	3.872909562	peg.2106	11.8583711	peg.2106	13.46257648	peg.2106	13.33716476	peg.2106	8.660909712	peg.2106	3.201157582	peg.2106	3.192187225	peg.2106	0	peg.2106	0	peg.2106	0	peg.2106	20.39661502	peg.2106	23.84484659	peg.2106	26.29873272	peg.2106	29.92778735	peg.2106	24.5107113	peg.2106	15.66014963	peg.2106	41.32039166	peg.2106	0	peg.2106	38.77681506	peg.2106	0
peg.2108	0	peg.2108	5.8338052	peg.2108	3.853693776	peg.2108	21.07317187	peg.2108	37.24282214	peg.2108	16.71060691	peg.2108	27.77572868	peg.2108	37.34199571	peg.2108	18.26870781	peg.2108	12.45653131	peg.2108	14.46989258	peg.2108	9.182310273	peg.2108	0	peg.2108	0	peg.2108	0	peg.2108	34.57384018	peg.2108	29.39553412	peg.2108	38.31530716	peg.2108	24.59632219	peg.2108	0	peg.2108	19.30557452	peg.2108	0	peg.2108	100.5527026	peg.2108	0	peg.2108	0
peg.2109	2.647907946	peg.2109	4.824587722	peg.2109	10.62341704	peg.2109	15.49122175	peg.2109	31.94075181	peg.2109	10.5293411	peg.2109	37.07547442	peg.2109	20.58801849	peg.2109	32.23107814	peg.2109	12.7543832	peg.2109	5.802025508	peg.2109	10.12509214	peg.2109	0	peg.2109	0	peg.2109	0	peg.2109	38.12366466	peg.2109	40.51710337	peg.2109	64.99889528	peg.2109	27.12171787	peg.2109	33.31883121	peg.2109	21.2877495	peg.2109	56.16920448	peg.2109	0	peg.2109	0	peg.2109	0
peg.2110	1.576938557	peg.2110	3.830988364	peg.2110	2.530673465	peg.2110	138.3849365	peg.2110	46.1963757	peg.2110	43.89460287	peg.2110	42.23995497	peg.2110	59.94274208	peg.2110	38.38987674	peg.2110	15.19152407	peg.2110	13.8213834	peg.2110	17.228316	peg.2110	0	peg.2110	193.9235929	peg.2110	0	peg.2110	53.66451301	peg.2110	106.1702781	peg.2110	112.2576283	peg.2110	48.45630986	peg.2110	39.68548052	peg.2110	76.06640484	peg.2110	0	peg.2110	66.03172724	peg.2110	62.78383844	peg.2110	0
peg.2111	2.631024381	peg.2111	4.793825232	peg.2111	6.333408069	peg.2111	26.93678185	peg.2111	20.40241596	peg.2111	20.92440804	peg.2111	14.41528988	peg.2111	13.63783025	peg.2111	20.01597916	peg.2111	7.798805434	peg.2111	7.206288362	peg.2111	7.186094736	peg.2111	0	peg.2111	161.7747562	peg.2111	0	peg.2111	34.43689174	peg.2111	40.25875861	peg.2111	67.81367246	peg.2111	40.42317696	peg.2111	0	peg.2111	0	peg.2111	0	peg.2111	0	peg.2111	0	peg.2111	0
peg.2112	0	peg.2112	4.930044154	peg.2112	6.513375	peg.2112	29.68093272	peg.2112	12.23959376	peg.2112	2.017404888	peg.2112	23.47277019	peg.2112	28.05071191	peg.2112	7.719278674	peg.2112	8.271050244	peg.2112	8.893270343	peg.2112	13.30252413	peg.2112	0	peg.2112	0	peg.2112	0	peg.2112	29.21773231	peg.2112	71.41971132	peg.2112	69.74063159	peg.2112	20.78591079	peg.2112	12.76766937	peg.2112	0	peg.2112	0	peg.2112	0	peg.2112	40.39781203	peg.2112	0
peg.2113	5.672646417	peg.2113	3.062451796	peg.2113	7.080478106	peg.2113	119.8420843	peg.2113	85.80537772	peg.2113	32.58253492	peg.2113	62.16045968	peg.2113	51.18470632	peg.2113	60.41791272	peg.2113	37.83305793	peg.2113	33.83654723	peg.2113	29.61008932	peg.2113	48.20266655	peg.2113	155.0204801	peg.2113	0	peg.2113	174.8952999	peg.2113	206.3918219	peg.2113	286.231895	peg.2113	83.92683938	peg.2113	118.9655836	peg.2113	111.4789203	peg.2113	53.48088512	peg.2113	79.17760214	peg.2113	100.3774799	peg.2113	2.228926245
peg.2114	3.971861919	peg.2114	3.216391814	peg.2114	4.249366817	peg.2114	77.45610876	peg.2114	57.0370568	peg.2114	34.22035858	peg.2114	33.85152012	peg.2114	27.45069132	peg.2114	34.24552052	peg.2114	34.33872401	peg.2114	37.7131658	peg.2114	21.69662602	peg.2114	0	peg.2114	0	peg.2114	0	peg.2114	93.57626779	peg.2114	76.9824964	peg.2114	74.74872957	peg.2114	27.12171787	peg.2114	49.97824682	peg.2114	85.15099799	peg.2114	0	peg.2114	0	peg.2114	52.71157331	peg.2114	0
peg.2115	2.999750932	peg.2115	3.643772571	peg.2115	5.616339158	peg.2115	14.62469235	peg.2115	18.95399836	peg.2115	5.964218061	peg.2115	10.95701977	peg.2115	8.638395813	peg.2115	12.17126988	peg.2115	10.37373619	peg.2115	13.14594901	peg.2115	6.554555568	peg.2115	0	peg.2115	0	peg.2115	0	peg.2115	5.235076186	peg.2115	18.36033897	peg.2115	17.18165818	peg.2115	30.72553885	peg.2115	0	peg.2115	0	peg.2115	0	peg.2115	0	peg.2115	0	peg.2115	0
peg.2120	52.07713049	peg.2120	0	peg.2120	13.92891009	peg.2120	0	peg.2120	0	peg.2120	0	peg.2120	21.13546392	peg.2120	0	peg.2120	52.82478646	peg.2120	0	peg.2120	0	peg.2120	0	peg.2120	0	peg.2120	0	peg.2120	0	peg.2120	45.44173029	peg.2120	0	peg.2120	0	peg.2120	0	peg.2120	0	peg.2120	0	peg.2120	0	peg.2120	0	peg.2120	0	peg.2120	0
peg.2121	6.794801654	peg.2121	0	peg.2121	0	peg.2121	0	peg.2121	0	peg.2121	0	peg.2121	0	peg.2121	0	peg.2121	0	peg.2121	0	peg.2121	7.444294386	peg.2121	7.423433814	peg.2121	0	peg.2121	0	peg.2121	0	peg.2121	0	peg.2121	0	peg.2121	0	peg.2121	0	peg.2121	0	peg.2121	0	peg.2121	0	peg.2121	0	peg.2121	0	peg.2121	0
peg.2122	12.01594895	peg.2122	7.297836751	peg.2122	28.92482053	peg.2122	0	peg.2122	0	peg.2122	0	peg.2122	7.314995657	peg.2122	0	peg.2122	0	peg.2122	0	peg.2122	6.582256986	peg.2122	6.563812035	peg.2122	0	peg.2122	0	peg.2122	0	peg.2122	0	peg.2122	0	peg.2122	0	peg.2122	0	peg.2122	0	peg.2122	0	peg.2122	0	peg.2122	0	peg.2122	0	peg.2122	21.24616608
peg.2124	7.851348546	peg.2124	3.178989314	peg.2124	4.199952146	peg.2124	0	peg.2124	0	peg.2124	0	peg.2124	3.186463855	peg.2124	4.521912514	peg.2124	0	peg.2124	1.939394789	peg.2124	5.734555413	peg.2124	2.859242955	peg.2124	0	peg.2124	0	peg.2124	0	peg.2124	0	peg.2124	16.01837662	peg.2124	0	peg.2124	0	peg.2124	0	peg.2124	0	peg.2124	0	peg.2124	0	peg.2124	0	peg.2124	0
peg.2125	11.1188313	peg.2125	4.501984044	peg.2125	2.973919646	peg.2125	5.420766279	peg.2125	0	peg.2125	3.684480031	peg.2125	4.512569253	peg.2125	3.201894687	peg.2125	0	peg.2125	2.746509514	peg.2125	0	peg.2125	0	peg.2125	0	peg.2125	0	peg.2125	0	peg.2125	0	peg.2125	0	peg.2125	0	peg.2125	0	peg.2125	0	peg.2125	0	peg.2125	0	peg.2125	0	peg.2125	0	peg.2125	6.553305038
peg.2126	0	peg.2126	0	peg.2126	0	peg.2126	0	peg.2126	0	peg.2126	0	peg.2126	0	peg.2126	0	peg.2126	0	peg.2126	0	peg.2126	0	peg.2126	0	peg.2126	0	peg.2126	0	peg.2126	0	peg.2126	0	peg.2126	0	peg.2126	0	peg.2126	0	peg.2126	0	peg.2126	0	peg.2126	0	peg.2126	0	peg.2126	0	peg.2126	0
peg.2127	7.964411556	peg.2127	11.05634816	peg.2127	1.825900019	peg.2127	0	peg.2127	1.960649058	peg.2127	0	peg.2127	5.5411721	peg.2127	0	peg.2127	3.462323254	peg.2127	5.058830471	peg.2127	3.739587193	peg.2127	3.729108036	peg.2127	0	peg.2127	0	peg.2127	0	peg.2127	0	peg.2127	3.48193898	peg.2127	0	peg.2127	0	peg.2127	0	peg.2127	0	peg.2127	0	peg.2127	0	peg.2127	0	peg.2127	8.047076733
peg.2130	0	peg.2130	0	peg.2130	0	peg.2130	0	peg.2130	24.78329311	peg.2130	0	peg.2130	0	peg.2130	0	peg.2130	0	peg.2130	0	peg.2130	0	peg.2130	15.71241202	peg.2130	0	peg.2130	0	peg.2130	0	peg.2130	0	peg.2130	0	peg.2130	0	peg.2130	0	peg.2130	0	peg.2130	0	peg.2130	0	peg.2130	0	peg.2130	0	peg.2130	0
peg.2138	7.119466882	peg.2138	5.404973348	peg.2138	4.998582574	peg.2138	5.206432892	peg.2138	3.067126541	peg.2138	0	peg.2138	2.167072677	peg.2138	1.537646982	peg.2138	5.416259223	peg.2138	8.573221829	peg.2138	3.899996647	peg.2138	3.889067988	peg.2138	0	peg.2138	0	peg.2138	0	peg.2138	0	peg.2138	0	peg.2138	0	peg.2138	9.115317454	peg.2138	0	peg.2138	0	peg.2138	0	peg.2138	0	peg.2138	0	peg.2138	9.441287767
peg.2141	0	peg.2141	17.46951578	peg.2141	0	peg.2141	0	peg.2141	0	peg.2141	0	peg.2141	0	peg.2141	0	peg.2141	0	peg.2141	0	peg.2141	0	peg.2141	0	peg.2141	0	peg.2141	0	peg.2141	0	peg.2141	0	peg.2141	0	peg.2141	0	peg.2141	0	peg.2141	0	peg.2141	0	peg.2141	0	peg.2141	0	peg.2141	0	peg.2141	0
peg.2143	78.18304973	peg.2143	47.48415094	peg.2143	0	peg.2143	0	peg.2143	0	peg.2143	0	peg.2143	47.59579719	peg.2143	0	peg.2143	0	peg.2143	57.9369767	peg.2143	85.6563102	peg.2143	42.70814106	peg.2143	0	peg.2143	0	peg.2143	0	peg.2143	0	peg.2143	0	peg.2143	0	peg.2143	0	peg.2143	0	peg.2143	0	peg.2143	0	peg.2143	0	peg.2143	0	peg.2143	0
peg.2242	30.9473744	peg.2242	14.0968196	peg.2242	34.14427148	peg.2242	11.31583521	peg.2242	13.33239061	peg.2242	0	peg.2242	9.419976328	peg.2242	0	peg.2242	11.77187877	peg.2242	2.866665658	peg.2242	12.71457453	peg.2242	16.90526062	peg.2242	0	peg.2242	0	peg.2242	0	peg.2242	0	peg.2242	0	peg.2242	0	peg.2242	79.24614208	peg.2242	0	peg.2242	0	peg.2242	0	peg.2242	0	peg.2242	0	peg.2242	13.68000686
peg.2307	8.23069623	peg.2307	15.99641348	peg.2307	7.925180517	peg.2307	0	peg.2307	2.836682833	peg.2307	0	peg.2307	4.00850619	peg.2307	5.68847322	peg.2307	5.009317142	peg.2307	7.319156631	peg.2307	3.60697656	peg.2307	3.596869008	peg.2307	0	peg.2307	0	peg.2307	0	peg.2307	4.309189942	peg.2307	0	peg.2307	0	peg.2307	0	peg.2307	0	peg.2307	0	peg.2307	0	peg.2307	0	peg.2307	0	peg.2307	11.64257537
peg.2472	8.71758195	peg.2472	4.235669788	peg.2472	13.98998916	peg.2472	0	peg.2472	0	peg.2472	10.39957534	peg.2472	4.24562883	peg.2472	3.012487041	peg.2472	5.305642619	peg.2472	11.62818052	peg.2472	9.550866924	peg.2472	5.71446196	peg.2472	0	peg.2472	0	peg.2472	0	peg.2472	0	peg.2472	0	peg.2472	4.279855703	peg.2472	0	peg.2472	0	peg.2472	0	peg.2472	0	peg.2472	0	peg.2472	0	peg.2472	6.165645167
peg.2515	0.000531611	peg.2515	0.00014512	peg.2515	7.15E-05	peg.2515	0.000118178	peg.2515	0.000937865	peg.2515	3.827546003	peg.2515	0.000175036	peg.2515	13.98382933	peg.2515	0.000511373	peg.2515	4.89E-05	peg.2515	3.03E-05	peg.2515	1.45E-05	peg.2515	0	peg.2515	0	peg.2515	0	peg.2515	0.000388154	peg.2515	0.004898695	peg.2515	0.001494862	peg.2515	0	peg.2515	12.11100466	peg.2515	0	peg.2515	0	peg.2515	0	peg.2515	0	peg.2515	0.000162172
peg.2535	0	peg.2535	0	peg.2535	73.95435753	peg.2535	0	peg.2535	0	peg.2535	0	peg.2535	0	peg.2535	0	peg.2535	140.2343442	peg.2535	68.29920469	peg.2535	0	peg.2535	0	peg.2535	0	peg.2535	0	peg.2535	0	peg.2535	0	peg.2535	0	peg.2535	0	peg.2535	0	peg.2535	0	peg.2535	0	peg.2535	0	peg.2535	0	peg.2535	0	peg.2535	0
peg.2538	3.540220431	peg.2538	1.433425462	peg.2538	2.840675645	peg.2538	0	peg.2538	0	peg.2538	2.346266641	peg.2538	1.436795778	peg.2538	0	peg.2538	5.386569494	peg.2538	1.748969624	peg.2538	1.292872818	peg.2538	1.2892499	peg.2538	0	peg.2538	0	peg.2538	0	peg.2538	3.089143747	peg.2538	7.222782668	peg.2538	2.896757512	peg.2538	0	peg.2538	0	peg.2538	0	peg.2538	0	peg.2538	0	peg.2538	0	peg.2538	4.173126431
peg.2651	0	peg.2651	0	peg.2651	0	peg.2651	0	peg.2651	0	peg.2651	0	peg.2651	0	peg.2651	0	peg.2651	0	peg.2651	0	peg.2651	0	peg.2651	0	peg.2651	0	peg.2651	0	peg.2651	0	peg.2651	0	peg.2651	0	peg.2651	0	peg.2651	0	peg.2651	0	peg.2651	0	peg.2651	0	peg.2651	0	peg.2651	0	peg.2651	0
peg.2690	45.06905918	peg.2690	27.37250614	peg.2690	39.7797932	peg.2690	4.394505675	peg.2690	7.766452734	peg.2690	5.973867004	peg.2690	10.9747461	peg.2690	2.595711317	peg.2690	6.857415352	peg.2690	6.679619279	peg.2690	6.5836083	peg.2690	13.13031912	peg.2690	0	peg.2690	0	peg.2690	0	peg.2690	7.865318279	peg.2690	9.19502121	peg.2690	14.75096122	peg.2690	0	peg.2690	0	peg.2690	0	peg.2690	0	peg.2690	0	peg.2690	0	peg.2690	15.93789588
peg.2696	10.16753188	peg.2696	0	peg.2696	8.158435538	peg.2696	40.89507727	peg.2696	21.90129359	peg.2696	25.26933845	peg.2696	27.85377445	peg.2696	43.91922869	peg.2696	27.07294834	peg.2696	26.37101275	peg.2696	16.70911919	peg.2696	18.05082123	peg.2696	0	peg.2696	0	peg.2696	0	peg.2696	13.30805587	peg.2696	11.66842698	peg.2696	12.47925444	peg.2696	13.0178681	peg.2696	15.99235535	peg.2696	0	peg.2696	0	peg.2696	0	peg.2696	0	peg.2696	8.988930954
peg.2697	8.80916676	peg.2697	4.076351154	peg.2697	5.048915931	peg.2697	30.67667869	peg.2697	31.08337755	peg.2697	24.18699145	peg.2697	16.85448435	peg.2697	11.59670667	peg.2697	18.50953454	peg.2697	16.47534918	peg.2697	12.8682747	peg.2697	10.99904136	peg.2697	0	peg.2697	0	peg.2697	0	peg.2697	12.07917547	peg.2697	12.83751721	peg.2697	10.2971877	peg.2697	8.593297422	peg.2697	15.83520416	peg.2697	0	peg.2697	35.59351825	peg.2697	17.56521307	peg.2697	16.7012366	peg.2697	0
peg.3009	11.56911906	peg.3009	3.513228234	peg.3009	4.641535093	peg.3009	16.92088551	peg.3009	0	peg.3009	0	peg.3009	0	peg.3009	9.994692746	peg.3009	4.400705055	peg.3009	4.286605495	peg.3009	0	peg.3009	6.31972749	peg.3009	0	peg.3009	0	peg.3009	0	peg.3009	0	peg.3009	8.851274331	peg.3009	0	peg.3009	0	peg.3009	0	peg.3009	0	peg.3009	0	peg.3009	0	peg.3009	0	peg.3009	0
peg.3010	36.49815103	peg.3010	33.25050094	peg.3010	9.762048317	peg.3010	17.79395163	peg.3010	10.48247475	peg.3010	0	peg.3010	14.81274692	peg.3010	5.255194217	peg.3010	4.627768025	peg.3010	4.507781275	peg.3010	0	peg.3010	9.968709254	peg.3010	0	peg.3010	0	peg.3010	0	peg.3010	15.92387215	peg.3010	0	peg.3010	7.466081226	peg.3010	0	peg.3010	0	peg.3010	0	peg.3010	0	peg.3010	0	peg.3010	0	peg.3010	10.75578496
peg.3022	3.004603945	peg.3022	0	peg.3022	0	peg.3022	0	peg.3022	0	peg.3022	2.986933502	peg.3022	0	peg.3022	0	peg.3022	2.285805117	peg.3022	1.11326988	peg.3022	0	peg.3022	0	peg.3022	0	peg.3022	0	peg.3022	0	peg.3022	0	peg.3022	0	peg.3022	7.375480612	peg.3022	0	peg.3022	0	peg.3022	0	peg.3022	0	peg.3022	0	peg.3022	0	peg.3022	0
peg.3023	8.556894763	peg.3023	0.866165757	peg.3023	1.716514764	peg.3023	0	peg.3023	1.228794209	peg.3023	1.41776177	peg.3023	0.868202313	peg.3023	0	peg.3023	0	peg.3023	1.585256057	peg.3023	0.781235015	peg.3023	0	peg.3023	0	peg.3023	0	peg.3023	0	peg.3023	0	peg.3023	0	peg.3023	0	peg.3023	0	peg.3023	0	peg.3023	0	peg.3023	0	peg.3023	0	peg.3023	0	peg.3023	7.564995824
peg.3024	4.963501298	peg.3024	2.411649539	peg.3024	0.796543465	peg.3024	2.903828261	peg.3024	1.710654668	peg.3024	0	peg.3024	0	peg.3024	0	peg.3024	0	peg.3024	0	peg.3024	0	peg.3024	0	peg.3024	0	peg.3024	0	peg.3024	0	peg.3024	2.598646491	peg.3024	0	peg.3024	2.43680753	peg.3024	0	peg.3024	0	peg.3024	15.96154767	peg.3024	0	peg.3024	0	peg.3024	0	peg.3024	0
peg.3046	12.46802338	peg.3046	10.81771755	peg.3046	14.29193103	peg.3046	0	peg.3046	9.207994138	peg.3046	0	peg.3046	10.84315251	peg.3046	6.155009348	peg.3046	0	peg.3046	3.959716055	peg.3046	0	peg.3046	3.891863688	peg.3046	0	peg.3046	0	peg.3046	0	peg.3046	4.662605123	peg.3046	0	peg.3046	0	peg.3046	0	peg.3046	0	peg.3046	0	peg.3046	0	peg.3046	0	peg.3046	0	peg.3046	18.89614949
peg.308	4.767253239	peg.308	3.860495306	peg.308	8.925578037	peg.308	0	peg.308	0	peg.308	0	peg.308	3.869572225	peg.308	2.745655979	peg.308	0	peg.308	2.355158744	peg.308	8.704898815	peg.308	8.680505749	peg.308	0	peg.308	0	peg.308	0	peg.308	4.159834343	peg.308	0	peg.308	0	peg.308	0	peg.308	0	peg.308	0	peg.308	0	peg.308	0	peg.308	0	peg.308	0
peg.309	0.000121787	peg.309	2.26E-05	peg.309	0.000142242	peg.309	0.000433738	peg.309	8.70E-05	peg.309	2.16E-05	peg.309	0.000176056	peg.309	3.131574415	peg.309	0.005124423	peg.309	0.69332114	peg.309	0.000104941	peg.309	0.000665313	peg.309	0	peg.309	0	peg.309	0	peg.309	0	peg.309	5.891387715	peg.309	0	peg.309	9.858426588	peg.309	12.11100466	peg.309	0	peg.309	0	peg.309	0	peg.309	0	peg.309	0
peg.312	0	peg.312	0	peg.312	0	peg.312	0	peg.312	0	peg.312	0	peg.312	0	peg.312	0	peg.312	0	peg.312	0	peg.312	0	peg.312	0	peg.312	0	peg.312	0	peg.312	0	peg.312	0	peg.312	0	peg.312	0	peg.312	0	peg.312	0	peg.312	0	peg.312	0	peg.312	0	peg.312	0	peg.312	0
peg.3126	2.066604982	peg.3126	2.510287927	peg.3126	3.316490911	peg.3126	0	peg.3126	0	peg.3126	0	peg.3126	0	peg.3126	0	peg.3126	3.144411929	peg.3126	0	peg.3126	2.264144952	peg.3126	2.257800314	peg.3126	0	peg.3126	0	peg.3126	0	peg.3126	0	peg.3126	0	peg.3126	5.072949799	peg.3126	0	peg.3126	0	peg.3126	0	peg.3126	0	peg.3126	0	peg.3126	0	peg.3126	0
peg.3134	5.366603764	peg.3134	0	peg.3134	1.43538902	peg.3134	0	peg.3134	0	peg.3134	0	peg.3134	0	peg.3134	0	peg.3134	0	peg.3134	0	peg.3134	0	peg.3134	0	peg.3134	0	peg.3134	0	peg.3134	0	peg.3134	0	peg.3134	0	peg.3134	0	peg.3134	0	peg.3134	0	peg.3134	0	peg.3134	0	peg.3134	0	peg.3134	0	peg.3134	6.326023039
peg.3185	0	peg.3185	0	peg.3185	0	peg.3185	0	peg.3185	0	peg.3185	0	peg.3185	0	peg.3185	182.3902262	peg.3185	0	peg.3185	0	peg.3185	0	peg.3185	0	peg.3185	0	peg.3185	0	peg.3185	0	peg.3185	0	peg.3185	0	peg.3185	0	peg.3185	0	peg.3185	0	peg.3185	0	peg.3185	0	peg.3185	0	peg.3185	0	peg.3185	0
peg.3244	11.97964296	peg.3244	4.850524305	peg.3244	14.41871233	peg.3244	5.840437978	peg.3244	10.32186299	peg.3244	11.90918921	peg.3244	2.430964506	peg.3244	20.69869797	peg.3244	6.075815576	peg.3244	8.877426723	peg.3244	2.187456269	peg.3244	2.181326529	peg.3244	0	peg.3244	0	peg.3244	0	peg.3244	0	peg.3244	6.110237994	peg.3244	14.70337289	peg.3244	0	peg.3244	25.12346286	peg.3244	32.10328601	peg.3244	0	peg.3244	0	peg.3244	0	peg.3244	0
peg.335	5.453021217	peg.335	0	peg.335	4.375646109	peg.335	0	peg.335	0	peg.335	10.84224366	peg.335	0	peg.335	0	peg.335	0	peg.335	4.041048549	peg.335	0	peg.335	0	peg.335	0	peg.335	0	peg.335	0	peg.335	0	peg.335	0	peg.335	0	peg.335	0	peg.335	0	peg.335	0	peg.335	0	peg.335	0	peg.335	0	peg.335	0
peg.3405	5.687120297	peg.3405	0	peg.3405	4.563349778	peg.3405	0	peg.3405	3.266746025	peg.3405	3.769115765	peg.3405	13.84868076	peg.3405	3.275445013	peg.3405	2.884384301	peg.3405	2.809599244	peg.3405	4.153822275	peg.3405	6.213273509	peg.3405	0	peg.3405	0	peg.3405	0	peg.3405	0	peg.3405	11.6029029	peg.3405	9.306882871	peg.3405	0	peg.3405	0	peg.3405	0	peg.3405	0	peg.3405	0	peg.3405	0	peg.3405	13.40768039
peg.3474	21.73868	peg.3474	11.73590855	peg.3474	18.41219684	peg.3474	3.532754488	peg.3474	2.081157152	peg.3474	2.401203574	peg.3474	4.411313399	peg.3474	0	peg.3474	3.675129301	peg.3474	3.579842153	peg.3474	5.292579754	peg.3474	5.277748766	peg.3474	0	peg.3474	0	peg.3474	0	peg.3474	0	peg.3474	0	peg.3474	0	peg.3474	0	peg.3474	0	peg.3474	0	peg.3474	0	peg.3474	0	peg.3474	0	peg.3474	12.81251575
peg.3476	1.319719582	peg.3476	0	peg.3476	1.058944026	peg.3476	0	peg.3476	0	peg.3476	0	peg.3476	0	peg.3476	0	peg.3476	0	peg.3476	0.977968536	peg.3476	0	peg.3476	0	peg.3476	0	peg.3476	0	peg.3476	0	peg.3476	0	peg.3476	0	peg.3476	0	peg.3476	0	peg.3476	0	peg.3476	0	peg.3476	0	peg.3476	0	peg.3476	0	peg.3476	0
peg.3477	5.106487454	peg.3477	2.067602649	peg.3477	5.121811913	peg.3477	2.489566957	peg.3477	2.19991798	peg.3477	0.84607593	peg.3477	3.626812108	peg.3477	2.941034829	peg.3477	1.294949946	peg.3477	2.207406337	peg.3477	0.932433298	peg.3477	0.464910206	peg.3477	0	peg.3477	0	peg.3477	0	peg.3477	0	peg.3477	0	peg.3477	2.08917159	peg.3477	0	peg.3477	0	peg.3477	0	peg.3477	0	peg.3477	0	peg.3477	0	peg.3477	7.524255262
peg.3496	0	peg.3496	0	peg.3496	0	peg.3496	890.9508374	peg.3496	262.4310172	peg.3496	0	peg.3496	0	peg.3496	0	peg.3496	0	peg.3496	225.7065538	peg.3496	0	peg.3496	0	peg.3496	0	peg.3496	0	peg.3496	0	peg.3496	797.3151504	peg.3496	466.0542306	peg.3496	373.829909	peg.3496	0	peg.3496	0	peg.3496	0	peg.3496	0	peg.3496	0	peg.3496	0	peg.3496	0
peg.350	0	peg.350	0	peg.350	0	peg.350	0	peg.350	0	peg.350	0	peg.350	0	peg.350	0	peg.350	0	peg.350	0	peg.350	0	peg.350	0	peg.350	0	peg.350	0	peg.350	0	peg.350	0	peg.350	0	peg.350	0	peg.350	0	peg.350	0	peg.350	0	peg.350	0	peg.350	0	peg.350	0	peg.350	0
peg.3562	27.17920661	peg.3562	24.76076759	peg.3562	21.80861666	peg.3562	0	peg.3562	0	peg.3562	0	peg.3562	8.272995299	peg.3562	23.48042387	peg.3562	10.33852892	peg.3562	0	peg.3562	7.444294386	peg.3562	0	peg.3562	0	peg.3562	0	peg.3562	0	peg.3562	0	peg.3562	0	peg.3562	16.67937897	peg.3562	0	peg.3562	0	peg.3562	0	peg.3562	0	peg.3562	0	peg.3562	0	peg.3562	0
peg.3563	21.81277089	peg.3563	6.623947958	peg.3563	13.12693833	peg.3563	0	peg.3563	0	peg.3563	0	peg.3563	0	peg.3563	0	peg.3563	0	peg.3563	0	peg.3563	0	peg.3563	0	peg.3563	0	peg.3563	0	peg.3563	0	peg.3563	0	peg.3563	0	peg.3563	0	peg.3563	0	peg.3563	0	peg.3563	0	peg.3563	0	peg.3563	0	peg.3563	0	peg.3563	0
peg.3564	7.457199309	peg.3564	0	peg.3564	2.991831281	peg.3564	0	peg.3564	0	peg.3564	7.413342608	peg.3564	0	peg.3564	0	peg.3564	0	peg.3564	0	peg.3564	4.085004227	peg.3564	0	peg.3564	0	peg.3564	0	peg.3564	0	peg.3564	0	peg.3564	0	peg.3564	0	peg.3564	0	peg.3564	0	peg.3564	0	peg.3564	0	peg.3564	0	peg.3564	0	peg.3564	13.18554994
peg.3565	14.46623488	peg.3565	7.53086378	peg.3565	6.632981821	peg.3565	30.22597151	peg.3565	7.122487226	peg.3565	8.217804102	peg.3565	2.516190196	peg.3565	3.570726816	peg.3565	3.144411929	peg.3565	1.531442494	peg.3565	0	peg.3565	0	peg.3565	0	peg.3565	0	peg.3565	0	peg.3565	0	peg.3565	0	peg.3565	0	peg.3565	0	peg.3565	0	peg.3565	0	peg.3565	0	peg.3565	0	peg.3565	0	peg.3565	0
peg.3706	27.0789526	peg.3706	32.89257907	peg.3706	31.0402468	peg.3706	11.31583521	peg.3706	19.99858591	peg.3706	7.691342277	peg.3706	4.709988164	peg.3706	6.683946654	peg.3706	5.885939383	peg.3706	20.0666596	peg.3706	4.238191511	peg.3706	16.90526062	peg.3706	0	peg.3706	0	peg.3706	0	peg.3706	0	peg.3706	0	peg.3706	9.495917101	peg.3706	39.62307104	peg.3706	0	peg.3706	0	peg.3706	0	peg.3706	0	peg.3706	0	peg.3706	0
peg.3848	4.023500384	peg.3848	1.629104179	peg.3848	3.228459857	peg.3848	0	peg.3848	0	peg.3848	0	peg.3848	0	peg.3848	0	peg.3848	0	peg.3848	0.993861836	peg.3848	0	peg.3848	0	peg.3848	0	peg.3848	0	peg.3848	0	peg.3848	0	peg.3848	0	peg.3848	0	peg.3848	0	peg.3848	0	peg.3848	0	peg.3848	0	peg.3848	0	peg.3848	0	peg.3848	4.742805179
peg.3849	7.241658752	peg.3849	1.552302848	peg.3849	3.418066265	peg.3849	0	peg.3849	0	peg.3849	0	peg.3849	0	peg.3849	0	peg.3849	0	peg.3849	0	peg.3849	0	peg.3849	0	peg.3849	0	peg.3849	0	peg.3849	0	peg.3849	0	peg.3849	0	peg.3849	0	peg.3849	0	peg.3849	0	peg.3849	0	peg.3849	0	peg.3849	0	peg.3849	0	peg.3849	3.012809161
peg.3850	7.450799806	peg.3850	2.585835631	peg.3850	5.124452225	peg.3850	3.113562922	peg.3850	0	peg.3850	0	peg.3850	0	peg.3850	0	peg.3850	1.619521872	peg.3850	0.788765808	peg.3850	1.166142463	peg.3850	1.162874672	peg.3850	0	peg.3850	0	peg.3850	0	peg.3850	0	peg.3850	0	peg.3850	0	peg.3850	0	peg.3850	0	peg.3850	0	peg.3850	0	peg.3850	0	peg.3850	0	peg.3850	0
peg.390	9.480611146	peg.390	6.580582689	peg.390	6.520499832	peg.390	31.69429335	peg.390	4.667802809	peg.390	8.078446725	peg.390	1.649013791	peg.390	14.04069797	peg.390	4.121452062	peg.390	5.018241065	peg.390	1.483833081	peg.390	16.27642556	peg.390	0	peg.390	0	peg.390	0	peg.390	3.545417323	peg.390	8.289604141	peg.390	6.649230407	peg.390	0	peg.390	0	peg.390	21.77685492	peg.390	0	peg.390	0	peg.390	0	peg.390	9.579013444
peg.391	7.8302886	peg.391	6.052700564	peg.391	6.85421422	peg.391	2.082273999	peg.391	6.133371906	peg.391	1.415315948	peg.391	6.066931866	peg.391	3.689822644	peg.391	2.166192475	peg.391	2.637535477	peg.391	2.339661852	peg.391	4.666211195	peg.391	0	peg.391	0	peg.391	0	peg.391	1.863434588	peg.391	4.356929993	peg.391	1.747383283	peg.391	0	peg.3918	1774.884347	peg.391	11.44568917	peg.391	0	peg.391	0	peg.391	0	peg.391	7.551945233
peg.3918	141.0532782	peg.3918	0	peg.3918	0	peg.3918	0	peg.3918	243.0677804	peg.3918	1121.789813	peg.3918	686.956392	peg.3918	0	peg.3918	0	peg.3918	522.6324963	peg.3918	463.6082906	peg.3918	308.2061046	peg.3918	0	peg.3918	0	peg.3918	0	peg.3918	1107.728952	peg.3918	1295.000514	peg.3918	2769.97764	peg.3918	1444.765941	peg.391	8.957193566	peg.3918	2267.98432	peg.3918	0	peg.3918	0	peg.3918	0	peg.3918	0
peg.3919	58.61631743	peg.3919	11.86679241	peg.3919	31.35585266	peg.3919	28.57722618	peg.3919	16.83493684	peg.3919	58.2715877	peg.3919	11.89469399	peg.3919	33.75953287	peg.3919	0	peg.3919	14.47906432	peg.3919	0	peg.3919	0	peg.3919	0	peg.3919	0	peg.3919	0	peg.3919	51.14772766	peg.3919	0	peg.3919	23.98117027	peg.3919	0	peg.3919	0	peg.3919	0	peg.3919	0	peg.3919	0	peg.3919	0	peg.3919	0
peg.3926	507.5261387	peg.3926	778.0501075	peg.3926	744.2650572	peg.3926	40.95464781	peg.3926	46.24248929	peg.3926	27.83676223	peg.3926	71.02727538	peg.3926	70.55639042	peg.3926	90.53599868	peg.3926	64.84457413	peg.3926	71.58201832	peg.3926	66.28275601	peg.3926	0	peg.3926	0	peg.3926	0	peg.3926	27.48784765	peg.3926	32.13491599	peg.3926	28.63994963	peg.3926	0	peg.3926	0	peg.3926	0	peg.3926	0	peg.3926	0	peg.3926	0	peg.3926	243.429755
peg.3928	247.9466412	peg.3928	211.9405864	peg.3928	210.7423614	peg.3928	273.998023	peg.3928	186.732832	peg.3928	175.2806661	peg.3928	82.7393641	peg.3928	76.16138896	peg.3928	125.7531689	peg.3928	95.27209661	peg.3928	78.47581293	peg.3928	60.19685093	peg.3928	280.9197775	peg.3928	0	peg.3928	0	peg.3928	350.9751671	peg.3928	326.0002677	peg.3928	311.083262	peg.3928	188.1216469	peg.3928	231.1060616	peg.3928	236.2497251	peg.3928	233.760486	peg.3928	76.90637594	peg.3928	146.2471961	peg.3928	110.4144403
peg.3930	0	peg.3930	0	peg.3930	0	peg.3930	0	peg.3930	0	peg.3930	0	peg.3930	0	peg.3930	0	peg.3930	0	peg.3930	0	peg.3930	0	peg.3930	0	peg.3930	0	peg.3930	0	peg.3930	0	peg.3930	0	peg.3930	0	peg.3930	0	peg.3930	0	peg.3930	0	peg.3930	0	peg.3930	0	peg.3930	0	peg.3930	0	peg.3930	0
peg.4046	5.295815892	peg.4046	0	peg.4046	3.187025113	peg.4046	0	peg.4046	6.844446816	peg.4046	2.632335276	peg.4046	6.447908594	peg.4046	4.575115221	peg.4046	2.014442384	peg.4046	0	peg.4046	0	peg.4046	4.339325205	peg.4046	0	peg.4046	0	peg.4046	0	peg.4046	0	peg.4046	0	peg.4046	0	peg.4046	0	peg.4046	0	peg.4046	0	peg.4046	0	peg.4046	0	peg.4046	0	peg.4046	0
peg.4113	5.297703079	peg.4113	0	peg.4113	7.084801828	peg.4113	5.165580705	peg.4113	6.086120768	peg.4113	10.53309328	peg.4113	4.300137556	peg.4113	0	peg.4113	5.373760636	peg.4113	3.925824087	peg.4113	1.934697695	peg.4113	7.717104963	peg.4113	0	peg.4113	0	peg.4113	0	peg.4113	9.245393985	peg.4113	5.404205575	peg.4113	8.669607722	peg.4113	0	peg.4113	22.22046968	peg.4113	0	peg.4113	0	peg.4113	0	peg.4113	0	peg.4113	0
peg.4123	10.50548768	peg.4123	4.253642908	peg.4123	8.429611534	peg.4123	5.121742727	peg.4123	6.034470578	peg.4123	6.962469078	peg.4123	2.131822104	peg.4123	3.025269857	peg.4123	2.664077965	peg.4123	10.38001966	peg.4123	5.754836337	peg.4123	11.47742001	peg.4123	0	peg.4123	0	peg.4123	0	peg.4123	0	peg.4123	0	peg.4123	0	peg.4123	0	peg.4123	0	peg.4123	0	peg.4123	0	peg.4123	0	peg.4123	0	peg.4123	0
peg.4315	27.0789526	peg.4315	28.1936392	peg.4315	9.312074041	peg.4315	11.31583521	peg.4315	0	peg.4315	0	peg.4315	4.709988164	peg.4315	13.36789331	peg.4315	11.77187877	peg.4315	2.866665658	peg.4315	21.19095756	peg.4315	4.226315154	peg.4315	0	peg.4315	0	peg.4315	0	peg.4315	0	peg.4315	0	peg.4315	0	peg.4315	0	peg.4315	0	peg.4315	0	peg.4315	0	peg.4315	0	peg.4315	0	peg.4315	0
peg.437	25.37829631	peg.437	11.98820232	peg.437	16.96963735	peg.437	4.124228802	peg.437	4.859193186	peg.437	8.409681148	peg.437	6.86650821	peg.437	0	peg.437	6.435661252	peg.437	19.85120075	peg.437	13.90206207	peg.437	24.64552071	peg.437	0	peg.437	0	peg.437	0	peg.437	0	peg.437	4.314748245	peg.437	6.921863757	peg.437	0	peg.437	0	peg.437	0	peg.437	0	peg.437	0	peg.437	0	peg.437	4.985887233
peg.4496	28.32176345	peg.4496	37.26906202	peg.4496	36.92878338	peg.4496	17.25964449	peg.4496	8.134170136	peg.4496	14.07759985	peg.4496	7.183978889	peg.4496	6.116872908	peg.4496	7.182092659	peg.4496	25.36005954	peg.4496	11.63585536	peg.4496	16.7602487	peg.4496	90.24785915	peg.4496	0	peg.4496	0	peg.4496	33.98058121	peg.4496	21.668348	peg.4496	34.76109015	peg.4496	12.08713466	peg.4496	14.84895616	peg.4496	56.9229197	peg.4496	0	peg.4496	49.41365002	peg.4496	0	peg.4496	12.51937929
peg.4502	1.160165973	peg.4502	2.818487964	peg.4502	4.654590423	peg.4502	0	peg.4502	3.998474499	peg.4502	2.306685789	peg.4502	1.412557441	peg.4502	0	peg.4502	0	peg.4502	0	peg.4502	0	peg.4502	1.26750062	peg.4502	0	peg.4502	0	peg.4502	0	peg.4502	0	peg.4502	0	peg.4502	0	peg.4502	0	peg.4502	0	peg.4502	0	peg.4502	0	peg.4502	0	peg.4502	0	peg.4502	0
peg.4503	0	peg.4503	2.675557624	peg.4503	0.883709638	peg.4503	0	peg.4503	1.897852513	peg.4503	0	peg.4503	2.68184848	peg.4503	0	peg.4503	1.675715208	peg.4503	0.816133998	peg.4503	0	peg.4503	1.203223498	peg.4503	0	peg.4503	0	peg.4503	0	peg.4503	0	peg.4503	0	peg.4503	2.703468667	peg.4503	0	peg.4503	0	peg.4503	0	peg.4503	0	peg.4503	0	peg.4503	0	peg.4503	0
peg.4512	22.16780836	peg.4512	9.920493174	peg.4512	24.34074401	peg.4512	10.23866195	peg.4512	6.031629037	peg.4512	9.278920743	peg.4512	14.20545508	peg.4512	8.063587476	peg.4512	15.97694094	peg.4512	12.1043205	peg.4512	6.391251636	peg.4512	5.09867354	peg.4512	0	peg.4512	0	peg.4512	0	peg.4512	27.48784765	peg.4512	7.141092443	peg.4512	8.59198489	peg.4512	0	peg.4512	14.68101333	peg.4512	0	peg.4512	0	peg.4512	0	peg.4512	0	peg.4512	12.37778415
peg.4524	16.79744714	peg.4524	61.21115905	peg.4524	53.91313893	peg.4524	0	peg.4524	28.94592912	peg.4524	66.79463719	peg.4524	0	peg.4524	0	peg.4524	0	peg.4524	0	peg.4524	18.40305984	peg.4524	36.70298073	peg.4524	0	peg.4524	0	peg.4524	0	peg.4524	0	peg.4524	0	peg.4524	0	peg.4524	0	peg.4524	0	peg.4524	0	peg.4524	0	peg.4524	0	peg.4524	0	peg.4524	0
peg.4527	0	peg.4527	33.02626361	peg.4527	65.4494462	peg.4527	0	peg.4527	0	peg.4527	0	peg.4527	0	peg.4527	0	peg.4527	0	peg.4527	0	peg.4527	0	peg.4527	29.70444448	peg.4527	0	peg.4527	0	peg.4527	0	peg.4527	0	peg.4527	0	peg.4527	0	peg.4527	0	peg.4527	0	peg.4527	0	peg.4527	0	peg.4527	0	peg.4527	0	peg.4527	0
peg.4581	2.380571287	peg.4581	1.445830096	peg.4581	2.865258396	peg.4581	0	peg.4581	0	peg.4581	2.366570856	peg.4581	0	peg.4581	0	peg.4581	0	peg.4581	2.64615739	peg.4581	0	peg.4581	2.600813724	peg.4581	0	peg.4581	0	peg.4581	0	peg.4581	0	peg.4581	3.642643735	peg.4581	0	peg.4581	0	peg.4581	14.97745664	peg.4581	0	peg.4581	0	peg.4581	0	peg.4581	0	peg.4581	0
peg.4585	5.122331028	peg.4585	4.148035336	peg.4585	6.85027071	peg.4585	0	peg.4585	5.884649401	peg.4585	30.55323584	peg.4585	10.39447082	peg.4585	23.60127832	peg.4585	18.18554787	peg.4585	13.91817501	peg.4585	7.482610395	peg.4585	9.327053066	peg.4585	0	peg.4585	0	peg.4585	0	peg.4585	0	peg.4585	5.225307928	peg.4585	0	peg.4585	0	peg.4585	21.4848963	peg.4585	0	peg.4585	0	peg.4585	0	peg.4585	0	peg.4585	6.038080232
peg.4628	21.65902701	peg.4628	8.095089359	peg.4628	21.38980951	peg.4628	24.3679159	peg.4628	17.22626216	peg.4628	6.625122345	peg.4628	10.14265349	peg.4628	8.636066906	peg.4628	15.20998564	peg.4628	8.642449533	peg.4628	14.60267208	peg.4628	9.101095087	peg.4628	0	peg.4628	0	peg.4628	0	peg.4628	26.16832406	peg.4628	5.098719175	peg.4628	12.2693043	peg.4628	0	peg.4628	20.96440138	peg.4628	0	peg.4628	0	peg.4628	0	peg.4628	0	peg.4628	11.78360238
peg.4695	1602.753493	peg.4695	454.2653198	peg.4695	1371.787368	peg.4695	6719.960574	peg.4695	8285.757107	peg.4695	7860.415684	peg.4695	4228.095884	peg.4695	1846.182483	peg.4695	3739.256627	peg.4695	1900.33399	peg.4695	2868.060528	peg.4695	1575.931362	peg.4695	4085.764553	peg.4695	0	peg.4695	0	peg.4695	13845.53495	peg.4695	18148.21678	peg.4695	19409.31843	peg.4695	10944.34523	peg.4695	16134.05728	peg.4695	18039.38119	peg.4695	2266.579012	peg.4695	11185.44759	peg.4695	4254.108524	peg.4695	1133.572289
peg.4726	21.96267876	peg.4726	7.275786458	peg.4726	11.21455403	peg.4726	5.840437978	peg.4726	20.64372598	peg.4726	19.84864869	peg.4726	2.430964506	peg.4726	6.899565991	peg.4726	3.037907788	peg.4726	7.397855602	peg.4726	15.31219388	peg.4726	4.362653057	peg.4726	0	peg.4726	0	peg.4726	0	peg.4726	5.226629225	peg.4726	18.33071398	peg.4726	39.20899437	peg.4726	0	peg.4726	0	peg.4726	0	peg.4726	0	peg.4726	0	peg.4726	0	peg.4726	14.12131409
peg.4814	0	peg.4814	12.71461477	peg.4814	8.399017476	peg.4814	0	peg.4814	0	peg.4814	0	peg.4814	0	peg.4814	0	peg.4814	0	peg.4814	0	peg.4814	0	peg.4814	11.43576437	peg.4814	0	peg.4814	0	peg.4814	0	peg.4814	0	peg.4814	32.03337098	peg.4814	0	peg.4814	0	peg.4814	0	peg.4814	0	peg.4814	0	peg.4814	0	peg.4814	0	peg.4814	0
peg.4852	43.31233654	peg.4852	15.0317531	peg.4852	29.78901663	peg.4852	0	peg.4852	10.66246907	peg.4852	0	peg.4852	30.13419248	peg.4852	10.69086206	peg.4852	0	peg.4852	41.2666585	peg.4852	13.55783436	peg.4852	6.759921145	peg.4852	0	peg.4852	0	peg.4852	0	peg.4852	0	peg.4852	0	peg.4852	15.18856225	peg.4852	0	peg.4852	0	peg.4852	0	peg.4852	0	peg.4852	0	peg.4852	0	peg.4852	0
peg.490	0	peg.490	0	peg.490	32.95960306	peg.490	240.3108706	peg.490	70.78395752	peg.490	81.66932113	peg.490	50.01227641	peg.490	0	peg.490	124.9978629	peg.490	0	peg.490	0	peg.490	0	peg.490	0	peg.490	0	peg.490	0	peg.490	0	peg.490	0	peg.490	0	peg.490	0	peg.490	0	peg.490	0	peg.490	0	peg.490	0	peg.490	0	peg.490	0
peg.491	286.9147148	peg.491	126.7319723	peg.491	167.4331576	peg.491	0	peg.491	44.94737655	peg.491	51.85951532	peg.491	0	peg.491	90.13413301	peg.491	119.0593082	peg.491	38.65746348	peg.491	28.57635893	peg.491	0	peg.491	0	peg.491	0	peg.491	0	peg.491	136.5586457	peg.491	0	peg.491	192.0810337	peg.491	0	peg.491	0	peg.491	0	peg.491	0	peg.491	0	peg.491	0	peg.491	0
peg.512	53.13899556	peg.512	32.27374853	peg.512	62.02003146	peg.512	3.532754488	peg.512	6.243471457	peg.512	12.00601787	peg.512	17.64525359	peg.512	12.52019428	peg.512	5.512693952	peg.512	6.264723767	peg.512	10.58515951	peg.512	14.51380911	peg.512	0	peg.512	0	peg.512	0	peg.512	3.161474862	peg.512	3.695950676	peg.512	5.929167956	peg.512	0	peg.512	0	peg.512	0	peg.512	0	peg.512	0	peg.512	0	peg.512	12.81251575
peg.5132	8.406775356	peg.5132	1.531746042	peg.5132	7.082883282	peg.5132	70.08532549	peg.5132	52.8769648	peg.5132	45.12960404	peg.5132	33.7776457	peg.5132	32.68218722	peg.5132	30.6988882	peg.5132	24.91911736	peg.5132	15.19707973	peg.5132	12.85835865	peg.5132	0	peg.5132	0	peg.5132	0	peg.5132	51.71617223	peg.5132	41.16374956	peg.5132	42.3044834	peg.5132	55.97023239	peg.5132	68.75901943	peg.5132	67.58593255	peg.5132	0	peg.5132	0	peg.5132	16.73526287	peg.5132	2.972911189
peg.5133	12.47880065	peg.5133	6.063158248	peg.5133	12.01559929	peg.5133	36.50275462	peg.5133	58.06050678	peg.5133	44.65948066	peg.5133	33.42577776	peg.5133	25.8733847	peg.5133	39.87255857	peg.5133	30.51616879	peg.5133	12.30444733	peg.5133	20.44994587	peg.5133	0	peg.5133	0	peg.5133	0	peg.5133	48.99967215	peg.5133	68.74020992	peg.5133	45.948062	peg.5133	0	peg.5133	0	peg.5133	60.19368973	peg.5133	0	peg.5133	104.5058803	peg.5133	0	peg.5133	4.41291274
peg.5136	30.14934445	peg.5136	19.3882016	peg.5136	31.30710982	peg.5136	46.69004084	peg.5136	45.84209138	peg.5136	31.73509321	peg.5136	79.89446078	peg.5136	52.09271905	peg.5136	45.87328452	peg.5136	47.31236685	peg.5136	50.51833813	peg.5136	54.25191099	peg.5136	0	peg.5136	0	peg.5136	0	peg.5136	13.92769589	peg.5136	16.28229838	peg.5136	17.41373921	peg.5136	18.1653288	peg.5136	22.31597302	peg.5136	0	peg.5136	0	peg.5136	0	peg.5136	0	peg.5136	0
peg.5164	10.20945159	peg.5164	0	peg.5164	2.048017986	peg.5164	0	peg.5164	0	peg.5164	0	peg.5164	0	peg.5164	8.820060646	peg.5164	0	peg.5164	0	peg.5164	2.796334867	peg.5164	11.15399565	peg.5164	0	peg.5164	0	peg.5164	0	peg.5164	0	peg.5164	0	peg.5164	0	peg.5164	0	peg.5164	0	peg.5164	0	peg.5164	0	peg.5164	0	peg.5164	0	peg.5164	0
peg.5177	7.720771272	peg.5177	4.689178405	peg.5177	12.39030582	peg.5177	0	peg.5177	4.434898076	peg.5177	5.116909648	peg.5177	6.266938334	peg.5177	8.893415451	peg.5177	15.66323221	peg.5177	3.81428069	peg.5177	9.868570125	peg.5177	8.435071022	peg.5177	0	peg.5177	0	peg.5177	0	peg.5177	0	peg.5177	3.937992987	peg.5177	12.63492069	peg.5177	0	peg.5177	0	peg.5177	0	peg.5177	0	peg.5177	0	peg.5177	0	peg.5177	0
peg.5232	6.15E-05	peg.5232	0.000146474	peg.5232	9.99E-06	peg.5232	5.631251122	peg.5232	8.16233642	peg.5232	0.006353106	peg.5232	4.575808008	peg.5232	0.005819185	peg.5232	0.002569404	peg.5232	0.00046904	peg.5232	1.749610298	peg.5232	0.000665313	peg.5232	0	peg.5232	0	peg.5232	0	peg.5232	0.001660363	peg.5232	3.76E-05	peg.5232	2.362633667	peg.5232	9.858426588	peg.5232	12.11100466	peg.5232	15.47569491	peg.5232	0	peg.5232	0	peg.5232	38.32007827	peg.5232	3.088563809
peg.5327	0	peg.5327	0	peg.5327	5.635847142	peg.5327	0	peg.5327	0	peg.5327	0	peg.5327	0	peg.5327	0	peg.5327	10.68685274	peg.5327	5.204884342	peg.5327	0	peg.5327	0	peg.5327	0	peg.5327	0	peg.5327	0	peg.5327	0	peg.5327	0	peg.5327	0	peg.5327	0	peg.5327	0	peg.5327	0	peg.5327	0	peg.5327	0	peg.5327	0	peg.5327	0
peg.5328	0	peg.5328	0	peg.5328	0	peg.5328	0	peg.5328	0	peg.5328	0	peg.5328	0	peg.5328	0	peg.5328	0	peg.5328	0	peg.5328	0	peg.5328	11.43576437	peg.5328	0	peg.5328	0	peg.5328	0	peg.5328	0	peg.5328	0	peg.5328	0	peg.5328	0	peg.5328	0	peg.5328	0	peg.5328	0	peg.5328	0	peg.5328	0	peg.5328	0
peg.5330	194.2246195	peg.5330	353.884551	peg.5330	181.8203179	peg.5330	94.69037167	peg.5330	0	peg.5330	0	peg.5330	0	peg.5330	55.93094821	peg.5330	98.50652251	peg.5330	239.881221	peg.5330	35.46498531	peg.5330	35.36560452	peg.5330	0	peg.5330	0	peg.5330	0	peg.5330	0	peg.5330	0	peg.5330	238.3841501	peg.5330	0	peg.5330	0	peg.5330	0	peg.5330	0	peg.5330	0	peg.5330	0	peg.5330	114.4736478
peg.5338	34.8157962	peg.5338	14.0968196	peg.5338	43.45634552	peg.5338	0	peg.5338	6.666195304	peg.5338	7.691342277	peg.5338	4.709988164	peg.5338	0	peg.5338	0	peg.5338	14.33332829	peg.5338	16.95276604	peg.5338	25.35789092	peg.5338	0	peg.5338	0	peg.5338	0	peg.5338	0	peg.5338	0	peg.5338	0	peg.5338	0	peg.5338	0	peg.5338	0	peg.5338	0	peg.5338	0	peg.5338	0	peg.5338	54.72002744
peg.5343	83.06669895	peg.5343	93.51747177	peg.5343	97.54065989	peg.5343	171.8675497	peg.5343	212.9693678	peg.5343	136.958922	peg.5343	118.4050775	peg.5343	122.5209323	peg.5343	160.2981101	peg.5343	93.08463636	peg.5343	113.2035449	peg.5343	95.17866476	peg.5343	0	peg.5343	0	peg.5343	0	peg.5343	100.7687252	peg.5343	155.0060346	peg.5343	159.1461608	peg.5343	124.5112683	peg.5343	152.9611786	peg.5343	97.7284957	peg.5343	0	peg.5343	169.6723116	peg.5343	161.326675	peg.5343	42.98796027
peg.5345	16.99628081	peg.5345	3.440873549	peg.5345	6.818914512	peg.5345	33.14480215	peg.5345	43.93284904	peg.5345	22.52843147	peg.5345	27.59171072	peg.5345	24.4721319	peg.5345	12.93021854	peg.5345	16.79329264	peg.5345	6.206966455	peg.5345	3.094786576	peg.5345	0	peg.5345	0	peg.5345	0	peg.5345	44.4921063	peg.5345	17.33796593	peg.5345	69.53536521	peg.5345	29.01462477	peg.5345	0	peg.5345	45.54697212	peg.5345	0	peg.5345	118.6152512	peg.5345	0	peg.5345	0
peg.5350	9.798644697	peg.5350	11.90233242	peg.5350	0	peg.5350	0	peg.5350	0	peg.5350	6.494011779	peg.5350	0	peg.5350	0	peg.5350	4.969660472	peg.5350	2.420404642	peg.5350	0	peg.5350	0	peg.5350	0	peg.5350	0	peg.5350	0	peg.5350	0	peg.5350	0	peg.5350	0	peg.5350	0	peg.5350	0	peg.5350	0	peg.5350	0	peg.5350	0	peg.5350	0	peg.5350	0
peg.5351	4.865099648	peg.5351	3.939730787	peg.5351	5.638764106	peg.5351	0	peg.5351	0.931522699	peg.5351	0	peg.5351	1.316331336	peg.5351	0.934003242	peg.5351	1.644982149	peg.5351	0.400582942	peg.5351	0.592237613	peg.5351	0.590578031	peg.5351	0	peg.5351	0	peg.5351	0	peg.5351	0	peg.5351	0	peg.5351	0	peg.5351	0	peg.5351	0	peg.5351	0	peg.5351	0	peg.5351	0	peg.5351	0	peg.5351	3.823241392
peg.5356	6.120626965	peg.5356	7.434674796	peg.5356	4.911195867	peg.5356	0	peg.5356	0	peg.5356	6.084630809	peg.5356	7.45215544	peg.5356	13.21919708	peg.5356	2.328187124	peg.5356	4.535645809	peg.5356	8.382096946	peg.5356	16.71721689	peg.5356	0	peg.5356	0	peg.5356	0	peg.5356	4.005576111	peg.5356	0	peg.5356	0	peg.5356	0	peg.5356	0	peg.5356	0	peg.5356	0	peg.5356	0	peg.5356	0	peg.5356	5.411135548
peg.5358	19.52940004	peg.5358	16.17422742	peg.5358	22.43717206	peg.5358	15.58010081	peg.5358	10.7080027	peg.5358	9.707272627	peg.5358	7.025311269	peg.5358	7.668940675	peg.5358	6.753333364	peg.5358	10.52517742	peg.5358	12.15690405	peg.5358	17.94179979	peg.5358	0	peg.5358	0	peg.5358	0	peg.5358	9.295125985	peg.5358	5.433275397	peg.5358	11.98483344	peg.5358	0	peg.5358	11.16999803	peg.5358	0	peg.5358	0	peg.5358	0	peg.5358	0	peg.5358	6.278396072
peg.5361	7.594458972	peg.5361	3.689970523	peg.5361	8.531319753	peg.5361	0	peg.5361	5.23481144	peg.5361	9.059754036	peg.5361	1.84932325	peg.5361	2.624375586	peg.5361	0	peg.5361	6.753381875	peg.5361	4.99223299	peg.5361	8.297072734	peg.5361	0	peg.5361	0	peg.5361	0	peg.5361	0	peg.5361	0	peg.5361	3.72846378	peg.5361	0	peg.5361	19.11233334	peg.5361	0	peg.5361	0	peg.5361	0	peg.5361	0	peg.5361	0
peg.5368	27.25381308	peg.5368	27.87787844	peg.5368	31.0762624	peg.5368	8.391825798	peg.5368	7.415477783	peg.5368	14.25975267	peg.5368	5.239392337	peg.5368	2.47840813	peg.5368	2.182506949	peg.5368	19.13327876	peg.5368	18.85826236	peg.5368	10.96982676	peg.5368	0	peg.5368	0	peg.5368	0	peg.5368	3.75493774	peg.5368	8.779487603	peg.5368	10.56326121	peg.5368	0	peg.5368	0	peg.5368	0	peg.5368	0	peg.5368	0	peg.5368	57.10929039	peg.5368	15.217644
peg.5386	5.080287316	peg.5386	2.056994285	peg.5386	1.35880884	peg.5386	9.90717439	peg.5386	0	peg.5386	3.366939683	peg.5386	0	peg.5386	0	peg.5386	5.1532235	peg.5386	0	peg.5386	1.855298421	peg.5386	0	peg.5386	0	peg.5386	0	peg.5386	0	peg.5386	0	peg.5386	0	peg.5386	4.156905124	peg.5386	0	peg.5386	0	peg.5386	0	peg.5386	0	peg.5386	0	peg.5386	0	peg.5386	5.988520119
peg.5420	490.0252374	peg.5420	844.6591331	peg.5420	761.1163416	peg.5420	37.54176049	peg.5420	30.15814519	peg.5420	37.11568297	peg.5420	51.13963827	peg.5420	72.57228729	peg.5420	63.90776377	peg.5420	55.33403659	peg.5420	57.52126472	peg.5420	79.02943986	peg.5420	0	peg.5420	0	peg.5420	0	peg.5420	33.59625824	peg.5420	39.27600844	peg.5420	57.27989927	peg.5420	11.95042824	peg.5420	14.68101333	peg.5420	18.75970571	peg.5420	0	peg.5420	0	peg.5420	0	peg.5420	284.6890356
peg.5422	81.30255554	peg.5422	76.45745009	peg.5422	78.91600912	peg.5422	26.85117775	peg.5422	24.85703957	peg.5422	46.93029983	peg.5422	9.579652411	peg.5422	15.86023801	peg.5422	15.96189529	peg.5422	28.18082654	peg.5422	18.67680631	peg.5422	24.3550758	peg.5422	0	peg.5422	0	peg.5422	0	peg.5422	34.32745256	peg.5422	60.19622662	peg.5422	32.18960147	peg.5422	53.72628477	peg.5422	0	peg.5422	84.33917771	peg.5422	0	peg.5422	0	peg.5422	0	peg.5422	23.18648974
peg.5434	33.76079456	peg.5434	27.33930471	peg.5434	20.31726599	peg.5434	24.68911145	peg.5434	33.93701688	peg.5434	22.3748288	peg.5434	10.27634466	peg.5434	24.30527675	peg.5434	4.280686039	peg.5434	22.93334054	peg.5434	30.82323152	peg.5434	24.58948637	peg.5434	0	peg.5434	0	peg.5434	0	peg.5434	7.364791928	peg.5434	43.04938184	peg.5434	6.906126129	peg.5434	0	peg.5434	0	peg.5434	0	peg.5434	0	peg.5434	0	peg.5434	0	peg.5434	39.7964101
peg.5453	20.0406704	peg.5453	22.47067945	peg.5453	18.55459571	peg.5453	18.03772148	peg.5453	5.313040178	peg.5453	15.32523751	peg.5453	16.89263492	peg.5453	13.31797056	peg.5453	14.07349965	peg.5453	22.84768016	peg.5453	21.95629214	peg.5453	18.52634022	peg.5453	0	peg.5453	0	peg.5453	0	peg.5453	0	peg.5453	9.435488529	peg.5453	11.35254522	peg.5453	0	peg.5453	0	peg.5453	0	peg.5453	0	peg.5453	0	peg.5453	0	peg.5453	10.90313481
peg.5454	3.678743777	peg.5454	5.585674432	peg.5454	2.951826886	peg.5454	0	peg.5454	1.584833929	peg.5454	0	peg.5454	2.239523059	peg.5454	0	peg.5454	0	peg.5454	1.363053074	peg.5454	2.015191395	peg.5454	0	peg.5454	0	peg.5454	0	peg.5454	0	peg.5454	0	peg.5454	2.814524615	peg.5454	0	peg.5454	0	peg.5454	0	peg.5454	0	peg.5454	0	peg.5454	0	peg.5454	0	peg.5454	0
peg.5455	5.123746683	peg.5455	1.244754518	peg.5455	3.289038679	peg.5455	0	peg.5455	1.765882721	peg.5455	2.037445321	peg.5455	2.495362448	peg.5455	0	peg.5455	6.236768161	peg.5455	2.278148984	peg.5455	1.122701754	peg.5455	1.119555693	peg.5455	0	peg.5455	0	peg.5455	0	peg.5455	0	peg.5455	0	peg.5455	2.515479245	peg.5455	0	peg.5455	0	peg.5455	0	peg.5455	0	peg.5455	0	peg.5455	0	peg.5455	3.623849383
peg.5457	24.39205533	peg.5457	9.259008515	peg.5457	14.67915322	peg.5457	0	peg.5457	2.627075929	peg.5457	3.031075334	peg.5457	5.568467154	peg.5457	5.268143091	peg.5457	0	peg.5457	6.77833277	peg.5457	5.010677183	peg.5457	3.331090766	peg.5457	0	peg.5457	0	peg.5457	0	peg.5457	3.990777199	peg.5457	0	peg.5457	0	peg.5457	0	peg.5457	19.18294534	peg.5457	0	peg.5457	0	peg.5457	0	peg.5457	0	peg.5457	5.391143687
peg.5458	360.8084643	peg.5458	313.5597743	peg.5458	428.3850808	peg.5458	497.6825248	peg.5458	363.9555225	peg.5458	204.1305316	peg.5458	225.0080982	peg.5458	182.4623481	peg.5458	174.067694	peg.5458	365.1943999	peg.5458	263.5313055	peg.5458	294.8407384	peg.5458	224.3362546	peg.5458	0	peg.5458	0	peg.5458	614.3143512	peg.5458	637.3756336	peg.5458	489.6475785	peg.5458	360.5513806	peg.5458	221.4673616	peg.5458	330.1615613	peg.5458	373.3517973	peg.5458	122.8314253	peg.5458	116.7897416	peg.5458	155.6020656
peg.5459	7.761106477	peg.5459	2.356837912	peg.5459	1.556879478	peg.5459	11.35132187	peg.5459	6.687100609	peg.5459	7.715462461	peg.5459	18.89903508	peg.5459	10.05736144	peg.5459	11.80879558	peg.5459	4.313483357	peg.5459	2.125741277	peg.5459	4.239568952	peg.5459	0	peg.5459	0	peg.5459	0	peg.5459	0	peg.5459	23.75139618	peg.5459	33.33993762	peg.5459	0	peg.5459	97.6586052	peg.5459	0	peg.5459	0	peg.5459	81.24591535	peg.5459	0	peg.5459	0
peg.5465	35.11865432	peg.5465	42.65833804	peg.5465	16.90754143	peg.5465	0	peg.5465	0	peg.5465	13.96484689	peg.5465	8.551727537	peg.5465	0	peg.5465	0	peg.5465	10.40976868	peg.5465	23.08531856	peg.5465	23.02062835	peg.5465	0	peg.5465	0	peg.5465	0	peg.5465	18.38640957	peg.5465	0	peg.5465	17.24133754	peg.5465	0	peg.5465	0	peg.5465	112.9340039	peg.5465	0	peg.5465	0	peg.5465	0	peg.5465	0
peg.5466	146.0438254	peg.5466	97.14664596	peg.5466	122.7659503	peg.5466	10.17153978	peg.5466	11.98417429	peg.5466	0	peg.5466	12.70109482	peg.5466	12.01608684	peg.5466	0	peg.5466	10.30711502	peg.5466	22.85766773	peg.5466	26.59255136	peg.5466	0	peg.5466	0	peg.5466	0	peg.5466	0	peg.5466	31.92424731	peg.5466	0	peg.5466	0	peg.5466	0	peg.5466	0	peg.5466	0	peg.5466	0	peg.5466	0	peg.5466	36.88991525
peg.5467	7.872155557	peg.5467	7.171681534	peg.5467	6.316623781	peg.5467	0	peg.5467	3.391391188	peg.5467	0	peg.5467	14.37708764	peg.5467	6.800844184	peg.5467	2.994440163	peg.5467	8.750404877	peg.5467	2.156157251	peg.5467	6.450345654	peg.5467	0	peg.5467	0	peg.5467	0	peg.5467	0	peg.5467	12.04562043	peg.5467	14.49299103	peg.5467	0	peg.5467	0	peg.5467	0	peg.5467	0	peg.5467	0	peg.5467	0	peg.5467	0
peg.5468	30.24176931	peg.5468	34.28546454	peg.5468	50.14977336	peg.5468	53.0775953	peg.5468	17.37121329	peg.5468	36.07669652	peg.5468	24.54719829	peg.5468	27.8679535	peg.5468	30.67594146	peg.5468	22.41044178	peg.5468	33.13248053	peg.5468	17.62113917	peg.5468	0	peg.5468	0	peg.5468	0	peg.5468	15.83311114	peg.5468	24.67978833	peg.5468	24.74508979	peg.5468	0	peg.5468	0	peg.5468	32.4169985	peg.5468	0	peg.5468	0	peg.5468	0	peg.5468	14.25930721
peg.5470	20.0406704	peg.5470	9.362783105	peg.5470	19.79156876	peg.5470	9.018860739	peg.5470	0	peg.5470	6.130095005	peg.5470	5.630878307	peg.5470	7.990782336	peg.5470	2.345583275	peg.5470	18.27814412	peg.5470	10.1336733	peg.5470	15.15791473	peg.5470	0	peg.5470	0	peg.5470	0	peg.5470	4.035505667	peg.5470	0	peg.5470	7.568363479	peg.5470	0	peg.5470	0	peg.5470	24.78710217	peg.5470	0	peg.5470	0	peg.5470	0	peg.5470	0
peg.5471	8.50634913	peg.5471	2.719103084	peg.5471	2.873895242	peg.5471	0	peg.5471	0.77149624	peg.5471	1.780278369	peg.5471	0.545099265	peg.5471	3.867753253	peg.5471	0	peg.5471	1.327066896	peg.5471	3.43347902	peg.5471	1.467367563	peg.5471	0	peg.5471	0	peg.5471	0	peg.5471	0	peg.5471	2.74021791	peg.5471	0	peg.5471	0	peg.5471	0	peg.5471	0	peg.5471	18.9939368	peg.5471	0	peg.5471	0	peg.5471	1.58322302
peg.5485	9.27E-05	peg.5485	4.38E-05	peg.5485	0.000755932	peg.5485	0.009373836	peg.5485	6.86E-05	peg.5485	3.775459321	peg.5485	3.43298203	peg.5485	13.16395253	peg.5485	0.000524017	peg.5485	0.000462245	peg.5485	1.862305683	peg.5485	0.000200936	peg.5485	0	peg.5485	0	peg.5485	0	peg.5485	3.20E-05	peg.5485	0.222959786	peg.5485	0.178839781	peg.5485	0	peg.5485	0	peg.5485	0	peg.5485	40.83360572	peg.5485	0	peg.5485	0	peg.5485	0.000181835
peg.5492	12.91717896	peg.5492	10.46026008	peg.5492	10.36475451	peg.5492	0	peg.5492	0	peg.5492	0	peg.5492	0	peg.5492	0	peg.5492	0	peg.5492	4.786090457	peg.5492	4.717296531	peg.5492	2.352038807	peg.5492	0	peg.5492	0	peg.5492	0	peg.5492	0	peg.5492	0	peg.5492	0	peg.5492	0	peg.5492	0	peg.5492	0	peg.5492	0	peg.5492	0	peg.5492	0	peg.5492	7.613229456
peg.5500	28.09492345	peg.5500	8.531667608	peg.5500	33.81508285	peg.5500	0	peg.5500	0	peg.5500	0	peg.5500	8.551727537	peg.5500	0	peg.5500	32.06055821	peg.5500	10.40976868	peg.5500	7.695106185	peg.5500	15.34708557	peg.5500	0	peg.5500	0	peg.5500	0	peg.5500	0	peg.5500	21.4947978	peg.5500	0	peg.5500	71.94194464	peg.5500	0	peg.5500	0	peg.5500	0	peg.5500	0	peg.5500	0	peg.5500	0
peg.5501	172.8170732	peg.5501	209.919465	peg.5501	138.6685548	peg.5501	0	peg.5501	0	peg.5501	0	peg.5501	105.2065172	peg.5501	0	peg.5501	0	peg.5501	0	peg.5501	47.33402214	peg.5501	0	peg.5501	0	peg.5501	0	peg.5501	0	peg.5501	0	peg.5501	0	peg.5501	106.0546578	peg.5501	0	peg.5501	0	peg.5501	0	peg.5501	0	peg.5501	0	peg.5501	0	peg.5501	152.7844473
peg.5502	180.8161648	peg.5502	173.1744558	peg.5502	206.4700073	peg.5502	10.17153978	peg.5502	29.96043573	peg.5502	0	peg.5502	25.40218963	peg.5502	54.07239078	peg.5502	15.87220001	peg.5502	43.80523885	peg.5502	38.09611288	peg.5502	53.18510271	peg.5502	0	peg.5502	0	peg.5502	446.2952966	peg.5502	0	peg.5502	42.56566308	peg.5502	17.07131586	peg.5502	35.61625243	peg.5502	0	peg.5502	0	peg.5502	0	peg.5502	0	peg.5502	0	peg.5502	73.7798305
peg.5503	12.30512998	peg.5503	8.96816358	peg.5503	9.873645928	peg.5503	14.39789457	peg.5503	8.481846493	peg.5503	0	peg.5503	5.992833208	peg.5503	0	peg.5503	7.489074658	peg.5503	5.471175899	peg.5503	5.392534747	peg.5503	8.066135494	peg.5503	0	peg.5503	0	peg.5503	0	peg.5503	12.88472831	peg.5503	0	peg.5503	0	peg.5503	0	peg.5503	30.96728113	peg.5503	0	peg.5503	0	peg.5503	0	peg.5503	0	peg.5503	8.702994205
peg.5509	7.622517291	peg.5509	3.703603406	peg.5509	13.45589045	peg.5509	4.459449047	peg.5509	5.254151858	peg.5509	3.031075334	peg.5509	9.28077859	peg.5509	5.268143091	peg.5509	4.639170912	peg.5509	4.518888513	peg.5509	8.351128638	peg.5509	6.662181531	peg.5509	0	peg.5509	0	peg.5509	0	peg.5509	3.990777199	peg.5509	0	peg.5509	7.484477758	peg.5509	0	peg.5509	0	peg.5509	0	peg.5509	0	peg.5509	0	peg.5509	0	peg.5509	5.391143687
peg.5510	186.5943829	peg.5510	110.5632433	peg.5510	167.9824397	peg.5510	39.9382247	peg.5510	101.9535313	peg.5510	81.43770665	peg.5510	88.65856252	peg.5510	117.9519489	peg.5510	90.02021059	peg.5510	141.6469479	peg.5510	159.5553763	peg.5510	134.2476	peg.5510	0	peg.5510	559.6681418	peg.5510	584.1213892	peg.5510	47.65448372	peg.5510	194.9881626	peg.5510	212.2615849	peg.5510	0	peg.5510	57.26662446	peg.5510	219.5294694	peg.5510	0	peg.5510	0	peg.5510	181.195664	peg.5510	48.28235634
peg.5511	67.18978856	peg.5511	20.40371968	peg.5511	80.86970839	peg.5511	49.13557869	peg.5511	57.89185824	peg.5511	66.79463719	peg.5511	61.35508068	peg.5511	116.0920359	peg.5511	76.67371406	peg.5511	12.44762524	peg.5511	18.40305984	peg.5511	0	peg.5511	0	peg.5511	0	peg.5511	0	peg.5511	0	peg.5511	0	peg.5511	82.46627374	peg.5511	0	peg.5511	0	peg.5511	0	peg.5511	0	peg.5511	0	peg.5511	0	peg.5511	0
peg.5512	24.18625061	peg.5512	10.6832138	peg.5512	7.057115061	peg.5512	0	peg.5512	11.36688142	peg.5512	4.371637874	peg.5512	10.70833251	peg.5512	11.39715018	peg.5512	10.03642587	peg.5512	14.6643087	peg.5512	19.2713707	peg.5512	12.01085502	peg.5512	0	peg.5512	0	peg.5512	0	peg.5512	17.26736966	peg.5512	0	peg.5512	21.58931919	peg.5512	0	peg.5512	27.66704261	peg.5512	35.35352537	peg.5512	0	peg.5512	92.06906844	peg.5512	0	peg.5512	0
peg.5515	67.18978856	peg.5515	20.40371968	peg.5515	40.4348542	peg.5515	0	peg.5515	0	peg.5515	0	peg.5515	20.45169356	peg.5515	0	peg.5515	0	peg.5515	37.34287573	peg.5515	0	peg.5515	36.70298073	peg.5515	0	peg.5515	0	peg.5515	0	peg.5515	43.97160838	peg.5515	0	peg.5515	0	peg.5515	0	peg.5515	0	peg.5515	270.0848022	peg.5515	0	peg.5515	0	peg.5515	0	peg.5515	0
peg.5518	9.844103985	peg.5518	2.98938786	peg.5518	5.924187557	peg.5518	14.39789457	peg.5518	0	peg.5518	0	peg.5518	5.992833208	peg.5518	4.252216362	peg.5518	0	peg.5518	7.294901198	peg.5518	0	peg.5518	5.377423662	peg.5518	0	peg.5518	0	peg.5518	0	peg.5518	19.32709246	peg.5518	7.531503867	peg.5518	0	peg.5518	0	peg.5518	0	peg.5518	0	peg.5518	104.4098777	peg.5518	0	peg.5518	0	peg.5518	0
peg.5519	133.7133519	peg.5519	454.7773979	peg.5519	187.7604719	peg.5519	0	peg.5519	0	peg.5519	0	peg.5519	24.42035812	peg.5519	46.20659056	peg.5519	50.86238812	peg.5519	59.45238039	peg.5519	58.5978285	peg.5519	29.21681216	peg.5519	0	peg.5519	0	peg.5519	0	peg.5519	0	peg.5519	20.4602192	peg.5519	0	peg.5519	0	peg.5519	0	peg.5519	0	peg.5519	0	peg.5519	0	peg.5519	0	peg.5519	23.64271098
peg.5520	191.7700869	peg.5520	407.6476838	peg.5520	115.4073509	peg.5520	0	peg.5520	0	peg.5520	0	peg.5520	0	peg.5520	0	peg.5520	0	peg.5520	0	peg.5520	0	peg.5520	0	peg.5520	0	peg.5520	0	peg.5520	0	peg.5520	0	peg.5520	0	peg.5520	0	peg.5520	0	peg.5520	0	peg.5520	0	peg.5520	0	peg.5520	0	peg.5520	0	peg.5520	0
peg.5521	119.5786626	peg.5521	169.4597443	peg.5521	127.93335	peg.5521	0	peg.5521	0	peg.5521	79.25027059	peg.5521	0	peg.5521	34.43511951	peg.5521	0	peg.5521	14.76881544	peg.5521	21.83479892	peg.5521	43.5472259	peg.5521	1524.15909	peg.5521	0	peg.5521	0	peg.5521	0	peg.5521	0	peg.5521	0	peg.5521	0	peg.5521	0	peg.5521	0	peg.5521	0	peg.5521	0	peg.5521	0	peg.5521	70.47822125
peg.5522	0	peg.5522	184.9852146	peg.5522	0	peg.5522	0	peg.5522	0	peg.5522	302.7884251	peg.5522	0	peg.5522	263.1298423	peg.5522	231.7143421	peg.5522	0	peg.5522	166.8467332	peg.5522	0	peg.5522	0	peg.5522	0	peg.5522	0	peg.5522	0	peg.5522	0	peg.5522	0	peg.5522	0	peg.5522	0	peg.5522	0	peg.5522	0	peg.5522	0	peg.5522	0	peg.5522	0
peg.5524	152.2898477	peg.5524	554.9556438	peg.5524	244.3949861	peg.5524	0	peg.5524	0	peg.5524	302.7884251	peg.5524	0	peg.5524	0	peg.5524	231.7143421	peg.5524	112.8532769	peg.5524	333.6934664	peg.5524	0	peg.5524	0	peg.5524	0	peg.5524	0	peg.5524	0	peg.5524	0	peg.5524	747.659818	peg.5524	0	peg.5524	0	peg.5524	0	peg.5524	6460.949378	peg.5524	0	peg.5524	0	peg.5524	0
peg.5525	82.15246985	peg.5525	49.89496178	peg.5525	65.91920611	peg.5525	0	peg.5525	0	peg.5525	0	peg.5525	50.01227641	peg.5525	70.97244747	peg.5525	0	peg.5525	0	peg.5525	0	peg.5525	0	peg.5525	0	peg.5525	0	peg.5525	0	peg.5525	0	peg.5525	0	peg.5525	100.8309181	peg.5525	0	peg.5525	0	peg.5525	0	peg.5525	0	peg.5525	0	peg.5525	0	peg.5525	145.2590241
peg.5528	0	peg.5528	0	peg.5528	97.59649443	peg.5528	0	peg.5528	0	peg.5528	0	peg.5528	0	peg.5528	210.1561133	peg.5528	0	peg.5528	0	peg.5528	0	peg.5528	0	peg.5528	0	peg.5528	0	peg.5528	0	peg.5528	0	peg.5528	0	peg.5528	0	peg.5528	0	peg.5528	0	peg.5528	0	peg.5528	0	peg.5528	0	peg.5528	0	peg.5528	0
peg.5529	2.461025996	peg.5529	5.97877572	peg.5529	7.898916742	peg.5529	7.198947285	peg.5529	0	peg.5529	0	peg.5529	2.996416604	peg.5529	4.252216362	peg.5529	0	peg.5529	7.294901198	peg.5529	13.48133687	peg.5529	2.688711831	peg.5529	0	peg.5529	0	peg.5529	0	peg.5529	19.32709246	peg.5529	0	peg.5529	0	peg.5529	0	peg.5529	0	peg.5529	0	peg.5529	0	peg.5529	0	peg.5529	0	peg.5529	0
peg.5538	79.52222234	peg.5538	122.3536461	peg.5538	116.9826047	peg.5538	69.78507592	peg.5538	27.40707671	peg.5538	21.08121131	peg.5538	22.59182355	peg.5538	13.74002938	peg.5538	24.19916982	peg.5538	25.53605633	peg.5538	34.84939596	peg.5538	34.75174019	peg.5538	0	peg.5538	0	peg.5538	0	peg.5538	41.6339458	peg.5538	64.89671934	peg.5538	19.52052982	peg.5538	0	peg.5538	66.70895307	peg.5538	0	peg.5538	0	peg.5538	0	peg.5538	0	peg.5538	28.12166313
peg.5540	0	peg.5540	0	peg.5540	4.891779777	peg.5540	0	peg.5540	0	peg.5540	0	peg.5540	0	peg.5540	0	peg.5540	0	peg.5540	0	peg.5540	0	peg.5540	0	peg.5540	0	peg.5540	0	peg.5540	0	peg.5540	0	peg.5540	0	peg.5540	0	peg.5540	0	peg.5540	0	peg.5540	0	peg.5540	0	peg.5540	0	peg.5540	0	peg.5540	21.55897191
peg.5542	16.45910116	peg.5542	16.83598622	peg.5542	18.42000447	peg.5542	7.601977161	peg.5542	8.956698913	peg.5542	4.305869257	peg.5542	7.910424152	peg.5542	5.987033083	peg.5542	5.931260389	peg.5542	14.44369315	peg.5542	12.33793907	peg.5542	9.937333604	peg.5542	33.12457974	peg.5542	0	peg.5542	0	peg.5542	4.535358039	peg.5542	10.60420237	peg.5542	6.379356327	peg.5542	4.436462644	peg.5542	5.450161775	peg.5542	41.78598385	peg.5542	0	peg.5542	0	peg.5542	0	peg.5542	9.190227482
peg.5546	13.14912856	peg.5546	13.69040346	peg.5546	21.10174209	peg.5546	27.4739895	peg.5546	35.60703635	peg.5546	29.87839297	peg.5546	38.88067952	peg.5546	48.68434636	peg.5546	37.15559727	peg.5546	25.05616834	peg.5546	34.98602548	peg.5546	20.5223452	peg.5546	0	peg.5546	0	peg.5546	0	peg.5546	44.25583194	peg.5546	45.98904812	peg.5546	18.44429311	peg.5546	19.24036216	peg.5546	23.63664361	peg.5546	30.20339729	peg.5546	0	peg.5546	0	peg.5546	0	peg.5546	13.28560757
peg.5547	9.844103985	peg.5547	0	peg.5547	7.898916742	peg.5547	7.198947285	peg.5547	12.72276974	peg.5547	4.893104803	peg.5547	2.996416604	peg.5547	8.504432724	peg.5547	3.744537329	peg.5547	12.7660771	peg.5547	8.08880212	peg.5547	5.377423662	peg.5547	0	peg.5547	0	peg.5547	0	peg.5547	0	peg.5547	0	peg.5547	6.041145473	peg.5547	0	peg.5547	0	peg.5547	0	peg.5547	0	peg.5547	0	peg.5547	0	peg.5547	0
peg.5548	38.56947752	peg.5548	31.23334957	peg.5548	54.52774386	peg.5548	161.1753077	peg.5548	148.753273	peg.5548	105.8987357	peg.5548	219.1475049	peg.5548	257.0446877	peg.5548	223.5611892	peg.5548	122.4926956	peg.5548	112.6832186	peg.5548	142.4658805	peg.5548	0	peg.5548	0	peg.5548	0	peg.5548	134.620612	peg.5548	247.3105479	peg.5548	229.9311067	peg.5548	75.24865875	peg.5548	69.33181847	peg.5548	29.53121563	peg.5548	0	peg.5548	0	peg.5548	0	peg.5548	25.97986831
peg.5549	7.383077989	peg.5549	0	peg.5549	7.898916742	peg.5549	14.39789457	peg.5549	8.481846493	peg.5549	0	peg.5549	11.98566642	peg.5549	0	peg.5549	7.489074658	peg.5549	1.8237253	peg.5549	8.08880212	peg.5549	8.066135494	peg.5549	0	peg.5549	0	peg.5549	0	peg.5549	6.442364154	peg.5549	0	peg.5549	12.08229095	peg.5549	0	peg.5549	0	peg.5549	0	peg.5549	0	peg.5549	0	peg.5549	0	peg.5549	8.702994205
peg.5550	148.397308	peg.5550	79.86068685	peg.5550	113.0450469	peg.5550	109.895958	peg.5550	97.11009913	peg.5550	115.7787728	peg.5550	137.2259277	peg.5550	94.12306964	peg.5550	134.3317747	peg.5550	136.4169165	peg.5550	92.61006744	peg.5550	123.1340712	peg.5550	0	peg.5550	0	peg.5550	0	peg.5550	127.8501812	peg.5550	137.9671444	peg.5550	184.4429311	peg.5550	57.72108649	peg.5550	47.27328722	peg.5550	181.2203837	peg.5550	0	peg.5550	0	peg.5550	74.78801789	peg.5550	73.07084165
peg.5551	54.91806502	peg.5551	13.34170359	peg.5551	17.62651934	peg.5551	128.5162386	peg.5551	37.85466695	peg.5551	65.5141022	peg.5551	66.86536516	peg.5551	18.9777349	peg.5551	100.2717134	peg.5551	73.25393415	peg.5551	72.20100258	peg.5551	83.99845916	peg.5551	0	peg.5551	0	peg.5551	0	peg.5551	28.75241253	peg.5551	67.22653393	peg.5551	107.847059	peg.5551	112.5018162	peg.5551	0	peg.5551	0	peg.5551	0	peg.5551	0	peg.5551	0	peg.5551	0
peg.5552	17.22718197	peg.5552	11.95755144	peg.5552	3.949458371	peg.5552	7.198947285	peg.5552	4.240923246	peg.5552	0	peg.5552	8.989249812	peg.5552	8.504432724	peg.5552	3.744537329	peg.5552	3.647450599	peg.5552	5.392534747	peg.5552	13.44355916	peg.5552	0	peg.5552	0	peg.5552	0	peg.5552	6.442364154	peg.5552	7.531503867	peg.5552	12.08229095	peg.5552	25.20754275	peg.5552	0	peg.5552	0	peg.5552	0	peg.5552	0	peg.5552	0	peg.5552	17.40598841
peg.5553	14.33067629	peg.5553	5.8024512	peg.5553	8.213532766	peg.5553	5.988546667	peg.5553	2.351914872	peg.5553	0	peg.5553	0	peg.5553	4.716355528	peg.5553	0	peg.5553	1.517091823	peg.5553	2.99057114	peg.5553	5.218834063	peg.5553	0	peg.5553	0	peg.5553	0	peg.5553	0	peg.5553	0	peg.5553	0	peg.5553	0	peg.5553	0	peg.5553	0	peg.5553	0	peg.5553	0	peg.5553	0	peg.5553	4.82647299
peg.5555	225.9069397	peg.5555	162.8596085	peg.5555	254.9540456	peg.5555	279.3705333	peg.5555	212.0525381	peg.5555	251.9659575	peg.5555	120.7547476	peg.5555	98.37512741	peg.5555	117.3696243	peg.5555	92.55003671	peg.5555	58.35380961	peg.5555	60.19685093	peg.5555	280.9197775	peg.5555	0	peg.5555	0	peg.5555	298.0884981	peg.5555	387.8279047	peg.5555	333.6255273	peg.5555	188.1216469	peg.5555	254.2166677	peg.5555	472.4994501	peg.5555	155.840324	peg.5555	230.7191278	peg.5555	511.8651864	peg.5555	58.45470371
peg.5557	472.524336	peg.5557	840.4074932	peg.5557	739.5841449	peg.5557	37.54176049	peg.5557	36.18977422	peg.5557	46.39460371	peg.5557	80.97109393	peg.5557	82.65177163	peg.5557	79.88470472	peg.5557	79.5426776	peg.5557	44.73876145	peg.5557	72.65609794	peg.5557	0	peg.5557	0	peg.5557	0	peg.5557	36.65046353	peg.5557	60.69928577	peg.5557	57.27989927	peg.5557	11.95042824	peg.5557	29.36202665	peg.5557	0	peg.5557	49.49878549	peg.5557	0	peg.5557	46.45176809	peg.5557	284.6890356
peg.5560	27.80634298	peg.5560	18.76451896	peg.5560	23.96455962	peg.5560	9.037621689	peg.5560	1.774697438	peg.5560	6.142846772	peg.5560	8.777364723	peg.5560	8.897116318	peg.5560	9.401850142	peg.5560	19.07933974	peg.5560	20.30950654	peg.5560	7.876009079	peg.5560	0	peg.5560	0	peg.5560	0	peg.5560	0	peg.5560	6.303410763	peg.5560	5.056071412	peg.5560	21.09718046	peg.5560	0	peg.5560	0	peg.5560	0	peg.5560	86.24779333	peg.5560	0	peg.5560	14.56775388
peg.5565	15.73990553	peg.5565	11.24654862	peg.5565	8.915091188	peg.5565	2.708357513	peg.5565	3.191004429	peg.5565	1.840863202	peg.5565	4.509196747	peg.5565	9.598505176	peg.5565	2.817508006	peg.5565	6.861142221	peg.5565	5.071891561	peg.5565	4.046143192	peg.5565	70.80779315	peg.5565	0	peg.5565	0	peg.5565	2.423719006	peg.5565	8.500411632	peg.5565	2.27277421	peg.5565	0	peg.5565	0	peg.5565	0	peg.5565	0	peg.5565	0	peg.5565	0	peg.5565	13.09681474
peg.5567	18.2892884	peg.5567	0	peg.5567	14.67533933	peg.5567	0	peg.5567	0	peg.5567	0	peg.5567	0	peg.5567	0	peg.5567	0	peg.5567	0	peg.5567	0	peg.5567	6.660450586	peg.5567	0	peg.5567	0	peg.5567	0	peg.5567	0	peg.5567	0	peg.5567	0	peg.5567	0	peg.5567	0	peg.5567	0	peg.5567	0	peg.5567	0	peg.5567	0	peg.5567	0
peg.5583	8.364153587	peg.5583	0	peg.5583	3.355701692	peg.5583	0	peg.5583	14.4133924	peg.5583	8.314962977	peg.5583	0	peg.5583	0	peg.5583	12.7263529	peg.5583	3.099097395	peg.5583	4.581827753	peg.5583	0	peg.5583	0	peg.5583	0	peg.5583	0	peg.5583	0	peg.5583	0	peg.5583	10.26585429	peg.5583	0	peg.5583	0	peg.5583	0	peg.5583	0	peg.5583	0	peg.5583	0	peg.5583	0
peg.5586	7.808503701	peg.5586	0	peg.5586	12.53109896	peg.5586	0	peg.5586	0	peg.5586	0	peg.5586	0	peg.5586	13.49170925	peg.5586	0	peg.5586	17.35930353	peg.5586	0	peg.5586	8.53092016	peg.5586	0	peg.5586	0	peg.5586	0	peg.5586	0	peg.5586	0	peg.5586	0	peg.5586	0	peg.5586	0	peg.5586	0	peg.5586	0	peg.5586	0	peg.5586	0	peg.5586	0
peg.5587	59.79815788	peg.5587	0	peg.5587	47.98208869	peg.5587	0	peg.5587	0	peg.5587	0	peg.5587	0	peg.5587	0	peg.5587	0	peg.5587	0	peg.5587	0	peg.5587	65.33048201	peg.5587	0	peg.5587	0	peg.5587	0	peg.5587	0	peg.5587	0	peg.5587	0	peg.5587	0	peg.5587	0	peg.5587	0	peg.5587	0	peg.5587	0	peg.5587	0	peg.5587	0
peg.5607	0	peg.5607	14.81056459	peg.5607	4.891779777	peg.5607	0	peg.5607	0	peg.5607	0	peg.5607	0	peg.5607	0	peg.5607	0	peg.5607	0	peg.5607	0	peg.5607	0	peg.5607	0	peg.5607	0	peg.5607	0	peg.5607	0	peg.5607	0	peg.5607	0	peg.5607	0	peg.5607	0	peg.5607	0	peg.5607	0	peg.5607	0	peg.5607	0	peg.5607	0
peg.5608	19.13338356	peg.5608	7.747054093	peg.5608	25.58773658	peg.5608	0	peg.5608	0	peg.5608	12.68057186	peg.5608	0	peg.5608	0	peg.5608	0	peg.5608	14.17865383	peg.5608	6.987426914	peg.5608	0	peg.5608	0	peg.5608	0	peg.5608	0	peg.5608	0	peg.5608	0	peg.5608	0	peg.5608	0	peg.5608	0	peg.5608	0	peg.5608	0	peg.5608	0	peg.5608	0	peg.5608	0
peg.5609	31.88897261	peg.5609	54.22937865	peg.5609	35.82283121	peg.5609	0	peg.5609	0	peg.5609	0	peg.5609	0	peg.5609	0	peg.5609	9.704037949	peg.5609	18.90487178	peg.5609	6.987426914	peg.5609	6.967846586	peg.5609	0	peg.5609	0	peg.5609	0	peg.5609	0	peg.5609	0	peg.5609	0	peg.5609	0	peg.5609	0	peg.5609	0	peg.5609	0	peg.5609	0	peg.5609	0	peg.5609	22.55397092
peg.5611	24.59393634	peg.5611	14.93702522	peg.5611	9.867096885	peg.5611	11.99028722	peg.5611	7.063517174	peg.5611	0	peg.5611	0	peg.5611	0	peg.5611	0	peg.5611	3.037526083	peg.5611	26.94478979	peg.5611	13.43464224	peg.5611	0	peg.5611	0	peg.5611	0	peg.5611	0	peg.5611	12.54418055	peg.5611	0	peg.5611	0	peg.5611	0	peg.5611	65.90732087	peg.5611	0	peg.5611	0	peg.5611	0	peg.5611	0
peg.5615	3.429076619	peg.5615	4.165270921	peg.5615	0	peg.5615	0	peg.5615	0	peg.5615	0	peg.5615	0	peg.5615	0	peg.5615	0	peg.5615	0	peg.5615	1.878425385	peg.5615	0	peg.5615	0	peg.5615	0	peg.5615	0	peg.5615	0	peg.5615	0	peg.5615	8.417444889	peg.5615	0	peg.5615	0	peg.5615	0	peg.5615	0	peg.5615	0	peg.5615	0	peg.5615	0
peg.5619	9.186613763	peg.5619	5.579451761	peg.5619	14.74269215	peg.5619	6.718127756	peg.5619	3.957670899	peg.5619	0	peg.5619	2.796285173	peg.5619	0	peg.5619	0	peg.5619	0	peg.5619	5.032365972	peg.5619	0	peg.5619	0	peg.5619	0	peg.5619	0	peg.5619	0	peg.5619	0	peg.5619	0	peg.5619	0	peg.5619	0	peg.5619	0	peg.5619	292.3089458	peg.5619	0	peg.5619	0	peg.5619	16.24343799
peg.5624	41.89948422	peg.5624	84.82492646	peg.5624	78.44708418	peg.5624	0	peg.5624	0	peg.5624	0	peg.5624	0	peg.5624	0	peg.5624	0	peg.5624	20.69953738	peg.5624	0	peg.5624	30.51725557	peg.5624	0	peg.5624	0	peg.5624	0	peg.5624	0	peg.5624	0	peg.5624	0	peg.5624	0	peg.5624	0	peg.5624	0	peg.5624	0	peg.5624	0	peg.5624	0	peg.5624	49.39010111
peg.5625	9.435186926	peg.5625	13.75301194	peg.5625	13.62744247	peg.5625	0	peg.5625	0	peg.5625	0	peg.5625	2.297558076	peg.5625	0	peg.5625	2.871193535	peg.5625	6.991876206	peg.5625	4.134826159	peg.5625	2.061619728	peg.5625	0	peg.5625	0	peg.5625	0	peg.5625	0	peg.5625	5.774920454	peg.5625	0	peg.5625	0	peg.5625	0	peg.5625	0	peg.5625	0	peg.5625	0	peg.5625	0	peg.5625	0
peg.5626	98.56480765	peg.5626	0	peg.5626	79.08847881	peg.5626	0	peg.5626	0	peg.5626	0	peg.5626	0	peg.5626	0	peg.5626	0	peg.5626	0	peg.5626	0	peg.5626	0	peg.5626	0	peg.5626	0	peg.5626	0	peg.5626	0	peg.5626	0	peg.5626	0	peg.5626	0	peg.5626	0	peg.5626	0	peg.5626	0	peg.5626	0	peg.5626	0	peg.5626	0
peg.5629	0.138331984	peg.5629	3.36E-05	peg.5629	0.000171522	peg.5629	2.815438777	peg.5629	4.976143329	peg.5629	0.00029481	peg.5629	0.000280084	peg.5629	0.191473376	peg.5629	0.011328279	peg.5629	3.48E-05	peg.5629	3.08E-05	peg.5629	9.27E-05	peg.5629	0	peg.5629	0	peg.5629	0	peg.5629	0.199813515	peg.5629	8.837189581	peg.5629	9.45136418	peg.5629	0	peg.5629	0	peg.5629	30.95344322	peg.5629	0	peg.5629	0	peg.5629	0	peg.5629	0
peg.5647	7.383077989	peg.5647	5.97877572	peg.5647	11.84837511	peg.5647	7.198947285	peg.5647	0	peg.5647	0	peg.5647	5.992833208	peg.5647	4.252216362	peg.5647	14.97814931	peg.5647	9.118626498	peg.5647	5.392534747	peg.5647	10.75484732	peg.5647	0	peg.5647	0	peg.5647	0	peg.5647	19.32709246	peg.5647	0	peg.5647	0	peg.5647	0	peg.5647	0	peg.5647	0	peg.5647	0	peg.5647	0	peg.5647	0	peg.5647	0
peg.5648	10.22506198	peg.5648	0	peg.5648	16.40919547	peg.5648	59.82032072	peg.5648	17.62017269	peg.5648	20.32985428	peg.5648	0	peg.5648	0	peg.5648	15.55779026	peg.5648	30.30882933	peg.5648	11.20244201	peg.5648	22.34210054	peg.5648	0	peg.5648	0	peg.5648	0	peg.5648	26.76671148	peg.5648	31.29186525	peg.5648	0	peg.5648	0	peg.5648	0	peg.5648	0	peg.5648	0	peg.5648	0	peg.5648	0	peg.5648	36.15916911
peg.5649	4.922051992	peg.5649	8.96816358	peg.5649	13.8231043	peg.5649	0	peg.5649	4.240923246	peg.5649	4.893104803	peg.5649	8.989249812	peg.5649	4.252216362	peg.5649	0	peg.5649	5.471175899	peg.5649	8.08880212	peg.5649	13.44355916	peg.5649	0	peg.5649	0	peg.5649	0	peg.5649	0	peg.5649	15.06300773	peg.5649	0	peg.5649	25.20754275	peg.5649	0	peg.5649	0	peg.5649	0	peg.5649	0	peg.5649	0	peg.5649	0
peg.5660	12.30512998	peg.5660	2.98938786	peg.5660	9.873645928	peg.5660	0	peg.5660	4.240923246	peg.5660	4.893104803	peg.5660	2.996416604	peg.5660	8.504432724	peg.5660	14.97814931	peg.5660	5.471175899	peg.5660	8.08880212	peg.5660	8.066135494	peg.5660	0	peg.5660	0	peg.5660	0	peg.5660	0	peg.5660	0	peg.5660	0	peg.5660	0	peg.5660	0	peg.5660	0	peg.5660	0	peg.5660	0	peg.5660	0	peg.5660	8.702994205
peg.5664	3.721133357	peg.5664	1.506676606	peg.5664	2.985840318	peg.5664	3.628329935	peg.5664	0	peg.5664	0	peg.5664	3.020438304	peg.5664	2.143152784	peg.5664	7.549113138	peg.5664	0	peg.5664	2.717882834	peg.5664	0	peg.5664	0	peg.5664	0	peg.5664	0	peg.5664	0	peg.5664	0	peg.5664	6.089576182	peg.5664	0	peg.5664	15.60776995	peg.5664	0	peg.5664	0	peg.5664	0	peg.5664	0	peg.5664	4.386382224
peg.5665	3.880556091	peg.5665	7.541886863	peg.5665	2.491008996	peg.5665	2.270266042	peg.5665	2.67484221	peg.5665	0	peg.5665	0.944952449	peg.5665	0	peg.5665	1.180880426	peg.5665	0.575131537	peg.5665	0	peg.5665	0.847914414	peg.5665	0	peg.5665	0	peg.5665	0	peg.5665	0	peg.5665	0	peg.5665	0	peg.5665	0	peg.5665	0	peg.5665	0	peg.5665	0	peg.5665	0	peg.5665	0	peg.5665	5.489167075
peg.5674	14.0315756	peg.5674	3.787564106	peg.5674	6.254970693	peg.5674	9.121089538	peg.5674	0	peg.5674	3.09978982	peg.5674	1.898234774	peg.5674	2.693785955	peg.5674	0	peg.5674	4.621331729	peg.5674	1.70808975	peg.5674	3.406606603	peg.5674	0	peg.5674	0	peg.5674	0	peg.5674	0	peg.5674	0	peg.5674	3.827075445	peg.5674	0	peg.5674	0	peg.5674	0	peg.5674	0	peg.5674	0	peg.5674	0	peg.5674	0
peg.5680	1735.746175	peg.5680	2472.637731	peg.5680	2379.88371	peg.5680	657.8655137	peg.5680	467.0482946	peg.5680	267.5252775	peg.5680	397.8628431	peg.5680	395.2251574	peg.5680	427.0053197	peg.5680	561.2261651	peg.5680	520.1662557	peg.5680	619.5103118	peg.5680	0	peg.5680	236.3819678	peg.5680	0	peg.5680	543.4396108	peg.5680	470.602203	peg.5680	481.2843402	peg.5680	118.1310402	peg.5680	217.6846729	peg.5680	154.5344586	peg.5680	244.6499364	peg.5680	0	peg.5680	688.7697544	peg.5680	999.2365116
peg.5681	7.033503553	peg.5681	2.135884603	peg.5681	1.410922189	peg.5681	0	peg.5681	3.030092812	peg.5681	3.496069329	peg.5681	8.563626253	peg.5681	0	peg.5681	5.350861114	peg.5681	2.606063161	peg.5681	0	peg.5681	0	peg.5681	0	peg.5681	0	peg.5681	0	peg.5681	4.602998021	peg.5681	0	peg.5681	0	peg.5681	0	peg.5681	0	peg.5681	0	peg.5681	0	peg.5681	0	peg.5681	0	peg.5681	6.218193221
peg.5682	148.1793714	peg.5682	215.9907038	peg.5682	107.0093193	peg.5682	43.34515302	peg.5682	102.1390822	peg.5682	88.38474626	peg.5682	126.2908197	peg.5682	128.0138342	peg.5682	112.7300542	peg.5682	76.86506697	peg.5682	64.93734	peg.5682	97.13305665	peg.5682	0	peg.5682	0	peg.5682	0	peg.5682	77.57947071	peg.5682	136.042469	peg.5682	181.8699072	peg.5682	151.7756353	peg.5682	0	peg.5682	0	peg.5682	0	peg.5682	0	peg.5682	0	peg.5682	157.2032412
peg.5683	118.342157	peg.5683	130.0588329	peg.5683	158.2630657	peg.5683	49.45318111	peg.5683	45.31804626	peg.5683	160.5963622	peg.5683	27.44518555	peg.5683	45.43872327	peg.5683	25.7231058	peg.5683	41.76028057	peg.5683	32.92802398	peg.5683	36.94022136	peg.5683	574.627997	peg.5683	924.006018	peg.5683	723.2835477	peg.5683	54.09046127	peg.5683	80.4808342	peg.5683	50.72180606	peg.5683	192.4036216	peg.5683	189.0931489	peg.5683	90.61019186	peg.5683	796.9375994	peg.5683	550.5982885	peg.5683	523.5161252	peg.5683	73.07084165
peg.5684	28.76370312	peg.5684	0	peg.5684	23.0800179	peg.5684	0	peg.5684	0	peg.5684	0	peg.5684	0	peg.5684	0	peg.5684	0	peg.5684	21.31513165	peg.5684	15.75656543	peg.5684	15.71241202	peg.5684	0	peg.5684	0	peg.5684	0	peg.5684	0	peg.5684	0	peg.5684	35.30351064	peg.5684	0	peg.5684	0	peg.5684	0	peg.5684	0	peg.5684	0	peg.5684	0	peg.5684	0
peg.5686	7.412554199	peg.5686	4.501984044	peg.5686	2.973919646	peg.5686	0	peg.5686	0	peg.5686	7.368960061	peg.5686	0	peg.5686	6.403789374	peg.5686	2.819615268	peg.5686	4.119764272	peg.5686	2.030273966	peg.5686	12.14750812	peg.5686	0	peg.5686	0	peg.5686	0	peg.5686	0	peg.5686	17.01353847	peg.5686	0	peg.5686	0	peg.5686	0	peg.5686	0	peg.5686	0	peg.5686	0	peg.5686	0	peg.5686	0
peg.5687	441.2301165	peg.5687	398.246987	peg.5687	484.3510278	peg.5687	519.8564558	peg.5687	411.8522755	peg.5687	341.160702	peg.5687	320.8389606	peg.5687	338.8299431	peg.5687	317.0250149	peg.5687	392.8185431	peg.5687	392.7672544	peg.5687	381.6238988	peg.5687	234.3314149	peg.5687	376.8066275	peg.5687	0	peg.5687	729.9163914	peg.5687	590.7567702	peg.5687	571.635696	peg.5687	282.46164	peg.5687	539.780967	peg.5687	492.6738592	peg.5687	259.9908341	peg.5687	128.304102	peg.5687	365.9797047	peg.5687	195.041781
peg.5688	422.9994908	peg.5688	377.8043913	peg.5688	474.1828917	peg.5688	491.3008191	peg.5688	482.3781825	peg.5688	315.3838343	peg.5688	314.3149385	peg.5688	317.067772	peg.5688	269.7477029	peg.5688	382.6064137	peg.5688	344.1668724	peg.5688	360.1926599	peg.5688	0	peg.5688	0	peg.5688	0	peg.5688	781.630032	peg.5688	609.1810882	peg.5688	786.3959233	peg.5688	127.4310432	peg.5688	391.3702518	peg.5688	400.080871	peg.5688	0	peg.5688	0	peg.5688	123.8323253	peg.5688	98.9910518
peg.5689	16.86060709	peg.5689	10.24021977	peg.5689	13.52896433	peg.5689	24.6601665	peg.5689	14.52738424	peg.5689	67.04579118	peg.5689	0	peg.5689	14.56606908	peg.5689	38.48100715	peg.5689	18.74164419	peg.5689	9.236128521	peg.5689	27.63074049	peg.5689	0	peg.5689	0	peg.5689	0	peg.5689	22.06847284	peg.5689	51.59869408	peg.5689	41.38817726	peg.5689	0	peg.5689	0	peg.5689	0	peg.5689	0	peg.5689	0	peg.5689	335.6420029	peg.5689	0
peg.5690	4.140116266	peg.5690	5.028964881	peg.5690	9.966097598	peg.569	0	peg.569	0	peg.569	0	peg.569	0	peg.569	0	peg.569	0	peg.569	0	peg.5690	0	peg.569	0	peg.569	0	peg.569	0	peg.569	0	peg.569	0	peg.569	0	peg.569	0	peg.569	0	peg.569	0	peg.569	0	peg.569	0	peg.569	0	peg.569	0	peg.5690	14.64080751
peg.5691	8.430303544	peg.5691	0	peg.5691	6.764482163	peg.5690	0	peg.5690	7.134388399	peg.5690	16.46307094	peg.5690	0	peg.5690	14.30677299	peg.5690	12.59866408	peg.5690	0	peg.569	1.323144939	peg.5690	4.523145877	peg.5690	0	peg.5690	0	peg.5690	0	peg.5690	0	peg.5690	12.67004157	peg.5690	0	peg.5690	0	peg.5690	0	peg.5690	0	peg.5690	0	peg.5690	0	peg.5690	0	peg.5691	0
peg.5692	22.26598029	peg.569	1.466988569	peg.5692	0	peg.5691	49.32033299	peg.5691	14.52738424	peg.5691	33.52289559	peg.5691	41.05718762	peg.5691	0	peg.5691	38.48100715	peg.5691	37.48328839	peg.5691	9.236128521	peg.5691	27.63074049	peg.5691	0	peg.5691	0	peg.5691	0	peg.5691	0	peg.5691	25.79934704	peg.5691	0	peg.5691	0	peg.5691	0	peg.5691	0	peg.5691	0	peg.5691	0	peg.5691	0	peg.5692	78.7398011
peg.5693	30.9473492	peg.5692	0	peg.5693	8.277392408	peg.5692	65.13202973	peg.5692	76.73898086	peg.5692	0	peg.5692	54.21978731	peg.5692	38.4716642	peg.5692	101.6354087	peg.5692	0	peg.5692	0	peg.5692	0	peg.5692	0	peg.5692	0	peg.5692	0	peg.5692	0	peg.5692	68.14081481	peg.5692	0	peg.5692	0	peg.5692	0	peg.5692	0	peg.5692	0	peg.5692	0	peg.5692	0	peg.5693	0
peg.5694	29.29929318	peg.5693	6.265248055	peg.569	3.876251967	peg.5693	0	peg.5693	8.888253168	peg.5693	20.51022937	peg.5693	31.39989553	peg.5693	8.911921616	peg.5693	54.93538951	peg.5693	11.4666533	peg.5693	5.650917414	peg.5693	5.635082284	peg.5693	0	peg.5693	0	peg.5693	0	peg.5693	67.51049273	peg.5693	47.35424993	peg.5693	63.30606246	peg.5693	0	peg.5693	129.804299	peg.5693	0	peg.5693	0	peg.5693	0	peg.5693	0	peg.5694	0
peg.5695	0	peg.5694	8.897402089	peg.5694	17.63233184	peg.5694	0	peg.5694	0	peg.5694	7.281745114	peg.5694	13.37748292	peg.5694	0	peg.5694	0	peg.5694	2.714003343	peg.5694	4.012489527	peg.5694	8.002491273	peg.5694	0	peg.5694	0	peg.5694	0	peg.5694	9.587297962	peg.5694	0	peg.5694	8.990218543	peg.5694	0	peg.5694	0	peg.5694	0	peg.5694	0	peg.5694	0	peg.5694	0	peg.5695	0
peg.5696	18.5067567	peg.5695	0	peg.5695	0	peg.5695	0	peg.5695	0	peg.5695	0	peg.5695	0	peg.5695	0	peg.5695	0	peg.5695	0	peg.5695	0	peg.5695	0	peg.5695	0	peg.5695	0	peg.5695	0	peg.5695	0	peg.5695	0	peg.5695	0	peg.5695	0	peg.5695	0	peg.5695	0	peg.5695	0	peg.5695	0	peg.5695	0	peg.5696	14.54354553
peg.569	7.246226668	peg.5696	4.995556405	peg.5696	11.54987249	peg.5696	24.06027515	peg.5696	14.1739863	peg.5696	20.44212911	peg.5696	32.54746376	peg.5696	21.31759512	peg.5696	15.64371061	peg.5696	21.33335024	peg.5696	42.8043752	peg.5696	22.46548832	peg.5696	0	peg.5696	0	peg.5696	0	peg.5696	16.14872092	peg.5696	37.75761541	peg.5696	5.047669351	peg.5696	21.06212166	peg.5696	25.87466178	peg.5696	33.06318368	peg.5696	87.23950482	peg.5696	0	peg.5696	0	peg.5697	6.409381959
peg.5697	9.062200461	peg.5697	2.201555944	peg.5697	1.454303349	peg.5697	0	peg.5697	0	peg.5697	0	peg.5697	2.206732312	peg.5697	0	peg.5697	0	peg.5697	4.02928639	peg.5697	1.985685277	peg.5697	0	peg.5697	0	peg.5697	0	peg.5697	0	peg.5697	0	peg.5697	0	peg.5697	0	peg.5697	0	peg.5697	0	peg.5697	0	peg.5697	0	peg.5697	0	peg.5697	0	peg.569	8.54167717
peg.580	8.605043964	peg.580	2.986421575	peg.580	4.931924294	peg.580	0	peg.580	0	peg.580	0	peg.580	1.496721672	peg.580	4.247997008	peg.580	0	peg.580	0.910957834	peg.580	2.693591943	peg.580	2.686043899	peg.580	0	peg.580	0	peg.580	0	peg.580	0	peg.580	0	peg.580	0	peg.580	0	peg.580	0	peg.580	0	peg.580	0	peg.580	0	peg.580	0	peg.580	0
peg.682	2.77E-05	peg.682	0.000114807	peg.682	2.07E-05	peg.682	0.000152271	peg.682	0.000432075	peg.682	0	peg.682	0.165528549	peg.682	0.001146106	peg.682	2.66E-05	peg.682	8.07E-06	peg.682	2.109080712	peg.682	1.91E-05	peg.682	0	peg.682	0	peg.682	0	peg.682	0.001660363	peg.682	8.837189581	peg.682	0.272027202	peg.682	0.000533186	peg.682	0	peg.682	15.47569491	peg.682	0	peg.682	0	peg.682	0	peg.682	0.002242986
peg.715	34.8157962	peg.715	14.0968196	peg.715	15.5201234	peg.715	0	peg.715	0	peg.715	23.07402683	peg.715	4.709988164	peg.715	6.683946654	peg.715	0	peg.715	11.46666263	peg.715	8.476383022	peg.715	8.452630308	peg.715	0	peg.715	0	peg.715	0	peg.715	0	peg.715	0	peg.715	28.4877513	peg.715	0	peg.715	0	peg.715	0	peg.715	0	peg.715	0	peg.715	0	peg.715	13.68000686
peg.813	29.24166254	peg.813	29.59967074	peg.813	37.15059377	peg.813	0	peg.813	6.298777756	peg.813	4.844948124	peg.813	13.35116989	peg.813	4.210367142	peg.813	14.83073822	peg.813	16.25198998	peg.813	14.68352272	peg.813	7.986750663	peg.813	0	peg.813	0	peg.813	0	peg.813	6.707378936	peg.813	0	peg.813	11.96338015	peg.813	12.4797283	peg.813	0	peg.813	0	peg.813	0	peg.813	0	peg.813	0	peg.813	8.617341575
peg.828	14.76615598	peg.828	11.95755144	peg.828	9.873645928	peg.828	14.39789457	peg.828	4.240923246	peg.828	4.893104803	peg.828	8.989249812	peg.828	12.75664909	peg.828	11.23361199	peg.828	3.647450599	peg.828	2.696267373	peg.828	2.688711831	peg.828	0	peg.828	0	peg.828	0	peg.828	12.88472831	peg.828	0	peg.828	0	peg.828	0	peg.828	0	peg.828	0	peg.828	0	peg.828	0	peg.828	0	peg.828	0
peg.829	4.196258847	peg.829	0	peg.829	5.050622074	peg.829	0	peg.829	3.615567596	peg.829	0	peg.829	0	peg.829	3.625195458	peg.829	0	peg.829	0	peg.829	0	peg.829	2.29224129	peg.829	0	peg.829	0	peg.829	0	peg.829	5.492389681	peg.829	0	peg.829	5.150333676	peg.829	0	peg.829	0	peg.829	0	peg.829	0	peg.829	0	peg.829	0	peg.829	0
peg.830	7.761106477	peg.830	0	peg.830	4.670638434	peg.830	5.675660933	peg.830	23.40485213	peg.830	27.00411861	peg.830	7.087138154	peg.830	13.40981526	peg.830	11.80879558	peg.830	7.189138929	peg.830	8.502965108	peg.830	4.239568952	peg.830	0	peg.830	0	peg.830	0	peg.830	10.15833929	peg.830	11.87569809	peg.830	19.05139293	peg.830	0	peg.830	24.4146513	peg.830	0	peg.830	0	peg.830	0	peg.830	0	peg.830	0
peg.831	19.7887505	peg.831	5.341606901	peg.831	15.87850889	peg.831	12.8634852	peg.831	11.36688142	peg.831	21.85818937	peg.831	16.06249877	peg.831	15.19620024	peg.831	13.38190116	peg.831	11.40557343	peg.831	12.04460669	peg.831	9.608684015	peg.831	0	peg.831	0	peg.831	282.2047137	peg.831	0	peg.831	13.45771607	peg.831	0	peg.831	0	peg.831	27.66704261	peg.831	0	peg.831	0	peg.831	92.06906844	peg.831	0	peg.831	0
peg.832	4.922051992	peg.832	5.97877572	peg.832	9.873645928	peg.832	0	peg.832	4.240923246	peg.832	9.786209605	peg.832	2.996416604	peg.832	29.76551453	peg.832	14.97814931	peg.832	3.647450599	peg.832	5.392534747	peg.832	10.75484732	peg.832	0	peg.832	0	peg.832	0	peg.832	0	peg.832	7.531503867	peg.832	18.12343642	peg.832	0	peg.832	0	peg.832	0	peg.832	0	peg.832	0	peg.832	0	peg.832	0
peg.834	0.000200419	peg.834	8.25E-06	peg.834	0.000730874	peg.834	0.001855354	peg.834	0.000579162	peg.834	7.655236774	peg.834	0.002122034	peg.834	0.131884861	peg.834	0.168613058	peg.834	2.62E-05	peg.834	9.76E-05	peg.834	0.000665313	peg.834	0	peg.834	0	peg.834	0	peg.834	7.559191342	peg.834	0.001951363	peg.834	0.001556959	peg.834	0.000533186	peg.834	0	peg.834	15.47569491	peg.834	40.83369509	peg.834	0	peg.834	0	peg.834	6.807765627
peg.873	266.5268057	peg.873	382.0532087	peg.873	363.868308	peg.873	7.389945354	peg.873	2.176720415	peg.873	5.022925668	peg.873	7.689789244	peg.873	8.730067134	peg.873	15.37554042	peg.873	14.97689011	peg.873	15.222917	peg.873	5.52009418	peg.873	0	peg.873	0	peg.873	0	peg.873	6.613289021	peg.873	0	peg.873	3.100712726	peg.873	0	peg.873	0	peg.873	0	peg.873	0	peg.873	0	peg.873	0	peg.873	102.7398124
peg.896	7.240419501	peg.896	7.992528967	peg.896	3.02E-06	peg.896	0	peg.896	0	peg.896	0	peg.896	8.011321256	peg.896	0	peg.896	0	peg.896	9.751947869	peg.896	7.208832073	peg.896	0	peg.896	0	peg.896	0	peg.896	0	peg.896	0	peg.896	0	peg.896	0	peg.896	0	peg.896	0	peg.896	0	peg.896	0	peg.896	0	peg.896	0	peg.896	0
peg.927	0.00010965	peg.927	2.15E-05	peg.927	3.06E-05	peg.927	0.001855354	peg.927	0.000255516	peg.927	9.569136448	peg.927	1.24E-05	peg.927	3.02E-05	peg.927	2.898812524	peg.927	0.00094053	peg.927	0.000011198	peg.927	9.27E-05	peg.927	0	peg.927	0	peg.927	0	peg.927	4.987319996	peg.927	11.78302794	peg.927	0.000127781	peg.927	0	peg.927	0	peg.927	30.95344322	peg.927	0	peg.927	0	peg.927	0	peg.927	0.000162172
PROKKA_00001	51.79472599	PROKKA_00001	44.04023677	PROKKA_00001	41.56012868	PROKKA_00001	90.90537914	PROKKA_00001	98.1798663	PROKKA_00001	41.1920919	PROKKA_00001	69.36880591	PROKKA_00001	53.69525922	PROKKA_00001	47.28449481	PROKKA_00001	42.22031281	PROKKA_00001	51.07105208	PROKKA_00001	33.95195974	PROKKA_00001	0	PROKKA_00001	0	PROKKA_00001	0	PROKKA_00001	94.91014749	PROKKA_00001	95.10476843	PROKKA_00001	25.42837621	PROKKA_00001	106.1035334	PROKKA_00001	65.17370574	PROKKA_00001	0	PROKKA_00001	0	PROKKA_00001	0	PROKKA_00001	0	PROKKA_00001	18.31631201
PROKKA_00002	57.80050902	PROKKA_00002	23.40326626	PROKKA_00002	42.51424254	PROKKA_00002	0	PROKKA_00002	0	PROKKA_00002	0	PROKKA_00002	0	PROKKA_00002	0	PROKKA_00002	7.328791731	PROKKA_00002	0	PROKKA_00002	15.83136737	PROKKA_00002	5.262334784	PROKKA_00002	0	PROKKA_00002	0	PROKKA_00002	0	PROKKA_00002	0	PROKKA_00002	14.74062572	PROKKA_00002	0	PROKKA_00002	0	PROKKA_00002	121.2180486	PROKKA_00002	0	PROKKA_00002	0	PROKKA_00002	0	PROKKA_00002	0	PROKKA_00002	0
PROKKA_00003	64.16405542	PROKKA_00003	70.33568766	PROKKA_00003	42.69511712	PROKKA_00003	4.577841382	PROKKA_00003	2.696821239	PROKKA_00003	0	PROKKA_00003	0	PROKKA_00003	2.704002579	PROKKA_00003	0	PROKKA_00003	39.43030053	PROKKA_00003	36.00592715	PROKKA_00003	27.35621373	PROKKA_00003	0	PROKKA_00003	0	PROKKA_00003	0	PROKKA_00003	4.096726931	PROKKA_00003	9.578631071	PROKKA_00003	15.36636102	PROKKA_00003	16.02958429	PROKKA_00003	0	PROKKA_00003	0	PROKKA_00003	0	PROKKA_00003	0	PROKKA_00003	0	PROKKA_00003	33.20562752
PROKKA_00004	4.963501298	PROKKA_00004	6.029123848	PROKKA_00004	0.796543465	PROKKA_00004	0	PROKKA_00004	1.710654668	PROKKA_00004	0	PROKKA_00004	2.417319886	PROKKA_00004	3.430419909	PROKKA_00004	0	PROKKA_00004	0.735633261	PROKKA_00004	2.175178422	PROKKA_00004	0	PROKKA_00004	0	PROKKA_00004	0	PROKKA_00004	0	PROKKA_00004	2.598646491	PROKKA_00004	0	PROKKA_00004	0	PROKKA_00004	10.16792763	PROKKA_00004	0	PROKKA_00004	0	PROKKA_00004	0	PROKKA_00004	0	PROKKA_00004	0	PROKKA_00004	0
PROKKA_00005	5.722175289	PROKKA_00005	4.633785901	PROKKA_00005	6.887216896	PROKKA_00005	0	PROKKA_00005	3.286882008	PROKKA_00005	3.792348318	PROKKA_00005	4.644681006	PROKKA_00005	0	PROKKA_00005	4.353245152	PROKKA_00005	4.947105463	PROKKA_00005	2.089713066	PROKKA_00005	4.167714448	PROKKA_00005	0	PROKKA_00005	0	PROKKA_00005	0	PROKKA_00005	0	PROKKA_00005	0	PROKKA_00005	2.341062454	PROKKA_00005	0	PROKKA_00005	0	PROKKA_00005	0	PROKKA_00005	0	PROKKA_00005	0	PROKKA_00005	0	PROKKA_00005	0
PROKKA_00006	10.39625907	PROKKA_00006	2.706053495	PROKKA_00006	1.787564232	PROKKA_00006	6.516630618	PROKKA_00006	2.559312187	PROKKA_00006	2.952890685	PROKKA_00006	5.424832108	PROKKA_00006	0	PROKKA_00006	2.259753233	PROKKA_00006	2.201163338	PROKKA_00006	1.627143324	PROKKA_00006	4.056459264	PROKKA_00006	0	PROKKA_00006	0	PROKKA_00006	0	PROKKA_00006	0	PROKKA_00006	2.272555822	PROKKA_00006	5.468565333	PROKKA_00006	0	PROKKA_00006	9.344066772	PROKKA_00006	23.88008769	PROKKA_00006	0	PROKKA_00006	0	PROKKA_00006	0	PROKKA_00006	2.626041293
PROKKA_00007	107.8830981	PROKKA_00007	89.66216609	PROKKA_00007	205.0235109	PROKKA_00007	66.43739453	PROKKA_00007	58.70772761	PROKKA_00007	79.02530222	PROKKA_00007	131.3528208	PROKKA_00007	49.05338324	PROKKA_00007	51.83618395	PROKKA_00007	357.6530692	PROKKA_00007	292.3778189	PROKKA_00007	322.575374	PROKKA_00007	0	PROKKA_00007	0	PROKKA_00007	0	PROKKA_00007	475.6405313	PROKKA_00007	295.4025449	PROKKA_00007	223.0092536	PROKKA_00007	232.6344945	PROKKA_00007	0	PROKKA_00007	91.29703485	PROKKA_00007	0	PROKKA_00007	475.5187982	PROKKA_00007	0	PROKKA_00007	20.07947262
PROKKA_00008	10.44238484	PROKKA_00008	2.306232406	PROKKA_00008	6.855527267	PROKKA_00008	2.776897194	PROKKA_00008	4.90763749	PROKKA_00008	3.774898873	PROKKA_00008	1.155827447	PROKKA_00008	1.640235331	PROKKA_00008	8.666429789	PROKKA_00008	4.924342722	PROKKA_00008	3.120146741	PROKKA_00008	5.185672324	PROKKA_00008	0	PROKKA_00008	0	PROKKA_00008	0	PROKKA_00008	24.85055416	PROKKA_00008	8.715529282	PROKKA_00008	4.660581401	PROKKA_00008	0	PROKKA_00008	0	PROKKA_00008	0	PROKKA_00008	0	PROKKA_00008	0	PROKKA_00008	0	PROKKA_00008	3.357063086
PROKKA_00009	4.860851047	PROKKA_00009	3.936290293	PROKKA_00009	5.200467579	PROKKA_00009	0	PROKKA_00009	2.792127651	PROKKA_00009	3.221509191	PROKKA_00009	1.972772712	PROKKA_00009	0	PROKKA_00009	0	PROKKA_00009	7.204196173	PROKKA_00009	3.550322536	PROKKA_00009	1.770186871	PROKKA_00009	0	PROKKA_00009	0	PROKKA_00009	0	PROKKA_00009	8.4830128	PROKKA_00009	9.917142555	PROKKA_00009	0	PROKKA_00009	0	PROKKA_00009	0	PROKKA_00009	0	PROKKA_00009	0	PROKKA_00009	0	PROKKA_00009	0	PROKKA_00009	0
PROKKA_00010	14.3732551	PROKKA_00010	4.364768431	PROKKA_00010	11.53311114	PROKKA_00010	15.76664152	PROKKA_00010	27.86453932	PROKKA_00010	32.14962951	PROKKA_00010	39.37527912	PROKKA_00010	46.56456591	PROKKA_00010	62.8745581	PROKKA_00010	66.56997174	PROKKA_00010	61.02019563	PROKKA_00010	52.99769332	PROKKA_00010	0	PROKKA_00010	0	PROKKA_00010	0	PROKKA_00010	18.81283326	PROKKA_00010	0	PROKKA_00010	13.23090325	PROKKA_00010	0	PROKKA_00010	0	PROKKA_00010	0	PROKKA_00010	0	PROKKA_00010	0	PROKKA_00010	0	PROKKA_00010	12.70713475
PROKKA_00011	1.693429105	PROKKA_00011	4.11398857	PROKKA_00011	5.435235359	PROKKA_00011	9.90717439	PROKKA_00011	0	PROKKA_00011	3.366939683	PROKKA_00011	16.49464604	PROKKA_00011	8.777835295	PROKKA_00011	5.1532235	PROKKA_00011	10.03922594	PROKKA_00011	11.13179053	PROKKA_00011	9.250497309	PROKKA_00011	0	PROKKA_00011	0	PROKKA_00011	0	PROKKA_00011	8.865966457	PROKKA_00011	5.182418989	PROKKA_00011	0	PROKKA_00011	0	PROKKA_00011	0	PROKKA_00011	0	PROKKA_00011	0	PROKKA_00011	0	PROKKA_00011	0	PROKKA_00011	0
PROKKA_00012	3.165976374	PROKKA_00012	5.768527854	PROKKA_00012	5.080763842	PROKKA_00012	0	PROKKA_00012	0	PROKKA_00012	3.14735688	PROKKA_00012	3.854727334	PROKKA_00012	2.735122783	PROKKA_00012	0	PROKKA_00012	2.346123617	PROKKA_00012	1.734300819	PROKKA_00012	1.729440922	PROKKA_00012	0	PROKKA_00012	0	PROKKA_00012	0	PROKKA_00012	0	PROKKA_00012	4.84443548	PROKKA_00012	3.885802887	PROKKA_00012	0	PROKKA_00012	0	PROKKA_00012	0	PROKKA_00012	0	PROKKA_00012	0	PROKKA_00012	0	PROKKA_00012	0
PROKKA_00013	10.35031096	PROKKA_00013	8.800705797	PROKKA_00013	4.983058569	PROKKA_00013	0	PROKKA_00013	0	PROKKA_00013	6.173663708	PROKKA_00013	3.78059927	PROKKA_00013	3.576700261	PROKKA_00013	3.149672194	PROKKA_00013	4.602013303	PROKKA_00013	3.401898938	PROKKA_00013	0	PROKKA_00013	0	PROKKA_00013	0	PROKKA_00013	0	PROKKA_00013	2.709458267	PROKKA_00013	0	PROKKA_00013	0	PROKKA_00013	0	PROKKA_00013	0	PROKKA_00013	0	PROKKA_00013	87.82310329	PROKKA_00013	0	PROKKA_00013	0	PROKKA_00013	3.660209053
PROKKA_00014	17.3305449	PROKKA_00014	27.06591743	PROKKA_00014	13.9060428	PROKKA_00014	0	PROKKA_00014	0	PROKKA_00014	4.922463385	PROKKA_00014	0	PROKKA_00014	0	PROKKA_00014	11.30101355	PROKKA_00014	14.67734107	PROKKA_00014	2.712444952	PROKKA_00014	0	PROKKA_00014	0	PROKKA_00014	0	PROKKA_00014	0	PROKKA_00014	6.481018278	PROKKA_00014	0	PROKKA_00014	0	PROKKA_00014	0	PROKKA_00014	0	PROKKA_00014	0	PROKKA_00014	0	PROKKA_00014	0	PROKKA_00014	0	PROKKA_00014	0
PROKKA_00020	24.35202939	PROKKA_00020	0	PROKKA_00020	6.513362481	PROKKA_00020	11.87235027	PROKKA_00020	13.98808027	PROKKA_00020	0	PROKKA_00020	9.883252665	PROKKA_00020	0	PROKKA_00020	0	PROKKA_00020	6.015297707	PROKKA_00020	13.33987987	PROKKA_00020	13.30249856	PROKKA_00020	0	PROKKA_00020	0	PROKKA_00020	0	PROKKA_00020	0	PROKKA_00020	0	PROKKA_00020	9.962928221	PROKKA_00020	0	PROKKA_00020	0	PROKKA_00020	0	PROKKA_00020	0	PROKKA_00020	0	PROKKA_00020	0	PROKKA_00020	14.35279236
PROKKA_00021	13.03047846	PROKKA_00021	7.914007039	PROKKA_00021	10.45566611	PROKKA_00021	0	PROKKA_00021	5.613640316	PROKKA_00021	6.47692231	PROKKA_00021	0	PROKKA_00021	0	PROKKA_00021	0	PROKKA_00021	4.828070338	PROKKA_00021	0	PROKKA_00021	0	PROKKA_00021	0	PROKKA_00021	0	PROKKA_00021	0	PROKKA_00021	0	PROKKA_00021	0	PROKKA_00021	0	PROKKA_00021	0	PROKKA_00021	0	PROKKA_00021	0	PROKKA_00021	0	PROKKA_00021	0	PROKKA_00021	0	PROKKA_00021	0
PROKKA_00022	146.378182	PROKKA_00022	59.26812109	PROKKA_00022	117.4539678	PROKKA_00022	95.15171654	PROKKA_00022	28.02709275	PROKKA_00022	0	PROKKA_00022	39.60498279	PROKKA_00022	28.10172584	PROKKA_00022	49.4932301	PROKKA_00022	216.9449606	PROKKA_00022	71.27555145	PROKKA_00022	159.9205983	PROKKA_00022	0	PROKKA_00022	0	PROKKA_00022	0	PROKKA_00022	42.5758089	PROKKA_00022	0	PROKKA_00022	39.92426523	PROKKA_00022	0	PROKKA_00022	0	PROKKA_00022	0	PROKKA_00022	0	PROKKA_00022	0	PROKKA_00022	0	PROKKA_00022	57.51568978
PROKKA_00023	80.4238664	PROKKA_00023	67.04229638	PROKKA_00023	99.96160185	PROKKA_00023	9.225662435	PROKKA_00023	19.02203705	PROKKA_00023	12.54131511	PROKKA_00023	32.6399652	PROKKA_00023	13.62335047	PROKKA_00023	28.79240756	PROKKA_00023	36.225942	PROKKA_00023	31.09811264	PROKKA_00023	36.1794636	PROKKA_00023	0	PROKKA_00023	0	PROKKA_00023	0	PROKKA_00023	24.76823678	PROKKA_00023	43.43329559	PROKKA_00023	38.70952699	PROKKA_00023	16.15210329	PROKKA_00023	19.84274026	PROKKA_00023	25.35546828	PROKKA_00023	0	PROKKA_00023	0	PROKKA_00023	0	PROKKA_00023	16.72971412
PROKKA_00024	17.60041289	PROKKA_00024	21.37907552	PROKKA_00024	23.5376418	PROKKA_00024	25.74219956	PROKKA_00024	30.32962687	PROKKA_00024	52.49070814	PROKKA_00024	21.42934269	PROKKA_00024	45.61558704	PROKKA_00024	17.85309682	PROKKA_00024	28.25909047	PROKKA_00024	19.28277845	PROKKA_00024	12.81916254	PROKKA_00024	0	PROKKA_00024	0	PROKKA_00024	0	PROKKA_00024	15.35785878	PROKKA_00024	62.8398512	PROKKA_00024	28.80279873	PROKKA_00024	0	PROKKA_00024	36.91122693	PROKKA_00024	0	PROKKA_00024	0	PROKKA_00024	122.8314253	PROKKA_00024	0	PROKKA_00024	10.37347104
PROKKA_00025	19.50839935	PROKKA_00025	6.462733867	PROKKA_00025	5.692201786	PROKKA_00025	0	PROKKA_00025	9.168418276	PROKKA_00025	21.1567288	PROKKA_00025	8.637239004	PROKKA_00025	9.192832774	PROKKA_00025	5.396857003	PROKKA_00025	6.571162063	PROKKA_00025	15.54410404	PROKKA_00025	7.750272998	PROKKA_00025	0	PROKKA_00025	0	PROKKA_00025	0	PROKKA_00025	0	PROKKA_00025	37.99202955	PROKKA_00025	4.353434802	PROKKA_00025	18.1653288	PROKKA_00025	0	PROKKA_00025	0	PROKKA_00025	0	PROKKA_00025	0	PROKKA_00025	0	PROKKA_00025	12.54328936
PROKKA_00026	13.85528026	PROKKA_00026	8.70511758	PROKKA_00026	6.900509624	PROKKA_00026	2.79511773	PROKKA_00026	4.116532351	PROKKA_00026	6.649418597	PROKKA_00026	6.980468263	PROKKA_00026	3.301995382	PROKKA_00026	5.815529556	PROKKA_00026	4.248560283	PROKKA_00026	4.710929249	PROKKA_00026	4.697728175	PROKKA_00026	0	PROKKA_00026	0	PROKKA_00026	0	PROKKA_00026	2.50136104	PROKKA_00026	5.848477328	PROKKA_00026	4.69116168	PROKKA_00026	0	PROKKA_00026	0	PROKKA_00026	0	PROKKA_00026	0	PROKKA_00026	0	PROKKA_00026	0	PROKKA_00026	8.447725911
PROKKA_00028	2.872147923	PROKKA_00028	10.46632276	PROKKA_00028	6.913841224	PROKKA_00028	16.80310694	PROKKA_00028	39.59505966	PROKKA_00028	5.710512939	PROKKA_00028	20.98186302	PROKKA_00028	4.962562123	PROKKA_00028	13.11022126	PROKKA_00028	12.77030516	PROKKA_00028	6.293374184	PROKKA_00028	9.413608121	PROKKA_00028	0	PROKKA_00028	0	PROKKA_00028	0	PROKKA_00028	30.07432323	PROKKA_00028	35.15865858	PROKKA_00028	14.10067464	PROKKA_00028	0	PROKKA_00028	0	PROKKA_00028	46.18103555	PROKKA_00028	0	PROKKA_00028	0	PROKKA_00028	0	PROKKA_00028	0
PROKKA_00030	0	PROKKA_00030	0	PROKKA_00030	0	PROKKA_00030	0	PROKKA_00030	0	PROKKA_00030	0	PROKKA_00030	0	PROKKA_00030	0	PROKKA_00030	0	PROKKA_00030	0	PROKKA_00030	0	PROKKA_00030	0	PROKKA_00030	0	PROKKA_00030	0	PROKKA_00030	0	PROKKA_00030	0	PROKKA_00030	0	PROKKA_00030	0	PROKKA_00030	0	PROKKA_00030	0	PROKKA_00030	0	PROKKA_00030	0	PROKKA_00030	0	PROKKA_00030	0	PROKKA_00030	0
PROKKA_00031	73.05608817	PROKKA_00031	49.30034678	PROKKA_00031	97.70043721	PROKKA_00031	11.87235027	PROKKA_00031	20.9821204	PROKKA_00031	16.13920808	PROKKA_00031	14.824879	PROKKA_00031	14.025329	PROKKA_00031	0	PROKKA_00031	24.06119083	PROKKA_00031	0	PROKKA_00031	13.30249856	PROKKA_00031	0	PROKKA_00031	0	PROKKA_00031	0	PROKKA_00031	53.12304755	PROKKA_00031	12.42079549	PROKKA_00031	19.92585644	PROKKA_00031	0	PROKKA_00031	0	PROKKA_00031	0	PROKKA_00031	0	PROKKA_00031	0	PROKKA_00031	0	PROKKA_00031	0
PROKKA_00032	9.50603632	PROKKA_00032	2.565978545	PROKKA_00032	5.085100656	PROKKA_00032	3.089653325	PROKKA_00032	1.820124817	PROKKA_00032	2.100028924	PROKKA_00032	9.002041144	PROKKA_00032	5.474914831	PROKKA_00032	3.214170558	PROKKA_00032	6.261669893	PROKKA_00032	1.15718745	PROKKA_00032	6.923668519	PROKKA_00032	0	PROKKA_00032	0	PROKKA_00032	0	PROKKA_00032	0	PROKKA_00032	0	PROKKA_00032	5.185492949	PROKKA_00032	0	PROKKA_00032	0	PROKKA_00032	0	PROKKA_00032	0	PROKKA_00032	0	PROKKA_00032	0	PROKKA_00032	3.735162089
PROKKA_00033	4.098997347	PROKKA_00033	1.244754518	PROKKA_00033	2.46677901	PROKKA_00033	2.997577623	PROKKA_00033	0	PROKKA_00033	4.074890642	PROKKA_00033	0	PROKKA_00033	0	PROKKA_00033	7.795960201	PROKKA_00033	2.278148984	PROKKA_00033	2.245403508	PROKKA_00033	1.119555693	PROKKA_00033	0	PROKKA_00033	0	PROKKA_00033	0	PROKKA_00033	2.682543136	PROKKA_00033	15.68025613	PROKKA_00033	7.546437736	PROKKA_00033	0	PROKKA_00033	0	PROKKA_00033	0	PROKKA_00033	0	PROKKA_00033	0	PROKKA_00033	0	PROKKA_00033	0
PROKKA_00034	5.839136126	PROKKA_00034	10.63912531	PROKKA_00034	4.685327398	PROKKA_00034	8.540265976	PROKKA_00034	7.54664767	PROKKA_00034	2.902397726	PROKKA_00034	1.777356727	PROKKA_00034	0	PROKKA_00034	0	PROKKA_00034	4.327049083	PROKKA_00034	3.198639967	PROKKA_00034	1.594838333	PROKKA_00034	0	PROKKA_00034	0	PROKKA_00034	0	PROKKA_00034	0	PROKKA_00034	4.4673925	PROKKA_00034	17.91685197	PROKKA_00034	0	PROKKA_00034	0	PROKKA_00034	23.47175009	PROKKA_00034	0	PROKKA_00034	0	PROKKA_00034	0	PROKKA_00034	10.32454918
PROKKA_00035	23.56923474	PROKKA_00035	8.713281623	PROKKA_00035	19.73423208	PROKKA_00035	32.97335385	PROKKA_00035	35.31765443	PROKKA_00035	8.149781284	PROKKA_00035	6.23840612	PROKKA_00035	1.770585074	PROKKA_00035	7.795960201	PROKKA_00035	19.74395786	PROKKA_00035	23.57673683	PROKKA_00035	24.63022525	PROKKA_00035	0	PROKKA_00035	126.0182728	PROKKA_00035	0	PROKKA_00035	45.60323331	PROKKA_00035	50.17681961	PROKKA_00035	45.27862642	PROKKA_00035	0	PROKKA_00035	12.89450044	PROKKA_00035	16.4768622	PROKKA_00035	0	PROKKA_00035	0	PROKKA_00035	0	PROKKA_00035	10.87154815
PROKKA_00036	11.44787981	PROKKA_00036	9.270429751	PROKKA_00036	9.185787718	PROKKA_00036	26.78969938	PROKKA_00036	13.15158249	PROKKA_00036	22.76110685	PROKKA_00036	13.00911735	PROKKA_00036	14.50526409	PROKKA_00036	20.90202054	PROKKA_00036	15.83561939	PROKKA_00036	14.21443097	PROKKA_00036	15.0083989	PROKKA_00036	0	PROKKA_00036	0	PROKKA_00036	0	PROKKA_00036	53.94194905	PROKKA_00036	23.35604505	PROKKA_00036	35.5951228	PROKKA_00036	7.817144016	PROKKA_00036	28.80991204	PROKKA_00036	61.35651303	PROKKA_00036	0	PROKKA_00036	0	PROKKA_00036	60.7710709	PROKKA_00036	2.698896904
PROKKA_00037	9.33087112	PROKKA_00037	7.556087825	PROKKA_00037	14.97419658	PROKKA_00037	9.098163317	PROKKA_00037	10.71951517	PROKKA_00037	12.3679935	PROKKA_00037	3.78692697	PROKKA_00037	0	PROKKA_00037	0	PROKKA_00037	4.609715827	PROKKA_00037	10.22277839	PROKKA_00037	3.398043962	PROKKA_00037	0	PROKKA_00037	0	PROKKA_00037	0	PROKKA_00037	0	PROKKA_00037	0	PROKKA_00037	0	PROKKA_00037	0	PROKKA_00037	0	PROKKA_00037	0	PROKKA_00037	0	PROKKA_00037	0	PROKKA_00037	0	PROKKA_00037	0
PROKKA_00038	5.635340811	PROKKA_00038	4.56346782	PROKKA_00038	6.02906917	PROKKA_00038	0	PROKKA_00038	3.237003304	PROKKA_00038	3.734799121	PROKKA_00038	9.148395182	PROKKA_00038	12.98249236	PROKKA_00038	5.716245734	PROKKA_00038	0	PROKKA_00038	0	PROKKA_00038	2.05223452	PROKKA_00038	0	PROKKA_00038	0	PROKKA_00038	0	PROKKA_00038	0	PROKKA_00038	0	PROKKA_00038	0	PROKKA_00038	19.24036216	PROKKA_00038	0	PROKKA_00038	0	PROKKA_00038	0	PROKKA_00038	0	PROKKA_00038	0	PROKKA_00038	6.642803787
PROKKA_00039	26.22655941	PROKKA_00039	0	PROKKA_00039	16.83536944	PROKKA_00039	0	PROKKA_00039	9.038898868	PROKKA_00039	20.85785424	PROKKA_00039	12.7728351	PROKKA_00039	9.062968469	PROKKA_00039	31.92370364	PROKKA_00039	11.66099992	PROKKA_00039	5.746693984	PROKKA_00039	5.730590467	PROKKA_00039	0	PROKKA_00039	0	PROKKA_00039	0	PROKKA_00039	0	PROKKA_00039	0	PROKKA_00039	0	PROKKA_00039	0	PROKKA_00039	0	PROKKA_00039	0	PROKKA_00039	0	PROKKA_00039	0	PROKKA_00039	0	PROKKA_00039	0
PROKKA_00040	7.854674948	PROKKA_00040	1.908201699	PROKKA_00040	3.781558396	PROKKA_00040	9.19053939	PROKKA_00040	8.121264943	PROKKA_00040	0	PROKKA_00040	11.47612994	PROKKA_00040	5.42859399	PROKKA_00040	7.170697976	PROKKA_00040	4.656519499	PROKKA_00040	3.442190992	PROKKA_00040	5.148817809	PROKKA_00040	0	PROKKA_00040	0	PROKKA_00040	0	PROKKA_00040	0	PROKKA_00040	0	PROKKA_00040	3.856215584	PROKKA_00040	0	PROKKA_00040	0	PROKKA_00040	0	PROKKA_00040	0	PROKKA_00040	0	PROKKA_00040	0	PROKKA_00040	5.555340794
PROKKA_00041	19.01796527	PROKKA_00041	6.300263081	PROKKA_00041	5.549101897	PROKKA_00041	0	PROKKA_00041	5.958618377	PROKKA_00041	3.437476052	PROKKA_00041	6.31507646	PROKKA_00041	5.974485528	PROKKA_00041	2.630590988	PROKKA_00041	0	PROKKA_00041	0	PROKKA_00041	1.888858486	PROKKA_00041	0	PROKKA_00041	0	PROKKA_00041	0	PROKKA_00041	9.051705775	PROKKA_00041	5.290989101	PROKKA_00041	8.48798206	PROKKA_00041	0	PROKKA_00041	0	PROKKA_00041	0	PROKKA_00041	0	PROKKA_00041	0	PROKKA_00041	0	PROKKA_00041	0
PROKKA_00042	475.2978497	PROKKA_00042	652.6456184	PROKKA_00042	348.2159434	PROKKA_00042	0	PROKKA_00042	35.61084055	PROKKA_00042	0	PROKKA_00042	0	PROKKA_00042	35.70566833	PROKKA_00042	0	PROKKA_00042	76.56869397	PROKKA_00042	67.92130528	PROKKA_00042	158.0389408	PROKKA_00042	0	PROKKA_00042	0	PROKKA_00042	0	PROKKA_00042	0	PROKKA_00042	63.24169708	PROKKA_00042	0	PROKKA_00042	0	PROKKA_00042	0	PROKKA_00042	0	PROKKA_00042	0	PROKKA_00042	0	PROKKA_00042	0	PROKKA_00042	73.07864842
PROKKA_00043	156.280438	PROKKA_00043	123.803838	PROKKA_00043	141.7560083	PROKKA_00043	0	PROKKA_00043	0	PROKKA_00043	0	PROKKA_00043	16.5459906	PROKKA_00043	11.74021193	PROKKA_00043	0	PROKKA_00043	15.10571408	PROKKA_00043	0	PROKKA_00043	7.423433814	PROKKA_00043	0	PROKKA_00043	0	PROKKA_00043	0	PROKKA_00043	0	PROKKA_00043	0	PROKKA_00043	0	PROKKA_00043	0	PROKKA_00043	0	PROKKA_00043	0	PROKKA_00043	0	PROKKA_00043	0	PROKKA_00043	0	PROKKA_00043	48.05728953
PROKKA_00044	13.60326012	PROKKA_00044	4.130941802	PROKKA_00044	9.550858244	PROKKA_00044	0	PROKKA_00044	2.930199749	PROKKA_00044	0	PROKKA_00044	2.070327302	PROKKA_00044	5.876005103	PROKKA_00044	2.587229644	PROKKA_00044	10.08059633	PROKKA_00044	3.725887748	PROKKA_00044	1.85772349	PROKKA_00044	0	PROKKA_00044	0	PROKKA_00044	0	PROKKA_00044	8.902501993	PROKKA_00044	10.40755018	PROKKA_00044	4.174035209	PROKKA_00044	0	PROKKA_00044	0	PROKKA_00044	0	PROKKA_00044	0	PROKKA_00044	0	PROKKA_00044	0	PROKKA_00044	0
PROKKA_00045	5.704588803	PROKKA_00045	6.929316692	PROKKA_00045	9.154733041	PROKKA_00045	0	PROKKA_00045	4.915170198	PROKKA_00045	5.671039418	PROKKA_00045	3.472804561	PROKKA_00045	0	PROKKA_00045	8.679731848	PROKKA_00045	19.02304699	PROKKA_00045	6.249871676	PROKKA_00045	3.116179071	PROKKA_00045	0	PROKKA_00045	0	PROKKA_00045	0	PROKKA_00045	7.466609144	PROKKA_00045	8.728906703	PROKKA_00045	7.001602355	PROKKA_00045	0	PROKKA_00045	0	PROKKA_00045	0	PROKKA_00045	0	PROKKA_00045	0	PROKKA_00045	0	PROKKA_00045	10.08664747
PROKKA_00046	12.36130718	PROKKA_00046	2.145025326	PROKKA_00046	9.91872256	PROKKA_00046	10.33116141	PROKKA_00046	6.086120768	PROKKA_00046	0	PROKKA_00046	2.150068778	PROKKA_00046	0	PROKKA_00046	0	PROKKA_00046	20.93772846	PROKKA_00046	13.54288386	PROKKA_00046	9.646381203	PROKKA_00046	0	PROKKA_00046	0	PROKKA_00046	0	PROKKA_00046	0	PROKKA_00046	5.404205575	PROKKA_00046	4.334803861	PROKKA_00046	54.26276562	PROKKA_00046	22.22046968	PROKKA_00046	0	PROKKA_00046	0	PROKKA_00046	0	PROKKA_00046	0	PROKKA_00046	0
PROKKA_00047	17.81460304	PROKKA_00047	13.19466495	PROKKA_00047	21.26735456	PROKKA_00047	2.541997275	PROKKA_00047	2.246248286	PROKKA_00047	1.727788603	PROKKA_00047	0.529027547	PROKKA_00047	2.2522298	PROKKA_00047	1.322221612	PROKKA_00047	8.04962267	PROKKA_00047	5.236386966	PROKKA_00047	9.494024441	PROKKA_00047	0	PROKKA_00047	0	PROKKA_00047	0	PROKKA_00047	6.824527868	PROKKA_00047	3.9891379	PROKKA_00047	2.133169576	PROKKA_00047	0	PROKKA_00047	0	PROKKA_00047	13.97266196	PROKKA_00047	0	PROKKA_00047	0	PROKKA_00047	0	PROKKA_00047	9.219259431
PROKKA_00050	15.59554615	PROKKA_00050	4.735945132	PROKKA_00050	7.821174025	PROKKA_00050	0	PROKKA_00050	6.718693172	PROKKA_00050	0	PROKKA_00050	2.373540218	PROKKA_00050	6.736584318	PROKKA_00050	0	PROKKA_00050	1.444620665	PROKKA_00050	2.135784137	PROKKA_00050	2.129799194	PROKKA_00050	0	PROKKA_00050	0	PROKKA_00050	0	PROKKA_00050	0	PROKKA_00050	5.965901841	PROKKA_00050	0	PROKKA_00050	0	PROKKA_00050	0	PROKKA_00050	0	PROKKA_00050	0	PROKKA_00050	0	PROKKA_00050	0	PROKKA_00050	0
PROKKA_00051	0	PROKKA_00051	0	PROKKA_00051	0	PROKKA_00051	99.12652389	PROKKA_00051	0	PROKKA_00051	67.37602747	PROKKA_00051	0	PROKKA_00051	0	PROKKA_00051	0	PROKKA_00051	25.11194239	PROKKA_00051	0	PROKKA_00051	0	PROKKA_00051	0	PROKKA_00051	0	PROKKA_00051	0	PROKKA_00051	177.4173747	PROKKA_00051	0	PROKKA_00051	0	PROKKA_00051	0	PROKKA_00051	0	PROKKA_00051	0	PROKKA_00051	0	PROKKA_00051	0	PROKKA_00051	0	PROKKA_00051	0
PROKKA_00052	6.356337651	PROKKA_00052	0	PROKKA_00052	1.275082577	PROKKA_00052	0	PROKKA_00052	0	PROKKA_00052	3.159477626	PROKKA_00052	0	PROKKA_00052	0	PROKKA_00052	0	PROKKA_00052	0	PROKKA_00052	5.222939289	PROKKA_00052	0	PROKKA_00052	0	PROKKA_00052	0	PROKKA_00052	0	PROKKA_00052	0	PROKKA_00052	0	PROKKA_00052	0	PROKKA_00052	0	PROKKA_00052	0	PROKKA_00052	0	PROKKA_00052	0	PROKKA_00052	0	PROKKA_00052	0	PROKKA_00052	0
PROKKA_00053	10.72001538	PROKKA_00053	0	PROKKA_00053	0	PROKKA_00053	0	PROKKA_00053	0	PROKKA_00053	0	PROKKA_00053	0	PROKKA_00053	0	PROKKA_00053	0	PROKKA_00053	0	PROKKA_00053	0	PROKKA_00053	0	PROKKA_00053	0	PROKKA_00053	0	PROKKA_00053	0	PROKKA_00053	0	PROKKA_00053	0	PROKKA_00053	0	PROKKA_00053	0	PROKKA_00053	0	PROKKA_00053	0	PROKKA_00053	0	PROKKA_00053	0	PROKKA_00053	0	PROKKA_00053	0
PROKKA_00054	5.308306903	PROKKA_00054	1.289591271	PROKKA_00054	2.555633769	PROKKA_00054	0	PROKKA_00054	0	PROKKA_00054	0	PROKKA_00054	0	PROKKA_00054	0	PROKKA_00054	0	PROKKA_00054	1.573472789	PROKKA_00054	0	PROKKA_00054	1.159882715	PROKKA_00054	0	PROKKA_00054	0	PROKKA_00054	0	PROKKA_00054	0	PROKKA_00054	0	PROKKA_00054	2.606088214	PROKKA_00054	0	PROKKA_00054	0	PROKKA_00054	0	PROKKA_00054	0	PROKKA_00054	0	PROKKA_00054	0	PROKKA_00054	3.754382464
PROKKA_00055	7.72478309	PROKKA_00055	9.383229932	PROKKA_00055	4.648778998	PROKKA_00055	5.64909781	PROKKA_00055	0	PROKKA_00055	0	PROKKA_00055	4.702646041	PROKKA_00055	0	PROKKA_00055	2.938382069	PROKKA_00055	4.293295472	PROKKA_00055	6.347377266	PROKKA_00055	10.5493175	PROKKA_00055	0	PROKKA_00055	0	PROKKA_00055	0	PROKKA_00055	0	PROKKA_00055	0	PROKKA_00055	0	PROKKA_00055	0	PROKKA_00055	0	PROKKA_00055	0	PROKKA_00055	0	PROKKA_00055	0	PROKKA_00055	0	PROKKA_00055	6.829340951
PROKKA_00056	16.26424244	PROKKA_00056	0	PROKKA_00056	0	PROKKA_00056	0	PROKKA_00056	0	PROKKA_00056	0	PROKKA_00056	0	PROKKA_00056	0	PROKKA_00056	0	PROKKA_00056	0	PROKKA_00056	0	PROKKA_00056	0	PROKKA_00056	0	PROKKA_00056	0	PROKKA_00056	0	PROKKA_00056	0	PROKKA_00056	0	PROKKA_00056	0	PROKKA_00056	333.1794035	PROKKA_00056	0	PROKKA_00056	0	PROKKA_00056	0	PROKKA_00056	0	PROKKA_00056	0	PROKKA_00056	0
PROKKA_00057	5.245311881	PROKKA_00057	12.74287365	PROKKA_00057	8.417684718	PROKKA_00057	0	PROKKA_00057	0	PROKKA_00057	0	PROKKA_00057	0	PROKKA_00057	0	PROKKA_00057	0	PROKKA_00057	0	PROKKA_00057	0	PROKKA_00057	0	PROKKA_00057	0	PROKKA_00057	0	PROKKA_00057	0	PROKKA_00057	0	PROKKA_00057	0	PROKKA_00057	0	PROKKA_00057	0	PROKKA_00057	0	PROKKA_00057	0	PROKKA_00057	0	PROKKA_00057	0	PROKKA_00057	0	PROKKA_00057	0
PROKKA_00058	3.157896764	PROKKA_00058	3.835871	PROKKA_00058	0	PROKKA_00058	0	PROKKA_00058	5.441794526	PROKKA_00058	0	PROKKA_00058	0	PROKKA_00058	0	PROKKA_00058	0	PROKKA_00058	2.340136281	PROKKA_00058	0	PROKKA_00058	0	PROKKA_00058	0	PROKKA_00058	0	PROKKA_00058	0	PROKKA_00058	0	PROKKA_00058	0	PROKKA_00058	0	PROKKA_00058	0	PROKKA_00058	0	PROKKA_00058	0	PROKKA_00058	0	PROKKA_00058	0	PROKKA_00058	0	PROKKA_00058	0
PROKKA_00059	19.98515089	PROKKA_00059	0	PROKKA_00059	8.018050359	PROKKA_00059	0	PROKKA_00059	0	PROKKA_00059	0	PROKKA_00059	0	PROKKA_00059	0	PROKKA_00059	0	PROKKA_00059	7.404924888	PROKKA_00059	0	PROKKA_00059	0	PROKKA_00059	0	PROKKA_00059	0	PROKKA_00059	0	PROKKA_00059	0	PROKKA_00059	0	PROKKA_00059	0	PROKKA_00059	0	PROKKA_00059	0	PROKKA_00059	0	PROKKA_00059	0	PROKKA_00059	0	PROKKA_00059	0	PROKKA_00059	0
PROKKA_00060	7.610016498	PROKKA_00060	0	PROKKA_00060	4.070855463	PROKKA_00060	0	PROKKA_00060	0	PROKKA_00060	0	PROKKA_00060	0	PROKKA_00060	0	PROKKA_00060	0	PROKKA_00060	0	PROKKA_00060	0	PROKKA_00060	2.77135653	PROKKA_00060	0	PROKKA_00060	0	PROKKA_00060	0	PROKKA_00060	0	PROKKA_00060	0	PROKKA_00060	6.226836122	PROKKA_00060	0	PROKKA_00060	0	PROKKA_00060	0	PROKKA_00060	0	PROKKA_00060	0	PROKKA_00060	0	PROKKA_00060	0
PROKKA_00061	17.83710679	PROKKA_00061	4.333317127	PROKKA_00061	17.17501014	PROKKA_00061	0	PROKKA_00061	6.14750116	PROKKA_00061	0	PROKKA_00061	0	PROKKA_00061	6.163871285	PROKKA_00061	10.85591332	PROKKA_00061	5.287222968	PROKKA_00061	3.908419427	PROKKA_00061	3.897467165	PROKKA_00061	0	PROKKA_00061	0	PROKKA_00061	0	PROKKA_00061	0	PROKKA_00061	0	PROKKA_00061	8.757043371	PROKKA_00061	0	PROKKA_00061	0	PROKKA_00061	0	PROKKA_00061	0	PROKKA_00061	0	PROKKA_00061	0	PROKKA_00061	0
PROKKA_00062	6.236255824	PROKKA_00062	3.787564106	PROKKA_00062	3.752982416	PROKKA_00062	0	PROKKA_00062	0	PROKKA_00062	15.4989491	PROKKA_00062	0	PROKKA_00062	10.77514382	PROKKA_00062	7.116511394	PROKKA_00062	5.776664661	PROKKA_00062	1.70808975	PROKKA_00062	6.813213206	PROKKA_00062	0	PROKKA_00062	0	PROKKA_00062	0	PROKKA_00062	0	PROKKA_00062	0	PROKKA_00062	0	PROKKA_00062	0	PROKKA_00062	0	PROKKA_00062	0	PROKKA_00062	0	PROKKA_00062	0	PROKKA_00062	0	PROKKA_00062	0
PROKKA_00063	6.440673758	PROKKA_00063	1.564686596	PROKKA_00063	4.134401332	PROKKA_00063	0	PROKKA_00063	0	PROKKA_00063	0	PROKKA_00063	0	PROKKA_00063	1.112834175	PROKKA_00063	0	PROKKA_00063	0	PROKKA_00063	0.705631657	PROKKA_00063	1.40730864	PROKKA_00063	0	PROKKA_00063	0	PROKKA_00063	0	PROKKA_00063	0	PROKKA_00063	0	PROKKA_00063	0	PROKKA_00063	0	PROKKA_00063	0	PROKKA_00063	0	PROKKA_00063	0	PROKKA_00063	0	PROKKA_00063	0	PROKKA_00063	6.832899752
PROKKA_00064	2.32687423	PROKKA_00064	4.239652234	PROKKA_00064	1.867085703	PROKKA_00064	0	PROKKA_00064	0	PROKKA_00064	0	PROKKA_00064	0	PROKKA_00064	0	PROKKA_00064	0	PROKKA_00064	1.724313115	PROKKA_00064	0	PROKKA_00064	2.542148795	PROKKA_00064	0	PROKKA_00064	0	PROKKA_00064	0	PROKKA_00064	0	PROKKA_00064	0	PROKKA_00064	0	PROKKA_00064	0	PROKKA_00064	0	PROKKA_00064	0	PROKKA_00064	0	PROKKA_00064	0	PROKKA_00064	0	PROKKA_00064	4.114294804
PROKKA_00065	21.44003077	PROKKA_00065	0	PROKKA_00065	0	PROKKA_00065	0	PROKKA_00065	55.41927941	PROKKA_00065	0	PROKKA_00065	0	PROKKA_00065	0	PROKKA_00065	0	PROKKA_00065	0	PROKKA_00065	0	PROKKA_00065	0	PROKKA_00065	0	PROKKA_00065	0	PROKKA_00065	0	PROKKA_00065	0	PROKKA_00065	0	PROKKA_00065	0	PROKKA_00065	0	PROKKA_00065	0	PROKKA_00065	0	PROKKA_00065	0	PROKKA_00065	0	PROKKA_00065	0	PROKKA_00065	0
PROKKA_00066	9.150241653	PROKKA_00066	1.587817518	PROKKA_00066	3.146640456	PROKKA_00066	0	PROKKA_00066	0	PROKKA_00066	0	PROKKA_00066	0	PROKKA_00066	0	PROKKA_00066	3.977832415	PROKKA_00066	0	PROKKA_00066	0	PROKKA_00066	1.428113027	PROKKA_00066	0	PROKKA_00066	0	PROKKA_00066	0	PROKKA_00066	0	PROKKA_00066	0	PROKKA_00066	3.208762816	PROKKA_00066	0	PROKKA_00066	0	PROKKA_00066	0	PROKKA_00066	0	PROKKA_00066	54.73591839	PROKKA_00066	0	PROKKA_00066	0
PROKKA_00067	10.79113022	PROKKA_00067	5.617669863	PROKKA_00067	6.184865237	PROKKA_00067	0	PROKKA_00067	0	PROKKA_00067	0	PROKKA_00067	1.876959436	PROKKA_00067	0	PROKKA_00067	0	PROKKA_00067	0	PROKKA_00067	0	PROKKA_00067	0	PROKKA_00067	0	PROKKA_00067	0	PROKKA_00067	0	PROKKA_00067	0	PROKKA_00067	0	PROKKA_00067	0	PROKKA_00067	31.58007811	PROKKA_00067	0	PROKKA_00067	0	PROKKA_00067	0	PROKKA_00067	0	PROKKA_00067	0	PROKKA_00067	10.90313481
PROKKA_00068	15.35852108	PROKKA_00068	3.731173628	PROKKA_00068	1.232368934	PROKKA_00068	0	PROKKA_00068	5.293264613	PROKKA_00068	0	PROKKA_00068	1.869973241	PROKKA_00068	0	PROKKA_00068	0	PROKKA_00068	0	PROKKA_00068	0	PROKKA_00068	0	PROKKA_00068	0	PROKKA_00068	0	PROKKA_00068	0	PROKKA_00068	0	PROKKA_00068	0	PROKKA_00068	0	PROKKA_00068	0	PROKKA_00068	0	PROKKA_00068	0	PROKKA_00068	0	PROKKA_00068	0	PROKKA_00068	0	PROKKA_00068	10.86255246
PROKKA_00069	2.834879224	PROKKA_00069	4.591339032	PROKKA_00069	8.340600796	PROKKA_00069	2.764178588	PROKKA_00069	0	PROKKA_00069	0	PROKKA_00069	0	PROKKA_00069	0	PROKKA_00069	0	PROKKA_00069	0.700255499	PROKKA_00069	1.035285334	PROKKA_00069	1.032384233	PROKKA_00069	0	PROKKA_00069	0	PROKKA_00069	0	PROKKA_00069	2.47367349	PROKKA_00069	0	PROKKA_00069	0	PROKKA_00069	0	PROKKA_00069	0	PROKKA_00069	0	PROKKA_00069	0	PROKKA_00069	0	PROKKA_00069	0	PROKKA_00069	0
PROKKA_00070	14.19244701	PROKKA_00070	1.915494182	PROKKA_00070	5.061346929	PROKKA_00070	0	PROKKA_00070	0	PROKKA_00070	0	PROKKA_00070	0	PROKKA_00070	0	PROKKA_00070	0	PROKKA_00070	0	PROKKA_00070	0	PROKKA_00070	0	PROKKA_00070	0	PROKKA_00070	0	PROKKA_00070	0	PROKKA_00070	0	PROKKA_00070	4.825921732	PROKKA_00070	0	PROKKA_00070	0	PROKKA_00070	0	PROKKA_00070	0	PROKKA_00070	0	PROKKA_00070	0	PROKKA_00070	0	PROKKA_00070	0
PROKKA_00071	9.840194447	PROKKA_00071	0	PROKKA_00071	7.895779726	PROKKA_00071	0	PROKKA_00071	0	PROKKA_00071	0	PROKKA_00071	0	PROKKA_00071	0	PROKKA_00071	0	PROKKA_00071	1.458400813	PROKKA_00071	0	PROKKA_00071	2.150115218	PROKKA_00071	0	PROKKA_00071	0	PROKKA_00071	0	PROKKA_00071	0	PROKKA_00071	6.022810214	PROKKA_00071	0	PROKKA_00071	0	PROKKA_00071	0	PROKKA_00071	0	PROKKA_00071	0	PROKKA_00071	0	PROKKA_00071	0	PROKKA_00071	0
PROKKA_00072	10.53031547	PROKKA_00072	0	PROKKA_00072	1.877674083	PROKKA_00072	0	PROKKA_00072	0	PROKKA_00072	0	PROKKA_00072	0	PROKKA_00072	0	PROKKA_00072	0	PROKKA_00072	0.867045911	PROKKA_00072	1.281874853	PROKKA_00072	0	PROKKA_00072	0	PROKKA_00072	0	PROKKA_00072	0	PROKKA_00072	0	PROKKA_00072	0	PROKKA_00072	0	PROKKA_00072	0	PROKKA_00072	0	PROKKA_00072	0	PROKKA_00072	0	PROKKA_00072	0	PROKKA_00072	0	PROKKA_00072	0
PROKKA_00073	3.914299557	PROKKA_00073	1.188666799	PROKKA_00073	8.637301827	PROKKA_00073	0	PROKKA_00073	0	PROKKA_00073	0	PROKKA_00073	0	PROKKA_00073	0	PROKKA_00073	0	PROKKA_00073	0.725165758	PROKKA_00073	0	PROKKA_00073	1.069109342	PROKKA_00073	0	PROKKA_00073	0	PROKKA_00073	0	PROKKA_00073	2.561669725	PROKKA_00073	0	PROKKA_00073	0	PROKKA_00073	0	PROKKA_00073	0	PROKKA_00073	0	PROKKA_00073	0	PROKKA_00073	0	PROKKA_00073	0	PROKKA_00073	0
PROKKA_00074	5.848329808	PROKKA_00074	4.735945132	PROKKA_00074	9.38540883	PROKKA_00074	0	PROKKA_00074	3.359346586	PROKKA_00074	7.75191342	PROKKA_00074	7.120620655	PROKKA_00074	3.368292159	PROKKA_00074	2.966146275	PROKKA_00074	0	PROKKA_00074	0	PROKKA_00074	2.129799194	PROKKA_00074	0	PROKKA_00074	0	PROKKA_00074	0	PROKKA_00074	0	PROKKA_00074	5.965901841	PROKKA_00074	0	PROKKA_00074	0	PROKKA_00074	0	PROKKA_00074	0	PROKKA_00074	0	PROKKA_00074	0	PROKKA_00074	0	PROKKA_00074	6.893870078
PROKKA_00075	0	PROKKA_00075	0	PROKKA_00075	3.084748815	PROKKA_00075	0	PROKKA_00075	0	PROKKA_00075	0	PROKKA_00075	2.340369666	PROKKA_00075	6.642439621	PROKKA_00075	5.849387942	PROKKA_00075	2.848863782	PROKKA_00075	6.317808774	PROKKA_00075	0	PROKKA_00075	0	PROKKA_00075	0	PROKKA_00075	0	PROKKA_00075	0	PROKKA_00075	5.882527537	PROKKA_00075	0	PROKKA_00075	39.3770134	PROKKA_00075	0	PROKKA_00075	0	PROKKA_00075	0	PROKKA_00075	0	PROKKA_00075	0	PROKKA_00075	0
PROKKA_00076	10.40249444	PROKKA_00076	3.61023534	PROKKA_00076	5.9621212	PROKKA_00076	0	PROKKA_00076	2.560847186	PROKKA_00076	0	PROKKA_00076	0	PROKKA_00076	0	PROKKA_00076	2.261108566	PROKKA_00076	1.101241765	PROKKA_00076	3.256238472	PROKKA_00076	0	PROKKA_00076	0	PROKKA_00076	0	PROKKA_00076	0	PROKKA_00076	0	PROKKA_00076	0	PROKKA_00076	0	PROKKA_00076	0	PROKKA_00076	0	PROKKA_00076	0	PROKKA_00076	63.0470598	PROKKA_00076	0	PROKKA_00076	0	PROKKA_00076	0
PROKKA_00077	17.72642993	PROKKA_00077	3.58869123	PROKKA_00077	11.85308438	PROKKA_00077	34.56868121	PROKKA_00077	35.63791432	PROKKA_00077	58.74059544	PROKKA_00077	10.79138722	PROKKA_00077	20.41875097	PROKKA_00077	13.48569229	PROKKA_00077	21.89340191	PROKKA_00077	22.65764788	PROKKA_00077	25.82189269	PROKKA_00077	0	PROKKA_00077	0	PROKKA_00077	0	PROKKA_00077	15.46781938	PROKKA_00077	9.041396814	PROKKA_00077	36.26127955	PROKKA_00077	90.78322232	PROKKA_00077	74.35101459	PROKKA_00077	0	PROKKA_00077	0	PROKKA_00077	0	PROKKA_00077	0	PROKKA_00077	10.44774397
PROKKA_00078	13.08558091	PROKKA_00078	3.178989314	PROKKA_00078	8.399904291	PROKKA_00078	0	PROKKA_00078	9.019806269	PROKKA_00078	5.203449203	PROKKA_00078	3.186463855	PROKKA_00078	0	PROKKA_00078	3.982034018	PROKKA_00078	9.696973946	PROKKA_00078	11.46911083	PROKKA_00078	2.859242955	PROKKA_00078	0	PROKKA_00078	0	PROKKA_00078	0	PROKKA_00078	0	PROKKA_00078	8.009188312	PROKKA_00078	6.424304172	PROKKA_00078	0	PROKKA_00078	0	PROKKA_00078	0	PROKKA_00078	0	PROKKA_00078	0	PROKKA_00078	0	PROKKA_00078	0
PROKKA_00079	5.281131289	PROKKA_00079	5.13195709	PROKKA_00079	2.542550328	PROKKA_00079	6.179306649	PROKKA_00079	14.56099853	PROKKA_00079	6.300086772	PROKKA_00079	5.144023511	PROKKA_00079	7.299886441	PROKKA_00079	6.428341116	PROKKA_00079	7.04437863	PROKKA_00079	3.471562351	PROKKA_00079	6.923668519	PROKKA_00079	0	PROKKA_00079	0	PROKKA_00079	0	PROKKA_00079	5.529884034	PROKKA_00079	3.23238038	PROKKA_00079	2.592746474	PROKKA_00079	0	PROKKA_00079	26.58115397	PROKKA_00079	0	PROKKA_00079	0	PROKKA_00079	0	PROKKA_00079	42.05232882	PROKKA_00079	3.735162089
PROKKA_00080	44.83325745	PROKKA_00080	30.25476993	PROKKA_00080	43.96851662	PROKKA_00080	21.85756791	PROKKA_00080	34.33697147	PROKKA_00080	39.61741118	PROKKA_00080	24.26072472	PROKKA_00080	30.1248562	PROKKA_00080	34.10768646	PROKKA_00080	38.76058346	PROKKA_00080	40.9322675	PROKKA_00080	27.21171078	PROKKA_00080	0	PROKKA_00080	0	PROKKA_00080	0	PROKKA_00080	13.0402781	PROKKA_00080	30.48970925	PROKKA_00080	79.48299699	PROKKA_00080	0	PROKKA_00080	156.7056551	PROKKA_00080	0	PROKKA_00080	0	PROKKA_00080	104.2955251	PROKKA_00080	0	PROKKA_00080	26.42418111
PROKKA_00081	1762.565438	PROKKA_00081	1593.28269	PROKKA_00081	1878.03744	PROKKA_00081	299.7571804	PROKKA_00081	254.2866183	PROKKA_00081	260.7924949	PROKKA_00081	314.4150581	PROKKA_00081	254.9637558	PROKKA_00081	274.4172664	PROKKA_00081	613.5802687	PROKKA_00081	740.9817192	PROKKA_00081	667.253898	PROKKA_00081	0	PROKKA_00081	0	PROKKA_00081	0	PROKKA_00081	386.2854617	PROKKA_00081	388.8695971	PROKKA_00081	332.0426159	PROKKA_00081	377.8623443	PROKKA_00081	309.4674099	PROKKA_00081	527.258567	PROKKA_00081	0	PROKKA_00081	171.6384879	PROKKA_00081	0	PROKKA_00081	826.2360556
PROKKA_00082	24.72261437	PROKKA_00082	25.74030391	PROKKA_00082	25.50528658	PROKKA_00082	20.66232282	PROKKA_00082	9.129181152	PROKKA_00082	17.55515546	PROKKA_00082	17.20055022	PROKKA_00082	18.30698233	PROKKA_00082	13.43440159	PROKKA_00082	7.851648174	PROKKA_00082	13.54288386	PROKKA_00082	7.717104963	PROKKA_00082	0	PROKKA_00082	0	PROKKA_00082	0	PROKKA_00082	9.245393985	PROKKA_00082	0	PROKKA_00082	8.669607722	PROKKA_00082	0	PROKKA_00082	0	PROKKA_00082	0	PROKKA_00082	0	PROKKA_00082	0	PROKKA_00082	0	PROKKA_00082	18.73441372
PROKKA_00083	27.65340917	PROKKA_00083	25.68675101	PROKKA_00083	19.57863279	PROKKA_00083	28.54984803	PROKKA_00083	2.803134713	PROKKA_00083	22.63946266	PROKKA_00083	7.922198927	PROKKA_00083	5.62119831	PROKKA_00083	17.32526003	PROKKA_00083	12.05432732	PROKKA_00083	3.564318537	PROKKA_00083	8.885826305	PROKKA_00083	0	PROKKA_00083	0	PROKKA_00083	0	PROKKA_00083	4.25822717	PROKKA_00083	19.91247538	PROKKA_00083	19.96516277	PROKKA_00083	0	PROKKA_00083	0	PROKKA_00083	0	PROKKA_00083	0	PROKKA_00083	0	PROKKA_00083	0	PROKKA_00083	11.50488408
PROKKA_00084	61.02297288	PROKKA_00084	42.35662794	PROKKA_00084	90.93477938	PROKKA_00084	12.75023291	PROKKA_00084	30.0448146	PROKKA_00084	43.33149237	PROKKA_00084	31.84216364	PROKKA_00084	30.12482066	PROKKA_00084	33.16021161	PROKKA_00084	67.83094104	PROKKA_00084	52.52968134	PROKKA_00084	66.66861277	PROKKA_00084	0	PROKKA_00084	0	PROKKA_00084	0	PROKKA_00084	0	PROKKA_00084	40.01769619	PROKKA_00084	32.09886477	PROKKA_00084	44.64570003	PROKKA_00084	0	PROKKA_00084	70.08453394	PROKKA_00084	184.9229069	PROKKA_00084	0	PROKKA_00084	0	PROKKA_00084	46.24226239
PROKKA_00085	15.49522933	PROKKA_00085	4.182650335	PROKKA_00085	17.95933265	PROKKA_00085	0	PROKKA_00085	2.966878148	PROKKA_00085	0	PROKKA_00085	6.288727074	PROKKA_00085	0	PROKKA_00085	5.239229918	PROKKA_00085	11.48262627	PROKKA_00085	1.886263035	PROKKA_00085	0	PROKKA_00085	0	PROKKA_00085	0	PROKKA_00085	0	PROKKA_00085	0	PROKKA_00085	10.53782535	PROKKA_00085	0	PROKKA_00085	0	PROKKA_00085	21.66418592	PROKKA_00085	0	PROKKA_00085	0	PROKKA_00085	0	PROKKA_00085	68.54702179	PROKKA_00085	0
PROKKA_00086	6.555501213	PROKKA_00086	3.981456468	PROKKA_00086	8.76689884	PROKKA_00086	22.37203468	PROKKA_00086	3.765553815	PROKKA_00086	8.689263344	PROKKA_00086	5.321090394	PROKKA_00086	11.32674322	PROKKA_00086	8.312020758	PROKKA_00086	7.286859281	PROKKA_00086	5.985100003	PROKKA_00086	1.193665684	PROKKA_00086	0	PROKKA_00086	0	PROKKA_00086	0	PROKKA_00086	8.580349433	PROKKA_00086	13.37457977	PROKKA_00086	13.40996822	PROKKA_00086	11.19100173	PROKKA_00086	0	PROKKA_00086	17.56756283	PROKKA_00086	0	PROKKA_00086	0	PROKKA_00086	0	PROKKA_00086	7.727466669
PROKKA_00087	26.33819274	PROKKA_00087	36.56318195	PROKKA_00087	36.22934823	PROKKA_00087	0	PROKKA_00087	25.93535124	PROKKA_00087	7.480941316	PROKKA_00087	18.32457524	PROKKA_00087	13.00220713	PROKKA_00087	5.724926226	PROKKA_00087	19.51772493	PROKKA_00087	16.48901367	PROKKA_00087	4.110701944	PROKKA_00087	0	PROKKA_00087	0	PROKKA_00087	0	PROKKA_00087	0	PROKKA_00087	11.51472137	PROKKA_00087	0	PROKKA_00087	0	PROKKA_00087	0	PROKKA_00087	0	PROKKA_00087	0	PROKKA_00087	0	PROKKA_00087	0	PROKKA_00087	39.91734791
PROKKA_00088	5.687120297	PROKKA_00088	4.605398562	PROKKA_00088	6.08446637	PROKKA_00088	22.18114412	PROKKA_00088	6.53349205	PROKKA_00088	11.30734729	PROKKA_00088	16.15679422	PROKKA_00088	6.550890026	PROKKA_00088	14.42192151	PROKKA_00088	8.428797732	PROKKA_00088	10.38455569	PROKKA_00088	2.07109117	PROKKA_00088	0	PROKKA_00088	0	PROKKA_00088	0	PROKKA_00088	0	PROKKA_00088	0	PROKKA_00088	4.653441435	PROKKA_00088	0	PROKKA_00088	0	PROKKA_00088	0	PROKKA_00088	0	PROKKA_00088	0	PROKKA_00088	0	PROKKA_00088	6.703840196
PROKKA_00089	5.987409092	PROKKA_00089	0	PROKKA_00089	4.804301742	PROKKA_00089	4.378564316	PROKKA_00089	7.738279413	PROKKA_00089	14.88049102	PROKKA_00089	10.93493448	PROKKA_00089	20.69036162	PROKKA_00089	9.110052832	PROKKA_00089	13.31077704	PROKKA_00089	3.279862913	PROKKA_00089	9.812016018	PROKKA_00089	0	PROKKA_00089	0	PROKKA_00089	0	PROKKA_00089	15.67357263	PROKKA_00089	0	PROKKA_00089	7.348725569	PROKKA_00089	15.33180377	PROKKA_00089	0	PROKKA_00089	0	PROKKA_00089	0	PROKKA_00089	0	PROKKA_00089	0	PROKKA_00089	0
PROKKA_00090	8.07054548	PROKKA_00090	2.262282609	PROKKA_00090	4.981393854	PROKKA_00090	3.631970604	PROKKA_00090	4.279211377	PROKKA_00090	2.468640497	PROKKA_00090	1.511734507	PROKKA_00090	1.072651613	PROKKA_00090	3.778343962	PROKKA_00090	1.380142766	PROKKA_00090	2.040457469	PROKKA_00090	2.034739653	PROKKA_00090	0	PROKKA_00090	76.34408844	PROKKA_00090	0	PROKKA_00090	0	PROKKA_00090	0	PROKKA_00090	0	PROKKA_00090	0	PROKKA_00090	0	PROKKA_00090	0	PROKKA_00090	0	PROKKA_00090	0	PROKKA_00090	0	PROKKA_00090	2.195391761
PROKKA_00091	101.6619274	PROKKA_00091	41.16263328	PROKKA_00091	81.57361015	PROKKA_00091	99.12652389	PROKKA_00091	116.7915149	PROKKA_00091	0	PROKKA_00091	0	PROKKA_00091	58.55125897	PROKKA_00091	51.56072885	PROKKA_00091	150.6716543	PROKKA_00091	0	PROKKA_00091	0	PROKKA_00091	0	PROKKA_00091	0	PROKKA_00091	0	PROKKA_00091	532.2521242	PROKKA_00091	414.8227614	PROKKA_00091	332.7362889	PROKKA_00091	0	PROKKA_00091	1279.219924	PROKKA_00091	0	PROKKA_00091	0	PROKKA_00091	0	PROKKA_00091	0	PROKKA_00091	0
PROKKA_00092	230.2819095	PROKKA_00092	267.0069103	PROKKA_00092	310.7636466	PROKKA_00092	0	PROKKA_00092	90.18854008	PROKKA_00092	20.81159941	PROKKA_00092	25.48901956	PROKKA_00092	54.25722139	PROKKA_00092	63.70581787	PROKKA_00092	77.56760154	PROKKA_00092	57.3394999	PROKKA_00092	91.48611495	PROKKA_00092	0	PROKKA_00092	0	PROKKA_00092	0	PROKKA_00092	54.80197437	PROKKA_00092	160.1668549	PROKKA_00092	25.69450372	PROKKA_00092	214.4279768	PROKKA_00092	131.7115974	PROKKA_00092	0	PROKKA_00092	0	PROKKA_00092	0	PROKKA_00092	0	PROKKA_00092	0
PROKKA_00093	6.454103184	PROKKA_00093	10.97564383	PROKKA_00093	14.50057685	PROKKA_00093	7.551768843	PROKKA_00093	2.224385786	PROKKA_00093	5.132916651	PROKKA_00093	0	PROKKA_00093	0	PROKKA_00093	3.928057702	PROKKA_00093	0.956553184	PROKKA_00093	1.414205934	PROKKA_00093	2.820486028	PROKKA_00093	0	PROKKA_00093	0	PROKKA_00093	0	PROKKA_00093	10.13715818	PROKKA_00093	0	PROKKA_00093	3.168611489	PROKKA_00093	0	PROKKA_00093	32.48499253	PROKKA_00093	0	PROKKA_00093	0	PROKKA_00093	0	PROKKA_00093	0	PROKKA_00093	9.129529343
PROKKA_00094	2.774310995	PROKKA_00094	3.369932549	PROKKA_00094	4.897440491	PROKKA_00094	4.869217628	PROKKA_00094	3.824629243	PROKKA_00094	5.515989865	PROKKA_00094	3.377856042	PROKKA_00094	0.958703453	PROKKA_00094	2.532726862	PROKKA_00094	1.644706284	PROKKA_00094	1.823698953	PROKKA_00094	0.606196181	PROKKA_00094	0	PROKKA_00094	0	PROKKA_00094	0	PROKKA_00094	1.452493532	PROKKA_00094	1.698050652	PROKKA_00094	1.362034886	PROKKA_00094	0	PROKKA_00094	0	PROKKA_00094	0	PROKKA_00094	0	PROKKA_00094	116.169743	PROKKA_00094	0	PROKKA_00094	1.96217452
PROKKA_00096	1.827154665	PROKKA_00096	2.219429613	PROKKA_00096	4.398331	PROKKA_00096	0	PROKKA_00096	3.148614727	PROKKA_00096	0	PROKKA_00096	2.224648007	PROKKA_00096	0	PROKKA_00096	1.390039939	PROKKA_00096	1.35399959	PROKKA_00096	1.000903184	PROKKA_00096	1.99619686	PROKKA_00096	0	PROKKA_00096	0	PROKKA_00096	0	PROKKA_00096	0	PROKKA_00096	0	PROKKA_00096	0	PROKKA_00096	0	PROKKA_00096	0	PROKKA_00096	0	PROKKA_00096	0	PROKKA_00096	0	PROKKA_00096	0	PROKKA_00096	0
PROKKA_00097	21.80395368	PROKKA_00097	0	PROKKA_00097	23.327346	PROKKA_00097	0	PROKKA_00097	0	PROKKA_00097	0	PROKKA_00097	0	PROKKA_00097	0	PROKKA_00097	0	PROKKA_00097	0	PROKKA_00097	7.96270729	PROKKA_00097	0	PROKKA_00097	0	PROKKA_00097	0	PROKKA_00097	0	PROKKA_00097	0	PROKKA_00097	0	PROKKA_00097	0	PROKKA_00097	0	PROKKA_00097	0	PROKKA_00097	0	PROKKA_00097	0	PROKKA_00097	0	PROKKA_00097	0	PROKKA_00097	0
PROKKA_00098	10.50548768	PROKKA_00098	14.88775018	PROKKA_00098	15.45428781	PROKKA_00098	0	PROKKA_00098	0	PROKKA_00098	0	PROKKA_00098	2.131822104	PROKKA_00098	6.050539715	PROKKA_00098	5.328155929	PROKKA_00098	0	PROKKA_00098	0	PROKKA_00098	1.912903335	PROKKA_00098	0	PROKKA_00098	0	PROKKA_00098	0	PROKKA_00098	0	PROKKA_00098	0	PROKKA_00098	0	PROKKA_00098	0	PROKKA_00098	0	PROKKA_00098	0	PROKKA_00098	0	PROKKA_00098	0	PROKKA_00098	0	PROKKA_00098	12.38361541
PROKKA_00099	39.69930753	PROKKA_00099	26.30313791	PROKKA_00099	27.51092515	PROKKA_00099	0	PROKKA_00099	0	PROKKA_00099	3.587802822	PROKKA_00099	0	PROKKA_00099	3.117880054	PROKKA_00099	5.491262557	PROKKA_00099	1.337221875	PROKKA_00099	1.977001532	PROKKA_00099	3.942923066	PROKKA_00099	0	PROKKA_00099	0	PROKKA_00099	0	PROKKA_00099	0	PROKKA_00099	0	PROKKA_00099	0	PROKKA_00099	0	PROKKA_00099	0	PROKKA_00099	0	PROKKA_00099	0	PROKKA_00099	0	PROKKA_00099	0	PROKKA_00099	0
PROKKA_00100	10.92261685	PROKKA_00100	4.422537358	PROKKA_00100	10.2250357	PROKKA_00100	0	PROKKA_00100	0	PROKKA_00100	10.85837961	PROKKA_00100	0	PROKKA_00100	0	PROKKA_00100	8.309572227	PROKKA_00100	8.094125265	PROKKA_00100	9.972228216	PROKKA_00100	9.94428381	PROKKA_00100	0	PROKKA_00100	0	PROKKA_00100	0	PROKKA_00100	0	PROKKA_00100	0	PROKKA_00100	8.937345299	PROKKA_00100	0	PROKKA_00100	0	PROKKA_00100	0	PROKKA_00100	0	PROKKA_00100	0	PROKKA_00100	0	PROKKA_00100	6.437658612
PROKKA_00101	12.35152144	PROKKA_00101	5.001096875	PROKKA_00101	5.506039153	PROKKA_00101	0	PROKKA_00101	4.729902127	PROKKA_00101	10.91456057	PROKKA_00101	6.683807485	PROKKA_00101	9.48499468	PROKKA_00101	4.176282863	PROKKA_00101	8.136004047	PROKKA_00101	9.021441825	PROKKA_00101	10.49552202	PROKKA_00101	0	PROKKA_00101	0	PROKKA_00101	0	PROKKA_00101	10.77775409	PROKKA_00101	0	PROKKA_00101	0	PROKKA_00101	14.05698749	PROKKA_00101	0	PROKKA_00101	0	PROKKA_00101	0	PROKKA_00101	0	PROKKA_00101	0	PROKKA_00101	4.85322516
PROKKA_00102	10.74096226	PROKKA_00102	3.261739438	PROKKA_00102	8.618556527	PROKKA_00102	0	PROKKA_00102	0	PROKKA_00102	0	PROKKA_00102	0	PROKKA_00102	0	PROKKA_00102	0	PROKKA_00102	1.989877865	PROKKA_00102	0	PROKKA_00102	0	PROKKA_00102	0	PROKKA_00102	0	PROKKA_00102	0	PROKKA_00102	0	PROKKA_00102	0	PROKKA_00102	0	PROKKA_00102	0	PROKKA_00102	0	PROKKA_00102	0	PROKKA_00102	0	PROKKA_00102	0	PROKKA_00102	0	PROKKA_00102	0
PROKKA_00103	33.11570969	PROKKA_00103	7.661976729	PROKKA_00103	17.71471425	PROKKA_00103	4.612831218	PROKKA_00103	2.717433865	PROKKA_00103	3.135328777	PROKKA_00103	1.919997953	PROKKA_00103	2.724670094	PROKKA_00103	0	PROKKA_00103	5.842893871	PROKKA_00103	1.727672925	PROKKA_00103	3.4456632	PROKKA_00103	0	PROKKA_00103	0	PROKKA_00103	0	PROKKA_00103	8.256078925	PROKKA_00103	0	PROKKA_00103	0	PROKKA_00103	0	PROKKA_00103	19.84274026	PROKKA_00103	0	PROKKA_00103	0	PROKKA_00103	0	PROKKA_00103	0	PROKKA_00103	11.15314275
PROKKA_00104	16.54203801	PROKKA_00104	3.348912723	PROKKA_00104	19.91001638	PROKKA_00104	24.19423034	PROKKA_00104	9.501933159	PROKKA_00104	0	PROKKA_00104	6.713573586	PROKKA_00104	0	PROKKA_00104	4.194881791	PROKKA_00104	6.129178091	PROKKA_00104	0	PROKKA_00104	9.036225824	PROKKA_00104	0	PROKKA_00104	0	PROKKA_00104	0	PROKKA_00104	7.217168293	PROKKA_00104	0	PROKKA_00104	0	PROKKA_00104	0	PROKKA_00104	0	PROKKA_00104	0	PROKKA_00104	0	PROKKA_00104	0	PROKKA_00104	0	PROKKA_00104	19.49935531
PROKKA_00105	9.094757913	PROKKA_00105	5.523663492	PROKKA_00105	11.35188579	PROKKA_00105	5.911959112	PROKKA_00105	10.44826299	PROKKA_00105	3.013756843	PROKKA_00105	4.306284037	PROKKA_00105	2.619021394	PROKKA_00105	3.075109555	PROKKA_00105	6.365181345	PROKKA_00105	2.214243532	PROKKA_00105	2.760048411	PROKKA_00105	0	PROKKA_00105	0	PROKKA_00105	0	PROKKA_00105	5.290633749	PROKKA_00105	7.731328823	PROKKA_00105	6.201428419	PROKKA_00105	20.70107699	PROKKA_00105	6.357780263	PROKKA_00105	16.24820904	PROKKA_00105	0	PROKKA_00105	0	PROKKA_00105	0	PROKKA_00105	10.7206812
PROKKA_00106	7.818296723	PROKKA_00106	3.165606722	PROKKA_00106	4.182271607	PROKKA_00106	3.811655929	PROKKA_00106	0	PROKKA_00106	2.590772121	PROKKA_00106	3.173049798	PROKKA_00106	2.251438309	PROKKA_00106	3.96527085	PROKKA_00106	0.965615259	PROKKA_00106	2.855207327	PROKKA_00106	12.8124288	PROKKA_00106	0	PROKKA_00106	0	PROKKA_00106	0	PROKKA_00106	0	PROKKA_00106	0	PROKKA_00106	3.198629889	PROKKA_00106	13.34674029	PROKKA_00106	0	PROKKA_00106	0	PROKKA_00106	0	PROKKA_00106	0	PROKKA_00106	0	PROKKA_00106	0
PROKKA_00107	7.707950154	PROKKA_00107	5.617669863	PROKKA_00107	3.710919142	PROKKA_00107	13.52829111	PROKKA_00107	21.25216071	PROKKA_00107	12.26019001	PROKKA_00107	7.507837743	PROKKA_00107	7.990782336	PROKKA_00107	2.345583275	PROKKA_00107	7.996688055	PROKKA_00107	5.066836648	PROKKA_00107	0	PROKKA_00107	0	PROKKA_00107	0	PROKKA_00107	0	PROKKA_00107	4.035505667	PROKKA_00107	4.717744265	PROKKA_00107	3.784181739	PROKKA_00107	15.79003906	PROKKA_00107	0	PROKKA_00107	0	PROKKA_00107	0	PROKKA_00107	0	PROKKA_00107	0	PROKKA_00107	0
PROKKA_00108	21.64154385	PROKKA_00108	5.257560754	PROKKA_00108	1.736519172	PROKKA_00108	18.99163198	PROKKA_00108	7.458688087	PROKKA_00108	8.605706913	PROKKA_00108	2.634961249	PROKKA_00108	0	PROKKA_00108	13.17134706	PROKKA_00108	4.811192295	PROKKA_00108	0	PROKKA_00108	4.728749317	PROKKA_00108	0	PROKKA_00108	0	PROKKA_00108	0	PROKKA_00108	0	PROKKA_00108	6.622984537	PROKKA_00108	5.312406892	PROKKA_00108	0	PROKKA_00108	0	PROKKA_00108	34.79726437	PROKKA_00108	0	PROKKA_00108	0	PROKKA_00108	0	PROKKA_00108	0
PROKKA_00109	5.281131289	PROKKA_00109	6.414946363	PROKKA_00109	5.085100656	PROKKA_00109	9.268959974	PROKKA_00109	7.280499266	PROKKA_00109	2.100028924	PROKKA_00109	7.716035267	PROKKA_00109	7.299886441	PROKKA_00109	1.607085279	PROKKA_00109	4.69625242	PROKKA_00109	1.15718745	PROKKA_00109	0	PROKKA_00109	0	PROKKA_00109	0	PROKKA_00109	0	PROKKA_00109	2.764942017	PROKKA_00109	6.46476076	PROKKA_00109	2.592746474	PROKKA_00109	0	PROKKA_00109	0	PROKKA_00109	0	PROKKA_00109	0	PROKKA_00109	0	PROKKA_00109	0	PROKKA_00109	0
PROKKA_00110	5.1867178	PROKKA_00110	6.300263081	PROKKA_00110	2.774550948	PROKKA_00110	0	PROKKA_00110	2.979309189	PROKKA_00110	6.874952105	PROKKA_00110	8.420101947	PROKKA_00110	11.94897106	PROKKA_00110	7.891772963	PROKKA_00110	7.687158518	PROKKA_00110	7.576665451	PROKKA_00110	5.666575459	PROKKA_00110	0	PROKKA_00110	0	PROKKA_00110	0	PROKKA_00110	4.525852887	PROKKA_00110	0	PROKKA_00110	4.24399103	PROKKA_00110	0	PROKKA_00110	0	PROKKA_00110	55.59787902	PROKKA_00110	0	PROKKA_00110	0	PROKKA_00110	0	PROKKA_00110	6.113977806
PROKKA_00111	15.48662043	PROKKA_00111	12.54097957	PROKKA_00111	9.112749324	PROKKA_00111	6.040156382	PROKKA_00111	1.779137879	PROKKA_00111	4.105477791	PROKKA_00111	2.514093263	PROKKA_00111	1.783875529	PROKKA_00111	1.570895726	PROKKA_00111	5.355581795	PROKKA_00111	3.393387103	PROKKA_00111	6.767756152	PROKKA_00111	0	PROKKA_00111	0	PROKKA_00111	0	PROKKA_00111	0	PROKKA_00111	3.159591211	PROKKA_00111	0	PROKKA_00111	0	PROKKA_00111	0	PROKKA_00111	0	PROKKA_00111	0	PROKKA_00111	0	PROKKA_00111	0	PROKKA_00111	3.651050904
PROKKA_00112	31.37523842	PROKKA_00112	45.0405585	PROKKA_00112	32.04156564	PROKKA_00112	16.68695664	PROKKA_00112	4.915170198	PROKKA_00112	0	PROKKA_00112	3.472804561	PROKKA_00112	29.56955256	PROKKA_00112	17.3594637	PROKKA_00112	10.56835944	PROKKA_00112	18.74961503	PROKKA_00112	18.69707443	PROKKA_00112	0	PROKKA_00112	0	PROKKA_00112	0	PROKKA_00112	7.466609144	PROKKA_00112	34.91562681	PROKKA_00112	7.001602355	PROKKA_00112	58.43037267	PROKKA_00112	0	PROKKA_00112	0	PROKKA_00112	0	PROKKA_00112	0	PROKKA_00112	0	PROKKA_00112	30.25994242
PROKKA_00113	54.65952591	PROKKA_00113	0	PROKKA_00113	31.32774741	PROKKA_00113	0	PROKKA_00113	13.45587772	PROKKA_00113	31.05032374	PROKKA_00113	19.01445184	PROKKA_00113	26.9834185	PROKKA_00113	23.76182424	PROKKA_00113	11.57286902	PROKKA_00113	8.554892876	PROKKA_00113	17.06184032	PROKKA_00113	0	PROKKA_00113	0	PROKKA_00113	0	PROKKA_00113	0	PROKKA_00113	23.89644641	PROKKA_00113	19.16774014	PROKKA_00113	0	PROKKA_00113	0	PROKKA_00113	0	PROKKA_00113	0	PROKKA_00113	0	PROKKA_00113	0	PROKKA_00113	55.22685463
PROKKA_00114	8.261825963	PROKKA_00114	8.362976212	PROKKA_00114	7.734178222	PROKKA_00114	0	PROKKA_00114	4.745685991	PROKKA_00114	8.213237154	PROKKA_00114	1.676527902	PROKKA_00114	2.379161618	PROKKA_00114	2.095109639	PROKKA_00114	1.020394275	PROKKA_00114	1.50859112	PROKKA_00114	4.513091135	PROKKA_00114	0	PROKKA_00114	0	PROKKA_00114	0	PROKKA_00114	10.81371987	PROKKA_00114	4.213958886	PROKKA_00114	3.380087044	PROKKA_00114	0	PROKKA_00114	0	PROKKA_00114	0	PROKKA_00114	0	PROKKA_00114	0	PROKKA_00114	0	PROKKA_00114	4.869420558
PROKKA_00116	12.09918054	PROKKA_00116	2.755645166	PROKKA_00116	5.460970462	PROKKA_00116	0	PROKKA_00116	1.303107324	PROKKA_00116	1.503502972	PROKKA_00116	1.841416218	PROKKA_00116	1.306577356	PROKKA_00116	2.301165918	PROKKA_00116	1.681126719	PROKKA_00116	0.828481337	PROKKA_00116	2.478479243	PROKKA_00116	0	PROKKA_00116	0	PROKKA_00116	0	PROKKA_00116	1.979543468	PROKKA_00116	2.31420313	PROKKA_00116	1.856261114	PROKKA_00116	0	PROKKA_00116	0	PROKKA_00116	0	PROKKA_00116	0	PROKKA_00116	0	PROKKA_00116	0	PROKKA_00116	5.34833329
PROKKA_00117	13.3311932	PROKKA_00117	4.626654222	PROKKA_00117	21.39391971	PROKKA_00117	5.570879626	PROKKA_00117	0	PROKKA_00117	0	PROKKA_00117	6.956298838	PROKKA_00117	3.290562434	PROKKA_00117	0	PROKKA_00117	4.233849914	PROKKA_00117	8.345987479	PROKKA_00117	2.080650041	PROKKA_00117	0	PROKKA_00117	0	PROKKA_00117	0	PROKKA_00117	0	PROKKA_00117	0	PROKKA_00117	14.02475649	PROKKA_00117	0	PROKKA_00117	0	PROKKA_00117	30.62159767	PROKKA_00117	0	PROKKA_00117	0	PROKKA_00117	0	PROKKA_00117	6.734780959
PROKKA_00126	25.95589308	PROKKA_00126	14.55157292	PROKKA_00126	11.21455403	PROKKA_00126	11.68087596	PROKKA_00126	3.440620998	PROKKA_00126	0	PROKKA_00126	0	PROKKA_00126	3.449782996	PROKKA_00126	6.075815576	PROKKA_00126	5.918284482	PROKKA_00126	13.12473761	PROKKA_00126	10.90663264	PROKKA_00126	0	PROKKA_00126	0	PROKKA_00126	0	PROKKA_00126	0	PROKKA_00126	12.22047599	PROKKA_00126	19.60449719	PROKKA_00126	61.35192445	PROKKA_00126	0	PROKKA_00126	32.10328601	PROKKA_00126	0	PROKKA_00126	0	PROKKA_00126	0	PROKKA_00126	0
PROKKA_00127	913.958835	PROKKA_00127	435.3640056	PROKKA_00127	769.3103672	PROKKA_00127	655.2684599	PROKKA_00127	710.2782347	PROKKA_00127	427.5688147	PROKKA_00127	283.6519708	PROKKA_00127	325.1209172	PROKKA_00127	177.2359343	PROKKA_00127	790.1629219	PROKKA_00127	814.8005458	PROKKA_00127	724.4130083	PROKKA_00127	685.2583287	PROKKA_00127	0	PROKKA_00127	0	PROKKA_00127	469.1217057	PROKKA_00127	466.1663138	PROKKA_00127	373.9198128	PROKKA_00127	550.6707709	PROKKA_00127	338.2474988	PROKKA_00127	144.0732415	PROKKA_00127	0	PROKKA_00127	0	PROKKA_00127	356.746364	PROKKA_00127	190.1210513
PROKKA_00128	5.631071719	PROKKA_00128	1.140002683	PROKKA_00128	7.530627257	PROKKA_00128	0	PROKKA_00128	1.617275545	PROKKA_00128	3.731969798	PROKKA_00128	0	PROKKA_00128	3.243164346	PROKKA_00128	1.427978838	PROKKA_00128	3.477387064	PROKKA_00128	0	PROKKA_00128	0	PROKKA_00128	0	PROKKA_00128	0	PROKKA_00128	0	PROKKA_00128	0	PROKKA_00128	0	PROKKA_00128	0	PROKKA_00128	0	PROKKA_00128	0	PROKKA_00128	0	PROKKA_00128	0	PROKKA_00128	0	PROKKA_00128	0	PROKKA_00128	6.637771484
PROKKA_00129	5.996734471	PROKKA_00129	3.121792976	PROKKA_00129	4.124386657	PROKKA_00129	0	PROKKA_00129	2.952507341	PROKKA_00129	0	PROKKA_00129	1.043044345	PROKKA_00129	2.960369546	PROKKA_00129	1.303463103	PROKKA_00129	4.443836183	PROKKA_00129	0.938563227	PROKKA_00129	4.679665817	PROKKA_00129	0	PROKKA_00129	0	PROKKA_00129	0	PROKKA_00129	2.242569171	PROKKA_00129	0	PROKKA_00129	2.102906056	PROKKA_00129	0	PROKKA_00129	0	PROKKA_00129	0	PROKKA_00129	0	PROKKA_00129	0	PROKKA_00129	0	PROKKA_00129	3.029488249
PROKKA_00130	0	PROKKA_00130	0	PROKKA_00130	14.90473879	PROKKA_00130	0	PROKKA_00130	0	PROKKA_00130	0	PROKKA_00130	0	PROKKA_00130	0	PROKKA_00130	0	PROKKA_00130	0	PROKKA_00130	0	PROKKA_00130	0	PROKKA_00130	0	PROKKA_00130	0	PROKKA_00130	0	PROKKA_00130	0	PROKKA_00130	0	PROKKA_00130	0	PROKKA_00130	0	PROKKA_00130	0	PROKKA_00130	0	PROKKA_00130	0	PROKKA_00130	0	PROKKA_00130	0	PROKKA_00130	0
PROKKA_00131	5.101222544	PROKKA_00131	4.130941802	PROKKA_00131	1.364408321	PROKKA_00131	4.974000307	PROKKA_00131	5.860399498	PROKKA_00131	3.38081442	PROKKA_00131	0	PROKKA_00131	0	PROKKA_00131	5.174459288	PROKKA_00131	5.040298166	PROKKA_00131	0	PROKKA_00131	5.57317047	PROKKA_00131	0	PROKKA_00131	0	PROKKA_00131	0	PROKKA_00131	8.902501993	PROKKA_00131	0	PROKKA_00131	4.174035209	PROKKA_00131	17.41675837	PROKKA_00131	0	PROKKA_00131	0	PROKKA_00131	0	PROKKA_00131	0	PROKKA_00131	0	PROKKA_00131	0
PROKKA_00132	6.005566588	PROKKA_00132	3.647455955	PROKKA_00132	3.011794582	PROKKA_00132	4.391842808	PROKKA_00132	2.587248874	PROKKA_00132	4.477685337	PROKKA_00132	1.828015985	PROKKA_00132	0	PROKKA_00132	1.142210012	PROKKA_00132	1.11259529	PROKKA_00132	1.644904734	PROKKA_00132	2.460443017	PROKKA_00132	0	PROKKA_00132	0	PROKKA_00132	0	PROKKA_00132	3.93027613	PROKKA_00132	0	PROKKA_00132	1.842752853	PROKKA_00132	0	PROKKA_00132	0	PROKKA_00132	0	PROKKA_00132	0	PROKKA_00132	0	PROKKA_00132	0	PROKKA_00132	0
PROKKA_00133	6.452182394	PROKKA_00133	1.119630346	PROKKA_00133	2.218815516	PROKKA_00133	0	PROKKA_00133	3.176748274	PROKKA_00133	3.665277897	PROKKA_00133	4.489051427	PROKKA_00133	0	PROKKA_00133	1.402460244	PROKKA_00133	0.683048933	PROKKA_00133	0	PROKKA_00133	0	PROKKA_00133	0	PROKKA_00133	0	PROKKA_00133	0	PROKKA_00133	7.238672343	PROKKA_00133	0	PROKKA_00133	2.262620347	PROKKA_00133	0	PROKKA_00133	0	PROKKA_00133	29.64117771	PROKKA_00133	0	PROKKA_00133	0	PROKKA_00133	0	PROKKA_00133	0
PROKKA_00134	8.983284437	PROKKA_00134	2.182384215	PROKKA_00134	11.53311114	PROKKA_00134	0	PROKKA_00134	0	PROKKA_00134	0	PROKKA_00134	2.187515507	PROKKA_00134	0	PROKKA_00134	0	PROKKA_00134	0	PROKKA_00134	0	PROKKA_00134	1.96287753	PROKKA_00134	0	PROKKA_00134	0	PROKKA_00134	0	PROKKA_00134	0	PROKKA_00134	0	PROKKA_00134	0	PROKKA_00134	0	PROKKA_00134	0	PROKKA_00134	0	PROKKA_00134	0	PROKKA_00134	0	PROKKA_00134	0	PROKKA_00134	6.353567375
PROKKA_00135	11.65994261	PROKKA_00135	8.261887405	PROKKA_00135	9.355947075	PROKKA_00135	36.94973357	PROKKA_00135	36.8368138	PROKKA_00135	25.11463296	PROKKA_00135	9.464357734	PROKKA_00135	5.03657812	PROKKA_00135	2.95683524	PROKKA_00135	3.600214633	PROKKA_00135	5.322699231	PROKKA_00135	5.307783842	PROKKA_00135	74.30927528	PROKKA_00135	0	PROKKA_00135	0	PROKKA_00135	61.04575604	PROKKA_00135	65.41891693	PROKKA_00135	35.77746111	PROKKA_00135	9.952437932	PROKKA_00135	48.90598762	PROKKA_00135	0	PROKKA_00135	0	PROKKA_00135	0	PROKKA_00135	0	PROKKA_00135	13.74445903
PROKKA_00136	14.38185156	PROKKA_00136	0	PROKKA_00136	34.62002685	PROKKA_00136	0	PROKKA_00136	0	PROKKA_00136	85.7836208	PROKKA_00136	0	PROKKA_00136	0	PROKKA_00136	0	PROKKA_00136	21.31513165	PROKKA_00136	31.51313086	PROKKA_00136	15.71241202	PROKKA_00136	0	PROKKA_00136	0	PROKKA_00136	0	PROKKA_00136	0	PROKKA_00136	0	PROKKA_00136	0	PROKKA_00136	0	PROKKA_00136	180.9679545	PROKKA_00136	0	PROKKA_00136	0	PROKKA_00136	0	PROKKA_00136	0	PROKKA_00136	50.85893891
PROKKA_00137	14.38185156	PROKKA_00137	17.46951578	PROKKA_00137	0	PROKKA_00137	0	PROKKA_00137	0	PROKKA_00137	0	PROKKA_00137	0	PROKKA_00137	0	PROKKA_00137	0	PROKKA_00137	0	PROKKA_00137	15.75656543	PROKKA_00137	0	PROKKA_00137	0	PROKKA_00137	0	PROKKA_00137	0	PROKKA_00137	0	PROKKA_00137	0	PROKKA_00137	0	PROKKA_00137	0	PROKKA_00137	0	PROKKA_00137	0	PROKKA_00137	0	PROKKA_00137	0	PROKKA_00137	0	PROKKA_00137	0
PROKKA_00138	4.080980664	PROKKA_00138	2.478566678	PROKKA_00138	3.274582079	PROKKA_00138	1.989601405	PROKKA_00138	5.860403274	PROKKA_00138	6.761633196	PROKKA_00138	0	PROKKA_00138	2.350403555	PROKKA_00138	1.034892524	PROKKA_00138	2.016120565	PROKKA_00138	0.74517803	PROKKA_00138	1.486179749	PROKKA_00138	0	PROKKA_00138	0	PROKKA_00138	0	PROKKA_00138	1.780501546	PROKKA_00138	0	PROKKA_00138	0	PROKKA_00138	0	PROKKA_00138	0	PROKKA_00138	21.87258667	PROKKA_00138	0	PROKKA_00138	0	PROKKA_00138	0	PROKKA_00138	0
PROKKA_00139	7.128000821	PROKKA_00139	8.658323461	PROKKA_00139	5.719513438	PROKKA_00139	0	PROKKA_00139	8.18880809	PROKKA_00139	0	PROKKA_00139	0	PROKKA_00139	4.105306996	PROKKA_00139	0	PROKKA_00139	1.76071761	PROKKA_00139	5.206228643	PROKKA_00139	2.595819815	PROKKA_00139	0	PROKKA_00139	0	PROKKA_00139	0	PROKKA_00139	0	PROKKA_00139	0	PROKKA_00139	0	PROKKA_00139	0	PROKKA_00139	0	PROKKA_00139	0	PROKKA_00139	0	PROKKA_00139	0	PROKKA_00139	0	PROKKA_00139	0
PROKKA_00140	4.659586395	PROKKA_00140	1.886653646	PROKKA_00140	7.477711541	PROKKA_00140	0	PROKKA_00140	0	PROKKA_00140	0	PROKKA_00140	0	PROKKA_00140	2.683646244	PROKKA_00140	0	PROKKA_00140	0	PROKKA_00140	3.403320618	PROKKA_00140	3.393783755	PROKKA_00140	0	PROKKA_00140	0	PROKKA_00140	0	PROKKA_00140	0	PROKKA_00140	0	PROKKA_00140	0	PROKKA_00140	0	PROKKA_00140	0	PROKKA_00140	0	PROKKA_00140	0	PROKKA_00140	0	PROKKA_00140	0	PROKKA_00140	0
PROKKA_00141	0	PROKKA_00141	4.148035336	PROKKA_00141	5.480216568	PROKKA_00141	0	PROKKA_00141	2.942324701	PROKKA_00141	6.789607964	PROKKA_00141	2.078894164	PROKKA_00141	0	PROKKA_00141	0	PROKKA_00141	0	PROKKA_00141	3.741305197	PROKKA_00141	1.865410613	PROKKA_00141	0	PROKKA_00141	0	PROKKA_00141	0	PROKKA_00141	0	PROKKA_00141	0	PROKKA_00141	0	PROKKA_00141	0	PROKKA_00141	0	PROKKA_00141	0	PROKKA_00141	0	PROKKA_00141	0	PROKKA_00141	0	PROKKA_00141	0
PROKKA_00142	2.841386211	PROKKA_00142	4.601877677	PROKKA_00142	3.03990736	PROKKA_00142	0	PROKKA_00142	4.896372836	PROKKA_00142	11.29870269	PROKKA_00142	3.459523319	PROKKA_00142	4.909411342	PROKKA_00142	2.882179154	PROKKA_00142	5.614902541	PROKKA_00142	4.150646626	PROKKA_00142	1.034753897	PROKKA_00142	0	PROKKA_00142	0	PROKKA_00142	0	PROKKA_00142	2.47935139	PROKKA_00142	8.695524253	PROKKA_00142	2.324941911	PROKKA_00142	0	PROKKA_00142	0	PROKKA_00142	0	PROKKA_00142	0	PROKKA_00142	0	PROKKA_00142	0	PROKKA_00142	3.349357513
PROKKA_00143	13.96124538	PROKKA_00143	8.479304468	PROKKA_00143	22.40502844	PROKKA_00143	23.82285165	PROKKA_00143	14.03411935	PROKKA_00143	11.56594799	PROKKA_00143	7.082701065	PROKKA_00143	12.06127772	PROKKA_00143	17.70210357	PROKKA_00143	13.79450492	PROKKA_00143	19.11969361	PROKKA_00143	11.43966958	PROKKA_00143	0	PROKKA_00143	0	PROKKA_00143	0	PROKKA_00143	12.18237528	PROKKA_00143	10.6814367	PROKKA_00143	19.99143857	PROKKA_00143	11.91673345	PROKKA_00143	0	PROKKA_00143	0	PROKKA_00143	148.077664	PROKKA_00143	0	PROKKA_00143	0	PROKKA_00143	24.68576883
PROKKA_00144	143.3251797	PROKKA_00144	11.60639378	PROKKA_00144	115.0042364	PROKKA_00144	55.90028521	PROKKA_00144	115.258639	PROKKA_00144	113.9858134	PROKKA_00144	93.06946482	PROKKA_00144	82.54682873	PROKKA_00144	130.8445713	PROKKA_00144	205.3394788	PROKKA_00144	157.025162	PROKKA_00144	156.5851425	PROKKA_00144	730.7336299	PROKKA_00144	0	PROKKA_00144	0	PROKKA_00144	175.0887912	PROKKA_00144	233.9304332	PROKKA_00144	304.9142215	PROKKA_00144	97.86908927	PROKKA_00144	120.2314574	PROKKA_00144	0	PROKKA_00144	0	PROKKA_00144	400.1005252	PROKKA_00144	0	PROKKA_00144	33.78965278
PROKKA_00145	58.50175261	PROKKA_00145	44.058188	PROKKA_00145	62.90208179	PROKKA_00145	37.64821153	PROKKA_00145	68.55229535	PROKKA_00145	39.54723372	PROKKA_00145	49.86007308	PROKKA_00145	52.56193848	PROKKA_00145	65.86922593	PROKKA_00145	65.0284433	PROKKA_00145	76.91249117	PROKKA_00145	62.63585494	PROKKA_00145	0	PROKKA_00145	0	PROKKA_00145	0	PROKKA_00145	49.00584969	PROKKA_00145	42.96804764	PROKKA_00145	34.46539111	PROKKA_00145	11.98431412	PROKKA_00145	0	PROKKA_00145	56.43869862	PROKKA_00145	49.63914111	PROKKA_00145	0	PROKKA_00145	0	PROKKA_00145	20.68813636
PROKKA_00146	9.606738901	PROKKA_00146	6.668129167	PROKKA_00146	11.01207831	PROKKA_00146	0	PROKKA_00146	14.18970638	PROKKA_00146	8.185920424	PROKKA_00146	1.670951871	PROKKA_00146	0	PROKKA_00146	0	PROKKA_00146	11.18700556	PROKKA_00146	6.01429455	PROKKA_00146	4.498080867	PROKKA_00146	0	PROKKA_00146	0	PROKKA_00146	0	PROKKA_00146	3.592584697	PROKKA_00146	4.199943513	PROKKA_00146	6.737690158	PROKKA_00146	14.05698749	PROKKA_00146	17.26890589	PROKKA_00146	0	PROKKA_00146	0	PROKKA_00146	0	PROKKA_00146	0	PROKKA_00146	14.55967548
PROKKA_00147	9.113350767	PROKKA_00147	1.844985262	PROKKA_00147	3.656279894	PROKKA_00147	8.886067825	PROKKA_00147	26.1740572	PROKKA_00147	18.11950807	PROKKA_00147	7.397292998	PROKKA_00147	10.49750234	PROKKA_00147	2.311047113	PROKKA_00147	9.004509167	PROKKA_00147	11.64854364	PROKKA_00147	4.97824364	PROKKA_00147	0	PROKKA_00147	0	PROKKA_00147	0	PROKKA_00147	11.92826171	PROKKA_00147	13.94484184	PROKKA_00147	7.456927559	PROKKA_00147	0	PROKKA_00147	19.11233334	PROKKA_00147	0	PROKKA_00147	0	PROKKA_00147	0	PROKKA_00147	0	PROKKA_00147	5.371299005
PROKKA_00148	8.402015193	PROKKA_00148	1.700976358	PROKKA_00148	2.247261189	PROKKA_00148	20.48118162	PROKKA_00148	14.4786368	PROKKA_00148	27.84200638	PROKKA_00148	8.52487874	PROKKA_00148	2.419531971	PROKKA_00148	8.522640443	PROKKA_00148	6.226251856	PROKKA_00148	4.60256809	PROKKA_00148	4.589670668	PROKKA_00148	0	PROKKA_00148	0	PROKKA_00148	0	PROKKA_00148	10.99721043	PROKKA_00148	17.1418506	PROKKA_00148	3.437441412	PROKKA_00148	0	PROKKA_00148	17.62053489	PROKKA_00148	0	PROKKA_00148	0	PROKKA_00148	0	PROKKA_00148	0	PROKKA_00148	4.952046399
PROKKA_00149	2.333453511	PROKKA_00149	1.417213311	PROKKA_00149	2.808547386	PROKKA_00149	10.23866195	PROKKA_00149	4.021086025	PROKKA_00149	13.91838111	PROKKA_00149	1.420545508	PROKKA_00149	2.015896869	PROKKA_00149	7.100862641	PROKKA_00149	1.729188644	PROKKA_00149	1.278250327	PROKKA_00149	3.824005155	PROKKA_00149	0	PROKKA_00149	0	PROKKA_00149	0	PROKKA_00149	12.21682118	PROKKA_00149	7.141092443	PROKKA_00149	14.31997482	PROKKA_00149	0	PROKKA_00149	0	PROKKA_00149	0	PROKKA_00149	148.4963565	PROKKA_00149	0	PROKKA_00149	0	PROKKA_00149	0
PROKKA_00150	10.00609489	PROKKA_00150	3.472662986	PROKKA_00150	5.73492741	PROKKA_00150	20.90688709	PROKKA_00150	32.02241937	PROKKA_00150	5.684141614	PROKKA_00150	5.221242033	PROKKA_00150	0	PROKKA_00150	4.349892617	PROKKA_00150	6.35566575	PROKKA_00150	3.132155594	PROKKA_00150	4.685067894	PROKKA_00150	0	PROKKA_00150	0	PROKKA_00150	0	PROKKA_00150	11.22578965	PROKKA_00150	8.749073701	PROKKA_00150	10.52666796	PROKKA_00150	0	PROKKA_00150	0	PROKKA_00150	0	PROKKA_00150	0	PROKKA_00150	0	PROKKA_00150	0	PROKKA_00150	0
PROKKA_00151	23.66566985	PROKKA_00151	4.422537358	PROKKA_00151	5.842877542	PROKKA_00151	10.65021162	PROKKA_00151	15.6851857	PROKKA_00151	7.238919739	PROKKA_00151	11.08233942	PROKKA_00151	3.145390728	PROKKA_00151	8.309572227	PROKKA_00151	4.047062633	PROKKA_00151	5.983336929	PROKKA_00151	5.966570286	PROKKA_00151	0	PROKKA_00151	0	PROKKA_00151	0	PROKKA_00151	9.530913176	PROKKA_00151	22.28439987	PROKKA_00151	31.28070855	PROKKA_00151	0	PROKKA_00151	45.81337856	PROKKA_00151	0	PROKKA_00151	0	PROKKA_00151	0	PROKKA_00151	0	PROKKA_00151	12.87531722
PROKKA_00152	2.617116182	PROKKA_00152	3.178989314	PROKKA_00152	2.099976073	PROKKA_00152	15.31107876	PROKKA_00152	4.509903135	PROKKA_00152	0	PROKKA_00152	0	PROKKA_00152	4.521912514	PROKKA_00152	7.964068037	PROKKA_00152	5.818184368	PROKKA_00152	2.867277706	PROKKA_00152	8.577728866	PROKKA_00152	0	PROKKA_00152	0	PROKKA_00152	0	PROKKA_00152	20.55291025	PROKKA_00152	0	PROKKA_00152	19.27291251	PROKKA_00152	26.80632717	PROKKA_00152	32.93137605	PROKKA_00152	0	PROKKA_00152	0	PROKKA_00152	0	PROKKA_00152	0	PROKKA_00152	0
PROKKA_00153	2.665009598	PROKKA_00153	3.237165049	PROKKA_00153	2.138405787	PROKKA_00153	7.795636307	PROKKA_00153	2.296217344	PROKKA_00153	5.298672701	PROKKA_00153	4.867164561	PROKKA_00153	0	PROKKA_00153	4.05490553	PROKKA_00153	1.974885854	PROKKA_00153	0	PROKKA_00153	1.455783654	PROKKA_00153	0	PROKKA_00153	0	PROKKA_00153	0	PROKKA_00153	0	PROKKA_00153	0	PROKKA_00153	9.812804105	PROKKA_00153	0	PROKKA_00153	0	PROKKA_00153	0	PROKKA_00153	0	PROKKA_00153	0	PROKKA_00153	0	PROKKA_00153	0
PROKKA_00154	11.80073477	PROKKA_00154	1.433425462	PROKKA_00154	0	PROKKA_00154	6.903857795	PROKKA_00154	2.033542534	PROKKA_00154	7.038799923	PROKKA_00154	4.310387333	PROKKA_00154	0	PROKKA_00154	0	PROKKA_00154	0.874484812	PROKKA_00154	0	PROKKA_00154	1.2892499	PROKKA_00154	0	PROKKA_00154	0	PROKKA_00154	0	PROKKA_00154	0	PROKKA_00154	7.222782668	PROKKA_00154	2.896757512	PROKKA_00154	0	PROKKA_00154	0	PROKKA_00154	0	PROKKA_00154	0	PROKKA_00154	0	PROKKA_00154	0	PROKKA_00154	8.346252862
PROKKA_00155	8.488435844	PROKKA_00155	1.718472099	PROKKA_00155	1.135187928	PROKKA_00155	0	PROKKA_00155	4.875853262	PROKKA_00155	2.812838105	PROKKA_00155	1.722512626	PROKKA_00155	4.888837127	PROKKA_00155	2.152575452	PROKKA_00155	1.048382208	PROKKA_00155	3.099939165	PROKKA_00155	0	PROKKA_00155	0	PROKKA_00155	0	PROKKA_00155	0	PROKKA_00155	0	PROKKA_00155	0	PROKKA_00155	0	PROKKA_00155	0	PROKKA_00155	0	PROKKA_00155	0	PROKKA_00155	0	PROKKA_00155	0	PROKKA_00155	0	PROKKA_00155	5.002981688
PROKKA_00156	8.649063089	PROKKA_00156	2.626486295	PROKKA_00156	3.470007496	PROKKA_00156	6.325019458	PROKKA_00156	5.589134283	PROKKA_00156	4.299098446	PROKKA_00156	1.316330887	PROKKA_00156	3.736011692	PROKKA_00156	0	PROKKA_00156	0.801165611	PROKKA_00156	2.368949643	PROKKA_00156	2.362311318	PROKKA_00156	0	PROKKA_00156	0	PROKKA_00156	0	PROKKA_00156	5.660282957	PROKKA_00156	6.617204796	PROKKA_00156	7.961656298	PROKKA_00156	0	PROKKA_00156	0	PROKKA_00156	0	PROKKA_00156	0	PROKKA_00156	0	PROKKA_00156	0	PROKKA_00156	0
PROKKA_00157	2.296653441	PROKKA_00157	8.369177642	PROKKA_00157	3.685673037	PROKKA_00157	0	PROKKA_00157	11.8730127	PROKKA_00157	0	PROKKA_00157	0	PROKKA_00157	3.968209744	PROKKA_00157	0	PROKKA_00157	0	PROKKA_00157	5.032365972	PROKKA_00157	2.509132081	PROKKA_00157	0	PROKKA_00157	0	PROKKA_00157	0	PROKKA_00157	12.02415401	PROKKA_00157	0	PROKKA_00157	0	PROKKA_00157	0	PROKKA_00157	0	PROKKA_00157	0	PROKKA_00157	0	PROKKA_00157	0	PROKKA_00157	0	PROKKA_00157	0
PROKKA_00158	9.409691421	PROKKA_00158	2.539972023	PROKKA_00158	5.033562507	PROKKA_00158	3.058339291	PROKKA_00158	1.801677618	PROKKA_00158	2.078744861	PROKKA_00158	1.272972043	PROKKA_00158	0	PROKKA_00158	0	PROKKA_00158	0.774775883	PROKKA_00158	0	PROKKA_00158	0	PROKKA_00158	0	PROKKA_00158	0	PROKKA_00158	0	PROKKA_00158	2.736918974	PROKKA_00158	0	PROKKA_00158	2.566468656	PROKKA_00158	0	PROKKA_00158	0	PROKKA_00158	0	PROKKA_00158	0	PROKKA_00158	43.77949601	PROKKA_00158	0	PROKKA_00158	3.697305741
PROKKA_00165	11.19705854	PROKKA_00165	3.022438692	PROKKA_00165	2.994842845	PROKKA_00165	3.639269615	PROKKA_00165	2.14390556	PROKKA_00165	9.89440646	PROKKA_00165	6.059090291	PROKKA_00165	17.19691637	PROKKA_00165	5.678905699	PROKKA_00165	4.609721259	PROKKA_00165	8.178232347	PROKKA_00165	2.718438372	PROKKA_00165	0	PROKKA_00165	0	PROKKA_00165	0	PROKKA_00165	3.256795637	PROKKA_00165	15.22954515	PROKKA_00165	3.053968349	PROKKA_00165	0	PROKKA_00165	0	PROKKA_00165	0	PROKKA_00165	0	PROKKA_00165	0	PROKKA_00165	0	PROKKA_00165	4.399607486
PROKKA_00166	3.78948065	PROKKA_00166	1.534350236	PROKKA_00166	9.122046719	PROKKA_00166	3.694972677	PROKKA_00166	17.41376332	PROKKA_00166	0	PROKKA_00166	3.075915698	PROKKA_00166	2.182516784	PROKKA_00166	15.37554042	PROKKA_00166	5.616333793	PROKKA_00166	6.919507727	PROKKA_00166	2.76004709	PROKKA_00166	0	PROKKA_00166	0	PROKKA_00166	0	PROKKA_00166	0	PROKKA_00166	0	PROKKA_00166	0	PROKKA_00166	0	PROKKA_00166	15.89444305	PROKKA_00166	0	PROKKA_00166	0	PROKKA_00166	0	PROKKA_00166	0	PROKKA_00166	0
PROKKA_00167	27.55984129	PROKKA_00167	11.15890352	PROKKA_00167	23.95687474	PROKKA_00167	0	PROKKA_00167	11.8730127	PROKKA_00167	27.39775849	PROKKA_00167	8.388855519	PROKKA_00167	11.90462923	PROKKA_00167	6.988877447	PROKKA_00167	20.42301865	PROKKA_00167	17.6132809	PROKKA_00167	12.5456604	PROKKA_00167	0	PROKKA_00167	0	PROKKA_00167	0	PROKKA_00167	6.012077005	PROKKA_00167	0	PROKKA_00167	0	PROKKA_00167	0	PROKKA_00167	28.89896851	PROKKA_00167	0	PROKKA_00167	0	PROKKA_00167	0	PROKKA_00167	0	PROKKA_00167	32.48687599
PROKKA_00168	26.23357283	PROKKA_00168	11.94963873	PROKKA_00168	14.47176457	PROKKA_00168	0	PROKKA_00168	2.825411257	PROKKA_00168	3.259911248	PROKKA_00168	7.985156734	PROKKA_00168	2.832935019	PROKKA_00168	7.484118887	PROKKA_00168	9.720098559	PROKKA_00168	0	PROKKA_00168	1.791288414	PROKKA_00168	0	PROKKA_00168	0	PROKKA_00168	0	PROKKA_00168	0	PROKKA_00168	10.03536003	PROKKA_00168	16.09906092	PROKKA_00168	0	PROKKA_00168	0	PROKKA_00168	0	PROKKA_00168	0	PROKKA_00168	0	PROKKA_00168	0	PROKKA_00168	0
PROKKA_00169	34.14538464	PROKKA_00169	29.71423196	PROKKA_00169	46.20904507	PROKKA_00169	13.41691005	PROKKA_00169	36.88507818	PROKKA_00169	32.42466527	PROKKA_00169	34.12761115	PROKKA_00169	26.41664223	PROKKA_00169	34.89407446	PROKKA_00169	38.89892979	PROKKA_00169	32.94245592	PROKKA_00169	36.74761851	PROKKA_00169	0	PROKKA_00169	0	PROKKA_00169	0	PROKKA_00169	22.67958985	PROKKA_00169	18.71560863	PROKKA_00169	20.01613778	PROKKA_00169	20.88004878	PROKKA_00169	64.12746645	PROKKA_00169	40.97170855	PROKKA_00169	0	PROKKA_00169	0	PROKKA_00169	60.87115651	PROKKA_00169	25.23119008
PROKKA_00170	71.57543387	PROKKA_00170	37.26089387	PROKKA_00170	41.02298868	PROKKA_00170	59.82032072	PROKKA_00170	0	PROKKA_00170	20.32985428	PROKKA_00170	12.44950096	PROKKA_00170	35.33418658	PROKKA_00170	0	PROKKA_00170	15.15441467	PROKKA_00170	44.80976804	PROKKA_00170	0	PROKKA_00170	0	PROKKA_00170	0	PROKKA_00170	0	PROKKA_00170	0	PROKKA_00170	31.29186525	PROKKA_00170	0	PROKKA_00170	0	PROKKA_00170	0	PROKKA_00170	0	PROKKA_00170	0	PROKKA_00170	0	PROKKA_00170	0	PROKKA_00170	108.4775073
PROKKA_00171	0	PROKKA_00171	34.45466602	PROKKA_00171	227.6005582	PROKKA_00171	165.9452276	PROKKA_00171	48.87943649	PROKKA_00171	112.7925178	PROKKA_00171	34.53567692	PROKKA_00171	98.01919419	PROKKA_00171	43.15826152	PROKKA_00171	105.0981824	PROKKA_00171	31.07625915	PROKKA_00171	0	PROKKA_00171	0	PROKKA_00171	0	PROKKA_00171	0	PROKKA_00171	0	PROKKA_00171	0	PROKKA_00171	69.62818455	PROKKA_00171	0	PROKKA_00171	0	PROKKA_00171	0	PROKKA_00171	0	PROKKA_00171	0	PROKKA_00171	0	PROKKA_00171	100.3077462
PROKKA_00172	31.79188306	PROKKA_00172	21.72225184	PROKKA_00172	44.64220574	PROKKA_00172	0	PROKKA_00172	13.69621208	PROKKA_00172	19.75306944	PROKKA_00172	26.61184275	PROKKA_00172	17.1658545	PROKKA_00172	15.11639519	PROKKA_00172	14.72446389	PROKKA_00172	15.23845949	PROKKA_00172	19.53740305	PROKKA_00172	0	PROKKA_00172	0	PROKKA_00172	0	PROKKA_00172	10.4029218	PROKKA_00172	18.2424442	PROKKA_00172	4.877523406	PROKKA_00172	0	PROKKA_00172	0	PROKKA_00172	31.94869574	PROKKA_00172	0	PROKKA_00172	0	PROKKA_00172	0	PROKKA_00172	28.10662854
PROKKA_00173	7.339304867	PROKKA_00173	2.971664244	PROKKA_00173	9.815106616	PROKKA_00173	0	PROKKA_00173	16.86311789	PROKKA_00173	9.728188689	PROKKA_00173	20.85055921	PROKKA_00173	16.90802253	PROKKA_00173	0	PROKKA_00173	5.438738147	PROKKA_00173	8.040844869	PROKKA_00173	2.672770877	PROKKA_00173	0	PROKKA_00173	0	PROKKA_00173	0	PROKKA_00173	19.21250513	PROKKA_00173	0	PROKKA_00173	12.01065692	PROKKA_00173	25.05809114	PROKKA_00173	30.78368093	PROKKA_00173	0	PROKKA_00173	0	PROKKA_00173	0	PROKKA_00173	0	PROKKA_00173	8.651395505
PROKKA_00175	19.22945431	PROKKA_00175	5.839464653	PROKKA_00175	1.928716148	PROKKA_00175	7.031205079	PROKKA_00175	4.142105767	PROKKA_00175	4.779090883	PROKKA_00175	8.779791882	PROKKA_00175	4.153135743	PROKKA_00175	3.657286106	PROKKA_00175	7.124923176	PROKKA_00175	0	PROKKA_00175	2.62606233	PROKKA_00175	0	PROKKA_00175	0	PROKKA_00175	0	PROKKA_00175	0	PROKKA_00175	7.356012781	PROKKA_00175	0	PROKKA_00175	0	PROKKA_00175	0	PROKKA_00175	0	PROKKA_00175	0	PROKKA_00175	0	PROKKA_00175	0	PROKKA_00175	8.500206298
PROKKA_00176	8.837616057	PROKKA_00176	1.533568415	PROKKA_00176	5.065221458	PROKKA_00176	1.846544961	PROKKA_00176	3.263416916	PROKKA_00176	1.255091565	PROKKA_00176	7.685870949	PROKKA_00176	3.272107039	PROKKA_00176	4.802408089	PROKKA_00176	4.210104013	PROKKA_00176	2.76639277	PROKKA_00176	4.827621262	PROKKA_00176	0	PROKKA_00176	0	PROKKA_00176	0	PROKKA_00176	13.2198385	PROKKA_00176	1.931846416	PROKKA_00176	3.099132773	PROKKA_00176	6.465787175	PROKKA_00176	7.943172057	PROKKA_00176	0	PROKKA_00176	0	PROKKA_00176	0	PROKKA_00176	0	PROKKA_00176	4.464672252
PROKKA_00177	6.610930349	PROKKA_00177	2.007560562	PROKKA_00177	3.978461765	PROKKA_00177	4.8345425	PROKKA_00177	5.696089404	PROKKA_00177	0	PROKKA_00177	8.04912321	PROKKA_00177	2.855628734	PROKKA_00177	0	PROKKA_00177	3.674236157	PROKKA_00177	0	PROKKA_00177	5.416913517	PROKKA_00177	0	PROKKA_00177	0	PROKKA_00177	0	PROKKA_00177	4.326449697	PROKKA_00177	0	PROKKA_00177	4.057006306	PROKKA_00177	0	PROKKA_00177	0	PROKKA_00177	0	PROKKA_00177	0	PROKKA_00177	0	PROKKA_00177	0	PROKKA_00177	5.844603898
PROKKA_00178	12.52207545	PROKKA_00178	0	PROKKA_00178	7.176945101	PROKKA_00178	0	PROKKA_00178	9.247913143	PROKKA_00178	7.11338948	PROKKA_00178	2.178032069	PROKKA_00178	6.181692884	PROKKA_00178	0	PROKKA_00178	5.302509914	PROKKA_00178	1.95985992	PROKKA_00178	1.954367955	PROKKA_00178	0	PROKKA_00178	0	PROKKA_00178	0	PROKKA_00178	4.682818706	PROKKA_00178	0	PROKKA_00178	13.17354391	PROKKA_00178	18.32283148	PROKKA_00178	45.0189278	PROKKA_00178	28.76306349	PROKKA_00178	0	PROKKA_00178	0	PROKKA_00178	0	PROKKA_00178	6.326023039
PROKKA_00179	9.413645024	PROKKA_00179	0	PROKKA_00179	7.553516136	PROKKA_00179	13.76830931	PROKKA_00179	0	PROKKA_00179	0	PROKKA_00179	0	PROKKA_00179	0	PROKKA_00179	0	PROKKA_00179	0	PROKKA_00179	0	PROKKA_00179	5.142281876	PROKKA_00179	0	PROKKA_00179	0	PROKKA_00179	0	PROKKA_00179	12.32131017	PROKKA_00179	0	PROKKA_00179	0	PROKKA_00179	0	PROKKA_00179	0	PROKKA_00179	0	PROKKA_00179	0	PROKKA_00179	0	PROKKA_00179	0	PROKKA_00179	0
PROKKA_00180	11.27068162	PROKKA_00180	9.12693564	PROKKA_00180	9.043603755	PROKKA_00180	0	PROKKA_00180	3.237003304	PROKKA_00180	7.469598243	PROKKA_00180	6.861296387	PROKKA_00180	3.245623091	PROKKA_00180	5.716245734	PROKKA_00180	5.568037409	PROKKA_00180	12.34800899	PROKKA_00180	2.05223452	PROKKA_00180	0	PROKKA_00180	0	PROKKA_00180	0	PROKKA_00180	0	PROKKA_00180	0	PROKKA_00180	0	PROKKA_00180	0	PROKKA_00180	0	PROKKA_00180	0	PROKKA_00180	0	PROKKA_00180	0	PROKKA_00180	0	PROKKA_00180	0
PROKKA_00181	9.903179234	PROKKA_00181	6.477320584	PROKKA_00181	4.890042319	PROKKA_00181	4.456706917	PROKKA_00181	10.50184213	PROKKA_00181	10.6022403	PROKKA_00181	5.565043085	PROKKA_00181	3.948677769	PROKKA_00181	5.795397838	PROKKA_00181	1.129027458	PROKKA_00181	2.50379805	PROKKA_00181	4.9935637	PROKKA_00181	0	PROKKA_00181	0	PROKKA_00181	0	PROKKA_00181	1.994161628	PROKKA_00181	6.993877864	PROKKA_00181	1.869968882	PROKKA_00181	7.802712372	PROKKA_00181	0	PROKKA_00181	0	PROKKA_00181	0	PROKKA_00181	0	PROKKA_00181	0	PROKKA_00181	2.693914327
PROKKA_00182	14.77202495	PROKKA_00182	3.58869123	PROKKA_00182	14.22370125	PROKKA_00182	8.642170302	PROKKA_00182	10.18226123	PROKKA_00182	0	PROKKA_00182	7.194258149	PROKKA_00182	10.20937548	PROKKA_00182	8.990461526	PROKKA_00182	8.757360763	PROKKA_00182	12.94722736	PROKKA_00182	3.227736587	PROKKA_00182	0	PROKKA_00182	0	PROKKA_00182	0	PROKKA_00182	0	PROKKA_00182	9.041396814	PROKKA_00182	21.75676773	PROKKA_00182	0	PROKKA_00182	0	PROKKA_00182	0	PROKKA_00182	0	PROKKA_00182	0	PROKKA_00182	0	PROKKA_00182	31.3432319
PROKKA_00184	5.908809978	PROKKA_00184	0	PROKKA_00184	9.482467503	PROKKA_00184	8.642170302	PROKKA_00184	10.18226123	PROKKA_00184	0	PROKKA_00184	0	PROKKA_00184	0	PROKKA_00184	0	PROKKA_00184	13.13604114	PROKKA_00184	12.94722736	PROKKA_00184	6.455473173	PROKKA_00184	0	PROKKA_00184	0	PROKKA_00184	0	PROKKA_00184	0	PROKKA_00184	9.041396814	PROKKA_00184	0	PROKKA_00184	0	PROKKA_00184	0	PROKKA_00184	0	PROKKA_00184	0	PROKKA_00184	0	PROKKA_00184	0	PROKKA_00184	20.89548793
PROKKA_00185	25.03963138	PROKKA_00185	19.00964531	PROKKA_00185	18.83608108	PROKKA_00185	9.155682764	PROKKA_00185	5.393642477	PROKKA_00185	6.223092562	PROKKA_00185	11.43260484	PROKKA_00185	8.112007738	PROKKA_00185	16.66817117	PROKKA_00185	6.958288329	PROKKA_00185	12.00197572	PROKKA_00185	1.709763358	PROKKA_00185	0	PROKKA_00185	0	PROKKA_00185	0	PROKKA_00185	4.096726931	PROKKA_00185	19.15726214	PROKKA_00185	3.841590255	PROKKA_00185	0	PROKKA_00185	0	PROKKA_00185	0	PROKKA_00185	0	PROKKA_00185	0	PROKKA_00185	0	PROKKA_00185	16.60281376
PROKKA_00186	4.133209965	PROKKA_00186	0	PROKKA_00186	6.632981821	PROKKA_00186	0	PROKKA_00186	21.36746168	PROKKA_00186	0	PROKKA_00186	5.032380391	PROKKA_00186	3.570726816	PROKKA_00186	3.144411929	PROKKA_00186	6.125769978	PROKKA_00186	4.528289905	PROKKA_00186	2.257800314	PROKKA_00186	0	PROKKA_00186	0	PROKKA_00186	0	PROKKA_00186	16.22959921	PROKKA_00186	6.324453069	PROKKA_00186	0	PROKKA_00186	0	PROKKA_00186	0	PROKKA_00186	0	PROKKA_00186	0	PROKKA_00186	0	PROKKA_00186	0	PROKKA_00186	7.30819228
PROKKA_00187	8.867454251	PROKKA_00187	2.154244622	PROKKA_00187	9.963665261	PROKKA_00187	0	PROKKA_00187	0	PROKKA_00187	0	PROKKA_00187	2.159309751	PROKKA_00187	0	PROKKA_00187	0	PROKKA_00187	0	PROKKA_00187	0	PROKKA_00187	3.875136499	PROKKA_00187	0	PROKKA_00187	0	PROKKA_00187	0	PROKKA_00187	0	PROKKA_00187	0	PROKKA_00187	0	PROKKA_00187	0	PROKKA_00187	0	PROKKA_00187	0	PROKKA_00187	0	PROKKA_00187	0	PROKKA_00187	0	PROKKA_00187	0
PROKKA_00188	6.584556984	PROKKA_00188	5.998655056	PROKKA_00188	11.88562467	PROKKA_00188	0	PROKKA_00188	0	PROKKA_00188	3.2729162	PROKKA_00188	0	PROKKA_00188	0	PROKKA_00188	0	PROKKA_00188	0	PROKKA_00188	1.80348828	PROKKA_00188	0	PROKKA_00188	0	PROKKA_00188	0	PROKKA_00188	0	PROKKA_00188	0	PROKKA_00188	0	PROKKA_00188	0	PROKKA_00188	0	PROKKA_00188	0	PROKKA_00188	0	PROKKA_00188	0	PROKKA_00188	0	PROKKA_00188	0	PROKKA_00188	0
PROKKA_00189	11.40089825	PROKKA_00189	2.186617344	PROKKA_00189	1.925913616	PROKKA_00189	0	PROKKA_00189	0	PROKKA_00189	4.772146598	PROKKA_00189	0	PROKKA_00189	0	PROKKA_00189	0	PROKKA_00189	0	PROKKA_00189	0.657403821	PROKKA_00189	0	PROKKA_00189	0	PROKKA_00189	0	PROKKA_00189	0	PROKKA_00189	0	PROKKA_00189	0	PROKKA_00189	1.472951887	PROKKA_00189	18.43830669	PROKKA_00189	0	PROKKA_00189	0	PROKKA_00189	0	PROKKA_00189	0	PROKKA_00189	0	PROKKA_00189	4.243927513
PROKKA_00190	10.13008524	PROKKA_00190	9.843944397	PROKKA_00190	6.502710659	PROKKA_00190	0	PROKKA_00190	0	PROKKA_00190	0	PROKKA_00190	4.933544896	PROKKA_00190	10.50179419	PROKKA_00190	15.41327982	PROKKA_00190	9.008190615	PROKKA_00190	2.219677351	PROKKA_00190	6.64037196	PROKKA_00190	0	PROKKA_00190	0	PROKKA_00190	0	PROKKA_00190	0	PROKKA_00190	18.60072415	PROKKA_00190	0	PROKKA_00190	0	PROKKA_00190	0	PROKKA_00190	0	PROKKA_00190	0	PROKKA_00190	0	PROKKA_00190	80.66333748	PROKKA_00190	0
PROKKA_00191	8.842116228	PROKKA_00191	0	PROKKA_00191	3.547460491	PROKKA_00191	0	PROKKA_00191	7.618516894	PROKKA_00191	0	PROKKA_00191	8.074273876	PROKKA_00191	0	PROKKA_00191	10.09019236	PROKKA_00191	8.190481882	PROKKA_00191	7.265478767	PROKKA_00191	2.415039759	PROKKA_00191	0	PROKKA_00191	0	PROKKA_00191	0	PROKKA_00191	5.786624432	PROKKA_00191	0	PROKKA_00191	5.426244024	PROKKA_00191	22.64177858	PROKKA_00191	0	PROKKA_00191	0	PROKKA_00191	0	PROKKA_00191	0	PROKKA_00191	0	PROKKA_00191	15.63430992
PROKKA_00192	3.970801039	PROKKA_00192	4.823299079	PROKKA_00192	1.593086931	PROKKA_00192	0	PROKKA_00192	0	PROKKA_00192	0	PROKKA_00192	2.417319886	PROKKA_00192	3.430419909	PROKKA_00192	6.041712984	PROKKA_00192	6.620699347	PROKKA_00192	1.087589211	PROKKA_00192	9.760873893	PROKKA_00192	0	PROKKA_00192	0	PROKKA_00192	0	PROKKA_00192	2.598646491	PROKKA_00192	6.075942193	PROKKA_00192	0	PROKKA_00192	0	PROKKA_00192	0	PROKKA_00192	0	PROKKA_00192	0	PROKKA_00192	0	PROKKA_00192	0	PROKKA_00192	3.510513347
PROKKA_00193	22.34469771	PROKKA_00193	10.85676757	PROKKA_00193	23.30822381	PROKKA_00193	19.60868774	PROKKA_00193	7.701027791	PROKKA_00193	4.442657162	PROKKA_00193	13.60286794	PROKKA_00193	15.44306957	PROKKA_00193	3.39982409	PROKKA_00193	9.935024804	PROKKA_00193	7.344166152	PROKKA_00193	17.08836771	PROKKA_00193	0	PROKKA_00193	0	PROKKA_00193	0	PROKKA_00193	23.39718146	PROKKA_00193	34.19085728	PROKKA_00193	16.45503578	PROKKA_00193	0	PROKKA_00193	0	PROKKA_00193	0	PROKKA_00193	0	PROKKA_00193	0	PROKKA_00193	0	PROKKA_00193	7.901817169
PROKKA_00194	3.064098031	PROKKA_00194	7.443868916	PROKKA_00194	7.375903976	PROKKA_00194	0	PROKKA_00194	21.12062951	PROKKA_00194	18.27646618	PROKKA_00194	18.65342794	PROKKA_00194	5.294217861	PROKKA_00194	4.662132572	PROKKA_00194	2.270627417	PROKKA_00194	6.71397016	PROKKA_00194	6.695156119	PROKKA_00194	0	PROKKA_00194	0	PROKKA_00194	0	PROKKA_00194	16.04211849	PROKKA_00194	9.37709159	PROKKA_00194	15.04304463	PROKKA_00194	0	PROKKA_00194	0	PROKKA_00194	0	PROKKA_00194	0	PROKKA_00194	0	PROKKA_00194	0	PROKKA_00194	0
PROKKA_00195	22.36645623	PROKKA_00195	15.6740474	PROKKA_00195	27.6105569	PROKKA_00195	17.61467617	PROKKA_00195	10.37686299	PROKKA_00195	5.131134545	PROKKA_00195	12.56872057	PROKKA_00195	10.40449544	PROKKA_00195	18.32457159	PROKKA_00195	15.29953723	PROKKA_00195	6.597336356	PROKKA_00195	15.97720508	PROKKA_00195	0	PROKKA_00195	0	PROKKA_00195	0	PROKKA_00195	22.51919697	PROKKA_00195	2.632627015	PROKKA_00195	12.67004549	PROKKA_00195	0	PROKKA_00195	21.64914267	PROKKA_00195	27.66372704	PROKKA_00195	0	PROKKA_00195	72.04298727	PROKKA_00195	0	PROKKA_00195	9.126359645
PROKKA_00196	219.2275481	PROKKA_00196	314.7109538	PROKKA_00196	223.8833625	PROKKA_00196	233.1928472	PROKKA_00196	68.68733215	PROKKA_00196	39.62513529	PROKKA_00196	48.53090957	PROKKA_00196	34.43511951	PROKKA_00196	60.64770908	PROKKA_00196	265.8386779	PROKKA_00196	131.0087935	PROKKA_00196	108.8680647	PROKKA_00196	0	PROKKA_00196	0	PROKKA_00196	0	PROKKA_00196	208.6851286	PROKKA_00196	60.99130751	PROKKA_00196	195.6885996	PROKKA_00196	0	PROKKA_00196	0	PROKKA_00196	320.4492839	PROKKA_00196	0	PROKKA_00196	0	PROKKA_00196	0	PROKKA_00196	0
PROKKA_00197	36.95209288	PROKKA_00197	17.95416026	PROKKA_00197	35.5804659	PROKKA_00197	75.66410041	PROKKA_00197	31.83854822	PROKKA_00197	51.42868234	PROKKA_00197	44.99093664	PROKKA_00197	38.30799696	PROKKA_00197	22.48956189	PROKKA_00197	19.16815455	PROKKA_00197	20.24211092	PROKKA_00197	32.29662083	PROKKA_00197	0	PROKKA_00197	0	PROKKA_00197	0	PROKKA_00197	29.01946248	PROKKA_00197	11.30848804	PROKKA_00197	54.42436665	PROKKA_00197	0	PROKKA_00197	0	PROKKA_00197	0	PROKKA_00197	0	PROKKA_00197	0	PROKKA_00197	0	PROKKA_00197	13.06747067
PROKKA_00198	14.99182401	PROKKA_00198	20.81193629	PROKKA_00198	20.62191655	PROKKA_00198	25.05931636	PROKKA_00198	29.52504945	PROKKA_00198	51.09824661	PROKKA_00198	39.1141312	PROKKA_00198	29.60367144	PROKKA_00198	52.13848183	PROKKA_00198	28.56749514	PROKKA_00198	21.11765547	PROKKA_00198	46.7966202	PROKKA_00198	0	PROKKA_00198	0	PROKKA_00198	0	PROKKA_00198	22.42567351	PROKKA_00198	32.77116963	PROKKA_00198	10.51452175	PROKKA_00198	43.87334449	PROKKA_00198	53.89808148	PROKKA_00198	0	PROKKA_00198	0	PROKKA_00198	0	PROKKA_00198	0	PROKKA_00198	15.14742895
PROKKA_00199	14.68690596	PROKKA_00199	2.548580404	PROKKA_00199	6.734162766	PROKKA_00199	0	PROKKA_00199	7.231135192	PROKKA_00199	12.5147404	PROKKA_00199	5.109145414	PROKKA_00199	10.87558637	PROKKA_00199	3.192377471	PROKKA_00199	3.109606901	PROKKA_00199	2.298682711	PROKKA_00199	4.58448258	PROKKA_00199	0	PROKKA_00199	0	PROKKA_00199	0	PROKKA_00199	0	PROKKA_00199	0	PROKKA_00199	10.30066735	PROKKA_00199	21.49050323	PROKKA_00199	0	PROKKA_00199	0	PROKKA_00199	0	PROKKA_00199	0	PROKKA_00199	83.53440162	PROKKA_00199	0
PROKKA_00200	51.75866042	PROKKA_00200	20.95693847	PROKKA_00200	17.30466235	PROKKA_00200	25.23391115	PROKKA_00200	14.86537908	PROKKA_00200	0	PROKKA_00200	5.251553272	PROKKA_00200	0	PROKKA_00200	32.81359013	PROKKA_00200	9.588844107	PROKKA_00200	23.62754186	PROKKA_00200	23.56133222	PROKKA_00200	0	PROKKA_00200	0	PROKKA_00200	0	PROKKA_00200	22.58191902	PROKKA_00200	13.19979796	PROKKA_00200	10.58777916	PROKKA_00200	0	PROKKA_00200	0	PROKKA_00200	69.35194499	PROKKA_00200	0	PROKKA_00200	0	PROKKA_00200	0	PROKKA_00200	0
PROKKA_00201	7.773295072	PROKKA_00201	14.16323555	PROKKA_00201	17.15256964	PROKKA_00201	8.526861593	PROKKA_00201	6.697602509	PROKKA_00201	5.79568453	PROKKA_00201	2.366089434	PROKKA_00201	13.43087499	PROKKA_00201	10.34892334	PROKKA_00201	3.600214633	PROKKA_00201	7.451778924	PROKKA_00201	4.246227074	PROKKA_00201	0	PROKKA_00201	0	PROKKA_00201	0	PROKKA_00201	2.543573169	PROKKA_00201	0	PROKKA_00201	11.92582037	PROKKA_00201	0	PROKKA_00201	12.2264969	PROKKA_00201	0	PROKKA_00201	0	PROKKA_00201	0	PROKKA_00201	0	PROKKA_00201	6.872229516
PROKKA_00202	39.61267407	PROKKA_00202	42.10253823	PROKKA_00202	17.87919788	PROKKA_00202	0	PROKKA_00202	0	PROKKA_00202	4.922463385	PROKKA_00202	6.028790151	PROKKA_00202	8.555459241	PROKKA_00202	3.767004518	PROKKA_00202	18.34667634	PROKKA_00202	8.137334857	PROKKA_00202	2.704844077	PROKKA_00202	0	PROKKA_00202	304.4598681	PROKKA_00202	0	PROKKA_00202	19.44305483	PROKKA_00202	7.57669282	PROKKA_00202	12.15478458	PROKKA_00202	0	PROKKA_00202	0	PROKKA_00202	0	PROKKA_00202	0	PROKKA_00202	0	PROKKA_00202	0	PROKKA_00202	8.755212089
PROKKA_00203	0	PROKKA_00203	0	PROKKA_00203	1.032525485	PROKKA_00203	0	PROKKA_00203	2.217449038	PROKKA_00203	0	PROKKA_00203	0	PROKKA_00203	2.223353863	PROKKA_00203	0	PROKKA_00203	3.81428069	PROKKA_00203	0	PROKKA_00203	0	PROKKA_00203	0	PROKKA_00203	0	PROKKA_00203	0	PROKKA_00203	0	PROKKA_00203	0	PROKKA_00203	0	PROKKA_00203	0	PROKKA_00203	0	PROKKA_00203	20.69027676	PROKKA_00203	0	PROKKA_00203	0	PROKKA_00203	0	PROKKA_00203	4.55052945
PROKKA_00204	6.226848657	PROKKA_00204	3.781850702	PROKKA_00204	3.497499765	PROKKA_00204	0	PROKKA_00204	0	PROKKA_00204	0	PROKKA_00204	1.516297084	PROKKA_00204	0	PROKKA_00204	0	PROKKA_00204	0.461436062	PROKKA_00204	0.682205263	PROKKA_00204	0	PROKKA_00204	0	PROKKA_00204	0	PROKKA_00204	0	PROKKA_00204	0	PROKKA_00204	0	PROKKA_00204	0	PROKKA_00204	6.377972193	PROKKA_00204	15.67058399	PROKKA_00204	0	PROKKA_00204	0	PROKKA_00204	0	PROKKA_00204	0	PROKKA_00204	2.202017689
PROKKA_00205	12.05032617	PROKKA_00205	1.330675567	PROKKA_00205	8.790173777	PROKKA_00205	12.81795967	PROKKA_00205	3.775550853	PROKKA_00205	10.89041521	PROKKA_00205	4.00141288	PROKKA_00205	3.785604733	PROKKA_00205	6.667270444	PROKKA_00205	5.68260382	PROKKA_00205	7.201187565	PROKKA_00205	14.36201647	PROKKA_00205	0	PROKKA_00205	0	PROKKA_00205	0	PROKKA_00205	8.603129106	PROKKA_00205	6.705043737	PROKKA_00205	2.689113976	PROKKA_00205	0	PROKKA_00205	13.78456269	PROKKA_00205	70.45680939	PROKKA_00205	0	PROKKA_00205	0	PROKKA_00205	0	PROKKA_00205	3.873991026
PROKKA_00206	17.98395627	PROKKA_00206	10.92248124	PROKKA_00206	12.02528383	PROKKA_00206	17.53544435	PROKKA_00206	10.33018727	PROKKA_00206	23.83758724	PROKKA_00206	14.59755004	PROKKA_00206	10.35769543	PROKKA_00206	0	PROKKA_00206	11.10573263	PROKKA_00206	3.28383058	PROKKA_00206	3.274628555	PROKKA_00206	0	PROKKA_00206	0	PROKKA_00206	0	PROKKA_00206	23.53879955	PROKKA_00206	0	PROKKA_00206	0	PROKKA_00206	0	PROKKA_00206	0	PROKKA_00206	48.19376453	PROKKA_00206	0	PROKKA_00206	0	PROKKA_00206	0	PROKKA_00206	0
PROKKA_00207	7.922542244	PROKKA_00207	6.01465396	PROKKA_00207	11.12484467	PROKKA_00207	2.896859078	PROKKA_00207	0	PROKKA_00207	0	PROKKA_00207	2.411518322	PROKKA_00207	3.422186906	PROKKA_00207	6.027212881	PROKKA_00207	6.604809679	PROKKA_00207	3.254936996	PROKKA_00207	0	PROKKA_00207	0	PROKKA_00207	0	PROKKA_00207	0	PROKKA_00207	0	PROKKA_00207	3.03067997	PROKKA_00207	2.430959196	PROKKA_00207	10.14352462	PROKKA_00207	0	PROKKA_00207	0	PROKKA_00207	84.0291476	PROKKA_00207	0	PROKKA_00207	0	PROKKA_00207	0
PROKKA_00208	7.457199309	PROKKA_00208	4.529099067	PROKKA_00208	0	PROKKA_00208	10.90683008	PROKKA_00208	0	PROKKA_00208	7.413342608	PROKKA_00208	0	PROKKA_00208	0	PROKKA_00208	0	PROKKA_00208	0	PROKKA_00208	4.085004227	PROKKA_00208	0	PROKKA_00208	0	PROKKA_00208	0	PROKKA_00208	0	PROKKA_00208	9.760561975	PROKKA_00208	0	PROKKA_00208	9.15269199	PROKKA_00208	0	PROKKA_00208	0	PROKKA_00208	0	PROKKA_00208	0	PROKKA_00208	0	PROKKA_00208	0	PROKKA_00208	13.18554994
PROKKA_00215	5.987409092	PROKKA_00215	1.818214038	PROKKA_00215	8.407528048	PROKKA_00215	0	PROKKA_00215	2.579426471	PROKKA_00215	2.976098203	PROKKA_00215	3.644978161	PROKKA_00215	0	PROKKA_00215	0	PROKKA_00215	2.21846284	PROKKA_00215	0	PROKKA_00215	3.270672006	PROKKA_00215	0	PROKKA_00215	0	PROKKA_00215	0	PROKKA_00215	0	PROKKA_00215	4.580832831	PROKKA_00215	7.348725569	PROKKA_00215	0	PROKKA_00215	0	PROKKA_00215	0	PROKKA_00215	0	PROKKA_00215	0	PROKKA_00215	0	PROKKA_00215	0
PROKKA_00216	1.626671128	PROKKA_00216	1.975903924	PROKKA_00216	1.305242186	PROKKA_00216	0	PROKKA_00216	2.803134713	PROKKA_00216	0	PROKKA_00216	7.922198927	PROKKA_00216	5.62119831	PROKKA_00216	2.475037147	PROKKA_00216	0	PROKKA_00216	5.346477805	PROKKA_00216	3.554330522	PROKKA_00216	0	PROKKA_00216	0	PROKKA_00216	0	PROKKA_00216	4.25822717	PROKKA_00216	4.978118845	PROKKA_00216	0	PROKKA_00216	0	PROKKA_00216	0	PROKKA_00216	0	PROKKA_00216	0	PROKKA_00216	0	PROKKA_00216	0	PROKKA_00216	0
PROKKA_00217	8.53721838	PROKKA_00217	8.296070671	PROKKA_00217	9.590378994	PROKKA_00217	4.994582355	PROKKA_00217	2.942324701	PROKKA_00217	3.394803982	PROKKA_00217	10.39447082	PROKKA_00217	14.75079895	PROKKA_00217	2.59793541	PROKKA_00217	13.91817501	PROKKA_00217	7.482610395	PROKKA_00217	22.38492736	PROKKA_00217	0	PROKKA_00217	0	PROKKA_00217	0	PROKKA_00217	17.87867979	PROKKA_00217	10.45061586	PROKKA_00217	8.38261412	PROKKA_00217	0	PROKKA_00217	0	PROKKA_00217	27.4538496	PROKKA_00217	0	PROKKA_00217	0	PROKKA_00217	0	PROKKA_00217	0
PROKKA_00222	21.40818847	PROKKA_00222	26.00434892	PROKKA_00222	23.24075207	PROKKA_00222	246.8076364	PROKKA_00222	295.1305163	PROKKA_00222	180.2734669	PROKKA_00222	114.994814	PROKKA_00222	97.91352023	PROKKA_00222	95.80385074	PROKKA_00222	64.39072431	PROKKA_00222	53.80744374	PROKKA_00222	38.52273262	PROKKA_00222	0	PROKKA_00222	0	PROKKA_00222	0	PROKKA_00222	494.4829544	PROKKA_00222	416.2174227	PROKKA_00222	472.9612077	PROKKA_00222	245.0749428	PROKKA_00222	205.9971566	PROKKA_00222	485.9584112	PROKKA_00222	373.9852068	PROKKA_00222	263.6567461	PROKKA_00222	250.6883167	PROKKA_00222	13.35994733
PROKKA_00223	20.38440496	PROKKA_00223	16.50717839	PROKKA_00223	27.26077083	PROKKA_00223	39.75205381	PROKKA_00223	58.54516029	PROKKA_00223	81.05808713	PROKKA_00223	8.272995299	PROKKA_00223	35.2206358	PROKKA_00223	72.36970244	PROKKA_00223	25.17619014	PROKKA_00223	52.1100607	PROKKA_00223	51.9640367	PROKKA_00223	0	PROKKA_00223	0	PROKKA_00223	0	PROKKA_00223	0	PROKKA_00223	166.3536265	PROKKA_00223	100.0762738	PROKKA_00223	0	PROKKA_00223	0	PROKKA_00223	0	PROKKA_00223	0	PROKKA_00223	0	PROKKA_00223	0	PROKKA_00223	0
PROKKA_00224	21.59119512	PROKKA_00224	8.742215196	PROKKA_00224	28.87465311	PROKKA_00224	84.21088102	PROKKA_00224	18.6033389	PROKKA_00224	71.54738221	PROKKA_00224	26.28831051	PROKKA_00224	24.87050342	PROKKA_00224	38.32705368	PROKKA_00224	31.99999419	PROKKA_00224	15.77001761	PROKKA_00224	35.38310964	PROKKA_00224	0	PROKKA_00224	0	PROKKA_00224	0	PROKKA_00224	122.4610144	PROKKA_00224	99.11364395	PROKKA_00224	44.16706381	PROKKA_00224	110.5760311	PROKKA_00224	135.841842	PROKKA_00224	57.8605151	PROKKA_00224	0	PROKKA_00224	0	PROKKA_00224	0	PROKKA_00224	12.72558994
PROKKA_00225	32.71915633	PROKKA_00225	19.87184388	PROKKA_00225	39.38081498	PROKKA_00225	159.5157752	PROKKA_00225	93.97126166	PROKKA_00225	86.73794926	PROKKA_00225	53.11617917	PROKKA_00225	56.53289812	PROKKA_00225	41.48611949	PROKKA_00225	28.28733984	PROKKA_00225	29.87222736	PROKKA_00225	29.78851872	PROKKA_00225	0	PROKKA_00225	0	PROKKA_00225	0	PROKKA_00225	314.0527464	PROKKA_00225	383.8346564	PROKKA_00225	267.7219223	PROKKA_00225	167.5661966	PROKKA_00225	343.0897365	PROKKA_00225	263.0443422	PROKKA_00225	694.0607528	PROKKA_00225	228.3435413	PROKKA_00225	0	PROKKA_00225	38.56855209
PROKKA_00226	22.14923397	PROKKA_00226	5.97877572	PROKKA_00226	11.84837511	PROKKA_00226	122.3821039	PROKKA_00226	144.1913904	PROKKA_00226	132.1138297	PROKKA_00226	41.94983246	PROKKA_00226	46.77437998	PROKKA_00226	59.91259726	PROKKA_00226	23.70842889	PROKKA_00226	26.96267373	PROKKA_00226	34.95325381	PROKKA_00226	0	PROKKA_00226	0	PROKKA_00226	0	PROKKA_00226	251.252202	PROKKA_00226	241.0081237	PROKKA_00226	265.8104008	PROKKA_00226	126.0377137	PROKKA_00226	247.738249	PROKKA_00226	197.8531957	PROKKA_00226	0	PROKKA_00226	0	PROKKA_00226	97.98267527	PROKKA_00226	8.702994205
PROKKA_00227	29.27453755	PROKKA_00227	25.39966993	PROKKA_00227	40.26842031	PROKKA_00227	415.9333199	PROKKA_00227	309.8879365	PROKKA_00227	324.2835561	PROKKA_00227	117.113196	PROKKA_00227	122.8400763	PROKKA_00227	101.8108232	PROKKA_00227	58.8828505	PROKKA_00227	27.49096652	PROKKA_00227	45.68988451	PROKKA_00227	639.6609784	PROKKA_00227	0	PROKKA_00227	0	PROKKA_00227	711.597524	PROKKA_00227	883.093313	PROKKA_00227	687.8122376	PROKKA_00227	599.7004159	PROKKA_00227	789.3509534	PROKKA_00227	605.189489	PROKKA_00227	0	PROKKA_00227	0	PROKKA_00227	333.008325	PROKKA_00227	0
PROKKA_00228	60.23223357	PROKKA_00228	18.2908986	PROKKA_00228	42.28909244	PROKKA_00228	198.2139804	PROKKA_00228	324.3569449	PROKKA_00228	389.2070028	PROKKA_00228	146.671238	PROKKA_00228	130.0882688	PROKKA_00228	126.0125005	PROKKA_00228	94.84864354	PROKKA_00228	90.73574755	PROKKA_00228	106.932665	PROKKA_00228	0	PROKKA_00228	0	PROKKA_00228	1932.66854	PROKKA_00228	926.3303802	PROKKA_00228	714.2761963	PROKKA_00228	1053.457282	PROKKA_00228	925.4107462	PROKKA_00228	378.953435	PROKKA_00228	847.4105861	PROKKA_00228	638.8433269	PROKKA_00228	1576.329021	PROKKA_00228	0	PROKKA_00228	26.6251139
PROKKA_00230	0	PROKKA_00230	0	PROKKA_00230	0	PROKKA_00230	2383.868576	PROKKA_00230	0	PROKKA_00230	810.1544793	PROKKA_00230	0	PROKKA_00230	0	PROKKA_00230	0	PROKKA_00230	301.9553597	PROKKA_00230	446.4227066	PROKKA_00230	445.1717307	PROKKA_00230	0	PROKKA_00230	0	PROKKA_00230	0	PROKKA_00230	0	PROKKA_00230	0	PROKKA_00230	0	PROKKA_00230	0	PROKKA_00230	0	PROKKA_00230	0	PROKKA_00230	0	PROKKA_00230	0	PROKKA_00230	0	PROKKA_00230	0
PROKKA_00231	4.205035461	PROKKA_00231	0.392909361	PROKKA_00231	3.114575765	PROKKA_00231	19.87002425	PROKKA_00231	26.19801458	PROKKA_00231	19.293716	PROKKA_00231	5.119831361	PROKKA_00231	8.942221968	PROKKA_00231	5.905946648	PROKKA_00231	13.18354547	PROKKA_00231	9.213961928	PROKKA_00231	8.481362173	PROKKA_00231	0	PROKKA_00231	0	PROKKA_00231	0	PROKKA_00231	18.62850743	PROKKA_00231	17.81822003	PROKKA_00231	11.11622781	PROKKA_00231	13.25258543	PROKKA_00231	8.140351937	PROKKA_00231	5.200955933	PROKKA_00231	13.72308319	PROKKA_00231	0	PROKKA_00231	0	PROKKA_00231	0
PROKKA_00232	3.693379689	PROKKA_00232	1.495439222	PROKKA_00232	3.951427671	PROKKA_00232	25.20887902	PROKKA_00232	16.44177178	PROKKA_00232	20.80606467	PROKKA_00232	15.3642923	PROKKA_00232	11.16763364	PROKKA_00232	7.4928089	PROKKA_00232	11.17588726	PROKKA_00232	8.767238351	PROKKA_00232	5.380104982	PROKKA_00232	47.07610959	PROKKA_00232	0	PROKKA_00232	0	PROKKA_00232	18.53103238	PROKKA_00232	12.24479631	PROKKA_00232	22.66559153	PROKKA_00232	28.37262585	PROKKA_00232	23.23704165	PROKKA_00232	9.897592517	PROKKA_00232	52.23096955	PROKKA_00232	0	PROKKA_00232	0	PROKKA_00232	1.088416717
PROKKA_00233	7.607796358	PROKKA_00233	5.280644068	PROKKA_00233	7.84864511	PROKKA_00233	6.358338238	PROKKA_00233	0	PROKKA_00233	0	PROKKA_00233	1.323265022	PROKKA_00233	0	PROKKA_00233	0	PROKKA_00233	0.805385972	PROKKA_00233	8.335000578	PROKKA_00233	8.311644049	PROKKA_00233	0	PROKKA_00233	0	PROKKA_00233	0	PROKKA_00233	0	PROKKA_00233	0	PROKKA_00233	0	PROKKA_00233	0	PROKKA_00233	0	PROKKA_00233	0	PROKKA_00233	0	PROKKA_00233	0	PROKKA_00233	0	PROKKA_00233	3.843380056
PROKKA_00234	0	PROKKA_00234	12.71461477	PROKKA_00234	8.399017476	PROKKA_00234	0	PROKKA_00234	0	PROKKA_00234	20.81159941	PROKKA_00234	12.74450978	PROKKA_00234	36.17148093	PROKKA_00234	0	PROKKA_00234	54.29732108	PROKKA_00234	0	PROKKA_00234	57.17882184	PROKKA_00234	0	PROKKA_00234	0	PROKKA_00234	0	PROKKA_00234	0	PROKKA_00234	32.03337098	PROKKA_00234	0	PROKKA_00234	0	PROKKA_00234	0	PROKKA_00234	0	PROKKA_00234	0	PROKKA_00234	0	PROKKA_00234	0	PROKKA_00234	0
PROKKA_00235	11.54616469	PROKKA_00235	0	PROKKA_00235	37.05860635	PROKKA_00235	0	PROKKA_00235	0	PROKKA_00235	0	PROKKA_00235	14.05800656	PROKKA_00235	19.94972443	PROKKA_00235	0	PROKKA_00235	17.11240166	PROKKA_00235	12.64982459	PROKKA_00235	12.61437696	PROKKA_00235	0	PROKKA_00235	0	PROKKA_00235	0	PROKKA_00235	0	PROKKA_00235	0	PROKKA_00235	0	PROKKA_00235	0	PROKKA_00235	0	PROKKA_00235	0	PROKKA_00235	0	PROKKA_00235	0	PROKKA_00235	0	PROKKA_00235	0
PROKKA_00236	25.11136466	PROKKA_00236	30.50256632	PROKKA_00236	21.64192523	PROKKA_00236	2.72056648	PROKKA_00236	3.205389114	PROKKA_00236	0	PROKKA_00236	0	PROKKA_00236	3.213924715	PROKKA_00236	2.830209011	PROKKA_00236	3.446035734	PROKKA_00236	5.094755071	PROKKA_00236	2.032191373	PROKKA_00236	0	PROKKA_00236	0	PROKKA_00236	0	PROKKA_00236	0	PROKKA_00236	2.846243507	PROKKA_00236	0	PROKKA_00236	0	PROKKA_00236	0	PROKKA_00236	0	PROKKA_00236	0	PROKKA_00236	0	PROKKA_00236	0	PROKKA_00236	6.577926847
PROKKA_00237	9.297509368	PROKKA_00237	0	PROKKA_00237	4.263045025	PROKKA_00237	0	PROKKA_00237	0	PROKKA_00237	0	PROKKA_00237	0	PROKKA_00237	0	PROKKA_00237	2.020926635	PROKKA_00237	0.984264466	PROKKA_00237	0	PROKKA_00237	0	PROKKA_00237	0	PROKKA_00237	0	PROKKA_00237	0	PROKKA_00237	0	PROKKA_00237	4.064752312	PROKKA_00237	0	PROKKA_00237	0	PROKKA_00237	0	PROKKA_00237	0	PROKKA_00237	0	PROKKA_00237	0	PROKKA_00237	0	PROKKA_00237	0
PROKKA_00238	8.702258694	PROKKA_00238	0	PROKKA_00238	1.745674797	PROKKA_00238	0	PROKKA_00238	0	PROKKA_00238	0	PROKKA_00238	0	PROKKA_00238	0	PROKKA_00238	0	PROKKA_00238	0	PROKKA_00238	2.383519742	PROKKA_00238	2.376840589	PROKKA_00238	0	PROKKA_00238	0	PROKKA_00238	0	PROKKA_00238	0	PROKKA_00238	0	PROKKA_00238	0	PROKKA_00238	0	PROKKA_00238	0	PROKKA_00238	0	PROKKA_00238	0	PROKKA_00238	0	PROKKA_00238	0	PROKKA_00238	0
PROKKA_00239	0	PROKKA_00239	0	PROKKA_00239	0	PROKKA_00239	0	PROKKA_00239	0	PROKKA_00239	0	PROKKA_00239	0	PROKKA_00239	0	PROKKA_00239	0	PROKKA_00239	0	PROKKA_00239	0	PROKKA_00239	0	PROKKA_00239	0	PROKKA_00239	0	PROKKA_00239	0	PROKKA_00239	0	PROKKA_00239	0	PROKKA_00239	0	PROKKA_00239	0	PROKKA_00239	0	PROKKA_00239	0	PROKKA_00239	0	PROKKA_00239	0	PROKKA_00239	0	PROKKA_00239	145.2590241
PROKKA_00240	15.6412884	PROKKA_00240	0	PROKKA_00240	3.585880587	PROKKA_00240	0	PROKKA_00240	0	PROKKA_00240	0	PROKKA_00240	0	PROKKA_00240	3.860767394	PROKKA_00240	0	PROKKA_00240	0	PROKKA_00240	0	PROKKA_00240	0	PROKKA_00240	0	PROKKA_00240	0	PROKKA_00240	0	PROKKA_00240	0	PROKKA_00240	0	PROKKA_00240	0	PROKKA_00240	0	PROKKA_00240	0	PROKKA_00240	0	PROKKA_00240	0	PROKKA_00240	0	PROKKA_00240	0	PROKKA_00240	0
PROKKA_00241	5.704588803	PROKKA_00241	6.929316692	PROKKA_00241	0	PROKKA_00241	0	PROKKA_00241	0	PROKKA_00241	0	PROKKA_00241	0	PROKKA_00241	0	PROKKA_00241	0	PROKKA_00241	2.113671887	PROKKA_00241	0	PROKKA_00241	0	PROKKA_00241	0	PROKKA_00241	0	PROKKA_00241	0	PROKKA_00241	0	PROKKA_00241	0	PROKKA_00241	0	PROKKA_00241	0	PROKKA_00241	0	PROKKA_00241	0	PROKKA_00241	0	PROKKA_00241	0	PROKKA_00241	0	PROKKA_00241	0
PROKKA_00242	7.3075409	PROKKA_00242	2.662922792	PROKKA_00242	5.863576538	PROKKA_00242	0	PROKKA_00242	0	PROKKA_00242	2.905825743	PROKKA_00242	0.88972798	PROKKA_00242	1.26261344	PROKKA_00242	1.111867966	PROKKA_00242	0.541519969	PROKKA_00242	0	PROKKA_00242	0.798360997	PROKKA_00242	0	PROKKA_00242	0	PROKKA_00242	0	PROKKA_00242	0	PROKKA_00242	2.236334465	PROKKA_00242	0	PROKKA_00242	0	PROKKA_00242	0	PROKKA_00242	0	PROKKA_00242	0	PROKKA_00242	0	PROKKA_00242	0	PROKKA_00242	0
PROKKA_00244	20.91038397	PROKKA_00244	20.31973594	PROKKA_00244	10.06710508	PROKKA_00244	0	PROKKA_00244	7.206696199	PROKKA_00244	8.314962977	PROKKA_00244	0	PROKKA_00244	7.225886844	PROKKA_00244	6.363176451	PROKKA_00244	24.79277916	PROKKA_00244	22.90913877	PROKKA_00244	22.84494225	PROKKA_00244	0	PROKKA_00244	0	PROKKA_00244	0	PROKKA_00244	0	PROKKA_00244	25.59690762	PROKKA_00244	30.79756288	PROKKA_00244	0	PROKKA_00244	0	PROKKA_00244	0	PROKKA_00244	0	PROKKA_00244	0	PROKKA_00244	0	PROKKA_00244	14.78919368
PROKKA_00245	15.14908069	PROKKA_00245	10.51512151	PROKKA_00245	10.41911503	PROKKA_00245	0	PROKKA_00245	0	PROKKA_00245	0	PROKKA_00245	13.17480624	PROKKA_00245	0	PROKKA_00245	0	PROKKA_00245	1.603730765	PROKKA_00245	0	PROKKA_00245	2.364374658	PROKKA_00245	0	PROKKA_00245	0	PROKKA_00245	0	PROKKA_00245	0	PROKKA_00245	0	PROKKA_00245	0	PROKKA_00245	0	PROKKA_00245	0	PROKKA_00245	0	PROKKA_00245	0	PROKKA_00245	0	PROKKA_00245	0	PROKKA_00245	0
PROKKA_00246	11.47528972	PROKKA_00246	10.45420441	PROKKA_00246	17.26459022	PROKKA_00246	0	PROKKA_00246	0	PROKKA_00246	2.851950534	PROKKA_00246	6.985856449	PROKKA_00246	2.47840813	PROKKA_00246	4.365013899	PROKKA_00246	4.251839724	PROKKA_00246	3.143043726	PROKKA_00246	7.835590543	PROKKA_00246	0	PROKKA_00246	0	PROKKA_00246	0	PROKKA_00246	3.75493774	PROKKA_00246	4.389743802	PROKKA_00246	0	PROKKA_00246	0	PROKKA_00246	0	PROKKA_00246	0	PROKKA_00246	0	PROKKA_00246	0	PROKKA_00246	0	PROKKA_00246	5.072547999
PROKKA_00247	10.5352846	PROKKA_00247	9.597842104	PROKKA_00247	8.453520613	PROKKA_00247	0	PROKKA_00247	0	PROKKA_00247	0	PROKKA_00247	0	PROKKA_00247	0	PROKKA_00247	0	PROKKA_00247	3.903547769	PROKKA_00247	8.656738345	PROKKA_00247	2.877493412	PROKKA_00247	0	PROKKA_00247	0	PROKKA_00247	0	PROKKA_00247	6.894699608	PROKKA_00247	0	PROKKA_00247	0	PROKKA_00247	0	PROKKA_00247	0	PROKKA_00247	0	PROKKA_00247	0	PROKKA_00247	0	PROKKA_00247	0	PROKKA_00247	0
PROKKA_00248	12.7290027	PROKKA_00248	11.59636048	PROKKA_00248	15.32064259	PROKKA_00248	18.61732049	PROKKA_00248	5.483762009	PROKKA_00248	0	PROKKA_00248	0	PROKKA_00248	5.498364669	PROKKA_00248	4.841905961	PROKKA_00248	4.716367136	PROKKA_00248	3.486431545	PROKKA_00248	10.42998536	PROKKA_00248	0	PROKKA_00248	0	PROKKA_00248	0	PROKKA_00248	8.330353968	PROKKA_00248	9.738675373	PROKKA_00248	15.62310945	PROKKA_00248	0	PROKKA_00248	0	PROKKA_00248	102.3343055	PROKKA_00248	0	PROKKA_00248	0	PROKKA_00248	0	PROKKA_00248	22.50696191
PROKKA_00249	173.3342923	PROKKA_00249	172.266322	PROKKA_00249	214.9473383	PROKKA_00249	829.6923846	PROKKA_00249	706.0075833	PROKKA_00249	751.9195295	PROKKA_00249	364.5284268	PROKKA_00249	245.0380169	PROKKA_00249	695.2992607	PROKKA_00249	537.1466357	PROKKA_00249	431.5971523	PROKKA_00249	344.3101767	PROKKA_00249	0	PROKKA_00249	0	PROKKA_00249	0	PROKKA_00249	1773.737429	PROKKA_00249	1832.487013	PROKKA_00249	1663.272299	PROKKA_00249	968.4057692	PROKKA_00249	793.1195834	PROKKA_00249	0	PROKKA_00249	2005.572874	PROKKA_00249	0	PROKKA_00249	627.3716626	PROKKA_00249	0
PROKKA_00250	7.517587294	PROKKA_00250	3.043850306	PROKKA_00250	2.010705976	PROKKA_00250	14.66020398	PROKKA_00250	0	PROKKA_00250	4.982250296	PROKKA_00250	3.051007104	PROKKA_00250	0	PROKKA_00250	0	PROKKA_00250	5.570853035	PROKKA_00250	2.745389576	PROKKA_00250	2.737696382	PROKKA_00250	0	PROKKA_00250	0	PROKKA_00250	0	PROKKA_00250	6.559734975	PROKKA_00250	0	PROKKA_00250	6.151206653	PROKKA_00250	0	PROKKA_00250	0	PROKKA_00250	0	PROKKA_00250	0	PROKKA_00250	0	PROKKA_00250	0	PROKKA_00250	0
PROKKA_00251	5.245311881	PROKKA_00251	6.371436825	PROKKA_00251	8.417684718	PROKKA_00251	0	PROKKA_00251	0	PROKKA_00251	0	PROKKA_00251	0	PROKKA_00251	0	PROKKA_00251	7.980925911	PROKKA_00251	0	PROKKA_00251	0	PROKKA_00251	0	PROKKA_00251	0	PROKKA_00251	0	PROKKA_00251	0	PROKKA_00251	0	PROKKA_00251	0	PROKKA_00251	0	PROKKA_00251	0	PROKKA_00251	0	PROKKA_00251	0	PROKKA_00251	0	PROKKA_00251	0	PROKKA_00251	0	PROKKA_00251	0
PROKKA_00252	13.48924011	PROKKA_00252	2.52081047	PROKKA_00252	3.330392869	PROKKA_00252	0	PROKKA_00252	0	PROKKA_00252	2.063062806	PROKKA_00252	0	PROKKA_00252	0	PROKKA_00252	0	PROKKA_00252	0	PROKKA_00252	2.273635721	PROKKA_00252	2.267264487	PROKKA_00252	0	PROKKA_00252	0	PROKKA_00252	0	PROKKA_00252	0	PROKKA_00252	0	PROKKA_00252	0	PROKKA_00252	0	PROKKA_00252	0	PROKKA_00252	0	PROKKA_00252	0	PROKKA_00252	0	PROKKA_00252	0	PROKKA_00252	0
PROKKA_00253	14.24129457	PROKKA_00253	2.661351133	PROKKA_00253	6.153121644	PROKKA_00253	3.204489917	PROKKA_00253	1.887775427	PROKKA_00253	0	PROKKA_00253	1.333804293	PROKKA_00253	0	PROKKA_00253	3.333635222	PROKKA_00253	1.623601091	PROKKA_00253	0	PROKKA_00253	2.393669411	PROKKA_00253	0	PROKKA_00253	0	PROKKA_00253	0	PROKKA_00253	0	PROKKA_00253	0	PROKKA_00253	0	PROKKA_00253	0	PROKKA_00253	0	PROKKA_00253	0	PROKKA_00253	0	PROKKA_00253	0	PROKKA_00253	0	PROKKA_00253	0
PROKKA_00254	10.18379711	PROKKA_00254	2.748927525	PROKKA_00254	2.723828924	PROKKA_00254	9.929817708	PROKKA_00254	1.949895963	PROKKA_00254	0	PROKKA_00254	2.75539089	PROKKA_00254	1.955088323	PROKKA_00254	0	PROKKA_00254	3.354057023	PROKKA_00254	0	PROKKA_00254	1.236218635	PROKKA_00254	0	PROKKA_00254	0	PROKKA_00254	0	PROKKA_00254	5.924153363	PROKKA_00254	3.462842436	PROKKA_00254	8.332811856	PROKKA_00254	0	PROKKA_00254	0	PROKKA_00254	0	PROKKA_00254	0	PROKKA_00254	0	PROKKA_00254	0	PROKKA_00254	0
PROKKA_00255	4.459284231	PROKKA_00255	2.166662224	PROKKA_00255	2.146879895	PROKKA_00255	7.826528975	PROKKA_00255	6.147511546	PROKKA_00255	7.092893816	PROKKA_00255	2.171756549	PROKKA_00255	6.163881698	PROKKA_00255	1.356991457	PROKKA_00255	4.626327912	PROKKA_00255	0	PROKKA_00255	1.948736875	PROKKA_00255	0	PROKKA_00255	0	PROKKA_00255	0	PROKKA_00255	9.338652392	PROKKA_00255	16.3761536	PROKKA_00255	4.378529083	PROKKA_00255	0	PROKKA_00255	0	PROKKA_00255	14.34009453	PROKKA_00255	0	PROKKA_00255	0	PROKKA_00255	0	PROKKA_00255	3.153897999
PROKKA_00256	0	PROKKA_00256	0	PROKKA_00256	31.36707015	PROKKA_00256	0	PROKKA_00256	0	PROKKA_00256	0	PROKKA_00256	0	PROKKA_00256	0	PROKKA_00256	0	PROKKA_00256	0	PROKKA_00256	0	PROKKA_00256	0	PROKKA_00256	0	PROKKA_00256	0	PROKKA_00256	0	PROKKA_00256	0	PROKKA_00256	0	PROKKA_00256	0	PROKKA_00256	0	PROKKA_00256	0	PROKKA_00256	0	PROKKA_00256	0	PROKKA_00256	0	PROKKA_00256	0	PROKKA_00256	0
PROKKA_00262	109.5060323	PROKKA_00262	86.74961018	PROKKA_00262	64.94571055	PROKKA_00262	27.85434789	PROKKA_00262	8.204543442	PROKKA_00262	0	PROKKA_00262	5.796905242	PROKKA_00262	0	PROKKA_00262	7.244229003	PROKKA_00262	7.056403796	PROKKA_00262	15.6486983	PROKKA_00262	10.40323144	PROKKA_00262	0	PROKKA_00262	0	PROKKA_00262	0	PROKKA_00262	0	PROKKA_00262	0	PROKKA_00262	11.687276	PROKKA_00262	0	PROKKA_00262	0	PROKKA_00262	0	PROKKA_00262	0	PROKKA_00262	0	PROKKA_00262	0	PROKKA_00262	33.67384406
PROKKA_00263	20.40489017	PROKKA_00263	20.65470901	PROKKA_00263	16.37289985	PROKKA_00263	0	PROKKA_00263	5.860399498	PROKKA_00263	3.38081442	PROKKA_00263	0	PROKKA_00263	0	PROKKA_00263	0	PROKKA_00263	0	PROKKA_00263	1.862943874	PROKKA_00263	7.43089396	PROKKA_00263	0	PROKKA_00263	0	PROKKA_00263	0	PROKKA_00263	0	PROKKA_00263	0	PROKKA_00263	0	PROKKA_00263	0	PROKKA_00263	0	PROKKA_00263	0	PROKKA_00263	0	PROKKA_00263	0	PROKKA_00263	0	PROKKA_00263	12.02639612
PROKKA_00264	5.30527418	PROKKA_00264	8.592363376	PROKKA_00264	4.256956154	PROKKA_00264	0	PROKKA_00264	1.523704655	PROKKA_00264	0	PROKKA_00264	0	PROKKA_00264	0	PROKKA_00264	0	PROKKA_00264	9.17334739	PROKKA_00264	4.843656568	PROKKA_00264	7.728133701	PROKKA_00264	0	PROKKA_00264	0	PROKKA_00264	0	PROKKA_00264	0	PROKKA_00264	0	PROKKA_00264	0	PROKKA_00264	0	PROKKA_00264	0	PROKKA_00264	0	PROKKA_00264	0	PROKKA_00264	0	PROKKA_00264	0	PROKKA_00264	0
PROKKA_00265	3.321727552	PROKKA_00265	4.034874899	PROKKA_00265	0	PROKKA_00265	0	PROKKA_00265	0	PROKKA_00265	2.201461377	PROKKA_00265	0	PROKKA_00265	1.913118657	PROKKA_00265	0	PROKKA_00265	1.641027925	PROKKA_00265	3.639240558	PROKKA_00265	2.41936173	PROKKA_00265	0	PROKKA_00265	0	PROKKA_00265	0	PROKKA_00265	0	PROKKA_00265	0	PROKKA_00265	0	PROKKA_00265	0	PROKKA_00265	0	PROKKA_00265	0	PROKKA_00265	0	PROKKA_00265	0	PROKKA_00265	0	PROKKA_00265	0
PROKKA_00266	2.34598368	PROKKA_00266	2.849646913	PROKKA_00266	2.509892188	PROKKA_00266	0	PROKKA_00266	4.042678435	PROKKA_00266	0	PROKKA_00266	0	PROKKA_00266	0	PROKKA_00266	1.189832137	PROKKA_00266	5.2154221	PROKKA_00266	0	PROKKA_00266	1.708684125	PROKKA_00266	0	PROKKA_00266	0	PROKKA_00266	0	PROKKA_00266	0	PROKKA_00266	2.393146217	PROKKA_00266	0	PROKKA_00266	0	PROKKA_00266	0	PROKKA_00266	0	PROKKA_00266	0	PROKKA_00266	0	PROKKA_00266	0	PROKKA_00266	2.765388962
PROKKA_00267	9.840194447	PROKKA_00267	7.171681534	PROKKA_00267	11.05409162	PROKKA_00267	5.756870607	PROKKA_00267	3.391391188	PROKKA_00267	3.912929224	PROKKA_00267	4.792362547	PROKKA_00267	6.800844184	PROKKA_00267	2.994440163	PROKKA_00267	7.292004064	PROKKA_00267	2.156157251	PROKKA_00267	6.450345654	PROKKA_00267	0	PROKKA_00267	0	PROKKA_00267	0	PROKKA_00267	5.15184448	PROKKA_00267	0	PROKKA_00267	4.830997009	PROKKA_00267	0	PROKKA_00267	0	PROKKA_00267	0	PROKKA_00267	0	PROKKA_00267	0	PROKKA_00267	0	PROKKA_00267	0
PROKKA_00268	4.977187853	PROKKA_00268	3.454713596	PROKKA_00268	1.426321225	PROKKA_00268	1.039941212	PROKKA_00268	3.063163741	PROKKA_00268	1.413690401	PROKKA_00268	1.731418214	PROKKA_00268	3.071320611	PROKKA_00268	3.786482901	PROKKA_00268	5.269012322	PROKKA_00268	4.284453535	PROKKA_00268	4.272447542	PROKKA_00268	0	PROKKA_00268	0	PROKKA_00268	0	PROKKA_00268	3.722588716	PROKKA_00268	0	PROKKA_00268	2.618064514	PROKKA_00268	3.641416099	PROKKA_00268	0	PROKKA_00268	0	PROKKA_00268	0	PROKKA_00268	0	PROKKA_00268	0	PROKKA_00268	0
PROKKA_00269	7.790962173	PROKKA_00269	1.051513013	PROKKA_00269	5.556865907	PROKKA_00269	2.532219673	PROKKA_00269	1.49173884	PROKKA_00269	3.442285587	PROKKA_00269	3.161956091	PROKKA_00269	2.991422356	PROKKA_00269	3.951407357	PROKKA_00269	2.565971328	PROKKA_00269	2.845224871	PROKKA_00269	2.837251916	PROKKA_00269	0	PROKKA_00269	0	PROKKA_00269	0	PROKKA_00269	0	PROKKA_00269	0	PROKKA_00269	4.249928998	PROKKA_00269	0	PROKKA_00269	0	PROKKA_00269	0	PROKKA_00269	0	PROKKA_00269	0	PROKKA_00269	0	PROKKA_00269	3.06126608
PROKKA_00270	2.036013829	PROKKA_00270	0	PROKKA_00270	1.63369909	PROKKA_00270	5.955709632	PROKKA_00270	0	PROKKA_00270	0	PROKKA_00270	0	PROKKA_00270	0	PROKKA_00270	0	PROKKA_00270	0	PROKKA_00270	2.230629692	PROKKA_00270	2.224378971	PROKKA_00270	0	PROKKA_00270	0	PROKKA_00270	0	PROKKA_00270	0	PROKKA_00270	0	PROKKA_00270	0	PROKKA_00270	0	PROKKA_00270	0	PROKKA_00270	0	PROKKA_00270	0	PROKKA_00270	0	PROKKA_00270	0	PROKKA_00270	14.40002388
PROKKA_00271	9.605408816	PROKKA_00271	1.4584513	PROKKA_00271	3.853693776	PROKKA_00271	0	PROKKA_00271	0	PROKKA_00271	2.387229558	PROKKA_00271	1.461880457	PROKKA_00271	0	PROKKA_00271	0	PROKKA_00271	0	PROKKA_00271	1.31544478	PROKKA_00271	0	PROKKA_00271	0	PROKKA_00271	0	PROKKA_00271	0	PROKKA_00271	0	PROKKA_00271	0	PROKKA_00271	0	PROKKA_00271	0	PROKKA_00271	0	PROKKA_00271	0	PROKKA_00271	0	PROKKA_00271	0	PROKKA_00271	0	PROKKA_00271	8.491968126
PROKKA_00272	3.973985382	PROKKA_00272	0	PROKKA_00272	3.188728981	PROKKA_00272	0	PROKKA_00272	0	PROKKA_00272	3.950613888	PROKKA_00272	0	PROKKA_00272	0	PROKKA_00272	3.023279037	PROKKA_00272	0	PROKKA_00272	0	PROKKA_00272	0	PROKKA_00272	0	PROKKA_00272	0	PROKKA_00272	0	PROKKA_00272	0	PROKKA_00272	0	PROKKA_00272	0	PROKKA_00272	0	PROKKA_00272	0	PROKKA_00272	0	PROKKA_00272	0	PROKKA_00272	0	PROKKA_00272	0	PROKKA_00272	0
PROKKA_00273	8.266419929	PROKKA_00273	5.020575853	PROKKA_00273	8.291227277	PROKKA_00273	0	PROKKA_00273	0	PROKKA_00273	4.108902051	PROKKA_00273	0	PROKKA_00273	0	PROKKA_00273	3.144411929	PROKKA_00273	0	PROKKA_00273	2.264144952	PROKKA_00273	0	PROKKA_00273	0	PROKKA_00273	0	PROKKA_00273	0	PROKKA_00273	0	PROKKA_00273	0	PROKKA_00273	0	PROKKA_00273	0	PROKKA_00273	0	PROKKA_00273	0	PROKKA_00273	0	PROKKA_00273	0	PROKKA_00273	0	PROKKA_00273	0
PROKKA_00274	0	PROKKA_00274	0	PROKKA_00274	3.390060321	PROKKA_00274	0	PROKKA_00274	0	PROKKA_00274	0	PROKKA_00274	0	PROKKA_00274	0	PROKKA_00274	0	PROKKA_00274	0	PROKKA_00274	0	PROKKA_00274	0	PROKKA_00274	0	PROKKA_00274	0	PROKKA_00274	0	PROKKA_00274	0	PROKKA_00274	0	PROKKA_00274	0	PROKKA_00274	0	PROKKA_00274	0	PROKKA_00274	0	PROKKA_00274	0	PROKKA_00274	0	PROKKA_00274	0	PROKKA_00274	0
PROKKA_00275	0	PROKKA_00275	0	PROKKA_00275	0	PROKKA_00275	0	PROKKA_00275	0	PROKKA_00275	0	PROKKA_00275	0	PROKKA_00275	0	PROKKA_00275	0	PROKKA_00275	0	PROKKA_00275	0	PROKKA_00275	0	PROKKA_00275	0	PROKKA_00275	0	PROKKA_00275	0	PROKKA_00275	0	PROKKA_00275	0	PROKKA_00275	0	PROKKA_00275	0	PROKKA_00275	0	PROKKA_00275	0	PROKKA_00275	0	PROKKA_00275	0	PROKKA_00275	0	PROKKA_00275	0
PROKKA_00276	6.168918899	PROKKA_00276	0	PROKKA_00276	1.649981784	PROKKA_00276	0	PROKKA_00276	0	PROKKA_00276	0	PROKKA_00276	0	PROKKA_00276	0	PROKKA_00276	0	PROKKA_00276	0	PROKKA_00276	4.505723705	PROKKA_00276	0	PROKKA_00276	0	PROKKA_00276	0	PROKKA_00276	0	PROKKA_00276	0	PROKKA_00276	0	PROKKA_00276	0	PROKKA_00276	0	PROKKA_00276	0	PROKKA_00276	0	PROKKA_00276	0	PROKKA_00276	0	PROKKA_00276	0	PROKKA_00276	7.271772764
PROKKA_00277	8.23069623	PROKKA_00277	3.999103371	PROKKA_00277	2.641726839	PROKKA_00277	0	PROKKA_00277	0	PROKKA_00277	0	PROKKA_00277	10.02126547	PROKKA_00277	0	PROKKA_00277	2.504658571	PROKKA_00277	7.319156631	PROKKA_00277	1.80348828	PROKKA_00277	1.798434504	PROKKA_00277	0	PROKKA_00277	0	PROKKA_00277	0	PROKKA_00277	0	PROKKA_00277	0	PROKKA_00277	0	PROKKA_00277	0	PROKKA_00277	0	PROKKA_00277	0	PROKKA_00277	0	PROKKA_00277	0	PROKKA_00277	0	PROKKA_00277	11.64257537
PROKKA_00278	20.20305965	PROKKA_00278	13.38572124	PROKKA_00278	7.368614035	PROKKA_00278	5.372510255	PROKKA_00278	6.32992651	PROKKA_00278	3.651680543	PROKKA_00278	17.88959224	PROKKA_00278	15.86695603	PROKKA_00278	16.76708919	PROKKA_00278	16.33235942	PROKKA_00278	30.18300497	PROKKA_00278	16.05249358	PROKKA_00278	0	PROKKA_00278	0	PROKKA_00278	0	PROKKA_00278	0	PROKKA_00278	11.24138854	PROKKA_00278	9.016906144	PROKKA_00278	0	PROKKA_00278	0	PROKKA_00278	29.53121563	PROKKA_00278	0	PROKKA_00278	0	PROKKA_00278	0	PROKKA_00278	0
PROKKA_00279	31.51532588	PROKKA_00279	0	PROKKA_00279	12.64396108	PROKKA_00279	0	PROKKA_00279	27.15413782	PROKKA_00279	0	PROKKA_00279	19.18570667	PROKKA_00279	0	PROKKA_00279	47.95167315	PROKKA_00279	23.35420155	PROKKA_00279	17.26388609	PROKKA_00279	17.21550884	PROKKA_00279	0	PROKKA_00279	0	PROKKA_00279	0	PROKKA_00279	0	PROKKA_00279	48.22334244	PROKKA_00279	0	PROKKA_00279	0	PROKKA_00279	0	PROKKA_00279	0	PROKKA_00279	0	PROKKA_00279	0	PROKKA_00279	0	PROKKA_00279	0
PROKKA_00280	8.502037573	PROKKA_00280	0	PROKKA_00280	1.364408321	PROKKA_00280	0	PROKKA_00280	2.930199749	PROKKA_00280	0	PROKKA_00280	0	PROKKA_00280	0	PROKKA_00280	0	PROKKA_00280	0	PROKKA_00280	0	PROKKA_00280	0	PROKKA_00280	0	PROKKA_00280	0	PROKKA_00280	0	PROKKA_00280	4.451250997	PROKKA_00280	0	PROKKA_00280	0	PROKKA_00280	0	PROKKA_00280	0	PROKKA_00280	0	PROKKA_00280	0	PROKKA_00280	0	PROKKA_00280	0	PROKKA_00280	0
PROKKA_00281	3.234922884	PROKKA_00281	1.30981133	PROKKA_00281	3.460939539	PROKKA_00281	0	PROKKA_00281	0	PROKKA_00281	0	PROKKA_00281	1.312891	PROKKA_00281	0	PROKKA_00281	3.281365716	PROKKA_00281	1.598143949	PROKKA_00281	0	PROKKA_00281	3.534207052	PROKKA_00281	0	PROKKA_00281	0	PROKKA_00281	0	PROKKA_00281	0	PROKKA_00281	0	PROKKA_00281	0	PROKKA_00281	0	PROKKA_00281	0	PROKKA_00281	17.33802166	PROKKA_00281	0	PROKKA_00281	0	PROKKA_00281	0	PROKKA_00281	3.813249048
PROKKA_00283	10.25881766	PROKKA_00283	9.34597553	PROKKA_00283	15.77739304	PROKKA_00283	20.00593457	PROKKA_00283	13.25875622	PROKKA_00283	15.29772645	PROKKA_00283	6.245300057	PROKKA_00283	2.954236187	PROKKA_00283	14.30838816	PROKKA_00283	8.235740213	PROKKA_00283	4.683093454	PROKKA_00283	10.27393484	PROKKA_00283	65.37985061	PROKKA_00283	0	PROKKA_00283	0	PROKKA_00283	17.90338373	PROKKA_00283	7.848792031	PROKKA_00283	20.98549209	PROKKA_00283	17.5129929	PROKKA_00283	0	PROKKA_00283	41.23767612	PROKKA_00283	0	PROKKA_00283	0	PROKKA_00283	0	PROKKA_00283	9.069635065
PROKKA_00284	14.62079752	PROKKA_00284	0	PROKKA_00284	0	PROKKA_00284	0	PROKKA_00284	0	PROKKA_00284	0	PROKKA_00284	0	PROKKA_00284	0	PROKKA_00284	7.415351997	PROKKA_00284	0	PROKKA_00284	0	PROKKA_00284	5.324488153	PROKKA_00284	0	PROKKA_00284	0	PROKKA_00284	0	PROKKA_00284	0	PROKKA_00284	0	PROKKA_00284	0	PROKKA_00284	0	PROKKA_00284	0	PROKKA_00284	0	PROKKA_00284	0	PROKKA_00284	0	PROKKA_00284	0	PROKKA_00284	0
PROKKA_00285	4.01913915	PROKKA_00285	4.882014982	PROKKA_00285	3.2249604	PROKKA_00285	11.75671079	PROKKA_00285	0	PROKKA_00285	0	PROKKA_00285	4.893493731	PROKKA_00285	6.9443595	PROKKA_00285	6.115261115	PROKKA_00285	2.978353647	PROKKA_00285	8.806630873	PROKKA_00285	8.781952731	PROKKA_00285	0	PROKKA_00285	0	PROKKA_00285	0	PROKKA_00285	0	PROKKA_00285	0	PROKKA_00285	0	PROKKA_00285	0	PROKKA_00285	0	PROKKA_00285	0	PROKKA_00285	0	PROKKA_00285	0	PROKKA_00285	0	PROKKA_00285	0
PROKKA_00286	0	PROKKA_00286	0	PROKKA_00286	11.0850644	PROKKA_00286	0	PROKKA_00286	0	PROKKA_00286	0	PROKKA_00286	0	PROKKA_00286	0	PROKKA_00286	0	PROKKA_00286	5.118705022	PROKKA_00286	7.567695281	PROKKA_00286	15.09297783	PROKKA_00286	0	PROKKA_00286	0	PROKKA_00286	0	PROKKA_00286	0	PROKKA_00286	0	PROKKA_00286	0	PROKKA_00286	141.501547	PROKKA_00286	0	PROKKA_00286	111.0641111	PROKKA_00286	0	PROKKA_00286	0	PROKKA_00286	0	PROKKA_00286	0
PROKKA_00287	0	PROKKA_00287	0	PROKKA_00287	0	PROKKA_00287	0	PROKKA_00287	0	PROKKA_00287	0	PROKKA_00287	0	PROKKA_00287	0	PROKKA_00287	0	PROKKA_00287	132.2760015	PROKKA_00287	0	PROKKA_00287	0	PROKKA_00287	0	PROKKA_00287	0	PROKKA_00287	0	PROKKA_00287	0	PROKKA_00287	0	PROKKA_00287	0	PROKKA_00287	0	PROKKA_00287	0	PROKKA_00287	0	PROKKA_00287	0	PROKKA_00287	0	PROKKA_00287	0	PROKKA_00287	0
PROKKA_00288	0	PROKKA_00288	0	PROKKA_00288	0	PROKKA_00288	222.2657096	PROKKA_00288	0	PROKKA_00288	0	PROKKA_00288	0	PROKKA_00288	0	PROKKA_00288	0	PROKKA_00288	56.30706571	PROKKA_00288	0	PROKKA_00288	0	PROKKA_00288	0	PROKKA_00288	0	PROKKA_00288	0	PROKKA_00288	0	PROKKA_00288	0	PROKKA_00288	0	PROKKA_00288	0	PROKKA_00288	0	PROKKA_00288	0	PROKKA_00288	0	PROKKA_00288	0	PROKKA_00288	0	PROKKA_00288	0
PROKKA_00289	2.296653441	PROKKA_00289	2.789725881	PROKKA_00289	3.685673037	PROKKA_00289	0	PROKKA_00289	0	PROKKA_00289	4.566293082	PROKKA_00289	2.796285173	PROKKA_00289	3.968209744	PROKKA_00289	0	PROKKA_00289	6.807672882	PROKKA_00289	7.548548958	PROKKA_00289	5.018264161	PROKKA_00289	0	PROKKA_00289	0	PROKKA_00289	0	PROKKA_00289	0	PROKKA_00289	0	PROKKA_00289	0	PROKKA_00289	0	PROKKA_00289	0	PROKKA_00289	0	PROKKA_00289	0	PROKKA_00289	0	PROKKA_00289	0	PROKKA_00289	0
PROKKA_00290	6.902771936	PROKKA_00290	5.589826535	PROKKA_00290	5.538789604	PROKKA_00290	0	PROKKA_00290	0	PROKKA_00290	2.287391963	PROKKA_00290	0	PROKKA_00290	0	PROKKA_00290	3.500936496	PROKKA_00290	4.262707179	PROKKA_00290	5.041723461	PROKKA_00290	7.541393143	PROKKA_00290	0	PROKKA_00290	0	PROKKA_00290	0	PROKKA_00290	0	PROKKA_00290	0	PROKKA_00290	0	PROKKA_00290	0	PROKKA_00290	57.90541003	PROKKA_00290	0	PROKKA_00290	0	PROKKA_00290	0	PROKKA_00290	0	PROKKA_00290	0
PROKKA_00291	23.68802768	PROKKA_00291	0	PROKKA_00291	4.751822988	PROKKA_00291	0	PROKKA_00291	10.20500265	PROKKA_00291	0	PROKKA_00291	7.210326056	PROKKA_00291	0	PROKKA_00291	9.010541136	PROKKA_00291	0	PROKKA_00291	6.488072076	PROKKA_00291	6.469891052	PROKKA_00291	0	PROKKA_00291	0	PROKKA_00291	0	PROKKA_00291	0	PROKKA_00291	0	PROKKA_00291	0	PROKKA_00291	0	PROKKA_00291	0	PROKKA_00291	0	PROKKA_00291	0	PROKKA_00291	0	PROKKA_00291	0	PROKKA_00291	0
PROKKA_00292	3.593313775	PROKKA_00292	6.547152646	PROKKA_00292	2.883277785	PROKKA_00292	0	PROKKA_00292	6.192119848	PROKKA_00292	0	PROKKA_00292	0	PROKKA_00292	3.104304394	PROKKA_00292	5.467352878	PROKKA_00292	1.331399435	PROKKA_00292	1.968393407	PROKKA_00292	0	PROKKA_00292	0	PROKKA_00292	0	PROKKA_00292	0	PROKKA_00292	4.703208314	PROKKA_00292	0	PROKKA_00292	4.410301085	PROKKA_00292	0	PROKKA_00292	0	PROKKA_00292	0	PROKKA_00292	0	PROKKA_00292	0	PROKKA_00292	0	PROKKA_00292	0
PROKKA_00293	3.686961368	PROKKA_00293	4.478521385	PROKKA_00293	2.218815516	PROKKA_00293	0	PROKKA_00293	1.588374137	PROKKA_00293	0	PROKKA_00293	1.122262857	PROKKA_00293	1.592603804	PROKKA_00293	0	PROKKA_00293	2.0491468	PROKKA_00293	1.009846468	PROKKA_00293	1.007016653	PROKKA_00293	0	PROKKA_00293	0	PROKKA_00293	0	PROKKA_00293	2.412890781	PROKKA_00293	0	PROKKA_00293	0	PROKKA_00293	0	PROKKA_00293	0	PROKKA_00293	0	PROKKA_00293	0	PROKKA_00293	0	PROKKA_00293	0	PROKKA_00293	0
PROKKA_00294	6.2583267	PROKKA_00294	0	PROKKA_00294	5.021686243	PROKKA_00294	3.661348079	PROKKA_00294	6.470736163	PROKKA_00294	9.954433145	PROKKA_00294	10.66773602	PROKKA_00294	8.650622703	PROKKA_00294	15.23562155	PROKKA_00294	7.420299504	PROKKA_00294	5.485231646	PROKKA_00294	1.367465201	PROKKA_00294	0	PROKKA_00294	0	PROKKA_00294	0	PROKKA_00294	19.65932241	PROKKA_00294	3.830484669	PROKKA_00294	0	PROKKA_00294	12.8204284	PROKKA_00294	0	PROKKA_00294	0	PROKKA_00294	0	PROKKA_00294	0	PROKKA_00294	0	PROKKA_00294	8.852597428
PROKKA_00295	4.089967844	PROKKA_00295	3.312033339	PROKKA_00295	3.281793399	PROKKA_00295	7.975931706	PROKKA_00295	4.698647294	PROKKA_00295	2.710609495	PROKKA_00295	1.659910349	PROKKA_00295	2.355579639	PROKKA_00295	2.074343152	PROKKA_00295	3.030840732	PROKKA_00295	0	PROKKA_00295	0	PROKKA_00295	0	PROKKA_00295	0	PROKKA_00295	0	PROKKA_00295	3.568845171	PROKKA_00295	0	PROKKA_00295	6.693168015	PROKKA_00295	0	PROKKA_00295	0	PROKKA_00295	0	PROKKA_00295	0	PROKKA_00295	0	PROKKA_00295	0	PROKKA_00295	0
PROKKA_00296	10.23995771	PROKKA_00296	4.146130561	PROKKA_00296	6.390650066	PROKKA_00296	36.61011821	PROKKA_00296	21.56713964	PROKKA_00296	22.62163393	PROKKA_00296	8.31175815	PROKKA_00296	15.72696042	PROKKA_00296	20.77393952	PROKKA_00296	2.529415236	PROKKA_00296	3.739587193	PROKKA_00296	3.729108036	PROKKA_00296	0	PROKKA_00296	0	PROKKA_00296	0	PROKKA_00296	23.82729321	PROKKA_00296	0	PROKKA_00296	5.58584322	PROKKA_00296	0	PROKKA_00296	0	PROKKA_00296	0	PROKKA_00296	0	PROKKA_00296	0	PROKKA_00296	0	PROKKA_00296	12.0706151
PROKKA_00297	0	PROKKA_00297	4.165270921	PROKKA_00297	6.878734408	PROKKA_00297	5.015335445	PROKKA_00297	5.909100827	PROKKA_00297	6.8178196	PROKKA_00297	2.087532219	PROKKA_00297	2.962418059	PROKKA_00297	7.826190433	PROKKA_00297	2.541092128	PROKKA_00297	0	PROKKA_00297	0	PROKKA_00297	0	PROKKA_00297	0	PROKKA_00297	0	PROKKA_00297	0	PROKKA_00297	0	PROKKA_00297	0	PROKKA_00297	52.68448744	PROKKA_00297	0	PROKKA_00297	0	PROKKA_00297	0	PROKKA_00297	0	PROKKA_00297	0	PROKKA_00297	0
PROKKA_00298	4.182076793	PROKKA_00298	10.15986797	PROKKA_00298	3.355701692	PROKKA_00298	0	PROKKA_00298	0	PROKKA_00298	0	PROKKA_00298	10.18375618	PROKKA_00298	0	PROKKA_00298	0	PROKKA_00298	18.59458437	PROKKA_00298	4.581827753	PROKKA_00298	4.568988451	PROKKA_00298	0	PROKKA_00298	0	PROKKA_00298	0	PROKKA_00298	0	PROKKA_00298	0	PROKKA_00298	0	PROKKA_00298	0	PROKKA_00298	0	PROKKA_00298	0	PROKKA_00298	0	PROKKA_00298	0	PROKKA_00298	0	PROKKA_00298	0
PROKKA_00299	1.861498563	PROKKA_00299	6.783440584	PROKKA_00299	1.493667904	PROKKA_00299	0	PROKKA_00299	6.415594588	PROKKA_00299	3.701101725	PROKKA_00299	0	PROKKA_00299	3.216339308	PROKKA_00299	0	PROKKA_00299	5.517799537	PROKKA_00299	0	PROKKA_00299	0	PROKKA_00299	0	PROKKA_00299	0	PROKKA_00299	0	PROKKA_00299	0	PROKKA_00299	0	PROKKA_00299	0	PROKKA_00299	0	PROKKA_00299	0	PROKKA_00299	0	PROKKA_00299	0	PROKKA_00299	0	PROKKA_00299	0	PROKKA_00299	0
PROKKA_00300	6.685315378	PROKKA_00300	2.030149282	PROKKA_00300	5.811327483	PROKKA_00300	1.629646642	PROKKA_00300	5.760180803	PROKKA_00300	3.32299911	PROKKA_00300	2.713230178	PROKKA_00300	4.812932946	PROKKA_00300	4.238309047	PROKKA_00300	4.541262022	PROKKA_00300	3.662171339	PROKKA_00300	3.043257599	PROKKA_00300	0	PROKKA_00300	0	PROKKA_00300	0	PROKKA_00300	0	PROKKA_00300	1.704928443	PROKKA_00300	5.470206707	PROKKA_00300	17.11891437	PROKKA_00300	0	PROKKA_00300	0	PROKKA_00300	0	PROKKA_00300	0	PROKKA_00300	0	PROKKA_00300	5.910366356
PROKKA_00301	14.79261975	PROKKA_00301	0	PROKKA_00301	5.934804834	PROKKA_00301	0	PROKKA_00301	0	PROKKA_00301	14.70562255	PROKKA_00301	0	PROKKA_00301	0	PROKKA_00301	0	PROKKA_00301	0	PROKKA_00301	16.2065976	PROKKA_00301	8.080591552	PROKKA_00301	0	PROKKA_00301	0	PROKKA_00301	0	PROKKA_00301	0	PROKKA_00301	22.63500529	PROKKA_00301	0	PROKKA_00301	227.2744754	PROKKA_00301	0	PROKKA_00301	0	PROKKA_00301	0	PROKKA_00301	0	PROKKA_00301	0	PROKKA_00301	26.15577491
PROKKA_00302	100.3699153	PROKKA_00302	121.9185034	PROKKA_00302	117.1445798	PROKKA_00302	17.79395163	PROKKA_00302	0	PROKKA_00302	30.23625078	PROKKA_00302	11.10956019	PROKKA_00302	10.51038843	PROKKA_00302	23.13884012	PROKKA_00302	18.0311251	PROKKA_00302	23.32568536	PROKKA_00302	23.26032159	PROKKA_00302	0	PROKKA_00302	0	PROKKA_00302	0	PROKKA_00302	7.961936073	PROKKA_00302	9.307973112	PROKKA_00302	0	PROKKA_00302	0	PROKKA_00302	76.54317788	PROKKA_00302	0	PROKKA_00302	0	PROKKA_00302	0	PROKKA_00302	0	PROKKA_00302	10.75578496
PROKKA_00303	6.661329858	PROKKA_00303	1.348577019	PROKKA_00303	1.781685431	PROKKA_00303	0	PROKKA_00303	3.826342982	PROKKA_00303	0	PROKKA_00303	0	PROKKA_00303	3.836532116	PROKKA_00303	1.689241151	PROKKA_00303	2.468164865	PROKKA_00303	0	PROKKA_00303	1.21293561	PROKKA_00303	0	PROKKA_00303	0	PROKKA_00303	0	PROKKA_00303	0	PROKKA_00303	0	PROKKA_00303	2.725290372	PROKKA_00303	0	PROKKA_00303	0	PROKKA_00303	0	PROKKA_00303	0	PROKKA_00303	0	PROKKA_00303	0	PROKKA_00303	0
PROKKA_00304	35.50704179	PROKKA_00304	86.26021817	PROKKA_00304	56.98175625	PROKKA_00304	103.8645356	PROKKA_00304	61.18693552	PROKKA_00304	70.59644107	PROKKA_00304	172.9260719	PROKKA_00304	0	PROKKA_00304	216.1008354	PROKKA_00304	473.6202013	PROKKA_00304	389.0104308	PROKKA_00304	232.7522021	PROKKA_00304	0	PROKKA_00304	0	PROKKA_00304	0	PROKKA_00304	0	PROKKA_00304	108.6625753	PROKKA_00304	0	PROKKA_00304	363.6878583	PROKKA_00304	893.5757256	PROKKA_00304	0	PROKKA_00304	0	PROKKA_00304	0	PROKKA_00304	0	PROKKA_00304	0
PROKKA_00305	39.42340504	PROKKA_00305	38.30982643	PROKKA_00305	18.98002264	PROKKA_00305	11.53206082	PROKKA_00305	33.96787257	PROKKA_00305	15.67662047	PROKKA_00305	23.99993857	PROKKA_00305	27.24666025	PROKKA_00305	23.99363713	PROKKA_00305	20.45009801	PROKKA_00305	17.27670344	PROKKA_00305	25.8424354	PROKKA_00305	0	PROKKA_00305	0	PROKKA_00305	0	PROKKA_00305	10.32008324	PROKKA_00305	24.12957262	PROKKA_00305	48.38683647	PROKKA_00305	121.1405937	PROKKA_00305	0	PROKKA_00305	0	PROKKA_00305	0	PROKKA_00305	0	PROKKA_00305	0	PROKKA_00305	0
PROKKA_00306	30.19255191	PROKKA_00306	20.95693847	PROKKA_00306	27.68745975	PROKKA_00306	12.61695557	PROKKA_00306	7.432689541	PROKKA_00306	8.575710234	PROKKA_00306	0	PROKKA_00306	7.452481982	PROKKA_00306	13.12543605	PROKKA_00306	3.196281369	PROKKA_00306	23.62754186	PROKKA_00306	28.27359866	PROKKA_00306	0	PROKKA_00306	0	PROKKA_00306	0	PROKKA_00306	11.29095951	PROKKA_00306	0	PROKKA_00306	10.58777916	PROKKA_00306	0	PROKKA_00306	0	PROKKA_00306	0	PROKKA_00306	0	PROKKA_00306	0	PROKKA_00306	0	PROKKA_00306	0
PROKKA_00307	13.38266694	PROKKA_00307	4.063953627	PROKKA_00307	8.053696822	PROKKA_00307	0	PROKKA_00307	5.765366093	PROKKA_00307	3.32599046	PROKKA_00307	2.036754462	PROKKA_00307	0	PROKKA_00307	0	PROKKA_00307	7.437845532	PROKKA_00307	0	PROKKA_00307	1.827598276	PROKKA_00307	0	PROKKA_00307	0	PROKKA_00307	0	PROKKA_00307	8.758137249	PROKKA_00307	10.23877927	PROKKA_00307	0	PROKKA_00307	17.13432474	PROKKA_00307	0	PROKKA_00307	0	PROKKA_00307	0	PROKKA_00307	0	PROKKA_00307	0	PROKKA_00307	5.915686843
PROKKA_00308	22.26598029	PROKKA_00308	54.09260306	PROKKA_00308	17.86624001	PROKKA_00308	0	PROKKA_00308	0	PROKKA_00308	0	PROKKA_00308	0	PROKKA_00308	0	PROKKA_00308	0	PROKKA_00308	33.00008341	PROKKA_00308	0	PROKKA_00308	0	PROKKA_00308	0	PROKKA_00308	0	PROKKA_00308	0	PROKKA_00308	0	PROKKA_00308	0	PROKKA_00308	0	PROKKA_00308	0	PROKKA_00308	0	PROKKA_00308	0	PROKKA_00308	0	PROKKA_00308	0	PROKKA_00308	0	PROKKA_00308	78.7398011
PROKKA_00309	7.914940936	PROKKA_00309	1.922842618	PROKKA_00309	8.891336723	PROKKA_00309	0	PROKKA_00309	2.727858792	PROKKA_00309	3.14735688	PROKKA_00309	1.927363667	PROKKA_00309	0	PROKKA_00309	2.408572021	PROKKA_00309	3.519185426	PROKKA_00309	3.468601639	PROKKA_00309	0	PROKKA_00309	0	PROKKA_00309	0	PROKKA_00309	0	PROKKA_00309	0	PROKKA_00309	0	PROKKA_00309	3.885802887	PROKKA_00309	0	PROKKA_00309	0	PROKKA_00309	0	PROKKA_00309	0	PROKKA_00309	0	PROKKA_00309	0	PROKKA_00309	0
PROKKA_00310	1.019684681	PROKKA_00310	0	PROKKA_00310	0.818195786	PROKKA_00310	0	PROKKA_00310	7.028620541	PROKKA_00310	2.027375581	PROKKA_00310	1.241514764	PROKKA_00310	5.285502743	PROKKA_00310	7.757429944	PROKKA_00310	3.022519475	PROKKA_00310	1.117152984	PROKKA_00310	1.114022473	PROKKA_00310	0	PROKKA_00310	0	PROKKA_00310	0	PROKKA_00310	0	PROKKA_00310	3.120551806	PROKKA_00310	2.503046901	PROKKA_00310	0	PROKKA_00310	0	PROKKA_00310	0	PROKKA_00310	173.0418988	PROKKA_00310	0	PROKKA_00310	0	PROKKA_00310	0
PROKKA_00311	7.049526752	PROKKA_00311	1.712600332	PROKKA_00311	2.262618313	PROKKA_00311	0	PROKKA_00311	0	PROKKA_00311	0	PROKKA_00311	0	PROKKA_00311	0	PROKKA_00311	2.145220417	PROKKA_00311	2.089600079	PROKKA_00311	1.544673564	PROKKA_00311	0	PROKKA_00311	0	PROKKA_00311	0	PROKKA_00311	0	PROKKA_00311	0	PROKKA_00311	4.314748245	PROKKA_00311	0	PROKKA_00311	0	PROKKA_00311	0	PROKKA_00311	0	PROKKA_00311	0	PROKKA_00311	0	PROKKA_00311	0	PROKKA_00311	4.985887233
PROKKA_00312	18.71820097	PROKKA_00312	7.57894781	PROKKA_00312	9.011699467	PROKKA_00312	10.95082639	PROKKA_00312	0	PROKKA_00312	0	PROKKA_00312	4.558060604	PROKKA_00312	2.156115392	PROKKA_00312	5.696079796	PROKKA_00312	4.623661937	PROKKA_00312	5.468643257	PROKKA_00312	2.72665945	PROKKA_00312	0	PROKKA_00312	0	PROKKA_00312	0	PROKKA_00312	0	PROKKA_00312	3.818900551	PROKKA_00312	6.126408267	PROKKA_00312	0	PROKKA_00312	0	PROKKA_00312	0	PROKKA_00312	0	PROKKA_00312	0	PROKKA_00312	0	PROKKA_00312	0
PROKKA_00313	14.50659504	PROKKA_00313	14.68420053	PROKKA_00313	7.760068809	PROKKA_00313	0	PROKKA_00313	0	PROKKA_00313	9.614186652	PROKKA_00313	8.831235896	PROKKA_00313	0	PROKKA_00313	11.03614645	PROKKA_00313	8.958338386	PROKKA_00313	2.648872121	PROKKA_00313	13.20724695	PROKKA_00313	0	PROKKA_00313	0	PROKKA_00313	0	PROKKA_00313	12.65823929	PROKKA_00313	14.79822871	PROKKA_00313	5.934953624	PROKKA_00313	74.29332625	PROKKA_00313	0	PROKKA_00313	0	PROKKA_00313	0	PROKKA_00313	0	PROKKA_00313	0	PROKKA_00313	0
PROKKA_00314	17.27142265	PROKKA_00314	20.97945381	PROKKA_00314	27.71720611	PROKKA_00314	0	PROKKA_00314	19.84179984	PROKKA_00314	11.44656487	PROKKA_00314	14.01918758	PROKKA_00314	29.84195458	PROKKA_00314	17.51938337	PROKKA_00314	21.33143555	PROKKA_00314	12.61489408	PROKKA_00314	12.57954433	PROKKA_00314	0	PROKKA_00314	0	PROKKA_00314	0	PROKKA_00314	15.07078679	PROKKA_00314	0	PROKKA_00314	14.13220569	PROKKA_00314	0	PROKKA_00314	0	PROKKA_00314	92.56860546	PROKKA_00314	0	PROKKA_00314	0	PROKKA_00314	0	PROKKA_00314	20.35913633
PROKKA_00315	7.955717137	PROKKA_00315	0	PROKKA_00315	12.76734732	PROKKA_00315	46.5438304	PROKKA_00315	27.41912178	PROKKA_00315	15.81785718	PROKKA_00315	19.37293061	PROKKA_00315	13.74606796	PROKKA_00315	12.10490253	PROKKA_00315	17.68657784	PROKKA_00315	26.14853388	PROKKA_00315	52.15051973	PROKKA_00315	0	PROKKA_00315	0	PROKKA_00315	0	PROKKA_00315	0	PROKKA_00315	0	PROKKA_00315	0	PROKKA_00315	0	PROKKA_00315	0	PROKKA_00315	0	PROKKA_00315	0	PROKKA_00315	0	PROKKA_00315	0	PROKKA_00315	0
PROKKA_00316	6.132876983	PROKKA_00316	4.011298733	PROKKA_00316	7.192267733	PROKKA_00316	2.759965726	PROKKA_00316	2.438857171	PROKKA_00316	5.627823492	PROKKA_00316	0.574390032	PROKKA_00316	0.815117194	PROKKA_00316	2.153397076	PROKKA_00316	2.097564736	PROKKA_00316	2.584268659	PROKKA_00316	4.12324314	PROKKA_00316	0	PROKKA_00316	0	PROKKA_00316	0	PROKKA_00316	2.469903384	PROKKA_00316	2.887462808	PROKKA_00316	0	PROKKA_00316	4.832092198	PROKKA_00316	0	PROKKA_00316	0	PROKKA_00316	0	PROKKA_00316	0	PROKKA_00316	0	PROKKA_00316	3.336594195
PROKKA_00317	84.31483	PROKKA_00317	32.58707598	PROKKA_00317	58.42870119	PROKKA_00317	56.05367413	PROKKA_00317	52.83424262	PROKKA_00317	45.719435	PROKKA_00317	41.99618025	PROKKA_00317	33.10933402	PROKKA_00317	17.49381404	PROKKA_00317	45.44064551	PROKKA_00317	71.38006917	PROKKA_00317	37.68355393	PROKKA_00317	0	PROKKA_00317	0	PROKKA_00317	0	PROKKA_00317	40.13010976	PROKKA_00317	35.18584983	PROKKA_00317	75.26175954	PROKKA_00317	117.7651674	PROKKA_00317	0	PROKKA_00317	0	PROKKA_00317	0	PROKKA_00317	0	PROKKA_00317	0	PROKKA_00317	54.21179312
PROKKA_00318	6.28374263	PROKKA_00318	4.361605737	PROKKA_00318	2.881188574	PROKKA_00318	2.625869513	PROKKA_00318	3.093816532	PROKKA_00318	0	PROKKA_00318	0	PROKKA_00318	0	PROKKA_00318	1.365847814	PROKKA_00318	1.330434708	PROKKA_00318	1.966967118	PROKKA_00318	0.980727619	PROKKA_00318	0	PROKKA_00318	0	PROKKA_00318	0	PROKKA_00318	0	PROKKA_00318	0	PROKKA_00318	0	PROKKA_00318	18.38927704	PROKKA_00318	0	PROKKA_00318	0	PROKKA_00318	0	PROKKA_00318	0	PROKKA_00318	0	PROKKA_00318	0
PROKKA_00319	9.628760559	PROKKA_00319	4.385990838	PROKKA_00319	4.345945317	PROKKA_00319	3.520733822	PROKKA_00319	0	PROKKA_00319	5.9825829	PROKKA_00319	1.46543444	PROKKA_00319	1.039799388	PROKKA_00319	0	PROKKA_00319	3.121703606	PROKKA_00319	0.659321381	PROKKA_00319	1.972421447	PROKKA_00319	0	PROKKA_00319	0	PROKKA_00319	0	PROKKA_00319	1.575358762	PROKKA_00319	3.683374713	PROKKA_00319	14.77248294	PROKKA_00319	0	PROKKA_00319	0	PROKKA_00319	0	PROKKA_00319	0	PROKKA_00319	0	PROKKA_00319	0	PROKKA_00319	2.128153245
PROKKA_00320	7.396309877	PROKKA_00320	0	PROKKA_00320	11.86960967	PROKKA_00320	0	PROKKA_00320	0	PROKKA_00320	0	PROKKA_00320	0	PROKKA_00320	0	PROKKA_00320	0	PROKKA_00320	10.96196259	PROKKA_00320	8.103298801	PROKKA_00320	0	PROKKA_00320	0	PROKKA_00320	0	PROKKA_00320	0	PROKKA_00320	0	PROKKA_00320	0	PROKKA_00320	0	PROKKA_00320	0	PROKKA_00320	0	PROKKA_00320	0	PROKKA_00320	0	PROKKA_00320	0	PROKKA_00320	0	PROKKA_00320	0
PROKKA_00321	3.970164782	PROKKA_00321	0	PROKKA_00321	4.45992866	PROKKA_00321	0	PROKKA_00321	0	PROKKA_00321	0	PROKKA_00321	0	PROKKA_00321	2.743896192	PROKKA_00321	0	PROKKA_00321	1.76523693	PROKKA_00321	0.869931954	PROKKA_00321	1.734988422	PROKKA_00321	0	PROKKA_00321	0	PROKKA_00321	0	PROKKA_00321	2.07858408	PROKKA_00321	0	PROKKA_00321	0	PROKKA_00321	0	PROKKA_00321	0	PROKKA_00321	0	PROKKA_00321	0	PROKKA_00321	0	PROKKA_00321	0	PROKKA_00321	5.615921351
PROKKA_00322	5.013986534	PROKKA_00322	0.676716427	PROKKA_00322	1.788100764	PROKKA_00322	0	PROKKA_00322	0	PROKKA_00322	1.10766637	PROKKA_00322	0	PROKKA_00322	0.962586589	PROKKA_00322	0.84766181	PROKKA_00322	0.412842002	PROKKA_00322	0	PROKKA_00322	0	PROKKA_00322	0	PROKKA_00322	0	PROKKA_00322	0	PROKKA_00322	0	PROKKA_00322	0	PROKKA_00322	0	PROKKA_00322	0	PROKKA_00322	0	PROKKA_00322	0	PROKKA_00322	0	PROKKA_00322	0	PROKKA_00322	0	PROKKA_00322	1.970122119
PROKKA_00323	105.4071557	PROKKA_00323	88.64113676	PROKKA_00323	71.56666359	PROKKA_00323	0	PROKKA_00323	13.97239818	PROKKA_00323	32.24222872	PROKKA_00323	19.74434503	PROKKA_00323	28.0192103	PROKKA_00323	24.67395118	PROKKA_00323	54.07698541	PROKKA_00323	53.29969795	PROKKA_00323	17.71678011	PROKKA_00323	0	PROKKA_00323	0	PROKKA_00323	0	PROKKA_00323	0	PROKKA_00323	24.81374098	PROKKA_00323	0	PROKKA_00323	0	PROKKA_00323	0	PROKKA_00323	0	PROKKA_00323	0	PROKKA_00323	0	PROKKA_00323	0	PROKKA_00323	28.67340278
PROKKA_00324	13.26317434	PROKKA_00324	2.685111306	PROKKA_00324	5.321190736	PROKKA_00324	0	PROKKA_00324	0	PROKKA_00324	4.39505733	PROKKA_00324	2.691424625	PROKKA_00324	0	PROKKA_00324	0	PROKKA_00324	0	PROKKA_00324	2.421826256	PROKKA_00324	7.245119277	PROKKA_00324	0	PROKKA_00324	0	PROKKA_00324	0	PROKKA_00324	0	PROKKA_00324	0	PROKKA_00324	0	PROKKA_00324	0	PROKKA_00324	0	PROKKA_00324	0	PROKKA_00324	0	PROKKA_00324	0	PROKKA_00324	0	PROKKA_00324	0
PROKKA_00325	7.622517291	PROKKA_00325	0	PROKKA_00325	2.446525536	PROKKA_00325	0	PROKKA_00325	0	PROKKA_00325	0	PROKKA_00325	0	PROKKA_00325	0	PROKKA_00325	0	PROKKA_00325	0	PROKKA_00325	0	PROKKA_00325	0	PROKKA_00325	0	PROKKA_00325	0	PROKKA_00325	0	PROKKA_00325	0	PROKKA_00325	0	PROKKA_00325	0	PROKKA_00325	0	PROKKA_00325	0	PROKKA_00325	0	PROKKA_00325	0	PROKKA_00325	0	PROKKA_00325	0	PROKKA_00325	0
PROKKA_00326	6.52669402	PROKKA_00326	2.64264036	PROKKA_00326	5.237024391	PROKKA_00326	0	PROKKA_00326	0	PROKKA_00326	0	PROKKA_00326	0	PROKKA_00326	0	PROKKA_00326	0	PROKKA_00326	0	PROKKA_00326	2.383519742	PROKKA_00326	2.376840589	PROKKA_00326	0	PROKKA_00326	0	PROKKA_00326	0	PROKKA_00326	0	PROKKA_00326	0	PROKKA_00326	0	PROKKA_00326	0	PROKKA_00326	0	PROKKA_00326	0	PROKKA_00326	0	PROKKA_00326	0	PROKKA_00326	0	PROKKA_00326	0
PROKKA_00327	1.439414971	PROKKA_00327	1.748445423	PROKKA_00327	6.929926194	PROKKA_00327	0	PROKKA_00327	0	PROKKA_00327	0	PROKKA_00327	0	PROKKA_00327	0	PROKKA_00327	0	PROKKA_00327	0	PROKKA_00327	0	PROKKA_00327	1.572584795	PROKKA_00327	0	PROKKA_00327	0	PROKKA_00327	0	PROKKA_00327	0	PROKKA_00327	0	PROKKA_00327	0	PROKKA_00327	0	PROKKA_00327	0	PROKKA_00327	0	PROKKA_00327	0	PROKKA_00327	0	PROKKA_00327	0	PROKKA_00327	5.090242918
PROKKA_00328	2.639439165	PROKKA_00328	4.809157283	PROKKA_00328	4.235776103	PROKKA_00328	0	PROKKA_00328	2.274185427	PROKKA_00328	0	PROKKA_00328	0	PROKKA_00328	0	PROKKA_00328	2.00799961	PROKKA_00328	0.977968536	PROKKA_00328	0	PROKKA_00328	0	PROKKA_00328	0	PROKKA_00328	0	PROKKA_00328	0	PROKKA_00328	0	PROKKA_00328	0	PROKKA_00328	0	PROKKA_00328	0	PROKKA_00328	0	PROKKA_00328	0	PROKKA_00328	0	PROKKA_00328	0	PROKKA_00328	0	PROKKA_00328	0
PROKKA_00329	1.958696944	PROKKA_00329	9.516851712	PROKKA_00329	4.714979883	PROKKA_00329	0	PROKKA_00329	0	PROKKA_00329	0	PROKKA_00329	2.384807009	PROKKA_00329	3.384280868	PROKKA_00329	2.980226066	PROKKA_00329	0	PROKKA_00329	0	PROKKA_00329	2.139908987	PROKKA_00329	0	PROKKA_00329	0	PROKKA_00329	0	PROKKA_00329	0	PROKKA_00329	0	PROKKA_00329	0	PROKKA_00329	0	PROKKA_00329	49.29287136	PROKKA_00329	0	PROKKA_00329	0	PROKKA_00329	0	PROKKA_00329	0	PROKKA_00329	0
PROKKA_00330	22.64444862	PROKKA_00330	13.75301194	PROKKA_00330	10.59912192	PROKKA_00330	0	PROKKA_00330	0	PROKKA_00330	0	PROKKA_00330	0	PROKKA_00330	0	PROKKA_00330	0	PROKKA_00330	0	PROKKA_00330	0	PROKKA_00330	0	PROKKA_00330	0	PROKKA_00330	0	PROKKA_00330	0	PROKKA_00330	0	PROKKA_00330	5.774920454	PROKKA_00330	0	PROKKA_00330	0	PROKKA_00330	0	PROKKA_00330	0	PROKKA_00330	0	PROKKA_00330	0	PROKKA_00330	0	PROKKA_00330	0
PROKKA_00331	71.90925781	PROKKA_00331	122.2866104	PROKKA_00331	69.2400537	PROKKA_00331	0	PROKKA_00331	24.78329311	PROKKA_00331	0	PROKKA_00331	17.51059066	PROKKA_00331	0	PROKKA_00331	0	PROKKA_00331	21.31513165	PROKKA_00331	0	PROKKA_00331	31.42482405	PROKKA_00331	0	PROKKA_00331	0	PROKKA_00331	0	PROKKA_00331	0	PROKKA_00331	0	PROKKA_00331	0	PROKKA_00331	0	PROKKA_00331	0	PROKKA_00331	0	PROKKA_00331	0	PROKKA_00331	0	PROKKA_00331	0	PROKKA_00331	0
PROKKA_00332	5.29393005	PROKKA_00332	2.143497637	PROKKA_00332	5.663804821	PROKKA_00332	5.161901773	PROKKA_00332	4.561339671	PROKKA_00332	1.754265267	PROKKA_00332	6.445612491	PROKKA_00332	3.04899068	PROKKA_00332	5.369933439	PROKKA_00332	6.538380186	PROKKA_00332	3.866639603	PROKKA_00332	4.819755521	PROKKA_00332	0	PROKKA_00332	0	PROKKA_00332	0	PROKKA_00332	0	PROKKA_00332	13.50089174	PROKKA_00332	4.33171661	PROKKA_00332	0	PROKKA_00332	0	PROKKA_00332	0	PROKKA_00332	0	PROKKA_00332	0	PROKKA_00332	0	PROKKA_00332	0
PROKKA_00333	9.55501198	PROKKA_00333	23.21278756	PROKKA_00333	7.666949092	PROKKA_00333	0	PROKKA_00333	0	PROKKA_00333	18.99763557	PROKKA_00333	11.6336831	PROKKA_00333	0	PROKKA_00333	29.07657139	PROKKA_00333	7.080671684	PROKKA_00333	10.46834413	PROKKA_00333	20.878019	PROKKA_00333	0	PROKKA_00333	0	PROKKA_00333	0	PROKKA_00333	0	PROKKA_00333	0	PROKKA_00333	0	PROKKA_00333	0	PROKKA_00333	0	PROKKA_00333	0	PROKKA_00333	0	PROKKA_00333	0	PROKKA_00333	0	PROKKA_00333	0
PROKKA_00334	38.53367268	PROKKA_00334	70.20979877	PROKKA_00334	77.2986228	PROKKA_00334	28.17949493	PROKKA_00334	8.300316031	PROKKA_00334	0	PROKKA_00334	11.72914638	PROKKA_00334	8.322418867	PROKKA_00334	7.328791731	PROKKA_00334	21.41632205	PROKKA_00334	0	PROKKA_00334	0	PROKKA_00334	0	PROKKA_00334	0	PROKKA_00334	0	PROKKA_00334	25.21793268	PROKKA_00334	0	PROKKA_00334	0	PROKKA_00334	0	PROKKA_00334	0	PROKKA_00334	0	PROKKA_00334	0	PROKKA_00334	0	PROKKA_00334	0	PROKKA_00334	17.03346138
PROKKA_00336	0	PROKKA_00336	0	PROKKA_00336	2.126956448	PROKKA_00336	0	PROKKA_00336	0	PROKKA_00336	0	PROKKA_00336	0	PROKKA_00336	4.580009794	PROKKA_00336	0	PROKKA_00336	3.928624051	PROKKA_00336	2.90411633	PROKKA_00336	2.895978349	PROKKA_00336	0	PROKKA_00336	0	PROKKA_00336	0	PROKKA_00336	0	PROKKA_00336	0	PROKKA_00336	0	PROKKA_00336	0	PROKKA_00336	0	PROKKA_00336	0	PROKKA_00336	0	PROKKA_00336	0	PROKKA_00336	0	PROKKA_00336	0
PROKKA_00337	5.39153814	PROKKA_00337	3.929433989	PROKKA_00337	1.730469769	PROKKA_00337	3.154245336	PROKKA_00337	1.858176181	PROKKA_00337	4.287863875	PROKKA_00337	1.312891	PROKKA_00337	0	PROKKA_00337	1.640682858	PROKKA_00337	1.598143949	PROKKA_00337	0	PROKKA_00337	1.178069017	PROKKA_00337	0	PROKKA_00337	0	PROKKA_00337	0	PROKKA_00337	11.29098257	PROKKA_00337	3.299956231	PROKKA_00337	0	PROKKA_00337	0	PROKKA_00337	0	PROKKA_00337	0	PROKKA_00337	0	PROKKA_00337	0	PROKKA_00337	0	PROKKA_00337	0
PROKKA_00338	5.996734471	PROKKA_00338	2.081195317	PROKKA_00338	5.499182209	PROKKA_00338	12.52966835	PROKKA_00338	5.905014682	PROKKA_00338	13.62621015	PROKKA_00338	9.387399106	PROKKA_00338	8.881108637	PROKKA_00338	5.213852414	PROKKA_00338	1.904501221	PROKKA_00338	1.877126453	PROKKA_00338	2.80779949	PROKKA_00338	0	PROKKA_00338	0	PROKKA_00338	0	PROKKA_00338	4.485138342	PROKKA_00338	10.48678279	PROKKA_00338	6.308718168	PROKKA_00338	17.54935204	PROKKA_00338	0	PROKKA_00338	41.32329063	PROKKA_00338	0	PROKKA_00338	0	PROKKA_00338	0	PROKKA_00338	0
PROKKA_00339	7.281744569	PROKKA_00339	8.845074717	PROKKA_00339	2.921438771	PROKKA_00339	0	PROKKA_00339	0	PROKKA_00339	0	PROKKA_00339	0	PROKKA_00339	3.145390728	PROKKA_00339	0	PROKKA_00339	2.698041755	PROKKA_00339	3.988891286	PROKKA_00339	0	PROKKA_00339	0	PROKKA_00339	0	PROKKA_00339	0	PROKKA_00339	0	PROKKA_00339	0	PROKKA_00339	0	PROKKA_00339	0	PROKKA_00339	0	PROKKA_00339	0	PROKKA_00339	0	PROKKA_00339	0	PROKKA_00339	0	PROKKA_00339	6.437658612
PROKKA_00340	12.01594895	PROKKA_00340	7.297836751	PROKKA_00340	0	PROKKA_00340	0	PROKKA_00340	0	PROKKA_00340	0	PROKKA_00340	0	PROKKA_00340	0	PROKKA_00340	0	PROKKA_00340	0	PROKKA_00340	0	PROKKA_00340	0	PROKKA_00340	0	PROKKA_00340	0	PROKKA_00340	0	PROKKA_00340	0	PROKKA_00340	0	PROKKA_00340	0	PROKKA_00340	0	PROKKA_00340	0	PROKKA_00340	0	PROKKA_00340	0	PROKKA_00340	0	PROKKA_00340	0	PROKKA_00340	0
PROKKA_00341	10.14668866	PROKKA_00341	0	PROKKA_00341	2.035427731	PROKKA_00341	0	PROKKA_00341	0	PROKKA_00341	0	PROKKA_00341	0	PROKKA_00341	4.382919525	PROKKA_00341	0	PROKKA_00341	1.87978234	PROKKA_00341	2.779144311	PROKKA_00341	0	PROKKA_00341	0	PROKKA_00341	0	PROKKA_00341	0	PROKKA_00341	0	PROKKA_00341	0	PROKKA_00341	0	PROKKA_00341	0	PROKKA_00341	0	PROKKA_00341	0	PROKKA_00341	0	PROKKA_00341	0	PROKKA_00341	0	PROKKA_00341	8.970503845
PROKKA_00342	14.64964659	PROKKA_00342	26.69220627	PROKKA_00342	17.63233184	PROKKA_00342	0	PROKKA_00342	0	PROKKA_00342	0	PROKKA_00342	0	PROKKA_00342	0	PROKKA_00342	0	PROKKA_00342	0	PROKKA_00342	0	PROKKA_00342	4.001245637	PROKKA_00342	0	PROKKA_00342	0	PROKKA_00342	0	PROKKA_00342	0	PROKKA_00342	0	PROKKA_00342	0	PROKKA_00342	0	PROKKA_00342	0	PROKKA_00342	0	PROKKA_00342	0	PROKKA_00342	0	PROKKA_00342	0	PROKKA_00342	12.95148747
PROKKA_00343	5.073344332	PROKKA_00343	0	PROKKA_00343	4.070855463	PROKKA_00343	0	PROKKA_00343	0	PROKKA_00343	0	PROKKA_00343	3.088519426	PROKKA_00343	0	PROKKA_00343	3.859635628	PROKKA_00343	0	PROKKA_00343	0	PROKKA_00343	0	PROKKA_00343	0	PROKKA_00343	0	PROKKA_00343	0	PROKKA_00343	0	PROKKA_00343	0	PROKKA_00343	0	PROKKA_00343	0	PROKKA_00343	0	PROKKA_00343	0	PROKKA_00343	0	PROKKA_00343	0	PROKKA_00343	0	PROKKA_00343	0
PROKKA_00344	7.28787481	PROKKA_00344	4.426260535	PROKKA_00344	2.50619848	PROKKA_00344	0	PROKKA_00344	2.691152658	PROKKA_00344	1.03500199	PROKKA_00344	2.535238685	PROKKA_00344	2.698318903	PROKKA_00344	1.584108145	PROKKA_00344	2.70031314	PROKKA_00344	2.281285367	PROKKA_00344	2.843615871	PROKKA_00344	0	PROKKA_00344	0	PROKKA_00344	0	PROKKA_00344	4.08811582	PROKKA_00344	1.593082879	PROKKA_00344	0	PROKKA_00344	5.33196364	PROKKA_00344	0	PROKKA_00344	0	PROKKA_00344	0	PROKKA_00344	0	PROKKA_00344	0	PROKKA_00344	5.522638497
PROKKA_00345	3.567421358	PROKKA_00345	4.333317127	PROKKA_00345	5.72500338	PROKKA_00345	0	PROKKA_00345	0	PROKKA_00345	0	PROKKA_00345	0	PROKKA_00345	0	PROKKA_00345	0	PROKKA_00345	0	PROKKA_00345	7.816838855	PROKKA_00345	7.79493433	PROKKA_00345	0	PROKKA_00345	0	PROKKA_00345	0	PROKKA_00345	0	PROKKA_00345	0	PROKKA_00345	0	PROKKA_00345	0	PROKKA_00345	44.88913985	PROKKA_00345	0	PROKKA_00345	0	PROKKA_00345	0	PROKKA_00345	0	PROKKA_00345	0
PROKKA_00346	6.907906919	PROKKA_00346	0	PROKKA_00346	4.434327935	PROKKA_00346	4.041376063	PROKKA_00346	0	PROKKA_00346	0	PROKKA_00346	0	PROKKA_00346	0	PROKKA_00346	2.102124509	PROKKA_00346	2.047621542	PROKKA_00346	3.027284404	PROKKA_00346	0	PROKKA_00346	0	PROKKA_00346	0	PROKKA_00346	0	PROKKA_00346	0	PROKKA_00346	0	PROKKA_00346	0	PROKKA_00346	0	PROKKA_00346	0	PROKKA_00346	0	PROKKA_00346	0	PROKKA_00346	0	PROKKA_00346	0	PROKKA_00346	4.885724407
PROKKA_00347	5.108242095	PROKKA_00347	0	PROKKA_00347	2.732571637	PROKKA_00347	0	PROKKA_00347	0	PROKKA_00347	1.692733299	PROKKA_00347	0	PROKKA_00347	1.471022699	PROKKA_00347	2.590789808	PROKKA_00347	0	PROKKA_00347	0.932753691	PROKKA_00347	1.860279815	PROKKA_00347	0	PROKKA_00347	0	PROKKA_00347	0	PROKKA_00347	2.228688076	PROKKA_00347	0	PROKKA_00347	0	PROKKA_00347	0	PROKKA_00347	0	PROKKA_00347	0	PROKKA_00347	0	PROKKA_00347	0	PROKKA_00347	0	PROKKA_00347	3.010736269
PROKKA_00348	0	PROKKA_00348	0	PROKKA_00348	0	PROKKA_00348	0	PROKKA_00348	0	PROKKA_00348	0	PROKKA_00348	0	PROKKA_00348	0	PROKKA_00348	0	PROKKA_00348	0	PROKKA_00348	0	PROKKA_00348	0	PROKKA_00348	0	PROKKA_00348	0	PROKKA_00348	0	PROKKA_00348	0	PROKKA_00348	0	PROKKA_00348	0	PROKKA_00348	0	PROKKA_00348	0	PROKKA_00348	0	PROKKA_00348	0	PROKKA_00348	0	PROKKA_00348	0	PROKKA_00348	0
PROKKA_00349	4.227310583	PROKKA_00349	2.567439547	PROKKA_00349	4.522663094	PROKKA_00349	0	PROKKA_00349	1.214107432	PROKKA_00349	2.801632835	PROKKA_00349	0	PROKKA_00349	1.217340468	PROKKA_00349	1.072000208	PROKKA_00349	2.088411709	PROKKA_00349	3.859487743	PROKKA_00349	3.848672598	PROKKA_00349	0	PROKKA_00349	0	PROKKA_00349	0	PROKKA_00349	0	PROKKA_00349	0	PROKKA_00349	0	PROKKA_00349	28.86603998	PROKKA_00349	0	PROKKA_00349	0	PROKKA_00349	0	PROKKA_00349	0	PROKKA_00349	0	PROKKA_00349	0
PROKKA_00350	5.566084216	PROKKA_00350	6.761076319	PROKKA_00350	6.252722464	PROKKA_00350	9.769083362	PROKKA_00350	15.34666337	PROKKA_00350	11.06669879	PROKKA_00350	9.487762447	PROKKA_00350	7.693764929	PROKKA_00350	16.93798453	PROKKA_00350	4.949647157	PROKKA_00350	12.19625578	PROKKA_00350	4.864831662	PROKKA_00350	0	PROKKA_00350	0	PROKKA_00350	0	PROKKA_00350	8.742388292	PROKKA_00350	10.22036781	PROKKA_00350	30.05907045	PROKKA_00350	0	PROKKA_00350	14.00769394	PROKKA_00350	35.79864825	PROKKA_00350	0	PROKKA_00350	0	PROKKA_00350	0	PROKKA_00350	0
PROKKA_00351	22.97126607	PROKKA_00351	12.40133614	PROKKA_00351	12.28810791	PROKKA_00351	22.39837284	PROKKA_00351	0	PROKKA_00351	0	PROKKA_00351	9.322870917	PROKKA_00351	0	PROKKA_00351	7.767019248	PROKKA_00351	1.891409841	PROKKA_00351	5.592669734	PROKKA_00351	2.788498914	PROKKA_00351	0	PROKKA_00351	0	PROKKA_00351	0	PROKKA_00351	0	PROKKA_00351	23.43306944	PROKKA_00351	0	PROKKA_00351	0	PROKKA_00351	0	PROKKA_00351	0	PROKKA_00351	0	PROKKA_00351	0	PROKKA_00351	0	PROKKA_00351	9.025991408
PROKKA_00352	10.81410973	PROKKA_00352	3.090778677	PROKKA_00352	9.698103069	PROKKA_00352	1.860778344	PROKKA_00352	3.288571713	PROKKA_00352	3.79429787	PROKKA_00352	0.774511454	PROKKA_00352	2.198219213	PROKKA_00352	0.967885122	PROKKA_00352	5.185346202	PROKKA_00352	2.787716447	PROKKA_00352	4.864833128	PROKKA_00352	0	PROKKA_00352	0	PROKKA_00352	0	PROKKA_00352	4.995651958	PROKKA_00352	1.946737313	PROKKA_00352	0	PROKKA_00352	0	PROKKA_00352	0	PROKKA_00352	0	PROKKA_00352	0	PROKKA_00352	0	PROKKA_00352	0	PROKKA_00352	6.748629696
PROKKA_00355	7.046847232	PROKKA_00355	2.853248956	PROKKA_00355	5.654395734	PROKKA_00355	0	PROKKA_00355	0	PROKKA_00355	0	PROKKA_00355	2.859957606	PROKKA_00355	0	PROKKA_00355	0	PROKKA_00355	1.740671519	PROKKA_00355	2.57347739	PROKKA_00355	5.132531866	PROKKA_00355	0	PROKKA_00355	0	PROKKA_00355	0	PROKKA_00355	0	PROKKA_00355	0	PROKKA_00355	0	PROKKA_00355	0	PROKKA_00355	0	PROKKA_00355	0	PROKKA_00355	0	PROKKA_00355	0	PROKKA_00355	0	PROKKA_00355	8.306653501
PROKKA_00356	4.444869884	PROKKA_00356	16.19743971	PROKKA_00356	3.566567074	PROKKA_00356	0	PROKKA_00356	3.829775071	PROKKA_00356	0	PROKKA_00356	2.705920608	PROKKA_00356	0	PROKKA_00356	0	PROKKA_00356	4.940757436	PROKKA_00356	2.434870185	PROKKA_00356	4.856094272	PROKKA_00356	0	PROKKA_00356	0	PROKKA_00356	0	PROKKA_00356	5.817791127	PROKKA_00356	0	PROKKA_00356	5.455469714	PROKKA_00356	0	PROKKA_00356	0	PROKKA_00356	0	PROKKA_00356	0	PROKKA_00356	0	PROKKA_00356	0	PROKKA_00356	15.71851614
PROKKA_00357	15.5601534	PROKKA_00357	4.200175388	PROKKA_00357	12.48547927	PROKKA_00357	0	PROKKA_00357	0	PROKKA_00357	3.437476052	PROKKA_00357	0	PROKKA_00357	0	PROKKA_00357	0	PROKKA_00357	3.843579259	PROKKA_00357	7.576665451	PROKKA_00357	3.777716973	PROKKA_00357	0	PROKKA_00357	0	PROKKA_00357	0	PROKKA_00357	4.525852887	PROKKA_00357	0	PROKKA_00357	4.24399103	PROKKA_00357	0	PROKKA_00357	0	PROKKA_00357	27.79893951	PROKKA_00357	0	PROKKA_00357	0	PROKKA_00357	0	PROKKA_00357	0
PROKKA_00358	6.143408433	PROKKA_00358	7.462347256	PROKKA_00358	6.161844669	PROKKA_00358	4.492645906	PROKKA_00358	2.646632307	PROKKA_00358	12.21455659	PROKKA_00358	0	PROKKA_00358	2.65368	PROKKA_00358	0	PROKKA_00358	2.276263925	PROKKA_00358	3.365318315	PROKKA_00358	3.355887943	PROKKA_00358	0	PROKKA_00358	0	PROKKA_00358	0	PROKKA_00358	4.020485189	PROKKA_00358	0	PROKKA_00358	0	PROKKA_00358	0	PROKKA_00358	0	PROKKA_00358	0	PROKKA_00358	0	PROKKA_00358	0	PROKKA_00358	0	PROKKA_00358	0
PROKKA_00359	8.364166839	PROKKA_00359	0	PROKKA_00359	2.684565607	PROKKA_00359	0	PROKKA_00359	2.882683047	PROKKA_00359	0	PROKKA_00359	2.036754462	PROKKA_00359	0	PROKKA_00359	2.545274613	PROKKA_00359	2.479281844	PROKKA_00359	1.832734005	PROKKA_00359	1.827598276	PROKKA_00359	0	PROKKA_00359	0	PROKKA_00359	0	PROKKA_00359	0	PROKKA_00359	0	PROKKA_00359	0	PROKKA_00359	34.26864949	PROKKA_00359	0	PROKKA_00359	0	PROKKA_00359	0	PROKKA_00359	0	PROKKA_00359	0	PROKKA_00359	0
PROKKA_00360	13.97875919	PROKKA_00360	3.773307291	PROKKA_00360	8.723996798	PROKKA_00360	0	PROKKA_00360	0	PROKKA_00360	0	PROKKA_00360	3.782179212	PROKKA_00360	0	PROKKA_00360	0	PROKKA_00360	0	PROKKA_00360	3.403320618	PROKKA_00360	0	PROKKA_00360	0	PROKKA_00360	0	PROKKA_00360	0	PROKKA_00360	0	PROKKA_00360	0	PROKKA_00360	0	PROKKA_00360	0	PROKKA_00360	0	PROKKA_00360	0	PROKKA_00360	0	PROKKA_00360	0	PROKKA_00360	0	PROKKA_00360	5.492608023
PROKKA_00361	4.692559765	PROKKA_00361	2.280005366	PROKKA_00361	4.518376354	PROKKA_00361	0	PROKKA_00361	0	PROKKA_00361	1.865984899	PROKKA_00361	0	PROKKA_00361	0	PROKKA_00361	0	PROKKA_00361	2.086432239	PROKKA_00361	2.056442445	PROKKA_00361	0	PROKKA_00361	0	PROKKA_00361	0	PROKKA_00361	0	PROKKA_00361	0	PROKKA_00361	0	PROKKA_00361	0	PROKKA_00361	0	PROKKA_00361	0	PROKKA_00361	0	PROKKA_00361	0	PROKKA_00361	0	PROKKA_00361	0	PROKKA_00361	3.318885742
PROKKA_00362	5.940007368	PROKKA_00362	3.607638835	PROKKA_00362	6.672773185	PROKKA_00362	0	PROKKA_00362	0	PROKKA_00362	1.181014692	PROKKA_00362	0	PROKKA_00362	0	PROKKA_00362	0.903792945	PROKKA_00362	1.760719591	PROKKA_00362	1.952337938	PROKKA_00362	0.648955684	PROKKA_00362	0	PROKKA_00362	0	PROKKA_00362	0	PROKKA_00362	0	PROKKA_00362	0	PROKKA_00362	0	PROKKA_00362	0	PROKKA_00362	0	PROKKA_00362	0	PROKKA_00362	0	PROKKA_00362	0	PROKKA_00362	0	PROKKA_00362	2.100581212
PROKKA_00363	36.98154938	PROKKA_00363	26.95270874	PROKKA_00363	17.8044145	PROKKA_00363	21.63554753	PROKKA_00363	0	PROKKA_00363	0	PROKKA_00363	0	PROKKA_00363	0	PROKKA_00363	0	PROKKA_00363	5.480981293	PROKKA_00363	0	PROKKA_00363	0	PROKKA_00363	0	PROKKA_00363	0	PROKKA_00363	0	PROKKA_00363	0	PROKKA_00363	0	PROKKA_00363	0	PROKKA_00363	0	PROKKA_00363	0	PROKKA_00363	0	PROKKA_00363	0	PROKKA_00363	0	PROKKA_00363	0	PROKKA_00363	0
PROKKA_00364	6.667304825	PROKKA_00364	5.399146572	PROKKA_00364	1.783283537	PROKKA_00364	0	PROKKA_00364	3.829775071	PROKKA_00364	0	PROKKA_00364	0	PROKKA_00364	0	PROKKA_00364	0	PROKKA_00364	1.646919145	PROKKA_00364	0	PROKKA_00364	0	PROKKA_00364	0	PROKKA_00364	0	PROKKA_00364	0	PROKKA_00364	0	PROKKA_00364	0	PROKKA_00364	0	PROKKA_00364	0	PROKKA_00364	0	PROKKA_00364	0	PROKKA_00364	0	PROKKA_00364	0	PROKKA_00364	0	PROKKA_00364	0
PROKKA_00365	13.6784014	PROKKA_00365	8.307520351	PROKKA_00365	0	PROKKA_00365	0	PROKKA_00365	0	PROKKA_00365	0	PROKKA_00365	0	PROKKA_00365	0	PROKKA_00365	0	PROKKA_00365	0	PROKKA_00365	3.746468696	PROKKA_00365	0	PROKKA_00365	0	PROKKA_00365	0	PROKKA_00365	0	PROKKA_00365	0	PROKKA_00365	0	PROKKA_00365	0	PROKKA_00365	0	PROKKA_00365	0	PROKKA_00365	0	PROKKA_00365	0	PROKKA_00365	0	PROKKA_00365	0	PROKKA_00365	0
PROKKA_00366	2.647907946	PROKKA_00366	0	PROKKA_00366	4.249366817	PROKKA_00366	0	PROKKA_00366	2.281482272	PROKKA_00366	5.264670551	PROKKA_00366	0	PROKKA_00366	0	PROKKA_00366	0	PROKKA_00366	0.9811064	PROKKA_00366	0	PROKKA_00366	2.89288347	PROKKA_00366	0	PROKKA_00366	0	PROKKA_00366	0	PROKKA_00366	0	PROKKA_00366	0	PROKKA_00366	0	PROKKA_00366	0	PROKKA_00366	0	PROKKA_00366	0	PROKKA_00366	0	PROKKA_00366	0	PROKKA_00366	0	PROKKA_00366	4.681935003
PROKKA_00367	12.92166993	PROKKA_00367	0	PROKKA_00367	2.073671614	PROKKA_00367	0	PROKKA_00367	0	PROKKA_00367	0	PROKKA_00367	0	PROKKA_00367	0	PROKKA_00367	0	PROKKA_00367	0	PROKKA_00367	0	PROKKA_00367	0	PROKKA_00367	0	PROKKA_00367	0	PROKKA_00367	0	PROKKA_00367	0	PROKKA_00367	0	PROKKA_00367	0	PROKKA_00367	0	PROKKA_00367	0	PROKKA_00367	0	PROKKA_00367	0	PROKKA_00367	0	PROKKA_00367	0	PROKKA_00367	0
PROKKA_00368	13.33460965	PROKKA_00368	2.699573286	PROKKA_00368	7.133134147	PROKKA_00368	0	PROKKA_00368	0	PROKKA_00368	0	PROKKA_00368	0	PROKKA_00368	0	PROKKA_00368	0	PROKKA_00368	0	PROKKA_00368	0	PROKKA_00368	0	PROKKA_00368	0	PROKKA_00368	0	PROKKA_00368	0	PROKKA_00368	0	PROKKA_00368	0	PROKKA_00368	0	PROKKA_00368	0	PROKKA_00368	0	PROKKA_00368	0	PROKKA_00368	0	PROKKA_00368	0	PROKKA_00368	0	PROKKA_00368	7.859258069
PROKKA_00369	9.566433572	PROKKA_00369	0	PROKKA_00369	0	PROKKA_00369	0	PROKKA_00369	0	PROKKA_00369	0	PROKKA_00369	0	PROKKA_00369	0	PROKKA_00369	0	PROKKA_00369	1.417827114	PROKKA_00369	0	PROKKA_00369	0	PROKKA_00369	0	PROKKA_00369	0	PROKKA_00369	0	PROKKA_00369	0	PROKKA_00369	0	PROKKA_00369	0	PROKKA_00369	0	PROKKA_00369	0	PROKKA_00369	0	PROKKA_00369	0	PROKKA_00369	0	PROKKA_00369	0	PROKKA_00369	6.766008654
PROKKA_00370	5.73764486	PROKKA_00370	0	PROKKA_00370	1.150972682	PROKKA_00370	0	PROKKA_00370	0	PROKKA_00370	0	PROKKA_00370	0	PROKKA_00370	0	PROKKA_00370	0	PROKKA_00370	0	PROKKA_00370	0	PROKKA_00370	0	PROKKA_00370	0	PROKKA_00370	0	PROKKA_00370	0	PROKKA_00370	0	PROKKA_00370	0	PROKKA_00370	0	PROKKA_00370	0	PROKKA_00370	0	PROKKA_00370	0	PROKKA_00370	0	PROKKA_00370	0	PROKKA_00370	0	PROKKA_00370	0
PROKKA_00371	6.464206127	PROKKA_00371	0	PROKKA_00371	0	PROKKA_00371	0	PROKKA_00371	0	PROKKA_00371	0	PROKKA_00371	0	PROKKA_00371	0	PROKKA_00371	0	PROKKA_00371	0	PROKKA_00371	0	PROKKA_00371	0	PROKKA_00371	0	PROKKA_00371	0	PROKKA_00371	0	PROKKA_00371	0	PROKKA_00371	0	PROKKA_00371	0	PROKKA_00371	0	PROKKA_00371	0	PROKKA_00371	0	PROKKA_00371	0	PROKKA_00371	0	PROKKA_00371	0	PROKKA_00371	0
PROKKA_00372	0	PROKKA_00372	0	PROKKA_00372	0	PROKKA_00372	0	PROKKA_00372	0	PROKKA_00372	0	PROKKA_00372	0	PROKKA_00372	0	PROKKA_00372	0	PROKKA_00372	3.654710735	PROKKA_00372	0	PROKKA_00372	0	PROKKA_00372	0	PROKKA_00372	0	PROKKA_00372	0	PROKKA_00372	0	PROKKA_00372	0	PROKKA_00372	0	PROKKA_00372	0	PROKKA_00372	0	PROKKA_00372	0	PROKKA_00372	0	PROKKA_00372	0	PROKKA_00372	0	PROKKA_00372	0
PROKKA_00373	16.53678067	PROKKA_00373	0	PROKKA_00373	1.895589394	PROKKA_00373	0	PROKKA_00373	0	PROKKA_00373	0	PROKKA_00373	0	PROKKA_00373	0	PROKKA_00373	0	PROKKA_00373	0	PROKKA_00373	0	PROKKA_00373	0	PROKKA_00373	0	PROKKA_00373	0	PROKKA_00373	0	PROKKA_00373	0	PROKKA_00373	0	PROKKA_00373	0	PROKKA_00373	0	PROKKA_00373	0	PROKKA_00373	0	PROKKA_00373	0	PROKKA_00373	0	PROKKA_00373	0	PROKKA_00373	8.354210607
PROKKA_00374	0	PROKKA_00374	0	PROKKA_00374	4.263023579	PROKKA_00374	0	PROKKA_00374	0	PROKKA_00374	0	PROKKA_00374	6.468631105	PROKKA_00374	0	PROKKA_00374	0	PROKKA_00374	0	PROKKA_00374	0	PROKKA_00374	0	PROKKA_00374	0	PROKKA_00374	0	PROKKA_00374	0	PROKKA_00374	0	PROKKA_00374	0	PROKKA_00374	0	PROKKA_00374	0	PROKKA_00374	0	PROKKA_00374	0	PROKKA_00374	0	PROKKA_00374	0	PROKKA_00374	0	PROKKA_00374	18.78792787
PROKKA_00375	73.20738081	PROKKA_00375	11.11554976	PROKKA_00375	51.3989522	PROKKA_00375	294.4491869	PROKKA_00375	126.153435	PROKKA_00375	200.1363079	PROKKA_00375	22.28337	PROKKA_00375	15.81117098	PROKKA_00375	0	PROKKA_00375	81.3746905	PROKKA_00375	20.05125836	PROKKA_00375	69.98274594	PROKKA_00375	0	PROKKA_00375	0	PROKKA_00375	0	PROKKA_00375	143.7292637	PROKKA_00375	336.0559818	PROKKA_00375	292.0191462	PROKKA_00375	0	PROKKA_00375	115.1467694	PROKKA_00375	294.2738977	PROKKA_00375	0	PROKKA_00375	0	PROKKA_00375	0	PROKKA_00375	0
PROKKA_00376	10.46646412	PROKKA_00376	1.155775194	PROKKA_00376	11.45222591	PROKKA_00376	11.13320196	PROKKA_00376	14.75686229	PROKKA_00376	5.675405215	PROKKA_00376	4.633970756	PROKKA_00376	4.932052734	PROKKA_00376	10.1341495	PROKKA_00376	9.166296004	PROKKA_00376	10.4244718	PROKKA_00376	11.43478612	PROKKA_00376	0	PROKKA_00376	0	PROKKA_00376	0	PROKKA_00376	4.981571496	PROKKA_00376	8.73562657	PROKKA_00376	14.01398495	PROKKA_00376	0	PROKKA_00376	0	PROKKA_00376	0	PROKKA_00376	0	PROKKA_00376	0	PROKKA_00376	0	PROKKA_00376	3.364804195
PROKKA_00377	16.79642723	PROKKA_00377	2.040248081	PROKKA_00377	4.043239907	PROKKA_00377	0	PROKKA_00377	0	PROKKA_00377	3.339529077	PROKKA_00377	2.045045177	PROKKA_00377	0	PROKKA_00377	0	PROKKA_00377	2.48937389	PROKKA_00377	0	PROKKA_00377	5.505112829	PROKKA_00377	0	PROKKA_00377	0	PROKKA_00377	0	PROKKA_00377	0	PROKKA_00377	0	PROKKA_00377	0	PROKKA_00377	0	PROKKA_00377	0	PROKKA_00377	0	PROKKA_00377	0	PROKKA_00377	0	PROKKA_00377	0	PROKKA_00377	0
PROKKA_00378	7.528479681	PROKKA_00378	3.919192204	PROKKA_00378	6.040857989	PROKKA_00378	0	PROKKA_00378	0	PROKKA_00378	0	PROKKA_00378	0	PROKKA_00378	0	PROKKA_00378	1.636406537	PROKKA_00378	0.796989251	PROKKA_00378	0	PROKKA_00378	0	PROKKA_00378	0	PROKKA_00378	0	PROKKA_00378	0	PROKKA_00378	0	PROKKA_00378	0	PROKKA_00378	0	PROKKA_00378	0	PROKKA_00378	0	PROKKA_00378	0	PROKKA_00378	0	PROKKA_00378	0	PROKKA_00378	0	PROKKA_00378	7.606620182
PROKKA_00379	1.029864555	PROKKA_00379	1.250967931	PROKKA_00379	3.305456499	PROKKA_00379	0	PROKKA_00379	0	PROKKA_00379	0	PROKKA_00379	0	PROKKA_00379	0	PROKKA_00379	1.566975024	PROKKA_00379	0	PROKKA_00379	0	PROKKA_00379	1.125144154	PROKKA_00379	0	PROKKA_00379	0	PROKKA_00379	0	PROKKA_00379	0	PROKKA_00379	0	PROKKA_00379	0	PROKKA_00379	0	PROKKA_00379	0	PROKKA_00379	0	PROKKA_00379	0	PROKKA_00379	0	PROKKA_00379	0	PROKKA_00379	0
PROKKA_00380	18.03558132	PROKKA_00380	7.96642582	PROKKA_00380	13.15614961	PROKKA_00380	0	PROKKA_00380	2.825411257	PROKKA_00380	9.779733744	PROKKA_00380	3.992578367	PROKKA_00380	5.665870038	PROKKA_00380	7.484118887	PROKKA_00380	2.43002464	PROKKA_00380	1.796322109	PROKKA_00380	1.791288414	PROKKA_00380	0	PROKKA_00380	0	PROKKA_00380	0	PROKKA_00380	4.292067351	PROKKA_00380	0	PROKKA_00380	0	PROKKA_00380	0	PROKKA_00380	0	PROKKA_00380	0	PROKKA_00380	0	PROKKA_00380	0	PROKKA_00380	0	PROKKA_00380	5.798156763
PROKKA_00381	7.267984561	PROKKA_00381	8.828360548	PROKKA_00381	11.663673	PROKKA_00381	0	PROKKA_00381	0	PROKKA_00381	14.45048131	PROKKA_00381	0	PROKKA_00381	0	PROKKA_00381	11.0584933	PROKKA_00381	0	PROKKA_00381	0	PROKKA_00381	0	PROKKA_00381	0	PROKKA_00381	0	PROKKA_00381	0	PROKKA_00381	0	PROKKA_00381	0	PROKKA_00381	0	PROKKA_00381	0	PROKKA_00381	0	PROKKA_00381	0	PROKKA_00381	0	PROKKA_00381	0	PROKKA_00381	0	PROKKA_00381	0
PROKKA_00382	14.83779863	PROKKA_00382	23.17287973	PROKKA_00382	17.00837319	PROKKA_00382	0	PROKKA_00382	21.91628273	PROKKA_00382	0	PROKKA_00382	5.161636564	PROKKA_00382	0	PROKKA_00382	12.9007033	PROKKA_00382	20.42010669	PROKKA_00382	20.90069354	PROKKA_00382	20.84212514	PROKKA_00382	0	PROKKA_00382	0	PROKKA_00382	0	PROKKA_00382	0	PROKKA_00382	12.97379199	PROKKA_00382	0	PROKKA_00382	0	PROKKA_00382	26.67216741	PROKKA_00382	0	PROKKA_00382	0	PROKKA_00382	0	PROKKA_00382	0	PROKKA_00382	7.495902446
PROKKA_00384	23.09232939	PROKKA_00384	14.02503046	PROKKA_00384	37.05860635	PROKKA_00384	0	PROKKA_00384	0	PROKKA_00384	0	PROKKA_00384	0	PROKKA_00384	19.94972443	PROKKA_00384	0	PROKKA_00384	34.22480331	PROKKA_00384	25.29964917	PROKKA_00384	37.84313087	PROKKA_00384	0	PROKKA_00384	0	PROKKA_00384	0	PROKKA_00384	0	PROKKA_00384	0	PROKKA_00384	0	PROKKA_00384	0	PROKKA_00384	0	PROKKA_00384	0	PROKKA_00384	0	PROKKA_00384	0	PROKKA_00384	0	PROKKA_00384	0
PROKKA_00385	1.728905933	PROKKA_00385	4.200175388	PROKKA_00385	9.710928319	PROKKA_00385	0	PROKKA_00385	0	PROKKA_00385	3.437476052	PROKKA_00385	0	PROKKA_00385	5.974485528	PROKKA_00385	2.630590988	PROKKA_00385	7.687158518	PROKKA_00385	7.576665451	PROKKA_00385	9.444292432	PROKKA_00385	0	PROKKA_00385	0	PROKKA_00385	0	PROKKA_00385	4.525852887	PROKKA_00385	5.290989101	PROKKA_00385	0	PROKKA_00385	17.70865903	PROKKA_00385	0	PROKKA_00385	0	PROKKA_00385	0	PROKKA_00385	0	PROKKA_00385	0	PROKKA_00385	0
PROKKA_00386	8.889739767	PROKKA_00386	0	PROKKA_00386	1.783283537	PROKKA_00386	0	PROKKA_00386	0	PROKKA_00386	0	PROKKA_00386	2.705920608	PROKKA_00386	3.839973344	PROKKA_00386	0	PROKKA_00386	0	PROKKA_00386	0	PROKKA_00386	0	PROKKA_00386	0	PROKKA_00386	0	PROKKA_00386	0	PROKKA_00386	0	PROKKA_00386	0	PROKKA_00386	0	PROKKA_00386	0	PROKKA_00386	0	PROKKA_00386	0	PROKKA_00386	0	PROKKA_00386	0	PROKKA_00386	0	PROKKA_00386	0
PROKKA_00387	8.478742075	PROKKA_00387	0	PROKKA_00387	3.401674639	PROKKA_00387	0	PROKKA_00387	7.305427578	PROKKA_00387	0	PROKKA_00387	2.580818282	PROKKA_00387	0	PROKKA_00387	0	PROKKA_00387	3.141554875	PROKKA_00387	2.322299283	PROKKA_00387	0	PROKKA_00387	0	PROKKA_00387	0	PROKKA_00387	0	PROKKA_00387	5.548818267	PROKKA_00387	0	PROKKA_00387	0	PROKKA_00387	0	PROKKA_00387	0	PROKKA_00387	34.08225305	PROKKA_00387	0	PROKKA_00387	0	PROKKA_00387	0	PROKKA_00387	0
PROKKA_00388	0	PROKKA_00388	0	PROKKA_00388	4.005190296	PROKKA_00388	0	PROKKA_00388	0	PROKKA_00388	0	PROKKA_00388	0	PROKKA_00388	0	PROKKA_00388	0	PROKKA_00388	3.698920806	PROKKA_00388	0	PROKKA_00388	0	PROKKA_00388	0	PROKKA_00388	0	PROKKA_00388	0	PROKKA_00388	0	PROKKA_00388	0	PROKKA_00388	12.25278757	PROKKA_00388	0	PROKKA_00388	0	PROKKA_00388	0	PROKKA_00388	0	PROKKA_00388	0	PROKKA_00388	0	PROKKA_00388	0
PROKKA_00389	8.787202422	PROKKA_00389	2.66843547	PROKKA_00389	1.762714525	PROKKA_00389	0	PROKKA_00389	0	PROKKA_00389	0	PROKKA_00389	0	PROKKA_00389	0	PROKKA_00389	0	PROKKA_00389	0.813961504	PROKKA_00389	0	PROKKA_00389	0	PROKKA_00389	0	PROKKA_00389	0	PROKKA_00389	0	PROKKA_00389	0	PROKKA_00389	0	PROKKA_00389	0	PROKKA_00389	0	PROKKA_00389	0	PROKKA_00389	0	PROKKA_00389	0	PROKKA_00389	45.99371921	PROKKA_00389	0	PROKKA_00389	11.65290999
PROKKA_00390	6.824131567	PROKKA_00390	5.8024512	PROKKA_00390	3.285413107	PROKKA_00390	0	PROKKA_00390	0	PROKKA_00390	0	PROKKA_00390	0	PROKKA_00390	0	PROKKA_00390	1.038315541	PROKKA_00390	0	PROKKA_00390	0	PROKKA_00390	0.745547723	PROKKA_00390	0	PROKKA_00390	0	PROKKA_00390	0	PROKKA_00390	1.786390743	PROKKA_00390	0	PROKKA_00390	0	PROKKA_00390	0	PROKKA_00390	0	PROKKA_00390	0	PROKKA_00390	0	PROKKA_00390	0	PROKKA_00390	0	PROKKA_00390	2.413236495
PROKKA_00391	5.951430658	PROKKA_00391	1.314391535	PROKKA_00391	2.17065119	PROKKA_00391	1.58263762	PROKKA_00391	0	PROKKA_00391	1.075714467	PROKKA_00391	0	PROKKA_00391	0.934819678	PROKKA_00391	0	PROKKA_00391	0.801866204	PROKKA_00391	0	PROKKA_00391	0	PROKKA_00391	0	PROKKA_00391	0	PROKKA_00391	0	PROKKA_00391	1.416308172	PROKKA_00391	3.311495662	PROKKA_00391	1.328103084	PROKKA_00391	0	PROKKA_00391	0	PROKKA_00391	0	PROKKA_00391	0	PROKKA_00391	0	PROKKA_00391	0	PROKKA_00391	1.913291692
PROKKA_00392	3.391494106	PROKKA_00392	4.119619754	PROKKA_00392	2.721337526	PROKKA_00392	19.84147045	PROKKA_00392	17.53301211	PROKKA_00392	6.743096629	PROKKA_00392	24.77583561	PROKKA_00392	11.7198004	PROKKA_00392	20.64110871	PROKKA_00392	5.026483763	PROKKA_00392	11.14702761	PROKKA_00392	22.2315823	PROKKA_00392	0	PROKKA_00392	0	PROKKA_00392	0	PROKKA_00392	0	PROKKA_00392	10.37902526	PROKKA_00392	24.97557031	PROKKA_00392	0	PROKKA_00392	0	PROKKA_00392	54.53156108	PROKKA_00392	0	PROKKA_00392	0	PROKKA_00392	0	PROKKA_00392	0
PROKKA_00393	39.57943518	PROKKA_00393	32.0512077	PROKKA_00393	10.58618992	PROKKA_00393	0	PROKKA_00393	22.73487385	PROKKA_00393	0	PROKKA_00393	32.12656752	PROKKA_00393	0	PROKKA_00393	40.14766543	PROKKA_00393	78.21346857	PROKKA_00393	14.45423438	PROKKA_00393	43.24119119	PROKKA_00393	0	PROKKA_00393	0	PROKKA_00393	0	PROKKA_00393	0	PROKKA_00393	0	PROKKA_00393	0	PROKKA_00393	0	PROKKA_00393	166.0103683	PROKKA_00393	0	PROKKA_00393	0	PROKKA_00393	0	PROKKA_00393	0	PROKKA_00393	46.65528327
PROKKA_00395	4.594529378	PROKKA_00395	3.189106696	PROKKA_00395	3.686653969	PROKKA_00395	1.919975934	PROKKA_00395	2.262128127	PROKKA_00395	2.610004793	PROKKA_00395	0.799151256	PROKKA_00395	0	PROKKA_00395	0.998676788	PROKKA_00395	0.486391766	PROKKA_00395	0	PROKKA_00395	2.15125704	PROKKA_00395	0	PROKKA_00395	0	PROKKA_00395	0	PROKKA_00395	1.718193458	PROKKA_00395	0	PROKKA_00395	1.611187505	PROKKA_00395	0	PROKKA_00395	0	PROKKA_00395	0	PROKKA_00395	0	PROKKA_00395	0	PROKKA_00395	0	PROKKA_00395	0
PROKKA_00396	19.09350405	PROKKA_00396	7.730906987	PROKKA_00396	20.42752346	PROKKA_00396	0	PROKKA_00396	10.96752402	PROKKA_00396	0	PROKKA_00396	7.749084141	PROKKA_00396	5.498364669	PROKKA_00396	14.52571788	PROKKA_00396	14.14910141	PROKKA_00396	10.45929464	PROKKA_00396	6.953323574	PROKKA_00396	0	PROKKA_00396	0	PROKKA_00396	0	PROKKA_00396	0	PROKKA_00396	9.738675373	PROKKA_00396	0	PROKKA_00396	0	PROKKA_00396	80.08501447	PROKKA_00396	0	PROKKA_00396	0	PROKKA_00396	0	PROKKA_00396	0	PROKKA_00396	11.25348096
PROKKA_00397	6.985000964	PROKKA_00397	0.942735858	PROKKA_00397	0.622752249	PROKKA_00397	2.270266042	PROKKA_00397	1.337421105	PROKKA_00397	1.543093626	PROKKA_00397	0.944952449	PROKKA_00397	4.022947534	PROKKA_00397	2.361760853	PROKKA_00397	0.575131537	PROKKA_00397	1.700594272	PROKKA_00397	2.543743241	PROKKA_00397	0	PROKKA_00397	0	PROKKA_00397	0	PROKKA_00397	0	PROKKA_00397	0	PROKKA_00397	3.810281386	PROKKA_00397	0	PROKKA_00397	0	PROKKA_00397	12.47902988	PROKKA_00397	0	PROKKA_00397	0	PROKKA_00397	0	PROKKA_00397	0
PROKKA_00398	19.98515089	PROKKA_00398	12.13789849	PROKKA_00398	0	PROKKA_00398	29.23009509	PROKKA_00398	0	PROKKA_00398	19.86761577	PROKKA_00398	0	PROKKA_00398	17.2653978	PROKKA_00398	30.4081077	PROKKA_00398	14.80984978	PROKKA_00398	10.94773285	PROKKA_00398	10.91705487	PROKKA_00398	0	PROKKA_00398	0	PROKKA_00398	0	PROKKA_00398	52.31623717	PROKKA_00398	30.58038425	PROKKA_00398	0	PROKKA_00398	0	PROKKA_00398	125.7373524	PROKKA_00398	0	PROKKA_00398	0	PROKKA_00398	0	PROKKA_00398	0	PROKKA_00398	0
PROKKA_00399	9.002888146	PROKKA_00399	0	PROKKA_00399	1.805981124	PROKKA_00399	0	PROKKA_00399	0	PROKKA_00399	2.237485265	PROKKA_00399	4.110542244	PROKKA_00399	1.944424213	PROKKA_00399	8.561381204	PROKKA_00399	5.003643269	PROKKA_00399	3.698791725	PROKKA_00399	7.376853773	PROKKA_00399	0	PROKKA_00399	0	PROKKA_00399	0	PROKKA_00399	0	PROKKA_00399	0	PROKKA_00399	0	PROKKA_00399	0	PROKKA_00399	0	PROKKA_00399	0	PROKKA_00399	0	PROKKA_00399	0	PROKKA_00399	0	PROKKA_00399	0
PROKKA_00400	14.03284294	PROKKA_00400	4.870165113	PROKKA_00400	12.06424731	PROKKA_00400	17.59226147	PROKKA_00400	19.00004043	PROKKA_00400	11.95741206	PROKKA_00400	42.71414	PROKKA_00400	45.02877474	PROKKA_00400	38.12761156	PROKKA_00400	54.96580212	PROKKA_00400	51.61337302	PROKKA_00400	62.41953677	PROKKA_00400	0	PROKKA_00400	0	PROKKA_00400	0	PROKKA_00400	5.247792962	PROKKA_00400	0	PROKKA_00400	12.30242499	PROKKA_00400	51.33362623	PROKKA_00400	0	PROKKA_00400	0	PROKKA_00400	0	PROKKA_00400	41.97159894	PROKKA_00400	0	PROKKA_00400	3.544623577
PROKKA_00401	18.00573791	PROKKA_00401	16.40356534	PROKKA_00401	39.73150003	PROKKA_00401	0	PROKKA_00401	7.757024162	PROKKA_00401	0	PROKKA_00401	21.92284524	PROKKA_00401	7.777680271	PROKKA_00401	13.69818073	PROKKA_00401	20.01453041	PROKKA_00401	19.72684715	PROKKA_00401	14.7536761	PROKKA_00401	0	PROKKA_00401	0	PROKKA_00401	0	PROKKA_00401	0	PROKKA_00401	0	PROKKA_00401	22.09958006	PROKKA_00401	0	PROKKA_00401	0	PROKKA_00401	0	PROKKA_00401	0	PROKKA_00401	0	PROKKA_00401	0	PROKKA_00401	0
PROKKA_00402	8.260514339	PROKKA_00402	2.866850924	PROKKA_00402	7.575135052	PROKKA_00402	3.451928897	PROKKA_00402	0	PROKKA_00402	2.346266641	PROKKA_00402	2.873591556	PROKKA_00402	2.038957636	PROKKA_00402	5.386569494	PROKKA_00402	0	PROKKA_00402	1.292872818	PROKKA_00402	1.2892499	PROKKA_00402	0	PROKKA_00402	0	PROKKA_00402	0	PROKKA_00402	0	PROKKA_00402	0	PROKKA_00402	2.896757512	PROKKA_00402	0	PROKKA_00402	0	PROKKA_00402	0	PROKKA_00402	0	PROKKA_00402	0	PROKKA_00402	0	PROKKA_00402	0
PROKKA_00403	641.6472056	PROKKA_00403	498.8182639	PROKKA_00403	967.9334536	PROKKA_00403	525.5416385	PROKKA_00403	221.141634	PROKKA_00403	127.57472	PROKKA_00403	46.87416575	PROKKA_00403	66.519153	PROKKA_00403	58.57732304	PROKKA_00403	133.1366302	PROKKA_00403	281.1920603	PROKKA_00403	196.2828682	PROKKA_00403	0	PROKKA_00403	0	PROKKA_00403	0	PROKKA_00403	403.1221089	PROKKA_00403	274.9095615	PROKKA_00403	252.0109331	PROKKA_00403	0	PROKKA_00403	484.4337955	PROKKA_00403	206.3398767	PROKKA_00403	0	PROKKA_00403	0	PROKKA_00403	0	PROKKA_00403	181.5259789
PROKKA_00404	26.55696694	PROKKA_00404	17.6901602	PROKKA_00404	28.8707066	PROKKA_00404	137.8263518	PROKKA_00404	107.7665179	PROKKA_00404	66.4277745	PROKKA_00404	35.46350773	PROKKA_00404	57.72720614	PROKKA_00404	37.80043	PROKKA_00404	39.99452565	PROKKA_00404	29.09546003	PROKKA_00404	39.30919286	PROKKA_00404	0	PROKKA_00404	0	PROKKA_00404	109.952518	PROKKA_00404	98.67304352	PROKKA_00404	86.51595801	PROKKA_00404	105.1453028	PROKKA_00404	61.42273212	PROKKA_00404	43.11850017	PROKKA_00404	41.32329063	PROKKA_00404	109.0343703	PROKKA_00404	179.3596175	PROKKA_00404	68.21499735	PROKKA_00404	9.088464747
PROKKA_00405	64.86594197	PROKKA_00405	29.54704559	PROKKA_00405	32.53030163	PROKKA_00405	0	PROKKA_00405	41.91719454	PROKKA_00405	32.24222872	PROKKA_00405	39.48869006	PROKKA_00405	28.0192103	PROKKA_00405	24.67395118	PROKKA_00405	24.03421574	PROKKA_00405	17.76656598	PROKKA_00405	26.57517016	PROKKA_00405	0	PROKKA_00405	0	PROKKA_00405	0	PROKKA_00405	21.22539644	PROKKA_00405	0	PROKKA_00405	0	PROKKA_00405	0	PROKKA_00405	102.0266478	PROKKA_00405	0	PROKKA_00405	0	PROKKA_00405	0	PROKKA_00405	0	PROKKA_00405	0
PROKKA_00406	37.39868695	PROKKA_00406	20.44254365	PROKKA_00406	40.51179317	PROKKA_00406	0	PROKKA_00406	9.667002367	PROKKA_00406	3.71787407	PROKKA_00406	11.38367156	PROKKA_00406	9.69274454	PROKKA_00406	11.38068265	PROKKA_00406	26.32832204	PROKKA_00406	22.53542741	PROKKA_00406	12.25760625	PROKKA_00406	0	PROKKA_00406	0	PROKKA_00406	0	PROKKA_00406	0	PROKKA_00406	22.89031939	PROKKA_00406	9.180354401	PROKKA_00406	0	PROKKA_00406	0	PROKKA_00406	0	PROKKA_00406	0	PROKKA_00406	0	PROKKA_00406	0	PROKKA_00406	6.612700482
PROKKA_00407	31.55930141	PROKKA_00407	37.5524783	PROKKA_00407	50.64641631	PROKKA_00407	5.65204158	PROKKA_00407	11.09878689	PROKKA_00407	1.280559074	PROKKA_00407	3.920913842	PROKKA_00407	3.338502524	PROKKA_00407	8.81973982	PROKKA_00407	8.113784042	PROKKA_00407	9.878843197	PROKKA_00407	10.5548148	PROKKA_00407	0	PROKKA_00407	0	PROKKA_00407	0	PROKKA_00407	3.372021735	PROKKA_00407	3.942092395	PROKKA_00407	4.743027563	PROKKA_00407	6.596986757	PROKKA_00407	8.104349781	PROKKA_00407	0	PROKKA_00407	0	PROKKA_00407	0	PROKKA_00407	0	PROKKA_00407	11.38816625
PROKKA_00408	4.563675974	PROKKA_00408	4.157594508	PROKKA_00408	8.23926864	PROKKA_00408	0	PROKKA_00408	0	PROKKA_00408	0	PROKKA_00408	0	PROKKA_00408	3.942611268	PROKKA_00408	0	PROKKA_00408	0.845469669	PROKKA_00408	1.249975686	PROKKA_00408	0	PROKKA_00408	0	PROKKA_00408	0	PROKKA_00408	0	PROKKA_00408	0	PROKKA_00408	0	PROKKA_00408	0	PROKKA_00408	0	PROKKA_00408	0	PROKKA_00408	0	PROKKA_00408	0	PROKKA_00408	0	PROKKA_00408	0	PROKKA_00408	4.034663349
PROKKA_00409	7.396309877	PROKKA_00409	17.96847249	PROKKA_00409	5.934804834	PROKKA_00409	0	PROKKA_00409	0	PROKKA_00409	0	PROKKA_00409	0	PROKKA_00409	0	PROKKA_00409	0	PROKKA_00409	0	PROKKA_00409	0	PROKKA_00409	0	PROKKA_00409	0	PROKKA_00409	0	PROKKA_00409	0	PROKKA_00409	19.36173031	PROKKA_00409	0	PROKKA_00409	0	PROKKA_00409	0	PROKKA_00409	0	PROKKA_00409	0	PROKKA_00409	0	PROKKA_00409	0	PROKKA_00409	0	PROKKA_00409	0
PROKKA_00410	7.529029196	PROKKA_00410	9.145449301	PROKKA_00410	6.04129892	PROKKA_00410	0	PROKKA_00410	0	PROKKA_00410	0	PROKKA_00410	0	PROKKA_00410	0	PROKKA_00410	0	PROKKA_00410	0	PROKKA_00410	0	PROKKA_00410	0	PROKKA_00410	0	PROKKA_00410	0	PROKKA_00410	0	PROKKA_00410	0	PROKKA_00410	0	PROKKA_00410	0	PROKKA_00410	0	PROKKA_00410	0	PROKKA_00410	0	PROKKA_00410	0	PROKKA_00410	0	PROKKA_00410	0	PROKKA_00410	0
PROKKA_00411	1.486070634	PROKKA_00411	7.220470681	PROKKA_00411	2.38484848	PROKKA_00411	0	PROKKA_00411	0	PROKKA_00411	0	PROKKA_00411	1.80936192	PROKKA_00411	0	PROKKA_00411	0	PROKKA_00411	0	PROKKA_00411	0	PROKKA_00411	0	PROKKA_00411	0	PROKKA_00411	0	PROKKA_00411	0	PROKKA_00411	0	PROKKA_00411	0	PROKKA_00411	0	PROKKA_00411	0	PROKKA_00411	0	PROKKA_00411	0	PROKKA_00411	0	PROKKA_00411	0	PROKKA_00411	0	PROKKA_00411	5.255232629
PROKKA_00412	2.642821491	PROKKA_00412	2.568170672	PROKKA_00412	4.665324473	PROKKA_00412	3.092292829	PROKKA_00412	2.732519636	PROKKA_00412	2.101822988	PROKKA_00412	2.574209037	PROKKA_00412	0.913265346	PROKKA_00412	3.216916438	PROKKA_00412	2.741820929	PROKKA_00412	3.474528122	PROKKA_00412	1.154930573	PROKKA_00412	0	PROKKA_00412	0	PROKKA_00412	0	PROKKA_00412	0	PROKKA_00412	0	PROKKA_00412	0	PROKKA_00412	0	PROKKA_00412	0	PROKKA_00412	0	PROKKA_00412	0	PROKKA_00412	0	PROKKA_00412	0	PROKKA_00412	0
PROKKA_00413	5.104725793	PROKKA_00413	9.301002105	PROKKA_00413	2.048017986	PROKKA_00413	0	PROKKA_00413	0	PROKKA_00413	0	PROKKA_00413	0	PROKKA_00413	0	PROKKA_00413	0	PROKKA_00413	1.891409841	PROKKA_00413	0	PROKKA_00413	0	PROKKA_00413	0	PROKKA_00413	0	PROKKA_00413	0	PROKKA_00413	0	PROKKA_00413	0	PROKKA_00413	0	PROKKA_00413	0	PROKKA_00413	0	PROKKA_00413	0	PROKKA_00413	0	PROKKA_00413	0	PROKKA_00413	0	PROKKA_00413	0
PROKKA_00414	3.41960035	PROKKA_00414	0	PROKKA_00414	0	PROKKA_00414	0	PROKKA_00414	0	PROKKA_00414	0	PROKKA_00414	0	PROKKA_00414	0	PROKKA_00414	0	PROKKA_00414	0	PROKKA_00414	0	PROKKA_00414	0	PROKKA_00414	0	PROKKA_00414	0	PROKKA_00414	0	PROKKA_00414	0	PROKKA_00414	0	PROKKA_00414	0	PROKKA_00414	0	PROKKA_00414	0	PROKKA_00414	0	PROKKA_00414	0	PROKKA_00414	0	PROKKA_00414	0	PROKKA_00414	0
PROKKA_00415	2.617116182	PROKKA_00415	9.536967941	PROKKA_00415	4.199952146	PROKKA_00415	0	PROKKA_00415	0	PROKKA_00415	0	PROKKA_00415	0	PROKKA_00415	0	PROKKA_00415	0	PROKKA_00415	0	PROKKA_00415	2.867277706	PROKKA_00415	2.859242955	PROKKA_00415	0	PROKKA_00415	0	PROKKA_00415	0	PROKKA_00415	0	PROKKA_00415	0	PROKKA_00415	0	PROKKA_00415	0	PROKKA_00415	0	PROKKA_00415	0	PROKKA_00415	0	PROKKA_00415	0	PROKKA_00415	0	PROKKA_00415	0
PROKKA_00416	4.490556819	PROKKA_00416	10.90928423	PROKKA_00416	7.206452612	PROKKA_00416	4.378564316	PROKKA_00416	2.579426471	PROKKA_00416	0	PROKKA_00416	3.644978161	PROKKA_00416	0	PROKKA_00416	0	PROKKA_00416	5.546157099	PROKKA_00416	1.639931456	PROKKA_00416	0	PROKKA_00416	0	PROKKA_00416	0	PROKKA_00416	0	PROKKA_00416	0	PROKKA_00416	4.580832831	PROKKA_00416	0	PROKKA_00416	0	PROKKA_00416	0	PROKKA_00416	0	PROKKA_00416	0	PROKKA_00416	0	PROKKA_00416	59.5953031	PROKKA_00416	10.58672007
PROKKA_00417	30.52344696	PROKKA_00417	16.47847902	PROKKA_00417	40.82006288	PROKKA_00417	59.52441135	PROKKA_00417	46.75469895	PROKKA_00417	26.97238652	PROKKA_00417	28.90514155	PROKKA_00417	46.87920161	PROKKA_00417	25.80138589	PROKKA_00417	17.59269317	PROKKA_00417	11.14702761	PROKKA_00417	51.87369203	PROKKA_00417	0	PROKKA_00417	0	PROKKA_00417	0	PROKKA_00417	106.5372252	PROKKA_00417	41.51610103	PROKKA_00417	58.27633072	PROKKA_00417	34.73804535	PROKKA_00417	0	PROKKA_00417	0	PROKKA_00417	0	PROKKA_00417	0	PROKKA_00417	0	PROKKA_00417	0
PROKKA_00418	178.4998424	PROKKA_00418	0	PROKKA_00418	0	PROKKA_00418	0	PROKKA_00418	0	PROKKA_00418	0	PROKKA_00418	0	PROKKA_00418	0	PROKKA_00418	0	PROKKA_00418	0	PROKKA_00418	0	PROKKA_00418	0	PROKKA_00418	0	PROKKA_00418	0	PROKKA_00418	0	PROKKA_00418	0	PROKKA_00418	0	PROKKA_00418	0	PROKKA_00418	0	PROKKA_00418	0	PROKKA_00418	0	PROKKA_00418	0	PROKKA_00418	0	PROKKA_00418	0	PROKKA_00418	0
PROKKA_00419	1965.643391	PROKKA_00419	1164.707668	PROKKA_00419	2423.554368	PROKKA_00419	3365.773662	PROKKA_00419	5535.283739	PROKKA_00419	4098.808667	PROKKA_00419	5662.113903	PROKKA_00419	4721.661864	PROKKA_00419	5470.967064	PROKKA_00419	10445.07171	PROKKA_00419	10399.98755	PROKKA_00419	10894.62449	PROKKA_00419	0	PROKKA_00419	0	PROKKA_00419	0	PROKKA_00419	125.5017964	PROKKA_00419	440.1570179	PROKKA_00419	706.1146413	PROKKA_00419	491.0607071	PROKKA_00419	1809.793416	PROKKA_00419	770.8639526	PROKKA_00419	4067.956078	PROKKA_00419	8030.059267	PROKKA_00419	0	PROKKA_00419	508.6213914
PROKKA_00420	10.46735952	PROKKA_00420	38.14384432	PROKKA_00420	33.5960699	PROKKA_00420	0	PROKKA_00420	0	PROKKA_00420	0	PROKKA_00420	12.74450978	PROKKA_00420	0	PROKKA_00420	0	PROKKA_00420	0	PROKKA_00420	0	PROKKA_00420	0	PROKKA_00420	0	PROKKA_00420	0	PROKKA_00420	0	PROKKA_00420	27.40098719	PROKKA_00420	0	PROKKA_00420	0	PROKKA_00420	0	PROKKA_00420	131.7115974	PROKKA_00420	0	PROKKA_00420	0	PROKKA_00420	0	PROKKA_00420	0	PROKKA_00420	0
PROKKA_00421	14.91439862	PROKKA_00421	4.529099067	PROKKA_00421	8.975493844	PROKKA_00421	0	PROKKA_00421	0	PROKKA_00421	0	PROKKA_00421	4.539748029	PROKKA_00421	0	PROKKA_00421	5.673195087	PROKKA_00421	2.76305148	PROKKA_00421	0	PROKKA_00421	0	PROKKA_00421	0	PROKKA_00421	0	PROKKA_00421	0	PROKKA_00421	0	PROKKA_00421	0	PROKKA_00421	0	PROKKA_00421	0	PROKKA_00421	0	PROKKA_00421	0	PROKKA_00421	0	PROKKA_00421	0	PROKKA_00421	0	PROKKA_00421	0
PROKKA_00422	15.6170074	PROKKA_00422	0	PROKKA_00422	0	PROKKA_00422	0	PROKKA_00422	0	PROKKA_00422	0	PROKKA_00422	0	PROKKA_00422	0	PROKKA_00422	0	PROKKA_00422	5.786434509	PROKKA_00422	8.554892876	PROKKA_00422	0	PROKKA_00422	0	PROKKA_00422	0	PROKKA_00422	0	PROKKA_00422	0	PROKKA_00422	0	PROKKA_00422	0	PROKKA_00422	0	PROKKA_00422	0	PROKKA_00422	0	PROKKA_00422	0	PROKKA_00422	0	PROKKA_00422	0	PROKKA_00422	0
PROKKA_00423	6.377794521	PROKKA_00423	0	PROKKA_00423	0	PROKKA_00423	0	PROKKA_00423	0	PROKKA_00423	0	PROKKA_00423	0	PROKKA_00423	0	PROKKA_00423	0	PROKKA_00423	0	PROKKA_00423	6.987426914	PROKKA_00423	0	PROKKA_00423	0	PROKKA_00423	0	PROKKA_00423	0	PROKKA_00423	0	PROKKA_00423	0	PROKKA_00423	0	PROKKA_00423	0	PROKKA_00423	0	PROKKA_00423	0	PROKKA_00423	0	PROKKA_00423	0	PROKKA_00423	0	PROKKA_00423	0
PROKKA_00424	9.29002765	PROKKA_00424	8.463389635	PROKKA_00424	1.863581364	PROKKA_00424	0	PROKKA_00424	0	PROKKA_00424	0	PROKKA_00424	2.827763009	PROKKA_00424	0	PROKKA_00424	3.533775687	PROKKA_00424	12.04753723	PROKKA_00424	5.089015412	PROKKA_00424	0	PROKKA_00424	0	PROKKA_00424	0	PROKKA_00424	0	PROKKA_00424	0	PROKKA_00424	0	PROKKA_00424	0	PROKKA_00424	0	PROKKA_00424	0	PROKKA_00424	0	PROKKA_00424	0	PROKKA_00424	0	PROKKA_00424	0	PROKKA_00424	8.213145344
PROKKA_00425	10.12754316	PROKKA_00425	1.892591178	PROKKA_00425	5.000829882	PROKKA_00425	0	PROKKA_00425	0	PROKKA_00425	0	PROKKA_00425	0	PROKKA_00425	1.346046005	PROKKA_00425	1.185339381	PROKKA_00425	4.618425676	PROKKA_00425	6.828062576	PROKKA_00425	3.404464411	PROKKA_00425	0	PROKKA_00425	0	PROKKA_00425	0	PROKKA_00425	0	PROKKA_00425	0	PROKKA_00425	0	PROKKA_00425	0	PROKKA_00425	0	PROKKA_00425	0	PROKKA_00425	0	PROKKA_00425	0	PROKKA_00425	0	PROKKA_00425	8.264840908
PROKKA_00426	9.571366645	PROKKA_00426	1.937709943	PROKKA_00426	7.680072088	PROKKA_00426	0	PROKKA_00426	5.497900925	PROKKA_00426	0	PROKKA_00426	7.769063793	PROKKA_00426	5.512541236	PROKKA_00426	2.427194982	PROKKA_00426	1.182131865	PROKKA_00426	1.747710348	PROKKA_00426	0	PROKKA_00426	0	PROKKA_00426	0	PROKKA_00426	0	PROKKA_00426	4.175916161	PROKKA_00426	0	PROKKA_00426	3.915847724	PROKKA_00426	0	PROKKA_00426	0	PROKKA_00426	0	PROKKA_00426	0	PROKKA_00426	0	PROKKA_00426	0	PROKKA_00426	0
PROKKA_00427	6.660477165	PROKKA_00427	2.311550387	PROKKA_00427	4.580890363	PROKKA_00427	0	PROKKA_00427	0	PROKKA_00427	0	PROKKA_00427	1.158492689	PROKKA_00427	0	PROKKA_00427	0	PROKKA_00427	1.410199385	PROKKA_00427	3.127341541	PROKKA_00427	1.039526011	PROKKA_00427	0	PROKKA_00427	0	PROKKA_00427	0	PROKKA_00427	12.45392874	PROKKA_00427	0	PROKKA_00427	0	PROKKA_00427	0	PROKKA_00427	0	PROKKA_00427	0	PROKKA_00427	0	PROKKA_00427	0	PROKKA_00427	0	PROKKA_00427	0
PROKKA_00428	4.353220778	PROKKA_00428	1.922844059	PROKKA_00428	2.222835847	PROKKA_00428	3.472898216	PROKKA_00428	2.727860837	PROKKA_00428	0.78683981	PROKKA_00428	1.927365112	PROKKA_00428	2.051343625	PROKKA_00428	1.204286913	PROKKA_00428	0.293265672	PROKKA_00428	1.734302119	PROKKA_00428	0	PROKKA_00428	0	PROKKA_00428	0	PROKKA_00428	0	PROKKA_00428	0	PROKKA_00428	2.422219556	PROKKA_00428	3.8858058	PROKKA_00428	0	PROKKA_00428	0	PROKKA_00428	0	PROKKA_00428	0	PROKKA_00428	0	PROKKA_00428	0	PROKKA_00428	2.798984523
PROKKA_00429	6.506684511	PROKKA_00429	5.927711771	PROKKA_00429	9.136695303	PROKKA_00429	4.758308006	PROKKA_00429	0	PROKKA_00429	9.702626855	PROKKA_00429	3.961099463	PROKKA_00429	5.62119831	PROKKA_00429	2.475037147	PROKKA_00429	7.232596391	PROKKA_00429	3.564318537	PROKKA_00429	0	PROKKA_00429	0	PROKKA_00429	0	PROKKA_00429	0	PROKKA_00429	0	PROKKA_00429	0	PROKKA_00429	0	PROKKA_00429	0	PROKKA_00429	20.46852906	PROKKA_00429	0	PROKKA_00429	0	PROKKA_00429	0	PROKKA_00429	0	PROKKA_00429	5.752442039
PROKKA_00430	25.90946947	PROKKA_00430	13.98756338	PROKKA_00430	26.56471708	PROKKA_00430	4.210549791	PROKKA_00430	7.441345706	PROKKA_00430	0	PROKKA_00430	5.25766927	PROKKA_00430	4.974107465	PROKKA_00430	0	PROKKA_00430	5.333339636	PROKKA_00430	7.885019556	PROKKA_00430	1.572584795	PROKKA_00430	0	PROKKA_00430	0	PROKKA_00430	0	PROKKA_00430	3.768036348	PROKKA_00430	0	PROKKA_00430	7.066739844	PROKKA_00430	0	PROKKA_00430	0	PROKKA_00430	0	PROKKA_00430	61.06767716	PROKKA_00430	0	PROKKA_00430	0	PROKKA_00430	0
PROKKA_00431	14.39413008	PROKKA_00431	0	PROKKA_00431	5.774930622	PROKKA_00431	0	PROKKA_00431	0	PROKKA_00431	0	PROKKA_00431	8.76277017	PROKKA_00431	0	PROKKA_00431	0	PROKKA_00431	2.666666183	PROKKA_00431	0	PROKKA_00431	3.931456627	PROKKA_00431	0	PROKKA_00431	0	PROKKA_00431	0	PROKKA_00431	9.420078029	PROKKA_00431	0	PROKKA_00431	0	PROKKA_00431	0	PROKKA_00431	0	PROKKA_00431	0	PROKKA_00431	0	PROKKA_00431	0	PROKKA_00431	0	PROKKA_00431	0
PROKKA_00432	7.006959476	PROKKA_00432	2.837098515	PROKKA_00432	1.874129923	PROKKA_00432	6.832209002	PROKKA_00432	4.024876532	PROKKA_00432	0	PROKKA_00432	8.531307572	PROKKA_00432	0	PROKKA_00432	3.553778161	PROKKA_00432	1.730818676	PROKKA_00432	2.558910559	PROKKA_00432	5.103479842	PROKKA_00432	0	PROKKA_00432	0	PROKKA_00432	0	PROKKA_00432	0	PROKKA_00432	7.147824047	PROKKA_00432	0	PROKKA_00432	0	PROKKA_00432	0	PROKKA_00432	0	PROKKA_00432	0	PROKKA_00432	0	PROKKA_00432	0	PROKKA_00432	0
PROKKA_00435	25.07467206	PROKKA_00435	12.82441942	PROKKA_00435	25.41465662	PROKKA_00435	7.720838154	PROKKA_00435	6.82255628	PROKKA_00435	7.8717489	PROKKA_00435	8.034107878	PROKKA_00435	4.560482668	PROKKA_00435	4.015999219	PROKKA_00435	8.801716824	PROKKA_00435	8.675203408	PROKKA_00435	4.325446777	PROKKA_00435	0	PROKKA_00435	0	PROKKA_00435	0	PROKKA_00435	10.36410929	PROKKA_00435	4.038751786	PROKKA_00435	3.239550493	PROKKA_00435	27.03497471	PROKKA_00435	0	PROKKA_00435	0	PROKKA_00435	0	PROKKA_00435	0	PROKKA_00435	0	PROKKA_00435	0
PROKKA_00436	10.39455715	PROKKA_00436	8.034843306	PROKKA_00436	7.58236436	PROKKA_00436	5.528357177	PROKKA_00436	1.628386592	PROKKA_00436	3.75760927	PROKKA_00436	2.301067167	PROKKA_00436	3.265445615	PROKKA_00436	5.751157494	PROKKA_00436	12.60459898	PROKKA_00436	10.35285334	PROKKA_00436	10.32384233	PROKKA_00436	0	PROKKA_00436	0	PROKKA_00436	0	PROKKA_00436	9.894693958	PROKKA_00436	0	PROKKA_00436	6.958852858	PROKKA_00436	0	PROKKA_00436	0	PROKKA_00436	0	PROKKA_00436	0	PROKKA_00436	0	PROKKA_00436	0	PROKKA_00436	10.0250617
PROKKA_00437	9.522263679	PROKKA_00437	0	PROKKA_00437	3.820335915	PROKKA_00437	13.92717394	PROKKA_00437	8.204543442	PROKKA_00437	18.93252416	PROKKA_00437	0	PROKKA_00437	24.67917374	PROKKA_00437	7.244229003	PROKKA_00437	14.11280759	PROKKA_00437	10.43246553	PROKKA_00437	0	PROKKA_00437	0	PROKKA_00437	0	PROKKA_00437	0	PROKKA_00437	0	PROKKA_00437	0	PROKKA_00437	11.687276	PROKKA_00437	0	PROKKA_00437	0	PROKKA_00437	0	PROKKA_00437	0	PROKKA_00437	0	PROKKA_00437	0	PROKKA_00437	0
PROKKA_00438	12.87241415	PROKKA_00438	0	PROKKA_00438	7.746626395	PROKKA_00438	3.137845458	PROKKA_00438	5.545544878	PROKKA_00438	2.132784985	PROKKA_00438	5.224259525	PROKKA_00438	5.560312058	PROKKA_00438	3.2643049	PROKKA_00438	9.539008283	PROKKA_00438	5.876185778	PROKKA_00438	7.031663276	PROKKA_00438	0	PROKKA_00438	0	PROKKA_00438	0	PROKKA_00438	2.808069333	PROKKA_00438	6.565597515	PROKKA_00438	0	PROKKA_00438	10.98735279	PROKKA_00438	0	PROKKA_00438	0	PROKKA_00438	0	PROKKA_00438	0	PROKKA_00438	0	PROKKA_00438	3.79342281
PROKKA_00439	176.9491481	PROKKA_00439	120.6195868	PROKKA_00439	202.4921419	PROKKA_00439	21.8400145	PROKKA_00439	24.44544472	PROKKA_00439	28.20473656	PROKKA_00439	31.81662932	PROKKA_00439	43.86096679	PROKKA_00439	29.53625585	PROKKA_00439	50.90157016	PROKKA_00439	46.62531094	PROKKA_00439	64.43996242	PROKKA_00439	0	PROKKA_00439	0	PROKKA_00439	0	PROKKA_00439	31.27153368	PROKKA_00439	22.84891765	PROKKA_00439	21.99299973	PROKKA_00439	7.647411174	PROKKA_00439	0	PROKKA_00439	0	PROKKA_00439	0	PROKKA_00439	0	PROKKA_00439	29.72577745	PROKKA_00439	60.72680878
PROKKA_00440	125.6076766	PROKKA_00440	84.31754361	PROKKA_00440	131.2892382	PROKKA_00440	159.5399025	PROKKA_00440	233.5396655	PROKKA_00440	167.5872918	PROKKA_00440	98.60175932	PROKKA_00440	94.23574822	PROKKA_00440	115.6757663	PROKKA_00440	182.4870625	PROKKA_00440	128.5605418	PROKKA_00440	135.4228379	PROKKA_00440	0	PROKKA_00440	0	PROKKA_00440	0	PROKKA_00440	82.20254424	PROKKA_00440	96.09962509	PROKKA_00440	64.9121009	PROKKA_00440	84.64219274	PROKKA_00440	145.575237	PROKKA_00440	106.2966176	PROKKA_00440	0	PROKKA_00440	69.20547851	PROKKA_00440	0	PROKKA_00440	35.06762339
PROKKA_00441	191.3991702	PROKKA_00441	68.37970121	PROKKA_00441	180.6809929	PROKKA_00441	263.4716604	PROKKA_00441	310.4240231	PROKKA_00441	223.8512097	PROKKA_00441	109.6647644	PROKKA_00441	175.0784897	PROKKA_00441	188.4368247	PROKKA_00441	208.5808147	PROKKA_00441	160.3545313	PROKKA_00441	172.2055808	PROKKA_00441	0	PROKKA_00441	0	PROKKA_00441	0	PROKKA_00441	442.090779	PROKKA_00441	310.0981254	PROKKA_00441	608.0186525	PROKKA_00441	345.9606425	PROKKA_00441	708.3501807	PROKKA_00441	362.0578671	PROKKA_00441	1432.972215	PROKKA_00441	0	PROKKA_00441	896.5080977	PROKKA_00441	159.258864
PROKKA_00442	18.35621283	PROKKA_00442	5.57428486	PROKKA_00442	10.12621469	PROKKA_00442	6.711906373	PROKKA_00442	5.931008793	PROKKA_00442	4.562064425	PROKKA_00442	9.777934768	PROKKA_00442	1.982267474	PROKKA_00442	12.21920933	PROKKA_00442	14.45290822	PROKKA_00442	10.05541141	PROKKA_00442	5.013616953	PROKKA_00442	0	PROKKA_00442	0	PROKKA_00442	0	PROKKA_00442	9.0097642	PROKKA_00442	7.021964018	PROKKA_00442	8.44865253	PROKKA_00442	0	PROKKA_00442	0	PROKKA_00442	0	PROKKA_00442	0	PROKKA_00442	0	PROKKA_00442	0	PROKKA_00442	8.114197806
PROKKA_00443	12.83399431	PROKKA_00443	0	PROKKA_00443	2.808547386	PROKKA_00443	20.4773239	PROKKA_00443	40.21086025	PROKKA_00443	20.87757167	PROKKA_00443	17.04654609	PROKKA_00443	16.12717495	PROKKA_00443	7.100862641	PROKKA_00443	9.510537539	PROKKA_00443	12.78250327	PROKKA_00443	8.922678694	PROKKA_00443	0	PROKKA_00443	0	PROKKA_00443	0	PROKKA_00443	15.27102647	PROKKA_00443	17.85273111	PROKKA_00443	5.727989927	PROKKA_00443	0	PROKKA_00443	14.68101333	PROKKA_00443	75.03882283	PROKKA_00443	0	PROKKA_00443	0	PROKKA_00443	0	PROKKA_00443	0
PROKKA_00444	4.624770092	PROKKA_00444	1.872556621	PROKKA_00444	4.947892189	PROKKA_00444	18.03772148	PROKKA_00444	39.84780133	PROKKA_00444	12.26019001	PROKKA_00444	16.89263492	PROKKA_00444	13.31797056	PROKKA_00444	7.036749825	PROKKA_00444	10.28145607	PROKKA_00444	15.20050994	PROKKA_00444	15.15791473	PROKKA_00444	0	PROKKA_00444	0	PROKKA_00444	0	PROKKA_00444	16.14202267	PROKKA_00444	4.717744265	PROKKA_00444	3.784181739	PROKKA_00444	0	PROKKA_00444	19.39794701	PROKKA_00444	0	PROKKA_00444	0	PROKKA_00444	0	PROKKA_00444	0	PROKKA_00444	0
PROKKA_00445	12.83294411	PROKKA_00445	46.76421224	PROKKA_00445	20.5943288	PROKKA_00445	0	PROKKA_00445	22.1141634	PROKKA_00445	0	PROKKA_00445	0	PROKKA_00445	0	PROKKA_00445	0	PROKKA_00445	0	PROKKA_00445	0	PROKKA_00445	0	PROKKA_00445	0	PROKKA_00445	0	PROKKA_00445	0	PROKKA_00445	0	PROKKA_00445	0	PROKKA_00445	0	PROKKA_00445	0	PROKKA_00445	0	PROKKA_00445	0	PROKKA_00445	0	PROKKA_00445	0	PROKKA_00445	0	PROKKA_00445	0
PROKKA_00446	129.6128049	PROKKA_00446	157.4395988	PROKKA_00446	173.3356935	PROKKA_00446	0	PROKKA_00446	0	PROKKA_00446	0	PROKKA_00446	0	PROKKA_00446	0	PROKKA_00446	0	PROKKA_00446	0	PROKKA_00446	0	PROKKA_00446	0	PROKKA_00446	0	PROKKA_00446	0	PROKKA_00446	0	PROKKA_00446	0	PROKKA_00446	0	PROKKA_00446	106.0546578	PROKKA_00446	0	PROKKA_00446	0	PROKKA_00446	0	PROKKA_00446	0	PROKKA_00446	0	PROKKA_00446	0	PROKKA_00446	0
PROKKA_00447	48.52285876	PROKKA_00447	46.60396919	PROKKA_00447	52.5166798	PROKKA_00447	23.10621214	PROKKA_00447	17.50107173	PROKKA_00447	42.62847944	PROKKA_00447	30.22641207	PROKKA_00447	15.59793349	PROKKA_00447	25.75438279	PROKKA_00447	37.62995159	PROKKA_00447	23.48974382	PROKKA_00447	32.0537857	PROKKA_00447	0	PROKKA_00447	0	PROKKA_00447	0	PROKKA_00447	44.30964306	PROKKA_00447	34.533725	PROKKA_00447	30.47008753	PROKKA_00447	11.55825403	PROKKA_00447	56.79692075	PROKKA_00447	145.1525851	PROKKA_00447	0	PROKKA_00447	47.25152285	PROKKA_00447	0	PROKKA_00447	35.91475653
PROKKA_00448	248.6773452	PROKKA_00448	234.9404618	PROKKA_00448	248.3150711	PROKKA_00448	16.16502947	PROKKA_00448	9.522871406	PROKKA_00448	21.97465274	PROKKA_00448	13.45673493	PROKKA_00448	28.64468932	PROKKA_00448	8.408251078	PROKKA_00448	8.190245614	PROKKA_00448	18.16317296	PROKKA_00448	42.26197663	PROKKA_00448	0	PROKKA_00448	0	PROKKA_00448	0	PROKKA_00448	43.3984313	PROKKA_00448	33.82355146	PROKKA_00448	0	PROKKA_00448	0	PROKKA_00448	0	PROKKA_00448	0	PROKKA_00448	0	PROKKA_00448	231.399062	PROKKA_00448	0	PROKKA_00448	78.16929461
PROKKA_00449	11.09724398	PROKKA_00449	8.087838118	PROKKA_00449	11.57576843	PROKKA_00449	4.869217628	PROKKA_00449	3.824629243	PROKKA_00449	4.412791892	PROKKA_00449	4.728998459	PROKKA_00449	4.793517267	PROKKA_00449	5.065453725	PROKKA_00449	6.990001706	PROKKA_00449	4.863197207	PROKKA_00449	9.092942709	PROKKA_00449	0	PROKKA_00449	0	PROKKA_00449	0	PROKKA_00449	0	PROKKA_00449	1.698050652	PROKKA_00449	5.448139543	PROKKA_00449	22.73314077	PROKKA_00449	6.981874117	PROKKA_00449	0	PROKKA_00449	0	PROKKA_00449	46.46789721	PROKKA_00449	0	PROKKA_00449	5.88652356
PROKKA_00450	2.335653159	PROKKA_00450	8.511295543	PROKKA_00450	7.496519691	PROKKA_00450	0	PROKKA_00450	12.07462959	PROKKA_00450	0	PROKKA_00450	2.843769191	PROKKA_00450	16.14237735	PROKKA_00450	0	PROKKA_00450	5.192456028	PROKKA_00450	5.117821117	PROKKA_00450	0	PROKKA_00450	0	PROKKA_00450	0	PROKKA_00450	0	PROKKA_00450	0	PROKKA_00450	21.44347214	PROKKA_00450	28.66694729	PROKKA_00450	0	PROKKA_00450	0	PROKKA_00450	0	PROKKA_00450	0	PROKKA_00450	195.6033247	PROKKA_00450	0	PROKKA_00450	0
PROKKA_00451	6.896363933	PROKKA_00451	4.188478027	PROKKA_00451	3.458529886	PROKKA_00451	0	PROKKA_00451	1.485505952	PROKKA_00451	0	PROKKA_00451	1.049581528	PROKKA_00451	1.489461692	PROKKA_00451	1.311632436	PROKKA_00451	1.916437504	PROKKA_00451	3.777782334	PROKKA_00451	1.883598073	PROKKA_00451	0	PROKKA_00451	0	PROKKA_00451	0	PROKKA_00451	0	PROKKA_00451	0	PROKKA_00451	0	PROKKA_00451	0	PROKKA_00451	0	PROKKA_00451	0	PROKKA_00451	0	PROKKA_00451	0	PROKKA_00451	0	PROKKA_00451	0
PROKKA_00452	229.1410337	PROKKA_00452	74.2228567	PROKKA_00452	110.3177669	PROKKA_00452	0	PROKKA_00452	52.6484774	PROKKA_00452	91.11737091	PROKKA_00452	0	PROKKA_00452	0	PROKKA_00452	0	PROKKA_00452	33.96065714	PROKKA_00452	33.47251615	PROKKA_00452	50.06807806	PROKKA_00452	0	PROKKA_00452	0	PROKKA_00452	0	PROKKA_00452	0	PROKKA_00452	0	PROKKA_00452	0	PROKKA_00452	0	PROKKA_00452	0	PROKKA_00452	0	PROKKA_00452	0	PROKKA_00452	0	PROKKA_00452	0	PROKKA_00452	54.02118444
PROKKA_00453	22.51754943	PROKKA_00453	13.67594024	PROKKA_00453	27.10214894	PROKKA_00453	0	PROKKA_00453	0	PROKKA_00453	0	PROKKA_00453	27.4161911	PROKKA_00453	19.45316553	PROKKA_00453	51.39186128	PROKKA_00453	41.71616295	PROKKA_00453	74.00978367	PROKKA_00453	49.20159451	PROKKA_00453	0	PROKKA_00453	0	PROKKA_00453	0	PROKKA_00453	0	PROKKA_00453	0	PROKKA_00453	0	PROKKA_00453	115.3202142	PROKKA_00453	0	PROKKA_00453	0	PROKKA_00453	0	PROKKA_00453	0	PROKKA_00453	0	PROKKA_00453	0
PROKKA_00454	0	PROKKA_00454	17.51839396	PROKKA_00454	7.714864593	PROKKA_00454	0	PROKKA_00454	4.142105767	PROKKA_00454	0	PROKKA_00454	5.853194588	PROKKA_00454	0	PROKKA_00454	3.657286106	PROKKA_00454	0	PROKKA_00454	5.266883642	PROKKA_00454	0	PROKKA_00454	0	PROKKA_00454	0	PROKKA_00454	0	PROKKA_00454	0	PROKKA_00454	0	PROKKA_00454	0	PROKKA_00454	0	PROKKA_00454	0	PROKKA_00454	0	PROKKA_00454	0	PROKKA_00454	0	PROKKA_00454	0	PROKKA_00454	0
PROKKA_00455	15.6412884	PROKKA_00455	0	PROKKA_00455	7.171761173	PROKKA_00455	6.536229246	PROKKA_00455	0	PROKKA_00455	0	PROKKA_00455	0	PROKKA_00455	3.860767394	PROKKA_00455	3.39982409	PROKKA_00455	0	PROKKA_00455	0	PROKKA_00455	2.441195387	PROKKA_00455	0	PROKKA_00455	0	PROKKA_00455	0	PROKKA_00455	5.849295366	PROKKA_00455	0	PROKKA_00455	5.485011927	PROKKA_00455	0	PROKKA_00455	0	PROKKA_00455	0	PROKKA_00455	0	PROKKA_00455	0	PROKKA_00455	0	PROKKA_00455	7.901817169
PROKKA_00456	1.434411215	PROKKA_00456	0	PROKKA_00456	4.603890726	PROKKA_00456	0	PROKKA_00456	2.471825928	PROKKA_00456	0	PROKKA_00456	1.746464112	PROKKA_00456	0	PROKKA_00456	0	PROKKA_00456	1.062959931	PROKKA_00456	0	PROKKA_00456	0	PROKKA_00456	0	PROKKA_00456	0	PROKKA_00456	0	PROKKA_00456	0	PROKKA_00456	0	PROKKA_00456	0	PROKKA_00456	14.69223896	PROKKA_00456	0	PROKKA_00456	0	PROKKA_00456	0	PROKKA_00456	0	PROKKA_00456	0	PROKKA_00456	0
PROKKA_00457	3.097324085	PROKKA_00457	1.254097957	PROKKA_00457	4.970590541	PROKKA_00457	0	PROKKA_00457	0	PROKKA_00457	0	PROKKA_00457	0	PROKKA_00457	0	PROKKA_00457	0	PROKKA_00457	0	PROKKA_00457	0	PROKKA_00457	0	PROKKA_00457	0	PROKKA_00457	0	PROKKA_00457	0	PROKKA_00457	0	PROKKA_00457	0	PROKKA_00457	0	PROKKA_00457	0	PROKKA_00457	0	PROKKA_00457	0	PROKKA_00457	0	PROKKA_00457	0	PROKKA_00457	0	PROKKA_00457	0
PROKKA_00458	11.54616469	PROKKA_00458	0	PROKKA_00458	9.264651588	PROKKA_00458	0	PROKKA_00458	59.69022473	PROKKA_00458	0	PROKKA_00458	0	PROKKA_00458	19.94972443	PROKKA_00458	0	PROKKA_00458	0	PROKKA_00458	12.64982459	PROKKA_00458	0	PROKKA_00458	0	PROKKA_00458	0	PROKKA_00458	0	PROKKA_00458	0	PROKKA_00458	0	PROKKA_00458	0	PROKKA_00458	0	PROKKA_00458	0	PROKKA_00458	0	PROKKA_00458	0	PROKKA_00458	0	PROKKA_00458	0	PROKKA_00458	0
PROKKA_00459	0	PROKKA_00459	5.652857187	PROKKA_00459	3.734163177	PROKKA_00459	0	PROKKA_00459	0	PROKKA_00459	0	PROKKA_00459	0	PROKKA_00459	0	PROKKA_00459	0	PROKKA_00459	0	PROKKA_00459	0	PROKKA_00459	0	PROKKA_00459	0	PROKKA_00459	0	PROKKA_00459	0	PROKKA_00459	0	PROKKA_00459	0	PROKKA_00459	0	PROKKA_00459	0	PROKKA_00459	0	PROKKA_00459	0	PROKKA_00459	0	PROKKA_00459	0	PROKKA_00459	0	PROKKA_00459	0
PROKKA_00460	0	PROKKA_00460	3.348912723	PROKKA_00460	0	PROKKA_00460	0	PROKKA_00460	0	PROKKA_00460	0	PROKKA_00460	0	PROKKA_00460	0	PROKKA_00460	0	PROKKA_00460	0	PROKKA_00460	0	PROKKA_00460	3.012075275	PROKKA_00460	0	PROKKA_00460	0	PROKKA_00460	0	PROKKA_00460	0	PROKKA_00460	0	PROKKA_00460	0	PROKKA_00460	0	PROKKA_00460	0	PROKKA_00460	0	PROKKA_00460	0	PROKKA_00460	0	PROKKA_00460	0	PROKKA_00460	0
PROKKA_00461	3.791413531	PROKKA_00461	0	PROKKA_00461	1.521116593	PROKKA_00461	0	PROKKA_00461	0	PROKKA_00461	0	PROKKA_00461	0	PROKKA_00461	0	PROKKA_00461	2.884384301	PROKKA_00461	0	PROKKA_00461	0	PROKKA_00461	0	PROKKA_00461	0	PROKKA_00461	0	PROKKA_00461	0	PROKKA_00461	0	PROKKA_00461	0	PROKKA_00461	0	PROKKA_00461	0	PROKKA_00461	0	PROKKA_00461	0	PROKKA_00461	0	PROKKA_00461	0	PROKKA_00461	0	PROKKA_00461	0
PROKKA_00462	10.20945159	PROKKA_00462	3.100334035	PROKKA_00462	6.144053957	PROKKA_00462	0	PROKKA_00462	0	PROKKA_00462	0	PROKKA_00462	0	PROKKA_00462	0	PROKKA_00462	0	PROKKA_00462	1.891409841	PROKKA_00462	0	PROKKA_00462	0	PROKKA_00462	0	PROKKA_00462	0	PROKKA_00462	0	PROKKA_00462	0	PROKKA_00462	7.811023148	PROKKA_00462	0	PROKKA_00462	0	PROKKA_00462	0	PROKKA_00462	0	PROKKA_00462	0	PROKKA_00462	0	PROKKA_00462	0	PROKKA_00462	0
PROKKA_00463	12.47880065	PROKKA_00463	6.063158248	PROKKA_00463	8.010399526	PROKKA_00463	3.650275462	PROKKA_00463	2.15038914	PROKKA_00463	2.481082259	PROKKA_00463	1.519353535	PROKKA_00463	2.156115392	PROKKA_00463	0	PROKKA_00463	0.924732388	PROKKA_00463	0	PROKKA_00463	1.363329725	PROKKA_00463	0	PROKKA_00463	0	PROKKA_00463	0	PROKKA_00463	3.26664481	PROKKA_00463	3.818900551	PROKKA_00463	3.063204133	PROKKA_00463	0	PROKKA_00463	0	PROKKA_00463	0	PROKKA_00463	0	PROKKA_00463	0	PROKKA_00463	0	PROKKA_00463	4.41291274
PROKKA_00464	427.7299296	PROKKA_00464	296.8914268	PROKKA_00464	367.7258896	PROKKA_00464	89.37054303	PROKKA_00464	26.3242387	PROKKA_00464	0	PROKKA_00464	92.99671481	PROKKA_00464	0	PROKKA_00464	23.24307438	PROKKA_00464	67.92131428	PROKKA_00464	66.94503231	PROKKA_00464	133.5148748	PROKKA_00464	0	PROKKA_00464	0	PROKKA_00464	0	PROKKA_00464	0	PROKKA_00464	0	PROKKA_00464	0	PROKKA_00464	0	PROKKA_00464	0	PROKKA_00464	0	PROKKA_00464	0	PROKKA_00464	0	PROKKA_00464	0	PROKKA_00464	162.0635533
PROKKA_00465	51.02235617	PROKKA_00465	38.73527046	PROKKA_00465	51.17547316	PROKKA_00465	167.9058489	PROKKA_00465	186.8373315	PROKKA_00465	266.2920091	PROKKA_00465	93.18323055	PROKKA_00465	33.05909274	PROKKA_00465	87.33634154	PROKKA_00465	56.71461533	PROKKA_00465	13.97485383	PROKKA_00465	20.90353976	PROKKA_00465	0	PROKKA_00465	0	PROKKA_00465	0	PROKKA_00465	667.8202484	PROKKA_00465	507.4688315	PROKKA_00465	532.2951789	PROKKA_00465	391.9548877	PROKKA_00465	642.0182679	PROKKA_00465	717.8363176	PROKKA_00465	0	PROKKA_00465	0	PROKKA_00465	0	PROKKA_00465	45.10794185
PROKKA_00466	53.60007691	PROKKA_00466	0	PROKKA_00466	60.21224114	PROKKA_00466	752.5917313	PROKKA_00466	406.408049	PROKKA_00466	319.7090898	PROKKA_00466	130.5213035	PROKKA_00466	111.1337098	PROKKA_00466	260.9740674	PROKKA_00466	63.55191143	PROKKA_00466	70.46823828	PROKKA_00466	105.4061559	PROKKA_00466	0	PROKKA_00466	1318.290995	PROKKA_00466	0	PROKKA_00466	1346.994165	PROKKA_00466	1345.069631	PROKKA_00466	1578.882283	PROKKA_00466	878.4149259	PROKKA_00466	674.4539281	PROKKA_00466	1551.29639	PROKKA_00466	0	PROKKA_00466	0	PROKKA_00466	426.8040191	PROKKA_00466	37.90948649
PROKKA_00467	54.37801791	PROKKA_00467	66.05252722	PROKKA_00467	65.4494462	PROKKA_00467	238.5983438	PROKKA_00467	46.85301996	PROKKA_00467	216.2328565	PROKKA_00467	33.10391601	PROKKA_00467	0	PROKKA_00467	41.36903028	PROKKA_00467	100.7410803	PROKKA_00467	119.1516674	PROKKA_00467	89.11333343	PROKKA_00467	0	PROKKA_00467	0	PROKKA_00467	0	PROKKA_00467	640.5675814	PROKKA_00467	998.4817377	PROKKA_00467	734.1573574	PROKKA_00467	0	PROKKA_00467	1026.36423	PROKKA_00467	437.1698892	PROKKA_00467	0	PROKKA_00467	1138.495356	PROKKA_00467	0	PROKKA_00467	0
PROKKA_00468	4.99150846	PROKKA_00468	0	PROKKA_00468	8.010380591	PROKKA_00468	102.2074713	PROKKA_00468	77.41382605	PROKKA_00468	29.77291673	PROKKA_00468	6.077399773	PROKKA_00468	8.62444118	PROKKA_00468	37.97377554	PROKKA_00468	36.98920806	PROKKA_00468	16.40589099	PROKKA_00468	21.81322404	PROKKA_00468	0	PROKKA_00468	0	PROKKA_00468	0	PROKKA_00468	261.3309671	PROKKA_00468	366.6135863	PROKKA_00468	281.8141141	PROKKA_00468	102.253014	PROKKA_00468	188.4256152	PROKKA_00468	481.5483795	PROKKA_00468	0	PROKKA_00468	0	PROKKA_00468	198.730673	PROKKA_00468	0
PROKKA_00469	7.851348546	PROKKA_00469	6.357978628	PROKKA_00469	16.79980858	PROKKA_00469	7.655539382	PROKKA_00469	13.5297094	PROKKA_00469	5.203449203	PROKKA_00469	9.559391564	PROKKA_00469	9.043825029	PROKKA_00469	11.94610206	PROKKA_00469	17.4545531	PROKKA_00469	8.601833119	PROKKA_00469	17.15545773	PROKKA_00469	0	PROKKA_00469	0	PROKKA_00469	0	PROKKA_00469	0	PROKKA_00469	0	PROKKA_00469	0	PROKKA_00469	0	PROKKA_00469	0	PROKKA_00469	0	PROKKA_00469	0	PROKKA_00469	0	PROKKA_00469	0	PROKKA_00469	0
PROKKA_00470	5.908809978	PROKKA_00470	14.35476492	PROKKA_00470	7.111850627	PROKKA_00470	8.642170302	PROKKA_00470	10.18226123	PROKKA_00470	23.49623818	PROKKA_00470	10.79138722	PROKKA_00470	5.104687742	PROKKA_00470	0	PROKKA_00470	8.757360763	PROKKA_00470	6.473613681	PROKKA_00470	6.455473173	PROKKA_00470	0	PROKKA_00470	0	PROKKA_00470	0	PROKKA_00470	15.46781938	PROKKA_00470	27.12419044	PROKKA_00470	43.51353546	PROKKA_00470	60.52214821	PROKKA_00470	0	PROKKA_00470	0	PROKKA_00470	0	PROKKA_00470	0	PROKKA_00470	0	PROKKA_00470	0
PROKKA_00471	5.149322773	PROKKA_00471	2.501935861	PROKKA_00471	4.958184749	PROKKA_00471	0	PROKKA_00471	1.774697438	PROKKA_00471	0	PROKKA_00471	3.761727738	PROKKA_00471	0	PROKKA_00471	0	PROKKA_00471	6.868562306	PROKKA_00471	3.384917756	PROKKA_00471	4.500576616	PROKKA_00471	0	PROKKA_00471	0	PROKKA_00471	0	PROKKA_00471	0	PROKKA_00471	0	PROKKA_00471	5.056071412	PROKKA_00471	10.54859023	PROKKA_00471	0	PROKKA_00471	0	PROKKA_00471	0	PROKKA_00471	0	PROKKA_00471	0	PROKKA_00471	7.28387694
PROKKA_00472	8.055721697	PROKKA_00472	13.04695775	PROKKA_00472	4.309278264	PROKKA_00472	0	PROKKA_00472	9.254594754	PROKKA_00472	0	PROKKA_00472	3.269408543	PROKKA_00472	4.639619365	PROKKA_00472	0	PROKKA_00472	1.989877865	PROKKA_00472	2.941913876	PROKKA_00472	0	PROKKA_00472	0	PROKKA_00472	0	PROKKA_00472	0	PROKKA_00472	0	PROKKA_00472	0	PROKKA_00472	0	PROKKA_00472	0	PROKKA_00472	0	PROKKA_00472	0	PROKKA_00472	0	PROKKA_00472	0	PROKKA_00472	0	PROKKA_00472	0
PROKKA_00473	4.822974324	PROKKA_00473	0	PROKKA_00473	2.579972248	PROKKA_00473	0	PROKKA_00473	0	PROKKA_00473	3.196406548	PROKKA_00473	1.957400473	PROKKA_00473	0	PROKKA_00473	2.44610817	PROKKA_00473	0	PROKKA_00473	3.522657713	PROKKA_00473	1.756393221	PROKKA_00473	0	PROKKA_00473	0	PROKKA_00473	0	PROKKA_00473	0	PROKKA_00473	0	PROKKA_00473	0	PROKKA_00473	0	PROKKA_00473	0	PROKKA_00473	0	PROKKA_00473	0	PROKKA_00473	0	PROKKA_00473	0	PROKKA_00473	0
PROKKA_00474	1.986992691	PROKKA_00474	0	PROKKA_00474	7.971822453	PROKKA_00474	0	PROKKA_00474	0	PROKKA_00474	0	PROKKA_00474	0	PROKKA_00474	0	PROKKA_00474	0	PROKKA_00474	0	PROKKA_00474	4.353845569	PROKKA_00474	2.170822562	PROKKA_00474	0	PROKKA_00474	0	PROKKA_00474	0	PROKKA_00474	0	PROKKA_00474	0	PROKKA_00474	0	PROKKA_00474	0	PROKKA_00474	0	PROKKA_00474	0	PROKKA_00474	0	PROKKA_00474	0	PROKKA_00474	0	PROKKA_00474	0
PROKKA_00475	3.826573429	PROKKA_00475	2.324053499	PROKKA_00475	4.605668272	PROKKA_00475	0	PROKKA_00475	0	PROKKA_00475	0	PROKKA_00475	0	PROKKA_00475	0	PROKKA_00475	0	PROKKA_00475	0	PROKKA_00475	0	PROKKA_00475	0	PROKKA_00475	0	PROKKA_00475	0	PROKKA_00475	0	PROKKA_00475	0	PROKKA_00475	0	PROKKA_00475	0	PROKKA_00475	0	PROKKA_00475	0	PROKKA_00475	0	PROKKA_00475	0	PROKKA_00475	0	PROKKA_00475	0	PROKKA_00475	6.766008654
PROKKA_00476	29.07193824	PROKKA_00476	8.828360548	PROKKA_00476	5.8318365	PROKKA_00476	0	PROKKA_00476	0	PROKKA_00476	14.45048131	PROKKA_00476	44.24559035	PROKKA_00476	12.55778806	PROKKA_00476	0	PROKKA_00476	16.15766027	PROKKA_00476	15.92541458	PROKKA_00476	23.82118203	PROKKA_00476	0	PROKKA_00476	0	PROKKA_00476	0	PROKKA_00476	0	PROKKA_00476	22.24228997	PROKKA_00476	17.84091354	PROKKA_00476	0	PROKKA_00476	0	PROKKA_00476	0	PROKKA_00476	0	PROKKA_00476	0	PROKKA_00476	0	PROKKA_00476	0
PROKKA_00477	3.55309255	PROKKA_00477	1.726364817	PROKKA_00477	3.99140594	PROKKA_00477	0	PROKKA_00477	1.224561855	PROKKA_00477	2.825757102	PROKKA_00477	5.191271703	PROKKA_00477	1.227822729	PROKKA_00477	3.243692924	PROKKA_00477	1.05319729	PROKKA_00477	4.67126517	PROKKA_00477	2.329087622	PROKKA_00477	0	PROKKA_00477	0	PROKKA_00477	0	PROKKA_00477	3.720450919	PROKKA_00477	0	PROKKA_00477	0	PROKKA_00477	0	PROKKA_00477	0	PROKKA_00477	0	PROKKA_00477	0	PROKKA_00477	0	PROKKA_00477	0	PROKKA_00477	0
PROKKA_00478	20.5554722	PROKKA_00478	24.96856154	PROKKA_00478	12.82845432	PROKKA_00478	6.6809426	PROKKA_00478	0	PROKKA_00478	0	PROKKA_00478	5.561615204	PROKKA_00478	7.892491031	PROKKA_00478	3.475096839	PROKKA_00478	8.462490113	PROKKA_00478	20.01804635	PROKKA_00478	12.47621958	PROKKA_00478	0	PROKKA_00478	0	PROKKA_00478	0	PROKKA_00478	0	PROKKA_00478	6.989569868	PROKKA_00478	5.60645113	PROKKA_00478	0	PROKKA_00478	0	PROKKA_00478	0	PROKKA_00478	0	PROKKA_00478	0	PROKKA_00478	0	PROKKA_00478	16.1535298
PROKKA_00479	20.86340363	PROKKA_00479	0	PROKKA_00479	16.7408114	PROKKA_00479	0	PROKKA_00479	5.992087147	PROKKA_00479	0	PROKKA_00479	0	PROKKA_00479	6.008043421	PROKKA_00479	0	PROKKA_00479	18.03745129	PROKKA_00479	30.4768903	PROKKA_00479	15.19574363	PROKKA_00479	0	PROKKA_00479	0	PROKKA_00479	0	PROKKA_00479	0	PROKKA_00479	0	PROKKA_00479	0	PROKKA_00479	0	PROKKA_00479	43.75430453	PROKKA_00479	0	PROKKA_00479	0	PROKKA_00479	0	PROKKA_00479	0	PROKKA_00479	12.29663842
PROKKA_00480	1005.442552	PROKKA_00480	407.1009087	PROKKA_00480	776.8875982	PROKKA_00480	217.8593908	PROKKA_00480	192.5125129	PROKKA_00480	222.1176491	PROKKA_00480	90.67957718	PROKKA_00480	321.7085879	PROKKA_00480	339.9591311	PROKKA_00480	827.8620478	PROKKA_00480	1223.943885	PROKKA_00480	895.0436894	PROKKA_00480	0	PROKKA_00480	0	PROKKA_00480	0	PROKKA_00480	584.8894877	PROKKA_00480	227.923442	PROKKA_00480	0	PROKKA_00480	0	PROKKA_00480	1405.729074	PROKKA_00480	0	PROKKA_00480	0	PROKKA_00480	0	PROKKA_00480	0	PROKKA_00480	131.6879358
PROKKA_00481	9.807283743	PROKKA_00481	2.647294711	PROKKA_00481	4.371873417	PROKKA_00481	22.31295364	PROKKA_00481	3.755609577	PROKKA_00481	10.83289545	PROKKA_00481	3.980278671	PROKKA_00481	1.882805178	PROKKA_00481	16.58014003	PROKKA_00481	4.037564349	PROKKA_00481	5.969294292	PROKKA_00481	5.952566999	PROKKA_00481	0	PROKKA_00481	0	PROKKA_00481	0	PROKKA_00481	17.11538015	PROKKA_00481	0	PROKKA_00481	5.349821838	PROKKA_00481	22.32289609	PROKKA_00481	0	PROKKA_00481	17.52116965	PROKKA_00481	0	PROKKA_00481	0	PROKKA_00481	0	PROKKA_00481	3.85352982
PROKKA_00482	0	PROKKA_00482	0	PROKKA_00482	0	PROKKA_00482	0	PROKKA_00482	0	PROKKA_00482	0	PROKKA_00482	0	PROKKA_00482	0	PROKKA_00482	0	PROKKA_00482	0	PROKKA_00482	0	PROKKA_00482	0	PROKKA_00482	0	PROKKA_00482	0	PROKKA_00482	0	PROKKA_00482	0	PROKKA_00482	0	PROKKA_00482	0	PROKKA_00482	0	PROKKA_00482	0	PROKKA_00482	0	PROKKA_00482	0	PROKKA_00482	0	PROKKA_00482	0	PROKKA_00482	0
PROKKA_00483	39.65798855	PROKKA_00483	37.84960903	PROKKA_00483	36.36754406	PROKKA_00483	0	PROKKA_00483	4.881427671	PROKKA_00483	5.632107867	PROKKA_00483	0	PROKKA_00483	4.89442638	PROKKA_00483	8.620145695	PROKKA_00483	12.59496948	PROKKA_00483	9.310449683	PROKKA_00483	30.94786576	PROKKA_00483	0	PROKKA_00483	0	PROKKA_00483	0	PROKKA_00483	0	PROKKA_00483	8.668982966	PROKKA_00483	6.953536521	PROKKA_00483	0	PROKKA_00483	0	PROKKA_00483	0	PROKKA_00483	0	PROKKA_00483	0	PROKKA_00483	0	PROKKA_00483	40.06961151
PROKKA_00484	8.080270027	PROKKA_00484	2.94451109	PROKKA_00484	4.538530496	PROKKA_00484	2.363625499	PROKKA_00484	4.177258393	PROKKA_00484	1.606549794	PROKKA_00484	5.902868636	PROKKA_00484	6.980636627	PROKKA_00484	1.229441411	PROKKA_00484	5.987824955	PROKKA_00484	3.54105458	PROKKA_00484	6.179480574	PROKKA_00484	0	PROKKA_00484	0	PROKKA_00484	0	PROKKA_00484	4.23043414	PROKKA_00484	0	PROKKA_00484	5.950455635	PROKKA_00484	0	PROKKA_00484	0	PROKKA_00484	0	PROKKA_00484	0	PROKKA_00484	0	PROKKA_00484	0	PROKKA_00484	2.857448208
PROKKA_00485	6.232771783	PROKKA_00485	2.944237402	PROKKA_00485	3.056277251	PROKKA_00485	6.077329208	PROKKA_00485	6.56365305	PROKKA_00485	7.573030776	PROKKA_00485	5.480725689	PROKKA_00485	4.78627734	PROKKA_00485	8.429671794	PROKKA_00485	4.875347122	PROKKA_00485	3.793634405	PROKKA_00485	7.944307971	PROKKA_00485	0	PROKKA_00485	0	PROKKA_00485	0	PROKKA_00485	9.064373416	PROKKA_00485	3.179036227	PROKKA_00485	12.74979118	PROKKA_00485	0	PROKKA_00485	0	PROKKA_00485	22.27027476	PROKKA_00485	14.69041639	PROKKA_00485	0	PROKKA_00485	0	PROKKA_00485	3.673520501
PROKKA_00486	17.2008317	PROKKA_00486	0	PROKKA_00486	13.80196082	PROKKA_00486	25.15777584	PROKKA_00486	44.46158257	PROKKA_00486	34.19934302	PROKKA_00486	31.41425028	PROKKA_00486	44.57997892	PROKKA_00486	65.42917111	PROKKA_00486	19.11982564	PROKKA_00486	18.84500261	PROKKA_00486	37.58438942	PROKKA_00486	0	PROKKA_00486	0	PROKKA_00486	0	PROKKA_00486	67.54135577	PROKKA_00486	157.9196612	PROKKA_00486	84.44667121	PROKKA_00486	0	PROKKA_00486	324.6591006	PROKKA_00486	138.2853951	PROKKA_00486	0	PROKKA_00486	0	PROKKA_00486	0	PROKKA_00486	0
PROKKA_00487	26.93869113	PROKKA_00487	46.7460066	PROKKA_00487	50.43646264	PROKKA_00487	7.504814878	PROKKA_00487	2.21055542	PROKKA_00487	2.550501085	PROKKA_00487	0	PROKKA_00487	4.432883775	PROKKA_00487	5.855451847	PROKKA_00487	6.654239956	PROKKA_00487	5.621651804	PROKKA_00487	14.01474671	PROKKA_00487	0	PROKKA_00487	0	PROKKA_00487	0	PROKKA_00487	3.358043088	PROKKA_00487	7.851501064	PROKKA_00487	6.297820587	PROKKA_00487	0	PROKKA_00487	0	PROKKA_00487	0	PROKKA_00487	0	PROKKA_00487	0	PROKKA_00487	0	PROKKA_00487	13.60914821
PROKKA_00488	0	PROKKA_00488	0	PROKKA_00488	0	PROKKA_00488	0	PROKKA_00488	0	PROKKA_00488	0	PROKKA_00488	0	PROKKA_00488	0	PROKKA_00488	0	PROKKA_00488	0	PROKKA_00488	0	PROKKA_00488	0	PROKKA_00488	0	PROKKA_00488	0	PROKKA_00488	0	PROKKA_00488	0	PROKKA_00488	0	PROKKA_00488	0	PROKKA_00488	0	PROKKA_00488	0	PROKKA_00488	0	PROKKA_00488	0	PROKKA_00488	0	PROKKA_00488	0	PROKKA_00488	0
PROKKA_00489	5.021894598	PROKKA_00489	1.525013426	PROKKA_00489	3.022179117	PROKKA_00489	3.672488074	PROKKA_00489	4.326949324	PROKKA_00489	0	PROKKA_00489	3.057198173	PROKKA_00489	2.169235759	PROKKA_00489	0	PROKKA_00489	0.930359558	PROKKA_00489	0	PROKKA_00489	1.371625842	PROKKA_00489	0	PROKKA_00489	0	PROKKA_00489	0	PROKKA_00489	6.573045915	PROKKA_00489	7.684278557	PROKKA_00489	3.081844306	PROKKA_00489	0	PROKKA_00489	15.79772238	PROKKA_00489	0	PROKKA_00489	0	PROKKA_00489	0	PROKKA_00489	0	PROKKA_00489	4.439766144
PROKKA_00490	22.57559378	PROKKA_00490	18.28159098	PROKKA_00490	33.21023588	PROKKA_00490	110.0628422	PROKKA_00490	97.25756716	PROKKA_00490	127.1760024	PROKKA_00490	18.32457524	PROKKA_00490	32.50551782	PROKKA_00490	62.97418849	PROKKA_00490	55.76492838	PROKKA_00490	41.22253417	PROKKA_00490	53.43912527	PROKKA_00490	0	PROKKA_00490	0	PROKKA_00490	0	PROKKA_00490	256.0886601	PROKKA_00490	172.7208206	PROKKA_00490	184.7230198	PROKKA_00490	77.07831964	PROKKA_00490	0	PROKKA_00490	60.49852624	PROKKA_00490	0	PROKKA_00490	0	PROKKA_00490	0	PROKKA_00490	0
PROKKA_00491	4.918794907	PROKKA_00491	0	PROKKA_00491	1.315614961	PROKKA_00491	0	PROKKA_00491	0	PROKKA_00491	0	PROKKA_00491	0	PROKKA_00491	0	PROKKA_00491	2.494706296	PROKKA_00491	1.21501232	PROKKA_00491	1.796322109	PROKKA_00491	0	PROKKA_00491	0	PROKKA_00491	0	PROKKA_00491	0	PROKKA_00491	0	PROKKA_00491	0	PROKKA_00491	0	PROKKA_00491	0	PROKKA_00491	0	PROKKA_00491	0	PROKKA_00491	0	PROKKA_00491	0	PROKKA_00491	0	PROKKA_00491	0
PROKKA_00492	2.854490214	PROKKA_00492	0	PROKKA_00492	2.290445182	PROKKA_00492	0	PROKKA_00492	0	PROKKA_00492	0	PROKKA_00492	1.158492689	PROKKA_00492	0	PROKKA_00492	0	PROKKA_00492	0.705099693	PROKKA_00492	2.08489436	PROKKA_00492	0	PROKKA_00492	0	PROKKA_00492	0	PROKKA_00492	0	PROKKA_00492	0	PROKKA_00492	0	PROKKA_00492	0	PROKKA_00492	0	PROKKA_00492	0	PROKKA_00492	0	PROKKA_00492	0	PROKKA_00492	0	PROKKA_00492	0	PROKKA_00492	0
PROKKA_00493	4.506905918	PROKKA_00493	5.474501228	PROKKA_00493	2.410896557	PROKKA_00493	4.394505675	PROKKA_00493	0	PROKKA_00493	0	PROKKA_00493	0	PROKKA_00493	0	PROKKA_00493	0	PROKKA_00493	1.11326988	PROKKA_00493	0	PROKKA_00493	0	PROKKA_00493	0	PROKKA_00493	0	PROKKA_00493	0	PROKKA_00493	0	PROKKA_00493	0	PROKKA_00493	0	PROKKA_00493	0	PROKKA_00493	0	PROKKA_00493	0	PROKKA_00493	0	PROKKA_00493	0	PROKKA_00493	0	PROKKA_00493	0
PROKKA_00494	6.21278186	PROKKA_00494	3.773307291	PROKKA_00494	4.985141028	PROKKA_00494	0	PROKKA_00494	8.029556897	PROKKA_00494	0	PROKKA_00494	1.891089606	PROKKA_00494	2.683646244	PROKKA_00494	4.7264827	PROKKA_00494	0	PROKKA_00494	1.701660309	PROKKA_00494	0	PROKKA_00494	0	PROKKA_00494	0	PROKKA_00494	0	PROKKA_00494	0	PROKKA_00494	0	PROKKA_00494	3.812669905	PROKKA_00494	0	PROKKA_00494	0	PROKKA_00494	0	PROKKA_00494	0	PROKKA_00494	0	PROKKA_00494	0	PROKKA_00494	27.46304012
PROKKA_00495	21.74473651	PROKKA_00495	11.31992187	PROKKA_00495	27.41827565	PROKKA_00495	27.26027021	PROKKA_00495	16.05911379	PROKKA_00495	33.96934052	PROKKA_00495	17.01980645	PROKKA_00495	24.15281619	PROKKA_00495	47.264827	PROKKA_00495	29.92558738	PROKKA_00495	18.7182634	PROKKA_00495	28.84716192	PROKKA_00495	0	PROKKA_00495	0	PROKKA_00495	0	PROKKA_00495	4.065885855	PROKKA_00495	4.753260498	PROKKA_00495	11.43800972	PROKKA_00495	31.81782	PROKKA_00495	0	PROKKA_00495	0	PROKKA_00495	0	PROKKA_00495	0	PROKKA_00495	0	PROKKA_00495	0
PROKKA_00496	12.67471509	PROKKA_00496	5.13195709	PROKKA_00496	8.47516776	PROKKA_00496	9.268959974	PROKKA_00496	10.9207489	PROKKA_00496	18.90026032	PROKKA_00496	3.858017633	PROKKA_00496	7.299886441	PROKKA_00496	8.035426395	PROKKA_00496	2.34812621	PROKKA_00496	6.943124702	PROKKA_00496	1.153944753	PROKKA_00496	0	PROKKA_00496	0	PROKKA_00496	0	PROKKA_00496	8.29482605	PROKKA_00496	9.69714114	PROKKA_00496	5.185492949	PROKKA_00496	10.81860516	PROKKA_00496	0	PROKKA_00496	0	PROKKA_00496	0	PROKKA_00496	0	PROKKA_00496	0	PROKKA_00496	7.470324178
PROKKA_00497	7.594448047	PROKKA_00497	0	PROKKA_00497	0	PROKKA_00497	0	PROKKA_00497	0	PROKKA_00497	0	PROKKA_00497	0	PROKKA_00497	0	PROKKA_00497	0	PROKKA_00497	2.813905067	PROKKA_00497	0	PROKKA_00497	4.148530399	PROKKA_00497	0	PROKKA_00497	0	PROKKA_00497	0	PROKKA_00497	0	PROKKA_00497	0	PROKKA_00497	0	PROKKA_00497	0	PROKKA_00497	0	PROKKA_00497	0	PROKKA_00497	0	PROKKA_00497	0	PROKKA_00497	0	PROKKA_00497	0
PROKKA_00498	6.146459974	PROKKA_00498	2.986421575	PROKKA_00498	3.945539436	PROKKA_00498	50.34262782	PROKKA_00498	52.95893873	PROKKA_00498	58.65899416	PROKKA_00498	2.993443345	PROKKA_00498	0	PROKKA_00498	1.870410865	PROKKA_00498	0.910957834	PROKKA_00498	0	PROKKA_00498	0	PROKKA_00498	0	PROKKA_00498	0	PROKKA_00498	0	PROKKA_00498	6.435971578	PROKKA_00498	0	PROKKA_00498	0	PROKKA_00498	0	PROKKA_00498	0	PROKKA_00498	0	PROKKA_00498	0	PROKKA_00498	0	PROKKA_00498	0	PROKKA_00498	0
PROKKA_00499	35.36843529	PROKKA_00499	55.8502684	PROKKA_00499	42.56949024	PROKKA_00499	41.38363457	PROKKA_00499	18.28442523	PROKKA_00499	7.032085839	PROKKA_00499	17.22510318	PROKKA_00499	18.33311466	PROKKA_00499	5.38143142	PROKKA_00499	5.241904015	PROKKA_00499	11.62475629	PROKKA_00499	19.32030189	PROKKA_00499	0	PROKKA_00499	0	PROKKA_00499	0	PROKKA_00499	27.77577401	PROKKA_00499	21.64767927	PROKKA_00499	8.681983167	PROKKA_00499	36.22681539	PROKKA_00499	0	PROKKA_00499	0	PROKKA_00499	0	PROKKA_00499	0	PROKKA_00499	0	PROKKA_00499	12.50743746
PROKKA_00500	14.12876466	PROKKA_00500	18.48225424	PROKKA_00500	21.80179197	PROKKA_00500	0	PROKKA_00500	11.23715317	PROKKA_00500	6.482617694	PROKKA_00500	7.93959013	PROKKA_00500	7.511384323	PROKKA_00500	6.614587922	PROKKA_00500	6.443087773	PROKKA_00500	9.525714947	PROKKA_00500	8.311644049	PROKKA_00500	0	PROKKA_00500	0	PROKKA_00500	0	PROKKA_00500	5.690100055	PROKKA_00500	3.326031372	PROKKA_00500	5.335731009	PROKKA_00500	11.13205005	PROKKA_00500	0	PROKKA_00500	0	PROKKA_00500	0	PROKKA_00500	0	PROKKA_00500	0	PROKKA_00500	7.686760112
PROKKA_00501	26.74267038	PROKKA_00501	16.24204992	PROKKA_00501	16.09375474	PROKKA_00501	0	PROKKA_00501	11.52096856	PROKKA_00501	26.58539347	PROKKA_00501	24.42035812	PROKKA_00501	0	PROKKA_00501	40.6899105	PROKKA_00501	29.72619019	PROKKA_00501	36.62364281	PROKKA_00501	29.21681216	PROKKA_00501	0	PROKKA_00501	0	PROKKA_00501	0	PROKKA_00501	0	PROKKA_00501	20.4602192	PROKKA_00501	32.82296944	PROKKA_00501	68.47926514	PROKKA_00501	0	PROKKA_00501	107.4983118	PROKKA_00501	0	PROKKA_00501	0	PROKKA_00501	0	PROKKA_00501	23.64271098
PROKKA_00502	9.747198349	PROKKA_00502	0	PROKKA_00502	3.910579792	PROKKA_00502	14.25616129	PROKKA_00502	8.398350958	PROKKA_00502	9.689873883	PROKKA_00502	0	PROKKA_00502	0	PROKKA_00502	0	PROKKA_00502	0	PROKKA_00502	0	PROKKA_00502	0	PROKKA_00502	0	PROKKA_00502	0	PROKKA_00502	0	PROKKA_00502	0	PROKKA_00502	0	PROKKA_00502	0	PROKKA_00502	0	PROKKA_00502	0	PROKKA_00502	0	PROKKA_00502	0	PROKKA_00502	0	PROKKA_00502	0	PROKKA_00502	17.23464337
PROKKA_00503	15.33270586	PROKKA_00503	18.62451061	PROKKA_00503	0	PROKKA_00503	0	PROKKA_00503	0	PROKKA_00503	30.48506469	PROKKA_00503	0	PROKKA_00503	0	PROKKA_00503	0	PROKKA_00503	0	PROKKA_00503	0	PROKKA_00503	0	PROKKA_00503	0	PROKKA_00503	0	PROKKA_00503	0	PROKKA_00503	0	PROKKA_00503	0	PROKKA_00503	0	PROKKA_00503	0	PROKKA_00503	0	PROKKA_00503	0	PROKKA_00503	0	PROKKA_00503	0	PROKKA_00503	0	PROKKA_00503	0
PROKKA_00504	24.32103001	PROKKA_00504	0	PROKKA_00504	0	PROKKA_00504	0	PROKKA_00504	0	PROKKA_00504	0	PROKKA_00504	0	PROKKA_00504	0	PROKKA_00504	0	PROKKA_00504	0	PROKKA_00504	13.32289862	PROKKA_00504	0	PROKKA_00504	0	PROKKA_00504	0	PROKKA_00504	0	PROKKA_00504	0	PROKKA_00504	0	PROKKA_00504	0	PROKKA_00504	0	PROKKA_00504	0	PROKKA_00504	0	PROKKA_00504	0	PROKKA_00504	0	PROKKA_00504	0	PROKKA_00504	0
PROKKA_00505	4.30572632	PROKKA_00505	2.61506502	PROKKA_00505	1.727459085	PROKKA_00505	0	PROKKA_00505	0	PROKKA_00505	0	PROKKA_00505	2.621213644	PROKKA_00505	0	PROKKA_00505	0	PROKKA_00505	0	PROKKA_00505	4.717296531	PROKKA_00505	0	PROKKA_00505	0	PROKKA_00505	0	PROKKA_00505	0	PROKKA_00505	0	PROKKA_00505	0	PROKKA_00505	0	PROKKA_00505	0	PROKKA_00505	0	PROKKA_00505	0	PROKKA_00505	0	PROKKA_00505	0	PROKKA_00505	0	PROKKA_00505	0
PROKKA_00506	8.38304164	PROKKA_00506	0	PROKKA_00506	2.242186391	PROKKA_00506	0	PROKKA_00506	0	PROKKA_00506	0	PROKKA_00506	0	PROKKA_00506	0	PROKKA_00506	0	PROKKA_00506	0	PROKKA_00506	0	PROKKA_00506	0	PROKKA_00506	0	PROKKA_00506	0	PROKKA_00506	0	PROKKA_00506	0	PROKKA_00506	0	PROKKA_00506	0	PROKKA_00506	0	PROKKA_00506	0	PROKKA_00506	0	PROKKA_00506	0	PROKKA_00506	0	PROKKA_00506	0	PROKKA_00506	0
PROKKA_00507	1.328215624	PROKKA_00507	0	PROKKA_00507	2.131522513	PROKKA_00507	0	PROKKA_00507	0	PROKKA_00507	0	PROKKA_00507	0	PROKKA_00507	0	PROKKA_00507	0	PROKKA_00507	0	PROKKA_00507	1.455175385	PROKKA_00507	0	PROKKA_00507	0	PROKKA_00507	0	PROKKA_00507	0	PROKKA_00507	0	PROKKA_00507	0	PROKKA_00507	0	PROKKA_00507	0	PROKKA_00507	0	PROKKA_00507	0	PROKKA_00507	0	PROKKA_00507	0	PROKKA_00507	0	PROKKA_00507	0
PROKKA_00508	8.099652854	PROKKA_00508	0	PROKKA_00508	1.083194632	PROKKA_00508	3.948825545	PROKKA_00508	0	PROKKA_00508	0	PROKKA_00508	0	PROKKA_00508	0	PROKKA_00508	8.215937177	PROKKA_00508	0	PROKKA_00508	0	PROKKA_00508	0	PROKKA_00508	0	PROKKA_00508	0	PROKKA_00508	0	PROKKA_00508	0	PROKKA_00508	0	PROKKA_00508	0	PROKKA_00508	0	PROKKA_00508	0	PROKKA_00508	0	PROKKA_00508	0	PROKKA_00508	0	PROKKA_00508	0	PROKKA_00508	0
PROKKA_00509	6.889960322	PROKKA_00509	0	PROKKA_00509	1.842836519	PROKKA_00509	0	PROKKA_00509	0	PROKKA_00509	0	PROKKA_00509	0	PROKKA_00509	0	PROKKA_00509	0	PROKKA_00509	0	PROKKA_00509	0	PROKKA_00509	0	PROKKA_00509	0	PROKKA_00509	0	PROKKA_00509	0	PROKKA_00509	0	PROKKA_00509	0	PROKKA_00509	5.637655822	PROKKA_00509	0	PROKKA_00509	0	PROKKA_00509	0	PROKKA_00509	0	PROKKA_00509	0	PROKKA_00509	0	PROKKA_00509	0
PROKKA_00510	1.298947518	PROKKA_00510	0	PROKKA_00510	2.08455301	PROKKA_00510	0	PROKKA_00510	0	PROKKA_00510	0	PROKKA_00510	0	PROKKA_00510	0	PROKKA_00510	0	PROKKA_00510	0	PROKKA_00510	0	PROKKA_00510	1.419121767	PROKKA_00510	0	PROKKA_00510	0	PROKKA_00510	0	PROKKA_00510	0	PROKKA_00510	0	PROKKA_00510	0	PROKKA_00510	0	PROKKA_00510	0	PROKKA_00510	0	PROKKA_00510	0	PROKKA_00510	0	PROKKA_00510	0	PROKKA_00510	4.593503985
PROKKA_00511	10.14076306	PROKKA_00511	0.879850054	PROKKA_00511	7.555745058	PROKKA_00511	0	PROKKA_00511	1.248207567	PROKKA_00511	0	PROKKA_00511	1.763837571	PROKKA_00511	1.251531408	PROKKA_00511	0	PROKKA_00511	3.757369117	PROKKA_00511	0.793577517	PROKKA_00511	1.582707471	PROKKA_00511	0	PROKKA_00511	0	PROKKA_00511	0	PROKKA_00511	0	PROKKA_00511	0	PROKKA_00511	0	PROKKA_00511	0	PROKKA_00511	9.114429192	PROKKA_00511	0	PROKKA_00511	0	PROKKA_00511	0	PROKKA_00511	0	PROKKA_00511	0
PROKKA_00512	155.861862	PROKKA_00512	135.2315077	PROKKA_00512	107.1974401	PROKKA_00512	130.2640595	PROKKA_00512	38.36949043	PROKKA_00512	309.8904387	PROKKA_00512	162.6593619	PROKKA_00512	115.4149926	PROKKA_00512	203.2708175	PROKKA_00512	115.5002919	PROKKA_00512	121.9715604	PROKKA_00512	0	PROKKA_00512	0	PROKKA_00512	0	PROKKA_00512	0	PROKKA_00512	0	PROKKA_00512	0	PROKKA_00512	109.3137791	PROKKA_00512	0	PROKKA_00512	0	PROKKA_00512	358.0129071	PROKKA_00512	0	PROKKA_00512	0	PROKKA_00512	0	PROKKA_00512	78.7398011
PROKKA_00513	41.89948422	PROKKA_00513	50.89495587	PROKKA_00513	44.82690525	PROKKA_00513	40.8545296	PROKKA_00513	48.13507237	PROKKA_00513	27.76871215	PROKKA_00513	17.0048739	PROKKA_00513	0	PROKKA_00513	0	PROKKA_00513	20.69953738	PROKKA_00513	45.90451805	PROKKA_00513	30.51725557	PROKKA_00513	0	PROKKA_00513	0	PROKKA_00513	0	PROKKA_00513	0	PROKKA_00513	0	PROKKA_00513	0	PROKKA_00513	0	PROKKA_00513	0	PROKKA_00513	0	PROKKA_00513	0	PROKKA_00513	0	PROKKA_00513	0	PROKKA_00513	0
PROKKA_00514	9.413645024	PROKKA_00514	5.717338256	PROKKA_00514	15.10703227	PROKKA_00514	0	PROKKA_00514	0	PROKKA_00514	0	PROKKA_00514	0	PROKKA_00514	0	PROKKA_00514	7.161595458	PROKKA_00514	6.975912737	PROKKA_00514	5.156732189	PROKKA_00514	5.142281876	PROKKA_00514	0	PROKKA_00514	0	PROKKA_00514	0	PROKKA_00514	0	PROKKA_00514	0	PROKKA_00514	0	PROKKA_00514	0	PROKKA_00514	0	PROKKA_00514	0	PROKKA_00514	0	PROKKA_00514	0	PROKKA_00514	0	PROKKA_00514	0
PROKKA_00515	10.86435596	PROKKA_00515	3.105139543	PROKKA_00515	5.640779119	PROKKA_00515	11.21654512	PROKKA_00515	1.101283865	PROKKA_00515	0	PROKKA_00515	0	PROKKA_00515	0	PROKKA_00515	4.861911314	PROKKA_00515	1.89434152	PROKKA_00515	0.700167294	PROKKA_00515	2.094615808	PROKKA_00515	0	PROKKA_00515	0	PROKKA_00515	0	PROKKA_00515	0	PROKKA_00515	0	PROKKA_00515	1.568765962	PROKKA_00515	0	PROKKA_00515	0	PROKKA_00515	0	PROKKA_00515	0	PROKKA_00515	0	PROKKA_00515	0	PROKKA_00515	0
PROKKA_00516	15.98758949	PROKKA_00516	5.548569232	PROKKA_00516	21.99163597	PROKKA_00516	6.6809426	PROKKA_00516	3.935765003	PROKKA_00516	0	PROKKA_00516	5.561615204	PROKKA_00516	0	PROKKA_00516	0	PROKKA_00516	3.384996045	PROKKA_00516	0	PROKKA_00516	2.495243916	PROKKA_00516	0	PROKKA_00516	0	PROKKA_00516	0	PROKKA_00516	0	PROKKA_00516	0	PROKKA_00516	0	PROKKA_00516	0	PROKKA_00516	0	PROKKA_00516	0	PROKKA_00516	0	PROKKA_00516	0	PROKKA_00516	0	PROKKA_00516	0
PROKKA_00517	0	PROKKA_00517	13.67594024	PROKKA_00517	9.034049645	PROKKA_00517	0	PROKKA_00517	0	PROKKA_00517	0	PROKKA_00517	0	PROKKA_00517	0	PROKKA_00517	0	PROKKA_00517	0	PROKKA_00517	0	PROKKA_00517	0	PROKKA_00517	0	PROKKA_00517	0	PROKKA_00517	0	PROKKA_00517	0	PROKKA_00517	0	PROKKA_00517	0	PROKKA_00517	0	PROKKA_00517	0	PROKKA_00517	0	PROKKA_00517	0	PROKKA_00517	0	PROKKA_00517	0	PROKKA_00517	0
PROKKA_00518	6.71553594	PROKKA_00518	1.359550965	PROKKA_00518	1.796183765	PROKKA_00518	0	PROKKA_00518	0	PROKKA_00518	0	PROKKA_00518	0	PROKKA_00518	0	PROKKA_00518	0	PROKKA_00518	0.829416458	PROKKA_00518	0	PROKKA_00518	0	PROKKA_00518	0	PROKKA_00518	0	PROKKA_00518	0	PROKKA_00518	0	PROKKA_00518	0	PROKKA_00518	0	PROKKA_00518	0	PROKKA_00518	0	PROKKA_00518	0	PROKKA_00518	0	PROKKA_00518	0	PROKKA_00518	0	PROKKA_00518	3.958055872
PROKKA_00519	4.301988389	PROKKA_00519	2.612794803	PROKKA_00519	3.451918851	PROKKA_00519	3.146024025	PROKKA_00519	0	PROKKA_00519	2.138343935	PROKKA_00519	0	PROKKA_00519	0	PROKKA_00519	1.636406537	PROKKA_00519	0.796989251	PROKKA_00519	1.178300326	PROKKA_00519	0	PROKKA_00519	0	PROKKA_00519	0	PROKKA_00519	0	PROKKA_00519	0	PROKKA_00519	0	PROKKA_00519	0	PROKKA_00519	0	PROKKA_00519	0	PROKKA_00519	0	PROKKA_00519	0	PROKKA_00519	0	PROKKA_00519	0	PROKKA_00519	7.606620182
PROKKA_00520	8.513736824	PROKKA_00520	3.102469646	PROKKA_00520	4.098857455	PROKKA_00520	0	PROKKA_00520	1.467115929	PROKKA_00520	0	PROKKA_00520	1.036588091	PROKKA_00520	0	PROKKA_00520	0	PROKKA_00520	0.630904235	PROKKA_00520	0	PROKKA_00520	0.930139908	PROKKA_00520	0	PROKKA_00520	0	PROKKA_00520	0	PROKKA_00520	0	PROKKA_00520	10.42187151	PROKKA_00520	0	PROKKA_00520	0	PROKKA_00520	0	PROKKA_00520	0	PROKKA_00520	0	PROKKA_00520	0	PROKKA_00520	0	PROKKA_00520	3.010736269
PROKKA_00521	14.24039512	PROKKA_00521	1.235549272	PROKKA_00521	3.264715484	PROKKA_00521	0	PROKKA_00521	1.752823614	PROKKA_00521	0	PROKKA_00521	0	PROKKA_00521	3.514982383	PROKKA_00521	0	PROKKA_00521	2.26130155	PROKKA_00521	0	PROKKA_00521	1.111276322	PROKKA_00521	0	PROKKA_00521	0	PROKKA_00521	0	PROKKA_00521	0	PROKKA_00521	0	PROKKA_00521	2.496876699	PROKKA_00521	20.83714965	PROKKA_00521	0	PROKKA_00521	0	PROKKA_00521	0	PROKKA_00521	0	PROKKA_00521	0	PROKKA_00521	0
PROKKA_00522	13.27503166	PROKKA_00522	2.015633854	PROKKA_00522	7.988921848	PROKKA_00522	0	PROKKA_00522	2.859497953	PROKKA_00522	0	PROKKA_00522	0	PROKKA_00522	0	PROKKA_00522	2.524803257	PROKKA_00522	0	PROKKA_00522	0	PROKKA_00522	3.625798219	PROKKA_00522	0	PROKKA_00522	0	PROKKA_00522	0	PROKKA_00522	0	PROKKA_00522	15.23464489	PROKKA_00522	0	PROKKA_00522	0	PROKKA_00522	0	PROKKA_00522	0	PROKKA_00522	0	PROKKA_00522	0	PROKKA_00522	0	PROKKA_00522	0
PROKKA_00524	8.394200013	PROKKA_00524	2.998930916	PROKKA_00524	1.188619881	PROKKA_00524	0	PROKKA_00524	0.850892319	PROKKA_00524	0.981745023	PROKKA_00524	0	PROKKA_00524	0	PROKKA_00524	0.751298211	PROKKA_00524	0.36590944	PROKKA_00524	0	PROKKA_00524	0	PROKKA_00524	0	PROKKA_00524	0	PROKKA_00524	0	PROKKA_00524	0	PROKKA_00524	3.022218708	PROKKA_00524	0	PROKKA_00524	0	PROKKA_00524	0	PROKKA_00524	0	PROKKA_00524	0	PROKKA_00524	0	PROKKA_00524	0	PROKKA_00524	3.492310748
PROKKA_00525	13.37133519	PROKKA_00525	0	PROKKA_00525	5.364584912	PROKKA_00525	39.11358	PROKKA_00525	80.64677991	PROKKA_00525	13.29269673	PROKKA_00525	8.140119374	PROKKA_00525	0	PROKKA_00525	40.6899105	PROKKA_00525	29.72619019	PROKKA_00525	21.97418569	PROKKA_00525	14.60840608	PROKKA_00525	0	PROKKA_00525	0	PROKKA_00525	0	PROKKA_00525	17.50144262	PROKKA_00525	0	PROKKA_00525	16.41148472	PROKKA_00525	0	PROKKA_00525	0	PROKKA_00525	0	PROKKA_00525	0	PROKKA_00525	0	PROKKA_00525	0	PROKKA_00525	23.64271098
PROKKA_00526	0	PROKKA_00526	5.783307346	PROKKA_00526	3.820335915	PROKKA_00526	0	PROKKA_00526	0	PROKKA_00526	0	PROKKA_00526	0	PROKKA_00526	0	PROKKA_00526	0	PROKKA_00526	0	PROKKA_00526	0	PROKKA_00526	5.201615719	PROKKA_00526	0	PROKKA_00526	0	PROKKA_00526	0	PROKKA_00526	0	PROKKA_00526	0	PROKKA_00526	0	PROKKA_00526	0	PROKKA_00526	0	PROKKA_00526	0	PROKKA_00526	0	PROKKA_00526	0	PROKKA_00526	0	PROKKA_00526	0
PROKKA_00527	3.373015481	PROKKA_00527	6.145760881	PROKKA_00527	12.17929618	PROKKA_00527	4.933340947	PROKKA_00527	2.906247188	PROKKA_00527	6.706356728	PROKKA_00527	0	PROKKA_00527	0	PROKKA_00527	0	PROKKA_00527	4.999096863	PROKKA_00527	3.695430932	PROKKA_00527	0	PROKKA_00527	0	PROKKA_00527	0	PROKKA_00527	0	PROKKA_00527	0	PROKKA_00527	0	PROKKA_00527	0	PROKKA_00527	0	PROKKA_00527	0	PROKKA_00527	0	PROKKA_00527	0	PROKKA_00527	0	PROKKA_00527	0	PROKKA_00527	0
PROKKA_00528	9.863698365	PROKKA_00528	0	PROKKA_00528	7.914639289	PROKKA_00528	0	PROKKA_00528	0	PROKKA_00528	0	PROKKA_00528	0	PROKKA_00528	0	PROKKA_00528	0	PROKKA_00528	0	PROKKA_00528	0	PROKKA_00528	0	PROKKA_00528	0	PROKKA_00528	0	PROKKA_00528	0	PROKKA_00528	0	PROKKA_00528	0	PROKKA_00528	0	PROKKA_00528	0	PROKKA_00528	0	PROKKA_00528	0	PROKKA_00528	0	PROKKA_00528	0	PROKKA_00528	0	PROKKA_00528	0
PROKKA_00529	6.405675281	PROKKA_00529	7.78092062	PROKKA_00529	16.70473629	PROKKA_00529	14.05332128	PROKKA_00529	5.519238165	PROKKA_00529	3.18400136	PROKKA_00529	1.949803842	PROKKA_00529	0	PROKKA_00529	0	PROKKA_00529	0	PROKKA_00529	8.772465879	PROKKA_00529	5.248730085	PROKKA_00529	0	PROKKA_00529	0	PROKKA_00529	0	PROKKA_00529	4.192122805	PROKKA_00529	0	PROKKA_00529	7.862090096	PROKKA_00529	0	PROKKA_00529	0	PROKKA_00529	0	PROKKA_00529	0	PROKKA_00529	0	PROKKA_00529	0	PROKKA_00529	0
PROKKA_00530	11.75218167	PROKKA_00530	9.516851712	PROKKA_00530	7.858299806	PROKKA_00530	11.45908745	PROKKA_00530	0	PROKKA_00530	0	PROKKA_00530	0	PROKKA_00530	0	PROKKA_00530	5.960452132	PROKKA_00530	2.902956065	PROKKA_00530	2.14592234	PROKKA_00530	8.55963595	PROKKA_00530	0	PROKKA_00530	0	PROKKA_00530	0	PROKKA_00530	0	PROKKA_00530	0	PROKKA_00530	4.808065089	PROKKA_00530	0	PROKKA_00530	0	PROKKA_00530	0	PROKKA_00530	0	PROKKA_00530	0	PROKKA_00530	0	PROKKA_00530	0
PROKKA_00531	10.890592	PROKKA_00531	3.307177937	PROKKA_00531	6.553964657	PROKKA_00531	2.654746361	PROKKA_00531	1.563919711	PROKKA_00531	0	PROKKA_00531	1.104984626	PROKKA_00531	0	PROKKA_00531	0	PROKKA_00531	0	PROKKA_00531	0	PROKKA_00531	2.974538221	PROKKA_00531	0	PROKKA_00531	0	PROKKA_00531	0	PROKKA_00531	0	PROKKA_00531	0	PROKKA_00531	0	PROKKA_00531	0	PROKKA_00531	0	PROKKA_00531	0	PROKKA_00531	0	PROKKA_00531	0	PROKKA_00531	0	PROKKA_00531	3.209391774
PROKKA_00532	9.154539722	PROKKA_00532	3.706647817	PROKKA_00532	7.345609838	PROKKA_00532	0	PROKKA_00532	1.752823614	PROKKA_00532	2.022377945	PROKKA_00532	3.715363006	PROKKA_00532	3.514982383	PROKKA_00532	0	PROKKA_00532	3.768835916	PROKKA_00532	4.457596467	PROKKA_00532	4.445105289	PROKKA_00532	0	PROKKA_00532	0	PROKKA_00532	0	PROKKA_00532	0	PROKKA_00532	6.225718815	PROKKA_00532	2.496876699	PROKKA_00532	0	PROKKA_00532	0	PROKKA_00532	0	PROKKA_00532	43.15383432	PROKKA_00532	0	PROKKA_00532	0	PROKKA_00532	0
PROKKA_00533	14.17438343	PROKKA_00533	20.08709029	PROKKA_00533	15.16471515	PROKKA_00533	27.64176115	PROKKA_00533	16.28385134	PROKKA_00533	18.78802953	PROKKA_00533	14.38165692	PROKKA_00533	16.32721346	PROKKA_00533	10.78341065	PROKKA_00533	31.51146926	PROKKA_00533	18.11747712	PROKKA_00533	18.06670791	PROKKA_00533	0	PROKKA_00533	0	PROKKA_00533	0	PROKKA_00533	12.36835638	PROKKA_00533	28.91867695	PROKKA_00533	5.799038859	PROKKA_00533	48.39463661	PROKKA_00533	0	PROKKA_00533	0	PROKKA_00533	0	PROKKA_00533	0	PROKKA_00533	0	PROKKA_00533	33.41684243
PROKKA_00534	9.249540185	PROKKA_00534	0	PROKKA_00534	6.184865237	PROKKA_00534	9.018860739	PROKKA_00534	0	PROKKA_00534	3.065047503	PROKKA_00534	1.876959436	PROKKA_00534	7.990782336	PROKKA_00534	2.345583275	PROKKA_00534	0	PROKKA_00534	1.688945549	PROKKA_00534	0	PROKKA_00534	0	PROKKA_00534	0	PROKKA_00534	0	PROKKA_00534	0	PROKKA_00534	9.435488529	PROKKA_00534	0	PROKKA_00534	0	PROKKA_00534	19.39794701	PROKKA_00534	0	PROKKA_00534	0	PROKKA_00534	0	PROKKA_00534	0	PROKKA_00534	0
PROKKA_00535	263.2513428	PROKKA_00535	401.4124277	PROKKA_00535	382.0172786	PROKKA_00535	114.6894762	PROKKA_00535	106.1719108	PROKKA_00535	55.6815169	PROKKA_00535	40.91758386	PROKKA_00535	48.38847046	PROKKA_00535	68.17806753	PROKKA_00535	124.5194557	PROKKA_00535	122.7296478	PROKKA_00535	122.385732	PROKKA_00535	0	PROKKA_00535	0	PROKKA_00535	0	PROKKA_00535	87.9737401	PROKKA_00535	68.56432907	PROKKA_00535	68.74574678	PROKKA_00535	57.3702904	PROKKA_00535	0	PROKKA_00535	0	PROKKA_00535	0	PROKKA_00535	0	PROKKA_00535	0	PROKKA_00535	99.03648878
PROKKA_00536	10.99375028	PROKKA_00536	0	PROKKA_00536	17.64278765	PROKKA_00536	0	PROKKA_00536	3.788960473	PROKKA_00536	4.371637874	PROKKA_00536	0	PROKKA_00536	0	PROKKA_00536	3.34547529	PROKKA_00536	0	PROKKA_00536	4.817842676	PROKKA_00536	0	PROKKA_00536	0	PROKKA_00536	0	PROKKA_00536	0	PROKKA_00536	5.755789886	PROKKA_00536	0	PROKKA_00536	0	PROKKA_00536	0	PROKKA_00536	0	PROKKA_00536	0	PROKKA_00536	0	PROKKA_00536	0	PROKKA_00536	0	PROKKA_00536	7.775500551
PROKKA_00537	8.19797878	PROKKA_00537	0	PROKKA_00537	0	PROKKA_00537	0	PROKKA_00537	0	PROKKA_00537	0	PROKKA_00537	0	PROKKA_00537	0	PROKKA_00537	6.236756054	PROKKA_00537	3.037526083	PROKKA_00537	8.981596597	PROKKA_00537	0	PROKKA_00537	0	PROKKA_00537	0	PROKKA_00537	0	PROKKA_00537	10.73015171	PROKKA_00537	12.54418055	PROKKA_00537	0	PROKKA_00537	0	PROKKA_00537	51.57790165	PROKKA_00537	0	PROKKA_00537	0	PROKKA_00537	0	PROKKA_00537	0	PROKKA_00537	0
PROKKA_00538	6.063552847	PROKKA_00538	5.099086619	PROKKA_00538	7.110968574	PROKKA_00538	13.64383966	PROKKA_00538	10.44891938	PROKKA_00538	6.491576378	PROKKA_00538	6.246870366	PROKKA_00538	8.059033624	PROKKA_00538	7.806537729	PROKKA_00538	7.949775646	PROKKA_00538	4.088091023	PROKKA_00538	7.643691151	PROKKA_00538	0	PROKKA_00538	0	PROKKA_00538	0	PROKKA_00538	6.104960909	PROKKA_00538	8.564471476	PROKKA_00538	8.014657121	PROKKA_00538	0	PROKKA_00538	5.869088932	PROKKA_00538	7.49964452	PROKKA_00538	0	PROKKA_00538	0	PROKKA_00538	0	PROKKA_00538	4.948317557
PROKKA_00539	102.3052894	PROKKA_00539	37.28081587	PROKKA_00539	82.08984427	PROKKA_00539	44.8892283	PROKKA_00539	0	PROKKA_00539	30.51108584	PROKKA_00539	6.228078619	PROKKA_00539	8.83826961	PROKKA_00539	23.34916264	PROKKA_00539	22.74377574	PROKKA_00539	28.02107884	PROKKA_00539	33.53106904	PROKKA_00539	0	PROKKA_00539	0	PROKKA_00539	0	PROKKA_00539	0	PROKKA_00539	31.30859584	PROKKA_00539	0	PROKKA_00539	0	PROKKA_00539	0	PROKKA_00539	0	PROKKA_00539	0	PROKKA_00539	0	PROKKA_00539	0	PROKKA_00539	0
PROKKA_00540	9.449597413	PROKKA_00540	6.887008548	PROKKA_00540	4.549418616	PROKKA_00540	2.764178588	PROKKA_00540	11.39870614	PROKKA_00540	5.636413905	PROKKA_00540	5.752667918	PROKKA_00540	4.898168422	PROKKA_00540	2.875578747	PROKKA_00540	4.201532995	PROKKA_00540	3.105856001	PROKKA_00540	5.161921167	PROKKA_00540	0	PROKKA_00540	0	PROKKA_00540	0	PROKKA_00540	14.84204094	PROKKA_00540	14.45935142	PROKKA_00540	2.31961762	PROKKA_00540	29.03680795	PROKKA_00540	0	PROKKA_00540	0	PROKKA_00540	0	PROKKA_00540	0	PROKKA_00540	0	PROKKA_00540	3.341687233
PROKKA_00542	12.51665835	PROKKA_00542	6.841746473	PROKKA_00542	7.030363518	PROKKA_00542	10.98404858	PROKKA_00542	16.1768468	PROKKA_00542	12.44304635	PROKKA_00542	11.42972168	PROKKA_00542	6.487969591	PROKKA_00542	9.522267234	PROKKA_00542	3.710151218	PROKKA_00542	4.11392536	PROKKA_00542	6.837328707	PROKKA_00542	0	PROKKA_00542	0	PROKKA_00542	0	PROKKA_00542	6.553110059	PROKKA_00542	1.915243092	PROKKA_00542	12.28998865	PROKKA_00542	19.23065019	PROKKA_00542	23.62471252	PROKKA_00542	0	PROKKA_00542	0	PROKKA_00542	0	PROKKA_00542	24.9167557	PROKKA_00542	0
PROKKA_00543	7.611973903	PROKKA_00543	1.155775194	PROKKA_00543	2.290445182	PROKKA_00543	5.566600978	PROKKA_00543	8.198256826	PROKKA_00543	9.459008692	PROKKA_00543	25.48683916	PROKKA_00543	49.32052733	PROKKA_00543	26.05924157	PROKKA_00543	3.525498463	PROKKA_00543	4.169788721	PROKKA_00543	3.118578033	PROKKA_00543	0	PROKKA_00543	0	PROKKA_00543	0	PROKKA_00543	4.981571496	PROKKA_00543	0	PROKKA_00543	0	PROKKA_00543	0	PROKKA_00543	0	PROKKA_00543	0	PROKKA_00543	0	PROKKA_00543	0	PROKKA_00543	0	PROKKA_00543	0
PROKKA_00544	5.989821479	PROKKA_00544	0	PROKKA_00544	3.204158296	PROKKA_00544	0	PROKKA_00544	0	PROKKA_00544	0	PROKKA_00544	14.58578704	PROKKA_00544	44.84717894	PROKKA_00544	39.49280125	PROKKA_00544	0	PROKKA_00544	0	PROKKA_00544	0	PROKKA_00544	0	PROKKA_00544	0	PROKKA_00544	0	PROKKA_00544	0	PROKKA_00544	0	PROKKA_00544	0	PROKKA_00544	20.45064148	PROKKA_00544	0	PROKKA_00544	0	PROKKA_00544	0	PROKKA_00544	0	PROKKA_00544	0	PROKKA_00544	7.060657047
PROKKA_00545	12.34100027	PROKKA_00545	1.153116203	PROKKA_00545	4.570351511	PROKKA_00545	22.21517755	PROKKA_00545	26.17406661	PROKKA_00545	7.549797745	PROKKA_00545	100.5569879	PROKKA_00545	101.6945905	PROKKA_00545	77.9978681	PROKKA_00545	0.703477532	PROKKA_00545	2.080097827	PROKKA_00545	3.111403394	PROKKA_00545	0	PROKKA_00545	0	PROKKA_00545	0	PROKKA_00545	4.970110832	PROKKA_00545	0	PROKKA_00545	0	PROKKA_00545	9.723470939	PROKKA_00545	11.94521264	PROKKA_00545	30.5276848	PROKKA_00545	0	PROKKA_00545	0	PROKKA_00545	0	PROKKA_00545	0
PROKKA_00546	18.32412446	PROKKA_00546	0	PROKKA_00546	6.534796361	PROKKA_00546	47.64567706	PROKKA_00546	52.62791855	PROKKA_00546	24.2884774	PROKKA_00546	195.8365766	PROKKA_00546	225.1437267	PROKKA_00546	179.6762522	PROKKA_00546	1.508773145	PROKKA_00546	4.461259384	PROKKA_00546	0	PROKKA_00546	155.7071597	PROKKA_00546	0	PROKKA_00546	0	PROKKA_00546	0	PROKKA_00546	0	PROKKA_00546	0	PROKKA_00546	41.70854409	PROKKA_00546	0	PROKKA_00546	0	PROKKA_00546	0	PROKKA_00546	0	PROKKA_00546	0	PROKKA_00546	7.200011941
PROKKA_00547	0	PROKKA_00547	35.97486941	PROKKA_00547	0	PROKKA_00547	0	PROKKA_00547	0	PROKKA_00547	0	PROKKA_00547	36.05945467	PROKKA_00547	0	PROKKA_00547	0	PROKKA_00547	0	PROKKA_00547	0	PROKKA_00547	0	PROKKA_00547	0	PROKKA_00547	0	PROKKA_00547	0	PROKKA_00547	0	PROKKA_00547	0	PROKKA_00547	0	PROKKA_00547	0	PROKKA_00547	0	PROKKA_00547	0	PROKKA_00547	0	PROKKA_00547	0	PROKKA_00547	0	PROKKA_00547	0
PROKKA_00548	11.32222431	PROKKA_00548	0	PROKKA_00548	3.02832055	PROKKA_00548	0	PROKKA_00548	0	PROKKA_00548	3.751878975	PROKKA_00548	9.190232305	PROKKA_00548	16.30232931	PROKKA_00548	5.74238707	PROKKA_00548	5.593500964	PROKKA_00548	4.134826159	PROKKA_00548	0	PROKKA_00548	0	PROKKA_00548	0	PROKKA_00548	0	PROKKA_00548	0	PROKKA_00548	0	PROKKA_00548	4.632160479	PROKKA_00548	0	PROKKA_00548	0	PROKKA_00548	0	PROKKA_00548	0	PROKKA_00548	0	PROKKA_00548	0	PROKKA_00548	0
PROKKA_00549	6.507638382	PROKKA_00549	0.878308262	PROKKA_00549	2.900963406	PROKKA_00549	2.115113585	PROKKA_00549	3.738060865	PROKKA_00549	1.437636926	PROKKA_00549	33.45418798	PROKKA_00549	26.23610439	PROKKA_00549	20.90337764	PROKKA_00549	1.607479262	PROKKA_00549	0.792186903	PROKKA_00549	0.789967018	PROKKA_00549	0	PROKKA_00549	0	PROKKA_00549	0	PROKKA_00549	0	PROKKA_00549	0	PROKKA_00549	0	PROKKA_00549	0	PROKKA_00549	0	PROKKA_00549	0	PROKKA_00549	0	PROKKA_00549	0	PROKKA_00549	0	PROKKA_00549	2.557015706
PROKKA_00550	7.8302886	PROKKA_00550	2.594014527	PROKKA_00550	5.711845184	PROKKA_00550	6.246821996	PROKKA_00550	13.49341819	PROKKA_00550	7.076579741	PROKKA_00550	79.73681881	PROKKA_00550	73.79645287	PROKKA_00550	77.98292908	PROKKA_00550	1.055014191	PROKKA_00550	1.559774568	PROKKA_00550	0	PROKKA_00550	0	PROKKA_00550	0	PROKKA_00550	0	PROKKA_00550	3.726869176	PROKKA_00550	0	PROKKA_00550	0	PROKKA_00550	21.87361933	PROKKA_00550	0	PROKKA_00550	0	PROKKA_00550	0	PROKKA_00550	59.61464543	PROKKA_00550	0	PROKKA_00550	0
PROKKA_00551	6.098013833	PROKKA_00551	3.703603406	PROKKA_00551	2.446525536	PROKKA_00551	0	PROKKA_00551	13.13537964	PROKKA_00551	6.062150668	PROKKA_00551	70.53391729	PROKKA_00551	76.38807482	PROKKA_00551	71.90714913	PROKKA_00551	0	PROKKA_00551	0	PROKKA_00551	0	PROKKA_00551	0	PROKKA_00551	0	PROKKA_00551	0	PROKKA_00551	3.990777199	PROKKA_00551	0	PROKKA_00551	0	PROKKA_00551	0	PROKKA_00551	19.18294534	PROKKA_00551	0	PROKKA_00551	0	PROKKA_00551	0	PROKKA_00551	0	PROKKA_00551	5.391143687
PROKKA_00552	3.624880185	PROKKA_00552	2.201555944	PROKKA_00552	0	PROKKA_00552	10.60343182	PROKKA_00552	46.84887115	PROKKA_00552	32.43205639	PROKKA_00552	94.88948941	PROKKA_00552	122.1314239	PROKKA_00552	85.4884253	PROKKA_00552	0	PROKKA_00552	0	PROKKA_00552	0	PROKKA_00552	0	PROKKA_00552	0	PROKKA_00552	0	PROKKA_00552	0	PROKKA_00552	0	PROKKA_00552	0	PROKKA_00552	0	PROKKA_00552	0	PROKKA_00552	0	PROKKA_00552	0	PROKKA_00552	75.89296951	PROKKA_00552	72.16003784	PROKKA_00552	0
PROKKA_00553	0	PROKKA_00553	2.154244622	PROKKA_00553	4.269151339	PROKKA_00553	31.1266939	PROKKA_00553	30.56139425	PROKKA_00553	14.10448587	PROKKA_00553	129.5585851	PROKKA_00553	214.4994314	PROKKA_00553	167.3025671	PROKKA_00553	6.571162063	PROKKA_00553	5.829039015	PROKKA_00553	3.875136499	PROKKA_00553	0	PROKKA_00553	0	PROKKA_00553	0	PROKKA_00553	0	PROKKA_00553	0	PROKKA_00553	4.353434802	PROKKA_00553	0	PROKKA_00553	0	PROKKA_00553	0	PROKKA_00553	0	PROKKA_00553	0	PROKKA_00553	0	PROKKA_00553	0
PROKKA_00554	2.232456496	PROKKA_00554	2.711746385	PROKKA_00554	4.4783121	PROKKA_00554	0	PROKKA_00554	0	PROKKA_00554	0	PROKKA_00554	0	PROKKA_00554	1.928644406	PROKKA_00554	0	PROKKA_00554	0.827172772	PROKKA_00554	1.222924834	PROKKA_00554	1.219497926	PROKKA_00554	0	PROKKA_00554	0	PROKKA_00554	0	PROKKA_00554	0	PROKKA_00554	0	PROKKA_00554	0	PROKKA_00554	0	PROKKA_00554	0	PROKKA_00554	0	PROKKA_00554	0	PROKKA_00554	0	PROKKA_00554	0	PROKKA_00554	3.947348785
PROKKA_00555	7.098032627	PROKKA_00555	3.448768538	PROKKA_00555	1.139093387	PROKKA_00555	0	PROKKA_00555	2.446313986	PROKKA_00555	0	PROKKA_00555	3.456877392	PROKKA_00555	0	PROKKA_00555	2.159981095	PROKKA_00555	0	PROKKA_00555	0	PROKKA_00555	3.101887478	PROKKA_00555	0	PROKKA_00555	0	PROKKA_00555	0	PROKKA_00555	3.716182684	PROKKA_00555	0	PROKKA_00555	3.484745609	PROKKA_00555	0	PROKKA_00555	0	PROKKA_00555	0	PROKKA_00555	0	PROKKA_00555	0	PROKKA_00555	0	PROKKA_00555	5.020193766
PROKKA_00556	7.947970765	PROKKA_00556	4.827167075	PROKKA_00556	4.783093472	PROKKA_00556	0	PROKKA_00556	0	PROKKA_00556	0	PROKKA_00556	0	PROKKA_00556	0	PROKKA_00556	0	PROKKA_00556	0	PROKKA_00556	0	PROKKA_00556	0	PROKKA_00556	0	PROKKA_00556	0	PROKKA_00556	0	PROKKA_00556	0	PROKKA_00556	0	PROKKA_00556	0	PROKKA_00556	0	PROKKA_00556	0	PROKKA_00556	0	PROKKA_00556	0	PROKKA_00556	0	PROKKA_00556	0	PROKKA_00556	0
PROKKA_00557	5.413541935	PROKKA_00557	2.191928159	PROKKA_00557	2.895886858	PROKKA_00557	0	PROKKA_00557	0	PROKKA_00557	3.587802822	PROKKA_00557	2.19708189	PROKKA_00557	0	PROKKA_00557	0	PROKKA_00557	0	PROKKA_00557	0	PROKKA_00557	1.971461533	PROKKA_00557	0	PROKKA_00557	0	PROKKA_00557	0	PROKKA_00557	0	PROKKA_00557	0	PROKKA_00557	0	PROKKA_00557	0	PROKKA_00557	0	PROKKA_00557	0	PROKKA_00557	0	PROKKA_00557	0	PROKKA_00557	0	PROKKA_00557	6.381352624
PROKKA_00558	11.06911974	PROKKA_00558	0	PROKKA_00558	1.480311724	PROKKA_00558	0	PROKKA_00558	0	PROKKA_00558	0	PROKKA_00558	0	PROKKA_00558	0	PROKKA_00558	0	PROKKA_00558	0	PROKKA_00558	2.021196746	PROKKA_00558	0	PROKKA_00558	0	PROKKA_00558	0	PROKKA_00558	0	PROKKA_00558	0	PROKKA_00558	0	PROKKA_00558	0	PROKKA_00558	0	PROKKA_00558	0	PROKKA_00558	0	PROKKA_00558	0	PROKKA_00558	0	PROKKA_00558	0	PROKKA_00558	0
PROKKA_00559	13.61989163	PROKKA_00559	5.514656455	PROKKA_00559	6.071450946	PROKKA_00559	17.70695673	PROKKA_00559	23.47025798	PROKKA_00559	3.008842529	PROKKA_00559	7.370163588	PROKKA_00559	23.53275671	PROKKA_00559	13.81542839	PROKKA_00559	7.850049661	PROKKA_00559	6.631898779	PROKKA_00559	8.266643401	PROKKA_00559	0	PROKKA_00559	0	PROKKA_00559	0	PROKKA_00559	31.69204018	PROKKA_00559	4.631233144	PROKKA_00559	18.5739486	PROKKA_00559	15.50049094	PROKKA_00559	0	PROKKA_00559	0	PROKKA_00559	0	PROKKA_00559	0	PROKKA_00559	0	PROKKA_00559	5.351599884
PROKKA_00560	5.857557902	PROKKA_00560	2.371708996	PROKKA_00560	5.483460553	PROKKA_00560	0	PROKKA_00560	0	PROKKA_00560	0	PROKKA_00560	1.188642717	PROKKA_00560	0	PROKKA_00560	0	PROKKA_00560	0	PROKKA_00560	1.069577098	PROKKA_00560	0	PROKKA_00560	0	PROKKA_00560	0	PROKKA_00560	0	PROKKA_00560	0	PROKKA_00560	0	PROKKA_00560	2.396450332	PROKKA_00560	0	PROKKA_00560	0	PROKKA_00560	0	PROKKA_00560	0	PROKKA_00560	0	PROKKA_00560	0	PROKKA_00560	6.904747933
PROKKA_00561	15.50600392	PROKKA_00561	6.278338107	PROKKA_00561	2.073671614	PROKKA_00561	0	PROKKA_00561	4.453411747	PROKKA_00561	0	PROKKA_00561	0	PROKKA_00561	8.930541393	PROKKA_00561	3.932154759	PROKKA_00561	0	PROKKA_00561	0	PROKKA_00561	0	PROKKA_00561	0	PROKKA_00561	0	PROKKA_00561	0	PROKKA_00561	0	PROKKA_00561	0	PROKKA_00561	0	PROKKA_00561	0	PROKKA_00561	0	PROKKA_00561	0	PROKKA_00561	0	PROKKA_00561	0	PROKKA_00561	0	PROKKA_00561	9.139051658
PROKKA_00564	30.35355039	PROKKA_00564	27.25189127	PROKKA_00564	56.12403337	PROKKA_00564	84.92921969	PROKKA_00564	79.59648993	PROKKA_00564	28.8630793	PROKKA_00564	78.73425721	PROKKA_00564	47.88506802	PROKKA_00564	48.19199063	PROKKA_00564	73.3476402	PROKKA_00564	89.64376855	PROKKA_00564	85.06711995	PROKKA_00564	0	PROKKA_00564	0	PROKKA_00564	0	PROKKA_00564	62.18465574	PROKKA_00564	76.73628393	PROKKA_00564	90.70741381	PROKKA_00564	27.03497471	PROKKA_00564	33.21226788	PROKKA_00564	42.43933013	PROKKA_00564	55.98955899	PROKKA_00564	0	PROKKA_00564	0	PROKKA_00564	14.00088243
PROKKA_00565	1.84485329	PROKKA_00565	0	PROKKA_00565	10.36218207	PROKKA_00565	59.36183432	PROKKA_00565	63.58227192	PROKKA_00565	40.34807661	PROKKA_00565	51.66252933	PROKKA_00565	47.81368843	PROKKA_00565	67.36821493	PROKKA_00565	43.74768084	PROKKA_00565	66.69949261	PROKKA_00565	44.34172385	PROKKA_00565	0	PROKKA_00565	0	PROKKA_00565	0	PROKKA_00565	28.97624826	PROKKA_00565	45.16659218	PROKKA_00565	58.87193087	PROKKA_00565	18.89627263	PROKKA_00565	46.42786429	PROKKA_00565	59.32649548	PROKKA_00565	0	PROKKA_00565	0	PROKKA_00565	220.3515865	PROKKA_00565	0
PROKKA_00566	0	PROKKA_00566	2.473129107	PROKKA_00566	8.168495452	PROKKA_00566	11.91141926	PROKKA_00566	56.13644646	PROKKA_00566	20.24039783	PROKKA_00566	34.7052161	PROKKA_00566	56.28593169	PROKKA_00566	37.17439701	PROKKA_00566	10.56141201	PROKKA_00566	15.61440784	PROKKA_00566	13.34627382	PROKKA_00566	0	PROKKA_00566	0	PROKKA_00566	0	PROKKA_00566	10.6595725	PROKKA_00566	12.46166928	PROKKA_00566	4.997856888	PROKKA_00566	0	PROKKA_00566	0	PROKKA_00566	65.47380537	PROKKA_00566	0	PROKKA_00566	0	PROKKA_00566	0	PROKKA_00566	0
PROKKA_00567	0	PROKKA_00567	0	PROKKA_00567	0	PROKKA_00567	0	PROKKA_00567	0	PROKKA_00567	0	PROKKA_00567	0	PROKKA_00567	0	PROKKA_00567	0	PROKKA_00567	0	PROKKA_00567	0	PROKKA_00567	0	PROKKA_00567	0	PROKKA_00567	0	PROKKA_00567	0	PROKKA_00567	0	PROKKA_00567	0	PROKKA_00567	0	PROKKA_00567	0	PROKKA_00567	0	PROKKA_00567	0	PROKKA_00567	0	PROKKA_00567	0	PROKKA_00567	0	PROKKA_00567	0
PROKKA_00568	0	PROKKA_00568	13.02151375	PROKKA_00568	0	PROKKA_00568	0	PROKKA_00568	0	PROKKA_00568	0	PROKKA_00568	0	PROKKA_00568	0	PROKKA_00568	0	PROKKA_00568	0	PROKKA_00568	0	PROKKA_00568	0	PROKKA_00568	0	PROKKA_00568	0	PROKKA_00568	0	PROKKA_00568	0	PROKKA_00568	0	PROKKA_00568	0	PROKKA_00568	0	PROKKA_00568	0	PROKKA_00568	0	PROKKA_00568	0	PROKKA_00568	0	PROKKA_00568	0	PROKKA_00568	0
PROKKA_00571	0.882321675	PROKKA_00571	5.358744093	PROKKA_00571	2.123926808	PROKKA_00571	0	PROKKA_00571	1.520446557	PROKKA_00571	0	PROKKA_00571	1.074268749	PROKKA_00571	0	PROKKA_00571	1.34248336	PROKKA_00571	1.961514056	PROKKA_00571	0.966659901	PROKKA_00571	0	PROKKA_00571	0	PROKKA_00571	0	PROKKA_00571	0	PROKKA_00571	2.309702352	PROKKA_00571	0	PROKKA_00571	0	PROKKA_00571	0	PROKKA_00571	0	PROKKA_00571	0	PROKKA_00571	0	PROKKA_00571	0	PROKKA_00571	0	PROKKA_00571	3.12017851
PROKKA_00572	0	PROKKA_00572	0	PROKKA_00572	10.08012178	PROKKA_00572	0	PROKKA_00572	10.82402162	PROKKA_00572	0	PROKKA_00572	0	PROKKA_00572	10.85284481	PROKKA_00572	0	PROKKA_00572	0	PROKKA_00572	0	PROKKA_00572	6.862344187	PROKKA_00572	0	PROKKA_00572	0	PROKKA_00572	0	PROKKA_00572	0	PROKKA_00572	0	PROKKA_00572	0	PROKKA_00572	0	PROKKA_00572	0	PROKKA_00572	0	PROKKA_00572	0	PROKKA_00572	0	PROKKA_00572	0	PROKKA_00572	0
PROKKA_00573	5.453192722	PROKKA_00573	6.623947958	PROKKA_00573	4.375646109	PROKKA_00573	0	PROKKA_00573	0	PROKKA_00573	0	PROKKA_00573	6.639522396	PROKKA_00573	0	PROKKA_00573	0	PROKKA_00573	0	PROKKA_00573	0	PROKKA_00573	0	PROKKA_00573	0	PROKKA_00573	0	PROKKA_00573	0	PROKKA_00573	0	PROKKA_00573	0	PROKKA_00573	0	PROKKA_00573	0	PROKKA_00573	0	PROKKA_00573	0	PROKKA_00573	0	PROKKA_00573	0	PROKKA_00573	0	PROKKA_00573	0
PROKKA_00574	26.74267038	PROKKA_00574	56.84717473	PROKKA_00574	21.45833965	PROKKA_00574	0	PROKKA_00574	0	PROKKA_00574	0	PROKKA_00574	8.140119374	PROKKA_00574	23.10329528	PROKKA_00574	0	PROKKA_00574	4.954365032	PROKKA_00574	0	PROKKA_00574	7.304203041	PROKKA_00574	0	PROKKA_00574	0	PROKKA_00574	0	PROKKA_00574	0	PROKKA_00574	0	PROKKA_00574	0	PROKKA_00574	68.47926514	PROKKA_00574	0	PROKKA_00574	0	PROKKA_00574	0	PROKKA_00574	0	PROKKA_00574	0	PROKKA_00574	0
PROKKA_00575	0	PROKKA_00575	17.99922532	PROKKA_00575	11.88992436	PROKKA_00575	0	PROKKA_00575	0	PROKKA_00575	0	PROKKA_00575	0	PROKKA_00575	25.60276684	PROKKA_00575	45.09202167	PROKKA_00575	10.98072385	PROKKA_00575	48.703005	PROKKA_00575	32.37768555	PROKKA_00575	0	PROKKA_00575	0	PROKKA_00575	0	PROKKA_00575	38.78973535	PROKKA_00575	45.34748966	PROKKA_00575	0	PROKKA_00575	0	PROKKA_00575	0	PROKKA_00575	0	PROKKA_00575	0	PROKKA_00575	0	PROKKA_00575	0	PROKKA_00575	0
PROKKA_00576	7.419962236	PROKKA_00576	4.506483285	PROKKA_00576	6.946080757	PROKKA_00576	0	PROKKA_00576	0	PROKKA_00576	0	PROKKA_00576	4.517079072	PROKKA_00576	0	PROKKA_00576	3.763244221	PROKKA_00576	2.74925435	PROKKA_00576	1.354868669	PROKKA_00576	6.755360123	PROKKA_00576	0	PROKKA_00576	0	PROKKA_00576	0	PROKKA_00576	0	PROKKA_00576	0	PROKKA_00576	3.035662859	PROKKA_00576	0	PROKKA_00576	15.56099346	PROKKA_00576	0	PROKKA_00576	0	PROKKA_00576	0	PROKKA_00576	0	PROKKA_00576	0
PROKKA_00577	32.37076992	PROKKA_00577	196.6025283	PROKKA_00577	181.8203179	PROKKA_00577	662.8326017	PROKKA_00577	613.6064632	PROKKA_00577	579.2470824	PROKKA_00577	512.3684448	PROKKA_00577	335.5856892	PROKKA_00577	1034.318486	PROKKA_00577	383.8099535	PROKKA_00577	319.1848678	PROKKA_00577	282.9248361	PROKKA_00577	0	PROKKA_00577	0	PROKKA_00577	0	PROKKA_00577	1271.081379	PROKKA_00577	495.3230467	PROKKA_00577	397.3069169	PROKKA_00577	0	PROKKA_00577	407.3239105	PROKKA_00577	520.4870073	PROKKA_00577	0	PROKKA_00577	0	PROKKA_00577	0	PROKKA_00577	114.4736478
PROKKA_00578	48.37250121	PROKKA_00578	72.11169316	PROKKA_00578	72.33542938	PROKKA_00578	83.61265381	PROKKA_00578	83.3571304	PROKKA_00578	34.97310299	PROKKA_00578	50.86457944	PROKKA_00578	87.3781514	PROKKA_00578	90.32783283	PROKKA_00578	35.84608794	PROKKA_00578	26.49813472	PROKKA_00578	64.8586171	PROKKA_00578	0	PROKKA_00578	0	PROKKA_00578	0	PROKKA_00578	69.06947863	PROKKA_00578	67.28858033	PROKKA_00578	80.95994696	PROKKA_00578	22.52112984	PROKKA_00578	0	PROKKA_00578	70.70705075	PROKKA_00578	0	PROKKA_00578	0	PROKKA_00578	0	PROKKA_00578	38.87750275
PROKKA_00579	33.66344831	PROKKA_00579	81.78142275	PROKKA_00579	65.07334524	PROKKA_00579	17.9039437	PROKKA_00579	10.54727143	PROKKA_00579	12.16926162	PROKKA_00579	18.6303886	PROKKA_00579	21.15071533	PROKKA_00579	37.25099399	PROKKA_00579	11.33911452	PROKKA_00579	11.73493572	PROKKA_00579	20.06066026	PROKKA_00579	0	PROKKA_00579	0	PROKKA_00579	0	PROKKA_00579	16.02230444	PROKKA_00579	32.77928393	PROKKA_00579	7.512232284	PROKKA_00579	0	PROKKA_00579	115.5244863	PROKKA_00579	0	PROKKA_00579	0	PROKKA_00579	0	PROKKA_00579	121.8425578	PROKKA_00579	27.05567774
PROKKA_00580	0	PROKKA_00580	0	PROKKA_00580	0	PROKKA_00580	0	PROKKA_00580	0	PROKKA_00580	0	PROKKA_00580	0	PROKKA_00580	0	PROKKA_00580	0	PROKKA_00580	0	PROKKA_00580	0	PROKKA_00580	0	PROKKA_00580	0	PROKKA_00580	0	PROKKA_00580	0	PROKKA_00580	0	PROKKA_00580	0	PROKKA_00580	0	PROKKA_00580	0	PROKKA_00580	0	PROKKA_00580	0	PROKKA_00580	0	PROKKA_00580	0	PROKKA_00580	0	PROKKA_00580	0
PROKKA_00581	66.85667596	PROKKA_00581	48.72614977	PROKKA_00581	37.55209438	PROKKA_00581	117.34074	PROKKA_00581	69.12581135	PROKKA_00581	93.04887713	PROKKA_00581	260.48382	PROKKA_00581	392.7560198	PROKKA_00581	325.519284	PROKKA_00581	89.17857058	PROKKA_00581	87.89674275	PROKKA_00581	102.2588426	PROKKA_00581	0	PROKKA_00581	0	PROKKA_00581	0	PROKKA_00581	17.50144262	PROKKA_00581	61.38065761	PROKKA_00581	65.64593887	PROKKA_00581	0	PROKKA_00581	84.12627428	PROKKA_00581	107.4983118	PROKKA_00581	0	PROKKA_00581	0	PROKKA_00581	0	PROKKA_00581	23.64271098
PROKKA_00582	1.781146198	PROKKA_00582	2.16354351	PROKKA_00582	12.86273793	PROKKA_00582	20.84070238	PROKKA_00582	46.03997069	PROKKA_00582	21.24805271	PROKKA_00582	65.05891506	PROKKA_00582	64.62759815	PROKKA_00582	73.17206229	PROKKA_00582	19.79858028	PROKKA_00582	21.46540112	PROKKA_00582	29.18897766	PROKKA_00582	0	PROKKA_00582	0	PROKKA_00582	0	PROKKA_00582	23.31302561	PROKKA_00582	10.90172107	PROKKA_00582	17.48890634	PROKKA_00582	0	PROKKA_00582	0	PROKKA_00582	0	PROKKA_00582	0	PROKKA_00582	0	PROKKA_00582	70.91411053	PROKKA_00582	0
PROKKA_00583	2.606098908	PROKKA_00583	4.748410083	PROKKA_00583	9.410111115	PROKKA_00583	15.24662371	PROKKA_00583	24.70004787	PROKKA_00583	18.13540485	PROKKA_00583	66.63404575	PROKKA_00583	33.77157464	PROKKA_00583	53.53115647	PROKKA_00583	69.52429868	PROKKA_00583	78.51820149	PROKKA_00583	89.6870016	PROKKA_00583	0	PROKKA_00583	0	PROKKA_00583	0	PROKKA_00583	34.11064777	PROKKA_00583	23.92641609	PROKKA_00583	57.575338	PROKKA_00583	0	PROKKA_00583	0	PROKKA_00583	0	PROKKA_00583	0	PROKKA_00583	0	PROKKA_00583	0	PROKKA_00583	0
PROKKA_00584	29.02455879	PROKKA_00584	28.20471262	PROKKA_00584	46.57865739	PROKKA_00584	55.18636328	PROKKA_00584	30.00966092	PROKKA_00584	24.52578254	PROKKA_00584	69.79410144	PROKKA_00584	76.47766565	PROKKA_00584	80.59543777	PROKKA_00584	81.19434904	PROKKA_00584	74.72746403	PROKKA_00584	110.1916009	PROKKA_00584	0	PROKKA_00584	0	PROKKA_00584	0	PROKKA_00584	26.59271869	PROKKA_00584	48.85329022	PROKKA_00584	24.9365727	PROKKA_00584	14.86448757	PROKKA_00584	0	PROKKA_00584	11.66708869	PROKKA_00584	0	PROKKA_00584	0	PROKKA_00584	0	PROKKA_00584	20.52806979
PROKKA_00586	6.584556984	PROKKA_00586	9.997758426	PROKKA_00586	19.81295129	PROKKA_00586	91.48985985	PROKKA_00586	107.7939477	PROKKA_00586	65.45832399	PROKKA_00586	631.3397249	PROKKA_00586	466.454804	PROKKA_00586	513.4550071	PROKKA_00586	243.9718877	PROKKA_00586	277.7371951	PROKKA_00586	338.1056867	PROKKA_00586	0	PROKKA_00586	0	PROKKA_00586	0	PROKKA_00586	34.47351954	PROKKA_00586	20.15078933	PROKKA_00586	32.32657166	PROKKA_00586	33.72180991	PROKKA_00586	41.42699581	PROKKA_00586	0	PROKKA_00586	0	PROKKA_00586	0	PROKKA_00586	0	PROKKA_00586	0
PROKKA_00587	3.695209288	PROKKA_00587	0	PROKKA_00587	20.75527177	PROKKA_00587	10.8091572	PROKKA_00587	38.20625786	PROKKA_00587	14.69390924	PROKKA_00587	197.9601212	PROKKA_00587	95.76999239	PROKKA_00587	129.3149809	PROKKA_00587	109.5323117	PROKKA_00587	117.4042434	PROKKA_00587	88.81570728	PROKKA_00587	0	PROKKA_00587	0	PROKKA_00587	0	PROKKA_00587	0	PROKKA_00587	11.30848804	PROKKA_00587	36.2829111	PROKKA_00587	0	PROKKA_00587	0	PROKKA_00587	59.41497307	PROKKA_00587	0	PROKKA_00587	0	PROKKA_00587	0	PROKKA_00587	0
PROKKA_00588	35.24763376	PROKKA_00588	41.10240797	PROKKA_00588	64.48462193	PROKKA_00588	70.11188963	PROKKA_00588	51.02152845	PROKKA_00588	36.44195164	PROKKA_00588	173.3793323	PROKKA_00588	126.6754499	PROKKA_00588	169.472413	PROKKA_00588	203.7360077	PROKKA_00588	236.3350552	PROKKA_00588	272.6410728	PROKKA_00588	0	PROKKA_00588	0	PROKKA_00588	0	PROKKA_00588	25.83551166	PROKKA_00588	43.14748245	PROKKA_00588	31.14838691	PROKKA_00588	0	PROKKA_00588	106.4456907	PROKKA_00588	22.66975478	PROKKA_00588	0	PROKKA_00588	0	PROKKA_00588	0	PROKKA_00588	24.92943617
PROKKA_00589	172.9661994	PROKKA_00589	78.27277533	PROKKA_00589	138.7882138	PROKKA_00589	9.920735225	PROKKA_00589	0	PROKKA_00589	0	PROKKA_00589	20.64652968	PROKKA_00589	17.5797006	PROKKA_00589	5.160277177	PROKKA_00589	20.10593505	PROKKA_00589	3.715675868	PROKKA_00589	11.11579115	PROKKA_00589	0	PROKKA_00589	0	PROKKA_00589	0	PROKKA_00589	0	PROKKA_00589	0	PROKKA_00589	0	PROKKA_00589	0	PROKKA_00589	0	PROKKA_00589	0	PROKKA_00589	0	PROKKA_00589	0	PROKKA_00589	0	PROKKA_00589	59.96717142
PROKKA_00590	42.88568707	PROKKA_00590	0	PROKKA_00590	0	PROKKA_00590	0	PROKKA_00590	0	PROKKA_00590	0	PROKKA_00590	26.10768537	PROKKA_00590	37.0494299	PROKKA_00590	0	PROKKA_00590	15.89006224	PROKKA_00590	0	PROKKA_00590	0	PROKKA_00590	0	PROKKA_00590	0	PROKKA_00590	0	PROKKA_00590	0	PROKKA_00590	65.6217607	PROKKA_00590	0	PROKKA_00590	0	PROKKA_00590	0	PROKKA_00590	0	PROKKA_00590	0	PROKKA_00590	0	PROKKA_00590	0	PROKKA_00590	0
PROKKA_00591	16.16655478	PROKKA_00591	2.805339995	PROKKA_00591	3.706301774	PROKKA_00591	0	PROKKA_00591	0	PROKKA_00591	0	PROKKA_00591	2.811936	PROKKA_00591	3.990419841	PROKKA_00591	0	PROKKA_00591	1.711443868	PROKKA_00591	0	PROKKA_00591	0	PROKKA_00591	0	PROKKA_00591	0	PROKKA_00591	0	PROKKA_00591	0	PROKKA_00591	0	PROKKA_00591	0	PROKKA_00591	0	PROKKA_00591	0	PROKKA_00591	0	PROKKA_00591	0	PROKKA_00591	0	PROKKA_00591	0	PROKKA_00591	8.167176313
PROKKA_00592	0	PROKKA_00592	20.40371968	PROKKA_00592	0	PROKKA_00592	0	PROKKA_00592	0	PROKKA_00592	0	PROKKA_00592	0	PROKKA_00592	0	PROKKA_00592	0	PROKKA_00592	0	PROKKA_00592	0	PROKKA_00592	0	PROKKA_00592	0	PROKKA_00592	0	PROKKA_00592	0	PROKKA_00592	0	PROKKA_00592	0	PROKKA_00592	0	PROKKA_00592	0	PROKKA_00592	0	PROKKA_00592	0	PROKKA_00592	0	PROKKA_00592	0	PROKKA_00592	0	PROKKA_00592	0
PROKKA_00595	90.97668895	PROKKA_00595	0	PROKKA_00595	72.99976642	PROKKA_00595	0	PROKKA_00595	156.7741079	PROKKA_00595	0	PROKKA_00595	55.38423035	PROKKA_00595	0	PROKKA_00595	0	PROKKA_00595	0	PROKKA_00595	0	PROKKA_00595	0	PROKKA_00595	0	PROKKA_00595	0	PROKKA_00595	0	PROKKA_00595	0	PROKKA_00595	0	PROKKA_00595	0	PROKKA_00595	0	PROKKA_00595	0	PROKKA_00595	0	PROKKA_00595	0	PROKKA_00595	0	PROKKA_00595	0	PROKKA_00595	0
PROKKA_00596	0	PROKKA_00596	0	PROKKA_00596	21.81648207	PROKKA_00596	0	PROKKA_00596	0	PROKKA_00596	0	PROKKA_00596	0	PROKKA_00596	0	PROKKA_00596	0	PROKKA_00596	0	PROKKA_00596	0	PROKKA_00596	0	PROKKA_00596	0	PROKKA_00596	0	PROKKA_00596	0	PROKKA_00596	0	PROKKA_00596	0	PROKKA_00596	0	PROKKA_00596	0	PROKKA_00596	0	PROKKA_00596	0	PROKKA_00596	0	PROKKA_00596	0	PROKKA_00596	0	PROKKA_00596	0
PROKKA_00597	40.90024792	PROKKA_00597	0	PROKKA_00597	24.61379321	PROKKA_00597	0	PROKKA_00597	0	PROKKA_00597	0	PROKKA_00597	0	PROKKA_00597	0	PROKKA_00597	0	PROKKA_00597	0	PROKKA_00597	0	PROKKA_00597	0	PROKKA_00597	0	PROKKA_00597	0	PROKKA_00597	0	PROKKA_00597	0	PROKKA_00597	0	PROKKA_00597	0	PROKKA_00597	0	PROKKA_00597	0	PROKKA_00597	0	PROKKA_00597	0	PROKKA_00597	0	PROKKA_00597	0	PROKKA_00597	0
PROKKA_00598	7.548155767	PROKKA_00598	2.115849736	PROKKA_00598	4.658958535	PROKKA_00598	0	PROKKA_00598	0	PROKKA_00598	0	PROKKA_00598	0.70694153	PROKKA_00598	0	PROKKA_00598	0	PROKKA_00598	1.29080898	PROKKA_00598	0.636127626	PROKKA_00598	1.26869011	PROKKA_00598	0	PROKKA_00598	0	PROKKA_00598	0	PROKKA_00598	0	PROKKA_00598	0	PROKKA_00598	0	PROKKA_00598	0	PROKKA_00598	0	PROKKA_00598	0	PROKKA_00598	0	PROKKA_00598	0	PROKKA_00598	0	PROKKA_00598	0
PROKKA_00601	4.452857983	PROKKA_00601	0	PROKKA_00601	3.572976731	PROKKA_00601	0	PROKKA_00601	0	PROKKA_00601	0	PROKKA_00601	0	PROKKA_00601	0	PROKKA_00601	6.775179523	PROKKA_00601	0	PROKKA_00601	0	PROKKA_00601	0	PROKKA_00601	0	PROKKA_00601	0	PROKKA_00601	0	PROKKA_00601	0	PROKKA_00601	0	PROKKA_00601	0	PROKKA_00601	0	PROKKA_00601	0	PROKKA_00601	0	PROKKA_00601	0	PROKKA_00601	0	PROKKA_00601	0	PROKKA_00601	0
PROKKA_00602	4.452857983	PROKKA_00602	0	PROKKA_00602	0	PROKKA_00602	0	PROKKA_00602	0	PROKKA_00602	0	PROKKA_00602	0	PROKKA_00602	0	PROKKA_00602	0	PROKKA_00602	3.299757813	PROKKA_00602	0	PROKKA_00602	0	PROKKA_00602	0	PROKKA_00602	0	PROKKA_00602	0	PROKKA_00602	0	PROKKA_00602	0	PROKKA_00602	0	PROKKA_00602	0	PROKKA_00602	0	PROKKA_00602	0	PROKKA_00602	0	PROKKA_00602	0	PROKKA_00602	0	PROKKA_00602	0
PROKKA_00603	0	PROKKA_00603	0	PROKKA_00603	0	PROKKA_00603	0	PROKKA_00603	0	PROKKA_00603	0	PROKKA_00603	0	PROKKA_00603	0	PROKKA_00603	0	PROKKA_00603	0	PROKKA_00603	0	PROKKA_00603	0	PROKKA_00603	0	PROKKA_00603	0	PROKKA_00603	0	PROKKA_00603	0	PROKKA_00603	0	PROKKA_00603	0	PROKKA_00603	0	PROKKA_00603	0	PROKKA_00603	0	PROKKA_00603	0	PROKKA_00603	0	PROKKA_00603	0	PROKKA_00603	0
PROKKA_00604	0	PROKKA_00604	6.357978628	PROKKA_00604	0	PROKKA_00604	0	PROKKA_00604	0	PROKKA_00604	0	PROKKA_00604	0	PROKKA_00604	0	PROKKA_00604	0	PROKKA_00604	3.878789578	PROKKA_00604	2.867277706	PROKKA_00604	0	PROKKA_00604	0	PROKKA_00604	0	PROKKA_00604	0	PROKKA_00604	0	PROKKA_00604	0	PROKKA_00604	0	PROKKA_00604	0	PROKKA_00604	0	PROKKA_00604	0	PROKKA_00604	0	PROKKA_00604	0	PROKKA_00604	0	PROKKA_00604	0
PROKKA_00605	3.7062771	PROKKA_00605	0	PROKKA_00605	0	PROKKA_00605	0	PROKKA_00605	3.193391035	PROKKA_00605	3.684480031	PROKKA_00605	4.512569253	PROKKA_00605	3.201894687	PROKKA_00605	8.458845805	PROKKA_00605	1.373254757	PROKKA_00605	0	PROKKA_00605	0	PROKKA_00605	0	PROKKA_00605	0	PROKKA_00605	0	PROKKA_00605	0	PROKKA_00605	0	PROKKA_00605	0	PROKKA_00605	0	PROKKA_00605	0	PROKKA_00605	0	PROKKA_00605	0	PROKKA_00605	0	PROKKA_00605	0	PROKKA_00605	13.10661008
PROKKA_00606	2.832713468	PROKKA_00606	3.440873549	PROKKA_00606	0	PROKKA_00606	0	PROKKA_00606	4.881427671	PROKKA_00606	0	PROKKA_00606	3.44896384	PROKKA_00606	0	PROKKA_00606	4.310072847	PROKKA_00606	0	PROKKA_00606	0	PROKKA_00606	0	PROKKA_00606	0	PROKKA_00606	0	PROKKA_00606	0	PROKKA_00606	0	PROKKA_00606	0	PROKKA_00606	0	PROKKA_00606	0	PROKKA_00606	0	PROKKA_00606	0	PROKKA_00606	0	PROKKA_00606	0	PROKKA_00606	0	PROKKA_00606	10.01740288
PROKKA_00607	3.350195792	PROKKA_00607	5.086818792	PROKKA_00607	1.344099863	PROKKA_00607	2.449982542	PROKKA_00607	1.443292679	PROKKA_00607	0	PROKKA_00607	1.019755817	PROKKA_00607	0	PROKKA_00607	0	PROKKA_00607	0	PROKKA_00607	0.917607496	PROKKA_00607	0.915036155	PROKKA_00607	0	PROKKA_00607	0	PROKKA_00607	0	PROKKA_00607	0	PROKKA_00607	0	PROKKA_00607	0	PROKKA_00607	0	PROKKA_00607	0	PROKKA_00607	0	PROKKA_00607	0	PROKKA_00607	0	PROKKA_00607	0	PROKKA_00607	2.961847478
PROKKA_00608	5.927680259	PROKKA_00608	3.600152017	PROKKA_00608	5.549104493	PROKKA_00608	0	PROKKA_00608	3.40492638	PROKKA_00608	0	PROKKA_00608	0	PROKKA_00608	0	PROKKA_00608	0	PROKKA_00608	3.660553388	PROKKA_00608	0	PROKKA_00608	1.079348212	PROKKA_00608	0	PROKKA_00608	0	PROKKA_00608	0	PROKKA_00608	0	PROKKA_00608	3.023423758	PROKKA_00608	0	PROKKA_00608	0	PROKKA_00608	0	PROKKA_00608	0	PROKKA_00608	0	PROKKA_00608	0	PROKKA_00608	0	PROKKA_00608	0
PROKKA_00609	5.536212586	PROKKA_00609	0	PROKKA_00609	2.665356787	PROKKA_00609	0	PROKKA_00609	0	PROKKA_00609	0	PROKKA_00609	0	PROKKA_00609	1.913118657	PROKKA_00609	0	PROKKA_00609	0	PROKKA_00609	0	PROKKA_00609	0	PROKKA_00609	0	PROKKA_00609	0	PROKKA_00609	0	PROKKA_00609	0	PROKKA_00609	0	PROKKA_00609	0	PROKKA_00609	0	PROKKA_00609	27.86503707	PROKKA_00609	0	PROKKA_00609	0	PROKKA_00609	0	PROKKA_00609	0	PROKKA_00609	7.831144592
PROKKA_00610	8.385416971	PROKKA_00610	0	PROKKA_00610	2.523174428	PROKKA_00610	0	PROKKA_00610	0	PROKKA_00610	0	PROKKA_00610	0	PROKKA_00610	0	PROKKA_00610	0	PROKKA_00610	0	PROKKA_00610	0	PROKKA_00610	0	PROKKA_00610	0	PROKKA_00610	0	PROKKA_00610	0	PROKKA_00610	0	PROKKA_00610	0	PROKKA_00610	0	PROKKA_00610	0	PROKKA_00610	0	PROKKA_00610	0	PROKKA_00610	0	PROKKA_00610	0	PROKKA_00610	0	PROKKA_00610	3.706697706
PROKKA_00611	8.165545668	PROKKA_00611	5.951172347	PROKKA_00611	5.241632188	PROKKA_00611	0	PROKKA_00611	0	PROKKA_00611	0	PROKKA_00611	0	PROKKA_00611	2.821722887	PROKKA_00611	0	PROKKA_00611	1.210203569	PROKKA_00611	0	PROKKA_00611	0	PROKKA_00611	0	PROKKA_00611	0	PROKKA_00611	0	PROKKA_00611	0	PROKKA_00611	0	PROKKA_00611	0	PROKKA_00611	0	PROKKA_00611	0	PROKKA_00611	0	PROKKA_00611	0	PROKKA_00611	0	PROKKA_00611	0	PROKKA_00611	5.775208936
PROKKA_00612	14.14737412	PROKKA_00612	0	PROKKA_00612	2.837966016	PROKKA_00612	0	PROKKA_00612	6.094808411	PROKKA_00612	0	PROKKA_00612	0	PROKKA_00612	0	PROKKA_00612	0	PROKKA_00612	0	PROKKA_00612	0	PROKKA_00612	0	PROKKA_00612	0	PROKKA_00612	0	PROKKA_00612	0	PROKKA_00612	0	PROKKA_00612	0	PROKKA_00612	0	PROKKA_00612	0	PROKKA_00612	0	PROKKA_00612	0	PROKKA_00612	0	PROKKA_00612	0	PROKKA_00612	0	PROKKA_00612	0
PROKKA_00613	0	PROKKA_00613	0	PROKKA_00613	3.075194799	PROKKA_00613	0	PROKKA_00613	0	PROKKA_00613	0	PROKKA_00613	0	PROKKA_00613	0	PROKKA_00613	0	PROKKA_00613	0	PROKKA_00613	0	PROKKA_00613	0	PROKKA_00613	0	PROKKA_00613	0	PROKKA_00613	0	PROKKA_00613	0	PROKKA_00613	0	PROKKA_00613	0	PROKKA_00613	0	PROKKA_00613	0	PROKKA_00613	0	PROKKA_00613	0	PROKKA_00613	0	PROKKA_00613	0	PROKKA_00613	0
PROKKA_00614	8.717567555	PROKKA_00614	0	PROKKA_00614	3.497491515	PROKKA_00614	0	PROKKA_00614	0	PROKKA_00614	0	PROKKA_00614	0	PROKKA_00614	0	PROKKA_00614	0	PROKKA_00614	0	PROKKA_00614	0	PROKKA_00614	0	PROKKA_00614	0	PROKKA_00614	0	PROKKA_00614	0	PROKKA_00614	0	PROKKA_00614	0	PROKKA_00614	0	PROKKA_00614	0	PROKKA_00614	0	PROKKA_00614	0	PROKKA_00614	0	PROKKA_00614	0	PROKKA_00614	0	PROKKA_00614	0
PROKKA_00615	8.503708882	PROKKA_00615	7.378131878	PROKKA_00615	2.924306856	PROKKA_00615	0	PROKKA_00615	0	PROKKA_00615	2.415342152	PROKKA_00615	0	PROKKA_00615	0	PROKKA_00615	0	PROKKA_00615	0.900230174	PROKKA_00615	0	PROKKA_00615	1.327206198	PROKKA_00615	0	PROKKA_00615	0	PROKKA_00615	0	PROKKA_00615	0	PROKKA_00615	0	PROKKA_00615	0	PROKKA_00615	0	PROKKA_00615	0	PROKKA_00615	0	PROKKA_00615	0	PROKKA_00615	0	PROKKA_00615	0	PROKKA_00615	4.2959858
PROKKA_00616	9.504001094	PROKKA_00616	0	PROKKA_00616	3.813008959	PROKKA_00616	0	PROKKA_00616	0	PROKKA_00616	0	PROKKA_00616	0	PROKKA_00616	0	PROKKA_00616	0	PROKKA_00616	0	PROKKA_00616	0	PROKKA_00616	0	PROKKA_00616	0	PROKKA_00616	0	PROKKA_00616	0	PROKKA_00616	0	PROKKA_00616	0	PROKKA_00616	0	PROKKA_00616	0	PROKKA_00616	0	PROKKA_00616	0	PROKKA_00616	0	PROKKA_00616	0	PROKKA_00616	0	PROKKA_00616	8.402315394
PROKKA_00617	8.190245365	PROKKA_00617	1.421231871	PROKKA_00617	5.63302225	PROKKA_00617	0	PROKKA_00617	0	PROKKA_00617	0	PROKKA_00617	0	PROKKA_00617	0	PROKKA_00617	0	PROKKA_00617	0	PROKKA_00617	0	PROKKA_00617	1.278282754	PROKKA_00617	0	PROKKA_00617	0	PROKKA_00617	0	PROKKA_00617	0	PROKKA_00617	0	PROKKA_00617	2.872115926	PROKKA_00617	0	PROKKA_00617	0	PROKKA_00617	0	PROKKA_00617	0	PROKKA_00617	0	PROKKA_00617	0	PROKKA_00617	0
PROKKA_00618	7.169282617	PROKKA_00618	2.902822705	PROKKA_00618	3.835091989	PROKKA_00618	0	PROKKA_00618	0	PROKKA_00618	0	PROKKA_00618	0	PROKKA_00618	0	PROKKA_00618	0	PROKKA_00618	0	PROKKA_00618	5.236380501	PROKKA_00618	0	PROKKA_00618	0	PROKKA_00618	0	PROKKA_00618	0	PROKKA_00618	0	PROKKA_00618	0	PROKKA_00618	0	PROKKA_00618	0	PROKKA_00618	0	PROKKA_00618	0	PROKKA_00618	0	PROKKA_00618	0	PROKKA_00618	0	PROKKA_00618	16.90195476
PROKKA_00619	31.87701461	PROKKA_00619	12.90691506	PROKKA_00619	4.263023579	PROKKA_00619	0	PROKKA_00619	0	PROKKA_00619	0	PROKKA_00619	0	PROKKA_00619	0	PROKKA_00619	0	PROKKA_00619	3.937038056	PROKKA_00619	0	PROKKA_00619	0	PROKKA_00619	0	PROKKA_00619	0	PROKKA_00619	0	PROKKA_00619	0	PROKKA_00619	0	PROKKA_00619	0	PROKKA_00619	0	PROKKA_00619	0	PROKKA_00619	0	PROKKA_00619	0	PROKKA_00619	0	PROKKA_00619	0	PROKKA_00619	0
PROKKA_00620	9.395796309	PROKKA_00620	8.559746869	PROKKA_00620	1.884798578	PROKKA_00620	0	PROKKA_00620	0	PROKKA_00620	0	PROKKA_00620	5.719915212	PROKKA_00620	0	PROKKA_00620	0	PROKKA_00620	6.962686077	PROKKA_00620	5.146954781	PROKKA_00620	0	PROKKA_00620	0	PROKKA_00620	0	PROKKA_00620	0	PROKKA_00620	0	PROKKA_00620	21.56554106	PROKKA_00620	0	PROKKA_00620	0	PROKKA_00620	0	PROKKA_00620	0	PROKKA_00620	0	PROKKA_00620	0	PROKKA_00620	0	PROKKA_00620	0
PROKKA_00621	7.457199309	PROKKA_00621	0	PROKKA_00621	8.975493844	PROKKA_00621	0	PROKKA_00621	0	PROKKA_00621	7.413342608	PROKKA_00621	9.079496057	PROKKA_00621	12.88471758	PROKKA_00621	5.673195087	PROKKA_00621	5.526102961	PROKKA_00621	0	PROKKA_00621	4.073557135	PROKKA_00621	0	PROKKA_00621	0	PROKKA_00621	0	PROKKA_00621	0	PROKKA_00621	0	PROKKA_00621	9.15269199	PROKKA_00621	0	PROKKA_00621	0	PROKKA_00621	0	PROKKA_00621	0	PROKKA_00621	0	PROKKA_00621	0	PROKKA_00621	0
PROKKA_00622	0	PROKKA_00622	0	PROKKA_00622	0	PROKKA_00622	0	PROKKA_00622	0	PROKKA_00622	0	PROKKA_00622	0	PROKKA_00622	0	PROKKA_00622	0	PROKKA_00622	0	PROKKA_00622	0	PROKKA_00622	0	PROKKA_00622	0	PROKKA_00622	0	PROKKA_00622	0	PROKKA_00622	0	PROKKA_00622	0	PROKKA_00622	0	PROKKA_00622	0	PROKKA_00622	0	PROKKA_00622	0	PROKKA_00622	0	PROKKA_00622	0	PROKKA_00622	0	PROKKA_00622	0
PROKKA_00623	5.878754206	PROKKA_00623	2.040249704	PROKKA_00623	1.684684635	PROKKA_00623	0	PROKKA_00623	0.723604865	PROKKA_00623	0	PROKKA_00623	0.511261701	PROKKA_00623	1.451063492	PROKKA_00623	0.63890933	PROKKA_00623	0.622343967	PROKKA_00623	0	PROKKA_00623	0.458759767	PROKKA_00623	0	PROKKA_00623	0	PROKKA_00623	0	PROKKA_00623	0	PROKKA_00623	0	PROKKA_00623	1.030766652	PROKKA_00623	0	PROKKA_00623	0	PROKKA_00623	0	PROKKA_00623	0	PROKKA_00623	0	PROKKA_00623	0	PROKKA_00623	1.48494292
PROKKA_00624	3.500180267	PROKKA_00624	2.834426621	PROKKA_00624	3.744729848	PROKKA_00624	3.412887317	PROKKA_00624	0	PROKKA_00624	0	PROKKA_00624	0	PROKKA_00624	2.015896869	PROKKA_00624	0	PROKKA_00624	0	PROKKA_00624	0	PROKKA_00624	0	PROKKA_00624	0	PROKKA_00624	0	PROKKA_00624	0	PROKKA_00624	0	PROKKA_00624	0	PROKKA_00624	0	PROKKA_00624	0	PROKKA_00624	0	PROKKA_00624	0	PROKKA_00624	0	PROKKA_00624	0	PROKKA_00624	0	PROKKA_00624	4.125928052
PROKKA_00625	0	PROKKA_00625	20.89370757	PROKKA_00625	0	PROKKA_00625	25.15777584	PROKKA_00625	0	PROKKA_00625	0	PROKKA_00625	0	PROKKA_00625	0	PROKKA_00625	0	PROKKA_00625	0	PROKKA_00625	0	PROKKA_00625	0	PROKKA_00625	0	PROKKA_00625	0	PROKKA_00625	0	PROKKA_00625	0	PROKKA_00625	0	PROKKA_00625	0	PROKKA_00625	0	PROKKA_00625	0	PROKKA_00625	0	PROKKA_00625	0	PROKKA_00625	0	PROKKA_00625	0	PROKKA_00625	0
PROKKA_00626	2.091042538	PROKKA_00626	1.269986012	PROKKA_00626	0	PROKKA_00626	0	PROKKA_00626	0	PROKKA_00626	0	PROKKA_00626	0	PROKKA_00626	0	PROKKA_00626	0	PROKKA_00626	0	PROKKA_00626	0	PROKKA_00626	0	PROKKA_00626	0	PROKKA_00626	0	PROKKA_00626	0	PROKKA_00626	0	PROKKA_00626	0	PROKKA_00626	0	PROKKA_00626	0	PROKKA_00626	0	PROKKA_00626	0	PROKKA_00626	0	PROKKA_00626	0	PROKKA_00626	0	PROKKA_00626	7.394611483
PROKKA_00627	7.70474684	PROKKA_00627	0	PROKKA_00627	4.12152993	PROKKA_00627	0	PROKKA_00627	0	PROKKA_00627	5.106289521	PROKKA_00627	0	PROKKA_00627	4.4374786	PROKKA_00627	0	PROKKA_00627	1.903182082	PROKKA_00627	5.627478825	PROKKA_00627	2.805854688	PROKKA_00627	0	PROKKA_00627	0	PROKKA_00627	0	PROKKA_00627	0	PROKKA_00627	0	PROKKA_00627	0	PROKKA_00627	0	PROKKA_00627	0	PROKKA_00627	0	PROKKA_00627	0	PROKKA_00627	0	PROKKA_00627	0	PROKKA_00627	0
PROKKA_00628	12.0574404	PROKKA_00628	0	PROKKA_00628	8.062416345	PROKKA_00628	2.939183291	PROKKA_00628	1.731482431	PROKKA_00628	0	PROKKA_00628	1.223375761	PROKKA_00628	1.736093179	PROKKA_00628	4.586454566	PROKKA_00628	2.233769487	PROKKA_00628	0	PROKKA_00628	1.097746181	PROKKA_00628	0	PROKKA_00628	0	PROKKA_00628	0	PROKKA_00628	0	PROKKA_00628	0	PROKKA_00628	0	PROKKA_00628	20.58345075	PROKKA_00628	0	PROKKA_00628	0	PROKKA_00628	0	PROKKA_00628	0	PROKKA_00628	0	PROKKA_00628	7.106509919
PROKKA_00629	167.9744714	PROKKA_00629	204.0371968	PROKKA_00629	148.2611321	PROKKA_00629	0	PROKKA_00629	0	PROKKA_00629	0	PROKKA_00629	0	PROKKA_00629	0	PROKKA_00629	0	PROKKA_00629	12.44762524	PROKKA_00629	18.40305984	PROKKA_00629	36.70298073	PROKKA_00629	0	PROKKA_00629	0	PROKKA_00629	0	PROKKA_00629	0	PROKKA_00629	0	PROKKA_00629	0	PROKKA_00629	0	PROKKA_00629	0	PROKKA_00629	0	PROKKA_00629	0	PROKKA_00629	0	PROKKA_00629	0	PROKKA_00629	0
PROKKA_00630	55.92899482	PROKKA_00630	40.7618916	PROKKA_00630	26.92648153	PROKKA_00630	10.90683008	PROKKA_00630	32.12624526	PROKKA_00630	7.413342608	PROKKA_00630	4.539748029	PROKKA_00630	0	PROKKA_00630	0	PROKKA_00630	5.526102961	PROKKA_00630	8.170008453	PROKKA_00630	0	PROKKA_00630	0	PROKKA_00630	0	PROKKA_00630	0	PROKKA_00630	0	PROKKA_00630	34.23201879	PROKKA_00630	9.15269199	PROKKA_00630	0	PROKKA_00630	0	PROKKA_00630	0	PROKKA_00630	0	PROKKA_00630	0	PROKKA_00630	0	PROKKA_00630	0
PROKKA_00631	1.345540161	PROKKA_00631	3.268832941	PROKKA_00631	3.238987435	PROKKA_00631	0	PROKKA_00631	2.318680321	PROKKA_00631	2.675253749	PROKKA_00631	0	PROKKA_00631	6.974564141	PROKKA_00631	0	PROKKA_00631	2.99130806	PROKKA_00631	0	PROKKA_00631	1.470025004	PROKKA_00631	0	PROKKA_00631	0	PROKKA_00631	0	PROKKA_00631	0	PROKKA_00631	0	PROKKA_00631	0	PROKKA_00631	0	PROKKA_00631	0	PROKKA_00631	0	PROKKA_00631	57.08500595	PROKKA_00631	0	PROKKA_00631	0	PROKKA_00631	0
PROKKA_00637	10.46735952	PROKKA_00637	0	PROKKA_00637	25.19705243	PROKKA_00637	0	PROKKA_00637	0	PROKKA_00637	20.81159941	PROKKA_00637	0	PROKKA_00637	0	PROKKA_00637	0	PROKKA_00637	7.756760154	PROKKA_00637	11.46789998	PROKKA_00637	22.87152874	PROKKA_00637	0	PROKKA_00637	0	PROKKA_00637	0	PROKKA_00637	0	PROKKA_00637	0	PROKKA_00637	25.69450372	PROKKA_00637	0	PROKKA_00637	0	PROKKA_00637	0	PROKKA_00637	0	PROKKA_00637	0	PROKKA_00637	0	PROKKA_00637	0
PROKKA_00638	13.41166795	PROKKA_00638	0	PROKKA_00638	3.228459857	PROKKA_00638	0	PROKKA_00638	0	PROKKA_00638	0	PROKKA_00638	6.531738321	PROKKA_00638	6.951894938	PROKKA_00638	0	PROKKA_00638	1.987723671	PROKKA_00638	0	PROKKA_00638	7.326235143	PROKKA_00638	0	PROKKA_00638	0	PROKKA_00638	0	PROKKA_00638	0	PROKKA_00638	0	PROKKA_00638	0	PROKKA_00638	0	PROKKA_00638	0	PROKKA_00638	43.12902614	PROKKA_00638	0	PROKKA_00638	0	PROKKA_00638	0	PROKKA_00638	4.742805179
PROKKA_00639	5.354649552	PROKKA_00639	2.365181232	PROKKA_00639	2.734184086	PROKKA_00639	0	PROKKA_00639	0	PROKKA_00639	0.967846946	PROKKA_00639	1.185371161	PROKKA_00639	1.682160831	PROKKA_00639	0	PROKKA_00639	3.968023854	PROKKA_00639	2.666583129	PROKKA_00639	1.063644308	PROKKA_00639	0	PROKKA_00639	0	PROKKA_00639	0	PROKKA_00639	0	PROKKA_00639	1.489717329	PROKKA_00639	0	PROKKA_00639	0	PROKKA_00639	0	PROKKA_00639	0	PROKKA_00639	0	PROKKA_00639	0	PROKKA_00639	0	PROKKA_00639	3.442871838
PROKKA_00640	4.288326382	PROKKA_00640	1.736331493	PROKKA_00640	3.440956446	PROKKA_00640	0	PROKKA_00640	0	PROKKA_00640	0	PROKKA_00640	0	PROKKA_00640	0	PROKKA_00640	0	PROKKA_00640	6.35566575	PROKKA_00640	1.566077797	PROKKA_00640	6.246757192	PROKKA_00640	0	PROKKA_00640	0	PROKKA_00640	0	PROKKA_00640	0	PROKKA_00640	0	PROKKA_00640	0	PROKKA_00640	0	PROKKA_00640	0	PROKKA_00640	0	PROKKA_00640	0	PROKKA_00640	0	PROKKA_00640	0	PROKKA_00640	5.054975677
PROKKA_00641	6.143408433	PROKKA_00641	1.865586814	PROKKA_00641	6.161844669	PROKKA_00641	0	PROKKA_00641	0	PROKKA_00641	0	PROKKA_00641	1.869973241	PROKKA_00641	2.65368	PROKKA_00641	0	PROKKA_00641	26.17703513	PROKKA_00641	8.413295788	PROKKA_00641	11.7456078	PROKKA_00641	0	PROKKA_00641	0	PROKKA_00641	0	PROKKA_00641	4.020485189	PROKKA_00641	0	PROKKA_00641	0	PROKKA_00641	0	PROKKA_00641	0	PROKKA_00641	0	PROKKA_00641	0	PROKKA_00641	0	PROKKA_00641	0	PROKKA_00641	0
PROKKA_00642	0	PROKKA_00642	0	PROKKA_00642	6.350954802	PROKKA_00642	0	PROKKA_00642	0	PROKKA_00642	0	PROKKA_00642	1.927363667	PROKKA_00642	0	PROKKA_00642	0	PROKKA_00642	7.038370851	PROKKA_00642	8.671504096	PROKKA_00642	3.458881844	PROKKA_00642	0	PROKKA_00642	0	PROKKA_00642	0	PROKKA_00642	0	PROKKA_00642	0	PROKKA_00642	0	PROKKA_00642	0	PROKKA_00642	0	PROKKA_00642	0	PROKKA_00642	0	PROKKA_00642	0	PROKKA_00642	0	PROKKA_00642	5.597964849
PROKKA_00643	5.789075193	PROKKA_00643	7.03194161	PROKKA_00643	3.096772311	PROKKA_00643	0	PROKKA_00643	1.662655034	PROKKA_00643	0	PROKKA_00643	1.174745889	PROKKA_00643	0	PROKKA_00643	0	PROKKA_00643	0.714991966	PROKKA_00643	0	PROKKA_00643	0	PROKKA_00643	0	PROKKA_00643	0	PROKKA_00643	0	PROKKA_00643	0	PROKKA_00643	0	PROKKA_00643	2.368432614	PROKKA_00643	0	PROKKA_00643	0	PROKKA_00643	0	PROKKA_00643	0	PROKKA_00643	0	PROKKA_00643	0	PROKKA_00643	3.412011084
PROKKA_00644	11.25360676	PROKKA_00644	1.952808966	PROKKA_00644	5.159944497	PROKKA_00644	0	PROKKA_00644	2.770370834	PROKKA_00644	0	PROKKA_00644	0	PROKKA_00644	0	PROKKA_00644	0	PROKKA_00644	1.191343273	PROKKA_00644	1.761328857	PROKKA_00644	0	PROKKA_00644	0	PROKKA_00644	0	PROKKA_00644	0	PROKKA_00644	0	PROKKA_00644	0	PROKKA_00644	0	PROKKA_00644	0	PROKKA_00644	0	PROKKA_00644	0	PROKKA_00644	0	PROKKA_00644	0	PROKKA_00644	0	PROKKA_00644	0
PROKKA_00645	4.918794907	PROKKA_00645	3.98321291	PROKKA_00645	5.262459844	PROKKA_00645	0	PROKKA_00645	0	PROKKA_00645	0	PROKKA_00645	0	PROKKA_00645	0	PROKKA_00645	2.494706296	PROKKA_00645	1.21501232	PROKKA_00645	0	PROKKA_00645	0	PROKKA_00645	0	PROKKA_00645	0	PROKKA_00645	0	PROKKA_00645	0	PROKKA_00645	0	PROKKA_00645	0	PROKKA_00645	0	PROKKA_00645	0	PROKKA_00645	0	PROKKA_00645	0	PROKKA_00645	0	PROKKA_00645	0	PROKKA_00645	0
PROKKA_00646	4.261261048	PROKKA_00646	5.176118442	PROKKA_00646	6.8384784	PROKKA_00646	0	PROKKA_00646	0	PROKKA_00646	0	PROKKA_00646	0	PROKKA_00646	0	PROKKA_00646	0	PROKKA_00646	0	PROKKA_00646	2.334290485	PROKKA_00646	0	PROKKA_00646	0	PROKKA_00646	0	PROKKA_00646	0	PROKKA_00646	0	PROKKA_00646	0	PROKKA_00646	0	PROKKA_00646	0	PROKKA_00646	0	PROKKA_00646	0	PROKKA_00646	0	PROKKA_00646	0	PROKKA_00646	0	PROKKA_00646	7.534607571
PROKKA_00647	5.252743838	PROKKA_00647	2.126821454	PROKKA_00647	5.619741023	PROKKA_00647	0	PROKKA_00647	3.017235289	PROKKA_00647	0	PROKKA_00647	0	PROKKA_00647	6.050539715	PROKKA_00647	0	PROKKA_00647	1.297502457	PROKKA_00647	0	PROKKA_00647	1.912903335	PROKKA_00647	0	PROKKA_00647	0	PROKKA_00647	0	PROKKA_00647	0	PROKKA_00647	0	PROKKA_00647	0	PROKKA_00647	0	PROKKA_00647	0	PROKKA_00647	0	PROKKA_00647	0	PROKKA_00647	0	PROKKA_00647	0	PROKKA_00647	0
PROKKA_00648	0	PROKKA_00648	0	PROKKA_00648	9.112156041	PROKKA_00648	0	PROKKA_00648	0	PROKKA_00648	0	PROKKA_00648	0	PROKKA_00648	0	PROKKA_00648	0	PROKKA_00648	0	PROKKA_00648	0	PROKKA_00648	0	PROKKA_00648	0	PROKKA_00648	0	PROKKA_00648	0	PROKKA_00648	0	PROKKA_00648	0	PROKKA_00648	0	PROKKA_00648	0	PROKKA_00648	0	PROKKA_00648	0	PROKKA_00648	0	PROKKA_00648	0	PROKKA_00648	0	PROKKA_00648	0
PROKKA_00649	14.3109503	PROKKA_00649	4.966683599	PROKKA_00649	5.74155886	PROKKA_00649	0	PROKKA_00649	0	PROKKA_00649	0	PROKKA_00649	1.244590356	PROKKA_00649	0	PROKKA_00649	0	PROKKA_00649	3.030007132	PROKKA_00649	3.359761489	PROKKA_00649	0	PROKKA_00649	0	PROKKA_00649	0	PROKKA_00649	0	PROKKA_00649	0	PROKKA_00649	0	PROKKA_00649	0	PROKKA_00649	0	PROKKA_00649	0	PROKKA_00649	0	PROKKA_00649	0	PROKKA_00649	0	PROKKA_00649	0	PROKKA_00649	0
PROKKA_00650	647.4096314	PROKKA_00650	196.600777	PROKKA_00650	584.4172444	PROKKA_00650	0	PROKKA_00650	0	PROKKA_00650	0	PROKKA_00650	0	PROKKA_00650	0	PROKKA_00650	0	PROKKA_00650	59.96977104	PROKKA_00650	0	PROKKA_00650	0	PROKKA_00650	0	PROKKA_00650	0	PROKKA_00650	0	PROKKA_00650	0	PROKKA_00650	0	PROKKA_00650	0	PROKKA_00650	0	PROKKA_00650	0	PROKKA_00650	0	PROKKA_00650	0	PROKKA_00650	0	PROKKA_00650	0	PROKKA_00650	286.1815702
PROKKA_00651	14.12046754	PROKKA_00651	22.86935302	PROKKA_00651	18.88379034	PROKKA_00651	0	PROKKA_00651	16.22191154	PROKKA_00651	0	PROKKA_00651	11.46156209	PROKKA_00651	0	PROKKA_00651	0	PROKKA_00651	0	PROKKA_00651	0	PROKKA_00651	5.142281876	PROKKA_00651	0	PROKKA_00651	0	PROKKA_00651	0	PROKKA_00651	12.32131017	PROKKA_00651	0	PROKKA_00651	11.55396146	PROKKA_00651	0	PROKKA_00651	0	PROKKA_00651	0	PROKKA_00651	0	PROKKA_00651	0	PROKKA_00651	0	PROKKA_00651	0
PROKKA_00652	0	PROKKA_00652	0	PROKKA_00652	1.146985482	PROKKA_00652	4.181377417	PROKKA_00652	0	PROKKA_00652	0	PROKKA_00652	0	PROKKA_00652	0	PROKKA_00652	4.349892617	PROKKA_00652	0	PROKKA_00652	0	PROKKA_00652	0	PROKKA_00652	0	PROKKA_00652	0	PROKKA_00652	0	PROKKA_00652	0	PROKKA_00652	0	PROKKA_00652	0	PROKKA_00652	14.6413421	PROKKA_00652	0	PROKKA_00652	0	PROKKA_00652	0	PROKKA_00652	0	PROKKA_00652	0	PROKKA_00652	5.054975677
PROKKA_00653	2.86882243	PROKKA_00653	6.96946961	PROKKA_00653	3.452918045	PROKKA_00653	0	PROKKA_00653	0	PROKKA_00653	0	PROKKA_00653	0	PROKKA_00653	0	PROKKA_00653	0	PROKKA_00653	1.062959931	PROKKA_00653	0	PROKKA_00653	0	PROKKA_00653	0	PROKKA_00653	0	PROKKA_00653	0	PROKKA_00653	3.75493774	PROKKA_00653	0	PROKKA_00653	0	PROKKA_00653	0	PROKKA_00653	0	PROKKA_00653	0	PROKKA_00653	0	PROKKA_00653	0	PROKKA_00653	0	PROKKA_00653	0
[truncated: 4,853 more rows]
[truncated: 44 more columns]
