# Supplementary material for: A Rapid Spin Column-Based Method to Enrich Pathogen Transcripts from Eukaryotic Host Cells Prior to Sequencing
Source: PLoS One. 2016 Dec 21;11(12):e0168788. doi: 10.1371/journal.pone.0168788 (PMC5176299; doi:10.1371/journal.pone.0168788)
Supplement: S4 Table — The table provides data on location, sense, and annotation for each gene referred to in S1, S2, and S3 Tables. (CSV) [file pone.0168788.s013.csv]

chromosome	KPW	rep_origin	1	381	.	+	.	ID=ori.1;Name=oriC origin of replication;
chromosome	Prodigal:2.6	CDS	382	822	.	-	0	ID=PROKKA_00001;inference=similar to AA sequence:UniProtKB:P00323;product=Flavodoxin;locus_tag=Kpn2146_0001;protein_id=gnl|PRJNA183901|Kpn2146_0001|gb|AHI33508;
chromosome	Prodigal:2.6	CDS	922	1380	.	-	0	ID=PROKKA_00002;gene=asnC;inference=similar to AA sequence:UniProtKB:P0ACI6;product=Regulatory protein AsnC;locus_tag=Kpn2146_0002;protein_id=gnl|PRJNA183901|Kpn2146_0002|gb|AHI33509;
chromosome	Prodigal:2.6	CDS	1532	2524	.	+	0	ID=PROKKA_00003;eC_number=6.3.1.1;gene=asnA;inference=similar to AA sequence:UniProtKB:P00963;product=Aspartate--ammonia ligase;locus_tag=Kpn2146_0003;protein_id=gnl|PRJNA183901|Kpn2146_0003|gb|AHI33510;
chromosome	Prodigal:2.6	CDS	2528	3976	.	-	0	ID=PROKKA_00004;inference=protein motif:CLUSTERS:PRK10997;product=hypothetical protein;locus_tag=Kpn2146_0004;protein_id=gnl|PRJNA183901|Kpn2146_0004|gb|AHI33511;
chromosome	Prodigal:2.6	CDS	3973	5472	.	-	0	ID=PROKKA_00005;eC_number=3.6.3.-;gene=ravA;inference=similar to AA sequence:UniProtKB:P31473;product=ATPase RavA;locus_tag=Kpn2146_0005;protein_id=gnl|PRJNA183901|Kpn2146_0005|gb|AHI33512;
chromosome	Prodigal:2.6	CDS	5690	7558	.	+	0	ID=PROKKA_00006;inference=protein motif:CLUSTERS:PRK10745;product=potassium transport protein Kup;locus_tag=Kpn2146_0006;protein_id=gnl|PRJNA183901|Kpn2146_0006|gb|AHI33513;
chromosome	Prodigal:2.6	CDS	7744	8163	.	+	0	ID=PROKKA_00007;eC_number=5.5.1.-;gene=rbsD;inference=similar to AA sequence:UniProtKB:P04982;product=D-ribose pyranase;locus_tag=Kpn2146_0007;protein_id=gnl|PRJNA183901|Kpn2146_0007|gb|AHI33514;
chromosome	Prodigal:2.6	CDS	8174	9679	.	+	0	ID=PROKKA_00008;eC_number=3.6.3.17;gene=rbsA_1;inference=similar to AA sequence:UniProtKB:P04983;product=Ribose import ATP-binding protein RbsA;locus_tag=Kpn2146_0008;protein_id=gnl|PRJNA183901|Kpn2146_0008|gb|AHI33515;
chromosome	Prodigal:2.6	CDS	9685	10650	.	+	0	ID=PROKKA_00009;gene=rbsC_1;inference=similar to AA sequence:UniProtKB:P0AGI1;product=Ribose transport system permease protein RbsC;locus_tag=Kpn2146_0009;protein_id=gnl|PRJNA183901|Kpn2146_0009|gb|AHI33516;
chromosome	Prodigal:2.6	CDS	10678	11568	.	+	0	ID=PROKKA_00010;gene=rbsB_1;inference=similar to AA sequence:UniProtKB:P0A2C5;product=D-ribose-binding periplasmic protein precursor;locus_tag=Kpn2146_0010;protein_id=gnl|PRJNA183901|Kpn2146_0010|gb|AHI33517;
chromosome	Prodigal:2.6	CDS	11669	12601	.	+	0	ID=PROKKA_00011;eC_number=2.7.1.15;gene=rbsK_1;inference=similar to AA sequence:UniProtKB:P0A9J6;product=Ribokinase;locus_tag=Kpn2146_0011;protein_id=gnl|PRJNA183901|Kpn2146_0011|gb|AHI33518;
chromosome	Prodigal:2.6	CDS	12614	13597	.	+	0	ID=PROKKA_00012;gene=rbsR_1;inference=similar to AA sequence:UniProtKB:P0ACQ0;product=Ribose operon repressor;locus_tag=Kpn2146_0012;protein_id=gnl|PRJNA183901|Kpn2146_0012|gb|AHI33519;
chromosome	Prodigal:2.6	CDS	13594	14991	.	-	0	ID=PROKKA_00013;gene=hsrA_1;inference=similar to AA sequence:UniProtKB:P31474;product=putative transport protein HsrA;locus_tag=Kpn2146_0013;protein_id=gnl|PRJNA183901|Kpn2146_0013|gb|AHI33520;
chromosome	Prodigal:2.6	CDS	15004	15705	.	-	0	ID=PROKKA_00014;gene=pdhR_1;inference=similar to AA sequence:UniProtKB:P0ACL9;product=Pyruvate dehydrogenase complex repressor;locus_tag=Kpn2146_0014;protein_id=gnl|PRJNA183901|Kpn2146_0014|gb|AHI33521;
chromosome	rFind	rRNA	16182	17721	.	+	.	ID=16SrRNA.C;product=Small subunit ribosomal RNA;locus_tag=Kpn2146_0015;
chromosome	tFind	tRNA	17807	17882	73	+	.	ID=trna.56_tRNA-Glu(TTC);product=tRNA-Glu(TTC);detected_by=tRNAscan-SE_3993885_3993960_+_Glu,Aragorn_3993884_3993961_+_Glu;cove_score=59.80;amino_acid=Glu;anticodon=TTC;anticodon_center=36;t-stem_acc-stem_junction=66;cca=CCA;locus_tag=Kpn2146_0016;
chromosome	rFind	rRNA	18065	20966	.	+	.	ID=23SrRNA.C;product=Large subunit ribosomal RNA;locus_tag=Kpn2146_0017;
chromosome	rFind	rRNA	21064	21183	.	+	.	ID=5SrRNA.C;product=5S ribosomal RNA;locus_tag=Kpn2146_0018;
chromosome	Prodigal:2.6	CDS	21380	21886	.	-	0	ID=PROKKA_00020;gene=mobB;inference=similar to AA sequence:UniProtKB:P32125;product=Molybdopterin-guanine dinucleotide biosynthesis adapter protein;locus_tag=Kpn2146_0019;protein_id=gnl|PRJNA183901|Kpn2146_0019|gb|AHI33522;
chromosome	Prodigal:2.6	CDS	21883	22464	.	-	0	ID=PROKKA_00021;eC_number=2.7.7.77;gene=mobA_1;inference=similar to AA sequence:UniProtKB:P32173;product=Molybdenum cofactor guanylyltransferase;locus_tag=Kpn2146_0020;protein_id=gnl|PRJNA183901|Kpn2146_0020|gb|AHI33523;
chromosome	Prodigal:2.6	CDS	22536	22805	.	+	0	ID=PROKKA_00022;product=hypothetical protein;locus_tag=Kpn2146_0021;protein_id=gnl|PRJNA183901|Kpn2146_0021|gb|AHI33524;
chromosome	Prodigal:2.6	CDS	22881	23867	.	+	0	ID=PROKKA_00023;inference=protein motif:CLUSTERS:PRK11768;product=serine/threonine protein kinase;locus_tag=Kpn2146_0022;protein_id=gnl|PRJNA183901|Kpn2146_0022|gb|AHI33525;
chromosome	Prodigal:2.6	CDS	23895	24518	.	+	0	ID=PROKKA_00024;gene=dsbA_1;inference=similar to AA sequence:UniProtKB:P0A2H9;product=Thiol:disulfide interchange protein DsbA precursor;locus_tag=Kpn2146_0023;protein_id=gnl|PRJNA183901|Kpn2146_0023|gb|AHI33526;
chromosome	Prodigal:2.6	CDS	24567	25466	.	-	0	ID=PROKKA_00025;eC_number=2.3.-.-;gene=yihG;inference=similar to AA sequence:UniProtKB:P32129;product=putative acyltransferase YihG;locus_tag=Kpn2146_0024;protein_id=gnl|PRJNA183901|Kpn2146_0024|gb|AHI33527;
chromosome	Prodigal:2.6	CDS	25863	28655	.	+	0	ID=PROKKA_00026;eC_number=2.7.7.7;gene=polA;inference=similar to AA sequence:UniProtKB:P00582;product=DNA polymerase I;locus_tag=Kpn2146_0025;protein_id=gnl|PRJNA183901|Kpn2146_0025|gb|AHI33528;
chromosome	rfam	ncRNA	28793	28911	124	+	.	ID=Spot_42.1;product=Spot 42 RNA;rfamID=RF00021;evalue=6.9E-23;ncRNA_class=other;locus_tag=Kpn2146_0026;
chromosome	Prodigal:2.6	CDS	29003	29635	.	-	0	ID=PROKKA_00028;gene=engB;inference=similar to AA sequence:UniProtKB:P0A6P7;product=putative GTP-binding protein EngB;locus_tag=Kpn2146_0027;protein_id=gnl|PRJNA183901|Kpn2146_0027|gb|AHI33529;
chromosome	rfam	ncRNA	29906	30161	245.2	+	.	ID=CsrC.1;product=CsrC RNA;rfamID=RF00084;evalue=1.1E-77;ncRNA_class=other;locus_tag=Kpn2146_0028;
chromosome	Infernal:1.1	ncRNA	30115	30156	.	-	0	ID=PROKKA_00030;inference=COORDINATES:profile:Infernal:1.1;product=CsrC RNA;ncRNA_class=other;locus_tag=Kpn2146_6002;
chromosome	Prodigal:2.6	CDS	30219	30725	.	+	0	ID=PROKKA_00031;gene=yihI;inference=similar to AA sequence:UniProtKB:P0A8H6;product=Der GTPase-activating protein YihI;locus_tag=Kpn2146_0029;protein_id=gnl|PRJNA183901|Kpn2146_0029|gb|AHI33530;
chromosome	Prodigal:2.6	CDS	30914	32287	.	+	0	ID=PROKKA_00032;eC_number=1.3.99.22;gene=hemN_1;inference=similar to AA sequence:UniProtKB:P32131;product=Oxygen-independent coproporphyrinogen-III oxidase;locus_tag=Kpn2146_0030;protein_id=gnl|PRJNA183901|Kpn2146_0030|gb|AHI33531;
chromosome	Prodigal:2.6	CDS	32544	33953	.	-	0	ID=PROKKA_00033;gene=ntrC;inference=similar to AA sequence:UniProtKB:P03029;product=Nitrogen assimilation regulatory protein;locus_tag=Kpn2146_0031;protein_id=gnl|PRJNA183901|Kpn2146_0031|gb|AHI33532;
chromosome	Prodigal:2.6	CDS	33962	35011	.	-	0	ID=PROKKA_00034;eC_number=2.7.13.3;gene=glnL;inference=similar to AA sequence:UniProtKB:P0AFB5;product=Nitrogen regulation protein NR(II);locus_tag=Kpn2146_0032;protein_id=gnl|PRJNA183901|Kpn2146_0032|gb|AHI33533;
chromosome	Prodigal:2.6	CDS	35200	36609	.	-	0	ID=PROKKA_00035;eC_number=6.3.1.2;gene=glnA;inference=similar to AA sequence:UniProtKB:P0A1P6;product=Glutamine synthetase;locus_tag=Kpn2146_0033;protein_id=gnl|PRJNA183901|Kpn2146_0033|gb|AHI33534;
chromosome	Prodigal:2.6	CDS	36988	38811	.	+	0	ID=PROKKA_00036;gene=typA;inference=similar to AA sequence:UniProtKB:P32132;product=GTP-binding protein TypA/BipA;locus_tag=Kpn2146_0035;protein_id=gnl|PRJNA183901|Kpn2146_0035|gb|AHI33536;
chromosome	Prodigal:2.6	CDS	38947	39546	.	+	0	ID=PROKKA_00037;eC_number=3.1.3.-;gene=yihX;inference=similar to AA sequence:UniProtKB:P0A8Y3;product=Alpha-D-glucose-1-phosphate phosphatase YihX;locus_tag=Kpn2146_0036;protein_id=gnl|PRJNA183901|Kpn2146_0036|gb|AHI33537;
chromosome	Prodigal:2.6	CDS	39540	40400	.	+	0	ID=PROKKA_00038;inference=protein motif:CLUSTERS:PRK01637;product=hypothetical protein;locus_tag=Kpn2146_0037;protein_id=gnl|PRJNA183901|Kpn2146_0037|gb|AHI33538;
chromosome	Prodigal:2.6	CDS	40397	40834	.	+	0	ID=PROKKA_00039;eC_number=3.1.-.-;gene=dtd;inference=similar to AA sequence:UniProtKB:P0A6M4;product=D-tyrosyl-tRNA(Tyr) deacylase;locus_tag=Kpn2146_0038;protein_id=gnl|PRJNA183901|Kpn2146_0038|gb|AHI33539;
chromosome	Prodigal:2.6	CDS	40831	41820	.	+	0	ID=PROKKA_00040;inference=protein motif:CLUSTERS:PRK07922;product=N-acetylglutamate synthase;locus_tag=Kpn2146_0039;protein_id=gnl|PRJNA183901|Kpn2146_0039|gb|AHI33540;
chromosome	Prodigal:2.6	CDS	41834	42751	.	-	0	ID=PROKKA_00041;eC_number=3.1.1.1;gene=nlhH_1;inference=similar to AA sequence:UniProtKB:P71667;product=Carboxylesterase NlhH;locus_tag=Kpn2146_0040;protein_id=gnl|PRJNA183901|Kpn2146_0040|gb|AHI33541;
chromosome	Prodigal:2.6	CDS	42950	43198	.	+	0	ID=PROKKA_00042;inference=protein motif:Pfam:PF12651.1;product=Ribbon-helix-helix domain protein;locus_tag=Kpn2146_0041;protein_id=gnl|PRJNA183901|Kpn2146_0041|gb|AHI33542;
chromosome	Prodigal:2.6	CDS	43198	43581	.	+	0	ID=PROKKA_00043;gene=vapC_1;inference=protein motif:HAMAP:MF_00265;product=tRNA(fMet)-specific endonuclease VapC;locus_tag=Kpn2146_0042;protein_id=gnl|PRJNA183901|Kpn2146_0042|gb|AHI33543;
chromosome	Prodigal:2.6	CDS	43755	44684	.	-	0	ID=PROKKA_00044;inference=protein motif:CLUSTERS:PRK03564;product=formate dehydrogenase accessory protein FdhE;locus_tag=Kpn2146_0043;protein_id=gnl|PRJNA183901|Kpn2146_0043|gb|AHI33544;
chromosome	Prodigal:2.6	CDS	44681	45316	.	-	0	ID=PROKKA_00045;gene=fdoI;inference=similar to AA sequence:UniProtKB:P0AEL0;product=Formate dehydrogenase, cytochrome b556(fdo) subunit;locus_tag=Kpn2146_0044;protein_id=gnl|PRJNA183901|Kpn2146_0044|gb|AHI33545;
chromosome	Prodigal:2.6	CDS	45313	46215	.	-	0	ID=PROKKA_00046;gene=fdoH;inference=similar to AA sequence:UniProtKB:P0AAJ5;product=Formate dehydrogenase-O iron-sulfur subunit;locus_tag=Kpn2146_0045;protein_id=gnl|PRJNA183901|Kpn2146_0045|gb|AHI33546;
chromosome	FIG	CDS	46228	49278	.	-	0	ID=PROKKA_00047;eC_number=1.2.1.2;gene=fdoG;inference=similar to AA sequence:UniProtKB:P32176;product=Formate dehydrogenase-O major subunit precursor, selenocysteine-containing;transl_except=(pos:complement(48691..48693),aa:Sec);locus_tag=Kpn2146_0046;protein_id=gnl|PRJNA183901|Kpn2146_0046|gb|AHI33547;
chromosome	rfam	misc_feature	48638	48696	85.5	-	.	ID=SECIS_3.2;Name=Selenocysteine insertion sequence 3;rfamID=RF01989;evalue=6.2E-18;
chromosome	Prodigal:2.6	CDS	49435	50271	.	+	0	ID=PROKKA_00050;inference=protein motif:CLUSTERS:PRK00724;product=formate dehydrogenase accessory protein;locus_tag=Kpn2146_0047;protein_id=gnl|PRJNA183901|Kpn2146_0047|gb|AHI33548;
chromosome	Prodigal:2.6	CDS	50400	50612	.	+	0	ID=PROKKA_00051;inference=protein motif:CLUSTERS:PRK10259;product=hypothetical protein;locus_tag=Kpn2146_0048;protein_id=gnl|PRJNA183901|Kpn2146_0048|gb|AHI33549;
chromosome	Prodigal:2.6	CDS	51015	51995	.	+	0	ID=PROKKA_00052;eC_number=2.7.1.11;gene=pfkA1;inference=similar to AA sequence:UniProtKB:O08333;product=6-phosphofructokinase 1;locus_tag=Kpn2146_0049;protein_id=gnl|PRJNA183901|Kpn2146_0049|gb|AHI33550;
chromosome	Prodigal:2.6	CDS	52007	52321	.	+	0	ID=PROKKA_00053;inference=protein motif:CLUSTERS:PRK09548;product=PTS system ascorbate-specific transporter subunits IICB;locus_tag=Kpn2146_0050;protein_id=gnl|PRJNA183901|Kpn2146_0050|gb|AHI33551;
chromosome	Prodigal:2.6	CDS	52314	53681	.	+	0	ID=PROKKA_00054;gene=ulaA_1;inference=similar to AA sequence:UniProtKB:P39301;product=Ascorbate-specific permease IIC component UlaA;locus_tag=Kpn2146_0051;protein_id=gnl|PRJNA183901|Kpn2146_0051|gb|AHI33552;
chromosome	Prodigal:2.6	CDS	53668	54510	.	+	0	ID=PROKKA_00055;eC_number=4.1.2.13;gene=fbaA_1;inference=similar to AA sequence:UniProtKB:P13243;product=putative fructose-bisphosphate aldolase;locus_tag=Kpn2146_0052;protein_id=gnl|PRJNA183901|Kpn2146_0052|gb|AHI33553;
chromosome	Prodigal:2.6	CDS	54569	54838	.	+	0	ID=PROKKA_00056;product=hypothetical protein;locus_tag=Kpn2146_0053;protein_id=gnl|PRJNA183901|Kpn2146_0053|gb|AHI33554;
chromosome	Prodigal:2.6	CDS	54848	55285	.	+	0	ID=PROKKA_00057;eC_number=2.7.1.-;gene=ulaC_1;inference=similar to AA sequence:UniProtKB:P69820;product=Ascorbate-specific phosphotransferase enzyme IIA component;locus_tag=Kpn2146_0054;protein_id=gnl|PRJNA183901|Kpn2146_0054|gb|AHI33555;
chromosome	Prodigal:2.6	CDS	55282	55875	.	+	0	ID=PROKKA_00058;product=hypothetical protein;locus_tag=Kpn2146_0055;protein_id=gnl|PRJNA183901|Kpn2146_0055|gb|AHI33556;
chromosome	Prodigal:2.6	CDS	55872	56195	.	-	0	ID=PROKKA_00059;inference=protein motif:Pfam:PF05437.6;product=Branched-chain amino acid transport protein (AzlD);locus_tag=Kpn2146_0056;protein_id=gnl|PRJNA183901|Kpn2146_0056|gb|AHI33557;
chromosome	Prodigal:2.6	CDS	56195	56884	.	-	0	ID=PROKKA_00060;inference=protein motif:Pfam:PF03591.8;product=AzlC protein;locus_tag=Kpn2146_0057;protein_id=gnl|PRJNA183901|Kpn2146_0057|gb|AHI33558;
chromosome	Prodigal:2.6	CDS	56954	57502	.	+	0	ID=PROKKA_00061;inference=protein motif:CLUSTERS:PRK08154;product=anaerobic benzoate catabolism transcriptional regulator;locus_tag=Kpn2146_0058;protein_id=gnl|PRJNA183901|Kpn2146_0058|gb|AHI33559;
chromosome	Prodigal:2.6	CDS	57590	58585	.	+	0	ID=PROKKA_00062;gene=rafR;inference=similar to AA sequence:UniProtKB:P21867;product=HTH-type transcriptional regulator RafR;locus_tag=Kpn2146_0059;protein_id=gnl|PRJNA183901|Kpn2146_0059|gb|AHI33560;
chromosome	Prodigal:2.6	CDS	58701	60824	.	+	0	ID=PROKKA_00063;eC_number=3.2.1.22;gene=rafA;inference=similar to AA sequence:UniProtKB:P16551;product=Alpha-galactosidase;locus_tag=Kpn2146_0060;protein_id=gnl|PRJNA183901|Kpn2146_0060|gb|AHI33561;
chromosome	Prodigal:2.6	CDS	60866	62131	.	+	0	ID=PROKKA_00064;gene=lacY_1;inference=similar to AA sequence:UniProtKB:P02920;product=Lactose permease;locus_tag=Kpn2146_0061;protein_id=gnl|PRJNA183901|Kpn2146_0061|gb|AHI33562;
chromosome	Prodigal:2.6	CDS	62169	62483	.	-	0	ID=PROKKA_00065;eC_number=5.1.3.-;gene=rhaM;inference=similar to AA sequence:UniProtKB:P32156;product=L-rhamnose mutarotase;locus_tag=Kpn2146_0062;protein_id=gnl|PRJNA183901|Kpn2146_0062|gb|AHI33563;
chromosome	Prodigal:2.6	CDS	62480	63628	.	-	0	ID=PROKKA_00066;eC_number=1.1.1.1;gene=adhB;inference=similar to AA sequence:UniProtKB:P0DJA2;product=Alcohol dehydrogenase 2;locus_tag=Kpn2146_0063;protein_id=gnl|PRJNA183901|Kpn2146_0063|gb|AHI33564;
chromosome	Prodigal:2.6	CDS	63718	64722	.	-	0	ID=PROKKA_00067;gene=lsrD_1;inference=similar to AA sequence:UniProtKB:Q8ZKQ2;product=Autoinducer 2 import system permease protein LsrD;locus_tag=Kpn2146_0064;protein_id=gnl|PRJNA183901|Kpn2146_0064|gb|AHI33565;
chromosome	Prodigal:2.6	CDS	64719	65726	.	-	0	ID=PROKKA_00068;gene=rbsC_2;inference=similar to AA sequence:UniProtKB:P0AGI1;product=Ribose transport system permease protein RbsC;locus_tag=Kpn2146_0065;protein_id=gnl|PRJNA183901|Kpn2146_0065|gb|AHI33566;
chromosome	Prodigal:2.6	CDS	65723	67234	.	-	0	ID=PROKKA_00069;eC_number=3.6.3.17;gene=rbsA_2;inference=similar to AA sequence:UniProtKB:P04983;product=Ribose import ATP-binding protein RbsA;locus_tag=Kpn2146_0066;protein_id=gnl|PRJNA183901|Kpn2146_0066|gb|AHI33567;
chromosome	Prodigal:2.6	CDS	67380	68366	.	-	0	ID=PROKKA_00070;gene=lsrB_1;inference=similar to AA sequence:UniProtKB:P76142;product=Autoinducer 2-binding protein LsrB precursor;locus_tag=Kpn2146_0067;protein_id=gnl|PRJNA183901|Kpn2146_0067|gb|AHI33568;
chromosome	Prodigal:2.6	CDS	68448	69278	.	-	0	ID=PROKKA_00071;eC_number=4.1.2.19;gene=rhaD;inference=similar to AA sequence:UniProtKB:P32169;product=Rhamnulose-1-phosphate aldolase;locus_tag=Kpn2146_0068;protein_id=gnl|PRJNA183901|Kpn2146_0068|gb|AHI33569;
chromosome	Prodigal:2.6	CDS	69428	70687	.	-	0	ID=PROKKA_00072;eC_number=5.3.1.14;gene=rhaA;inference=similar to AA sequence:UniProtKB:P32170;product=L-rhamnose isomerase;locus_tag=Kpn2146_0069;protein_id=gnl|PRJNA183901|Kpn2146_0069|gb|AHI33570;
chromosome	Prodigal:2.6	CDS	70684	72150	.	-	0	ID=PROKKA_00073;eC_number=2.7.1.5;gene=rhaB;inference=similar to AA sequence:UniProtKB:P32171;product=Rhamnulokinase;locus_tag=Kpn2146_0070;protein_id=gnl|PRJNA183901|Kpn2146_0070|gb|AHI33571;
chromosome	Prodigal:2.6	CDS	72461	73297	.	+	0	ID=PROKKA_00074;gene=rhaS_1;inference=similar to AA sequence:UniProtKB:P09377;product=HTH-type transcriptional activator RhaS;locus_tag=Kpn2146_0071;protein_id=gnl|PRJNA183901|Kpn2146_0071|gb|AHI33572;
chromosome	Prodigal:2.6	CDS	73371	74216	.	+	0	ID=PROKKA_00075;gene=rhaR;inference=similar to AA sequence:UniProtKB:P09378;product=HTH-type transcriptional activator RhaR;locus_tag=Kpn2146_0072;protein_id=gnl|PRJNA183901|Kpn2146_0072|gb|AHI33573;
chromosome	Prodigal:2.6	CDS	74249	75283	.	-	0	ID=PROKKA_00076;gene=rhaT;inference=similar to AA sequence:UniProtKB:P27125;product=L-rhamnose-proton symporter;locus_tag=Kpn2146_0073;protein_id=gnl|PRJNA183901|Kpn2146_0073|gb|AHI33574;
chromosome	Prodigal:2.6	CDS	75573	76193	.	+	0	ID=PROKKA_00077;eC_number=1.15.1.1;gene=sodA;inference=similar to AA sequence:UniProtKB:P00448;product=Superoxide dismutase, Mn;locus_tag=Kpn2146_0074;protein_id=gnl|PRJNA183901|Kpn2146_0074|gb|AHI33575;
chromosome	Prodigal:2.6	CDS	76266	76940	.	+	0	ID=PROKKA_00078;inference=protein motif:CLUSTERS:PRK11536;product=6-N-hydroxylaminopurine resistance protein;locus_tag=Kpn2146_0075;protein_id=gnl|PRJNA183901|Kpn2146_0075|gb|AHI33576;
chromosome	Prodigal:2.6	CDS	77007	78380	.	-	0	ID=PROKKA_00079;eC_number=2.7.13.3;gene=cpxA;inference=similar to AA sequence:UniProtKB:P0AE82;product=Sensor protein CpxA;locus_tag=Kpn2146_0076;protein_id=gnl|PRJNA183901|Kpn2146_0076|gb|AHI33577;
chromosome	Prodigal:2.6	CDS	78377	79075	.	-	0	ID=PROKKA_00080;gene=yycF;inference=similar to AA sequence:UniProtKB:P37478;product=Transcriptional regulatory protein YycF;locus_tag=Kpn2146_0077;protein_id=gnl|PRJNA183901|Kpn2146_0077|gb|AHI33578;
chromosome	Prodigal:2.6	CDS	79225	79728	.	+	0	ID=PROKKA_00081;gene=cpxP;inference=similar to AA sequence:UniProtKB:P0AE85;product=Periplasmic protein CpxP precursor;locus_tag=Kpn2146_0078;protein_id=gnl|PRJNA183901|Kpn2146_0078|gb|AHI33579;
chromosome	Prodigal:2.6	CDS	79887	80789	.	+	0	ID=PROKKA_00082;gene=fieF_1;inference=similar to AA sequence:UniProtKB:P69380;product=Ferrous-iron efflux pump FieF;locus_tag=Kpn2146_0079;protein_id=gnl|PRJNA183901|Kpn2146_0079|gb|AHI33580;
chromosome	Prodigal:2.6	CDS	80986	81948	.	+	0	ID=PROKKA_00083;eC_number=2.7.1.11;gene=pfkA;inference=similar to AA sequence:UniProtKB:P0A796;product=6-phosphofructokinase isozyme 1;locus_tag=Kpn2146_0080;protein_id=gnl|PRJNA183901|Kpn2146_0080|gb|AHI33581;
chromosome	Prodigal:2.6	CDS	82010	82495	.	-	0	ID=PROKKA_00084;gene=rraA;inference=similar to AA sequence:UniProtKB:P0A8R0;product=Regulator of ribonuclease activity A;locus_tag=Kpn2146_0081;protein_id=gnl|PRJNA183901|Kpn2146_0081|gb|AHI33582;
chromosome	Prodigal:2.6	CDS	82588	83508	.	-	0	ID=PROKKA_00085;eC_number=2.5.1.74;gene=menA;inference=similar to AA sequence:UniProtKB:P32166;product=1,4-dihydroxy-2-naphthoate octaprenyltransferase;locus_tag=Kpn2146_0082;protein_id=gnl|PRJNA183901|Kpn2146_0082|gb|AHI33583;
chromosome	Prodigal:2.6	CDS	83578	84912	.	-	0	ID=PROKKA_00086;gene=hslU;inference=similar to AA sequence:UniProtKB:P0A6H5;product=ATP-dependent protease ATPase subunit HslU;locus_tag=Kpn2146_0083;protein_id=gnl|PRJNA183901|Kpn2146_0083|gb|AHI33584;
chromosome	Prodigal:2.6	CDS	84922	85452	.	-	0	ID=PROKKA_00087;eC_number=3.4.25.2;gene=hslV;inference=similar to AA sequence:UniProtKB:P0A7B8;product=ATP-dependent protease subunit HslV;locus_tag=Kpn2146_0084;protein_id=gnl|PRJNA183901|Kpn2146_0084|gb|AHI33585;
chromosome	Prodigal:2.6	CDS	85544	86398	.	-	0	ID=PROKKA_00088;gene=ftsN;inference=similar to AA sequence:UniProtKB:P29131;product=Cell division protein FtsN;locus_tag=Kpn2146_0085;protein_id=gnl|PRJNA183901|Kpn2146_0085|gb|AHI33586;
chromosome	Prodigal:2.6	CDS	86606	87634	.	-	0	ID=PROKKA_00089;gene=cytR_1;inference=similar to AA sequence:UniProtKB:P0ACN7;product=HTH-type transcriptional repressor CytR;locus_tag=Kpn2146_0086;protein_id=gnl|PRJNA183901|Kpn2146_0086|gb|AHI33587;
chromosome	Prodigal:2.6	CDS	87785	89980	.	-	0	ID=PROKKA_00090;eC_number=3.6.4.-;gene=priA;inference=similar to AA sequence:UniProtKB:P17888;product=Primosomal protein N';locus_tag=Kpn2146_0088;protein_id=gnl|PRJNA183901|Kpn2146_0088|gb|AHI33589;
chromosome	Prodigal:2.6	CDS	90233	90445	.	+	0	ID=PROKKA_00091;gene=rpmE;inference=similar to AA sequence:UniProtKB:P0A7M9;product=50S ribosomal protein L31;locus_tag=Kpn2146_0089;protein_id=gnl|PRJNA183901|Kpn2146_0089|gb|AHI33590;
chromosome	Prodigal:2.6	CDS	90547	90864	.	-	0	ID=PROKKA_00092;gene=metJ;inference=similar to AA sequence:UniProtKB:P0A8U6;product=Met repressor;locus_tag=Kpn2146_0090;protein_id=gnl|PRJNA183901|Kpn2146_0090|gb|AHI33591;
chromosome	Prodigal:2.6	CDS	91132	92292	.	+	0	ID=PROKKA_00093;eC_number=2.5.1.48;gene=metB;inference=similar to AA sequence:UniProtKB:P00935;product=Cystathionine gamma-synthase;locus_tag=Kpn2146_0091;protein_id=gnl|PRJNA183901|Kpn2146_0091|gb|AHI33592;
chromosome	Prodigal:2.6	CDS	92295	94727	.	+	0	ID=PROKKA_00094;gene=metL;inference=similar to AA sequence:UniProtKB:P00562;product=Bifunctional aspartokinase/homoserine dehydrogenase 2;locus_tag=Kpn2146_0092;protein_id=gnl|PRJNA183901|Kpn2146_0092|gb|AHI33593;
chromosome	KPW	CDS	94702	95838	.	-	2	ID=peg.4046;product=Transposase;FIG=Putative cytoplasmic protein;pfam1=Zn_Tnp_IS1(7.5e-06);pfam2=Zn_Tnp_IS1595(0.14);pfam3=zinc_ribbon_4(0.2);locus_tag=Kpn2146_0093;protein_id=gnl|PRJNA183901|Kpn2146_0093|gb|AHI33594;
chromosome	Prodigal:2.6	CDS	95977	97533	.	+	0	ID=PROKKA_00096;gene=yfkN_1;inference=similar to AA sequence:UniProtKB:O34313;product=Trifunctional nucleotide phosphoesterase protein YfkN precursor;locus_tag=Kpn2146_0094;protein_id=gnl|PRJNA183901|Kpn2146_0094|gb|AHI33595;
chromosome	Prodigal:2.6	CDS	97571	97942	.	-	0	ID=PROKKA_00097;inference=protein motif:Pfam:PF02627.1;product=Carboxymuconolactone decarboxylase family protein;locus_tag=Kpn2146_0095;protein_id=gnl|PRJNA183901|Kpn2146_0095|gb|AHI33596;
chromosome	Prodigal:2.6	CDS	98034	98942	.	+	0	ID=PROKKA_00098;gene=benM_1;inference=similar to AA sequence:UniProtKB:O68014;product=HTH-type transcriptional regulator BenM;locus_tag=Kpn2146_0096;protein_id=gnl|PRJNA183901|Kpn2146_0096|gb|AHI33597;
chromosome	Prodigal:2.6	CDS	99171	100058	.	+	0	ID=PROKKA_00099;eC_number=1.5.1.20;gene=metF;inference=similar to AA sequence:UniProtKB:P0AEZ1;product=5,10-methylenetetrahydrofolate reductase;locus_tag=Kpn2146_0097;protein_id=gnl|PRJNA183901|Kpn2146_0097|gb|AHI33598;
chromosome	Prodigal:2.6	CDS	100202	101083	.	+	0	ID=PROKKA_00100;gene=yijE;inference=similar to AA sequence:UniProtKB:P0ABT8;product=putative inner membrane transporter yiJE;locus_tag=Kpn2146_0098;protein_id=gnl|PRJNA183901|Kpn2146_0098|gb|AHI33599;
chromosome	Prodigal:2.6	CDS	101147	102250	.	-	0	ID=PROKKA_00101;eC_number=1.1.1.6;gene=gldA_1;inference=similar to AA sequence:UniProtKB:P0A9S5;product=Glycerol dehydrogenase;locus_tag=Kpn2146_0099;protein_id=gnl|PRJNA183901|Kpn2146_0099|gb|AHI33600;
chromosome	Prodigal:2.6	CDS	102305	102967	.	-	0	ID=PROKKA_00102;eC_number=4.1.2.-;gene=fsaB;inference=similar to AA sequence:UniProtKB:P32669;product=Fructose-6-phosphate aldolase 2;locus_tag=Kpn2146_0100;protein_id=gnl|PRJNA183901|Kpn2146_0100|gb|AHI33601;
chromosome	Prodigal:2.6	CDS	103173	104159	.	-	0	ID=PROKKA_00103;gene=rhaS_2;inference=similar to AA sequence:UniProtKB:P09377;product=HTH-type transcriptional activator RhaS;locus_tag=Kpn2146_0101;protein_id=gnl|PRJNA183901|Kpn2146_0101|gb|AHI33602;
chromosome	Prodigal:2.6	CDS	104184	104834	.	+	0	ID=PROKKA_00104;gene=zinT;inference=similar to AA sequence:UniProtKB:P76344;product=Metal-binding protein ZinT precursor;locus_tag=Kpn2146_0102;protein_id=gnl|PRJNA183901|Kpn2146_0102|gb|AHI33603;
chromosome	Prodigal:2.6	CDS	104878	107529	.	-	0	ID=PROKKA_00105;eC_number=4.1.1.31;gene=ppc;inference=similar to AA sequence:UniProtKB:P00864;product=Phosphoenolpyruvate carboxylase;locus_tag=Kpn2146_0103;protein_id=gnl|PRJNA183901|Kpn2146_0103|gb|AHI33604;
chromosome	Prodigal:2.6	CDS	107788	108939	.	-	0	ID=PROKKA_00106;eC_number=3.5.1.16;gene=argE_1;inference=similar to AA sequence:UniProtKB:P23908;product=Acetylornithine deacetylase;locus_tag=Kpn2146_0104;protein_id=gnl|PRJNA183901|Kpn2146_0104|gb|AHI33605;
chromosome	Prodigal:2.6	CDS	109053	110057	.	+	0	ID=PROKKA_00107;eC_number=1.2.1.38;gene=argC;inference=similar to AA sequence:UniProtKB:Q8ZKL8;product=N-acetyl-gamma-glutamyl-phosphate reductase;locus_tag=Kpn2146_0105;protein_id=gnl|PRJNA183901|Kpn2146_0105|gb|AHI33606;
chromosome	Prodigal:2.6	CDS	110067	110840	.	+	0	ID=PROKKA_00108;eC_number=2.7.2.8;gene=argB;inference=similar to AA sequence:UniProtKB:P0A6C8;product=Acetylglutamate kinase;locus_tag=Kpn2146_0106;protein_id=gnl|PRJNA183901|Kpn2146_0106|gb|AHI33607;
chromosome	Prodigal:2.6	CDS	110940	112313	.	+	0	ID=PROKKA_00109;eC_number=4.3.2.1;gene=argH;inference=similar to AA sequence:UniProtKB:P11447;product=Argininosuccinate lyase;locus_tag=Kpn2146_0108;protein_id=gnl|PRJNA183901|Kpn2146_0108|gb|AHI33609;
chromosome	rfam	ncRNA	112380	112474	44.7	-	.	ID=OxyS.1;product=OxyS RNA;rfamID=RF00035;evalue=0.00032;ncRNA_class=other;locus_tag=Kpn2146_0109;
chromosome	Prodigal:2.6	CDS	112572	113489	.	+	0	ID=PROKKA_00110;gene=oxyR_1;inference=similar to AA sequence:UniProtKB:P0ACQ4;product=Hydrogen peroxide-inducible genes activator;locus_tag=Kpn2146_0110;protein_id=gnl|PRJNA183901|Kpn2146_0110|gb|AHI33610;
chromosome	Prodigal:2.6	CDS	113472	114872	.	-	0	ID=PROKKA_00111;eC_number=1.6.1.1;gene=sthA;inference=similar to AA sequence:UniProtKB:P27306;product=Soluble pyridine nucleotide transhydrogenase;locus_tag=Kpn2146_0111;protein_id=gnl|PRJNA183901|Kpn2146_0111|gb|AHI33611;
chromosome	Prodigal:2.6	CDS	115069	115704	.	+	0	ID=PROKKA_00112;gene=fabR;inference=similar to AA sequence:UniProtKB:P0ACU5;product=HTH-type transcriptional repressor FabR;locus_tag=Kpn2146_0112;protein_id=gnl|PRJNA183901|Kpn2146_0112|gb|AHI33612;
chromosome	Prodigal:2.6	CDS	115720	116079	.	+	0	ID=PROKKA_00113;gene=yijD;inference=similar to AA sequence:UniProtKB:P0AF40;product=Inner membrane protein YijD;locus_tag=Kpn2146_0113;protein_id=gnl|PRJNA183901|Kpn2146_0113|gb|AHI33613;
chromosome	Prodigal:2.6	CDS	116131	117231	.	-	0	ID=PROKKA_00114;eC_number=2.1.1.-;gene=trmA;inference=similar to AA sequence:UniProtKB:P23003;product=tRNA/tmRNA (uracil-C(5))-methyltransferase;locus_tag=Kpn2146_0114;protein_id=gnl|PRJNA183901|Kpn2146_0114|gb|AHI33614;
chromosome	rfam	misc_binding	117346	117533	94.6	+	.	ID=Cobalamin.2;Name=Cobalamin riboswitch;rfamID=RF00174;evalue=1.4E-21;bound_moiety=cobalamin;
chromosome	Prodigal:2.6	CDS	117598	119436	.	+	0	ID=PROKKA_00116;gene=btuB;inference=similar to AA sequence:UniProtKB:P06129;product=Vitamin B12 transporter BtuB precursor;locus_tag=Kpn2146_0115;protein_id=gnl|PRJNA183901|Kpn2146_0115|gb|AHI33615;
chromosome	Prodigal:2.6	CDS	119381	120232	.	+	0	ID=PROKKA_00117;eC_number=5.1.1.3;gene=murI;inference=similar to AA sequence:UniProtKB:P22634;product=Glutamate racemase;locus_tag=Kpn2146_0116;protein_id=gnl|PRJNA183901|Kpn2146_0116|gb|AHI33616;
chromosome	rFind	rRNA	120629	122168	.	+	.	ID=16SrRNA.A;product=Small subunit ribosomal RNA;locus_tag=Kpn2146_0117;
chromosome	tFind	tRNA	122238	122314	74	+	.	ID=trna.57_tRNA-Ile(GAT);product=tRNA-Ile(GAT);detected_by=tRNAscan-SE_4098316_4098392_+_Ile,Aragorn_4098316_4098392_+_Ile;cove_score=88.37;amino_acid=Ile;anticodon=GAT;anticodon_center=36;t-stem_acc-stem_junction=67;cca=CCA;locus_tag=Kpn2146_0118;
chromosome	tFind	tRNA	122351	122426	73	+	.	ID=trna.58_tRNA-Ala(TGC);product=tRNA-Ala(TGC);detected_by=tRNAscan-SE_4098429_4098504_+_Ala,Aragorn_4098428_4098505_+_Ala;cove_score=88.77;amino_acid=Ala;anticodon=TGC;anticodon_center=35;t-stem_acc-stem_junction=66;cca=CCA;locus_tag=Kpn2146_0119;
chromosome	rFind	rRNA	122596	125497	.	+	.	ID=23SrRNA.A;product=Large subunit ribosomal RNA;locus_tag=Kpn2146_0120;
chromosome	rFind	rRNA	125592	125711	.	+	.	ID=5SrRNA.A;product=5S ribosomal RNA;locus_tag=Kpn2146_0121;
chromosome	tFind	tRNA	125767	125843	74	+	.	ID=trna.59_tRNA-Asp(GTC);product=tRNA-Asp(GTC);detected_by=tRNAscan-SE_4101845_4101921_+_Asp,Aragorn_4101844_4101922_+_Asp;cove_score=90.74;amino_acid=Asp;anticodon=GTC;anticodon_center=36;t-stem_acc-stem_junction=67;cca=CCA;locus_tag=Kpn2146_0122;
chromosome	tFind	tRNA	125897	125972	73	+	.	ID=trna.60_tRNA-Trp(CCA);product=tRNA-Trp(CCA);detected_by=tRNAscan-SE_4101975_4102050_+_Trp,Aragorn_4101974_4102051_+_Trp;cove_score=82.06;amino_acid=Trp;anticodon=CCA;anticodon_center=35;t-stem_acc-stem_junction=66;cca=CCA;locus_tag=Kpn2146_0123;
chromosome	Prodigal:2.6	CDS	126082	126903	.	-	0	ID=PROKKA_00126;gene=gltC_1;inference=similar to AA sequence:UniProtKB:P20668;product=HTH-type transcriptional regulator GltC;locus_tag=Kpn2146_0124;protein_id=gnl|PRJNA183901|Kpn2146_0124|gb|AHI33617;
chromosome	Prodigal:2.6	CDS	127022	127360	.	+	0	ID=PROKKA_00127;inference=protein motif:CLUSTERS:PRK11027;product=hypothetical protein;locus_tag=Kpn2146_0125;protein_id=gnl|PRJNA183901|Kpn2146_0125|gb|AHI33618;
chromosome	Prodigal:2.6	CDS	127385	128905	.	-	0	ID=PROKKA_00128;gene=comM;inference=similar to AA sequence:UniProtKB:P45049;product=Competence protein ComM;locus_tag=Kpn2146_0126;protein_id=gnl|PRJNA183901|Kpn2146_0126|gb|AHI33619;
chromosome	Prodigal:2.6	CDS	129499	131145	.	+	0	ID=PROKKA_00129;eC_number=2.2.1.6;gene=ilvG;inference=similar to AA sequence:UniProtKB:P00892;product=Acetolactate synthase isozyme 2 large subunit;locus_tag=Kpn2146_0127;protein_id=gnl|PRJNA183901|Kpn2146_0127|gb|AHI33620;
chromosome	Prodigal:2.6	CDS	131142	131399	.	+	0	ID=PROKKA_00130;eC_number=2.2.1.6;gene=ilvM;inference=similar to AA sequence:UniProtKB:P0ADG1;product=Acetolactate synthase isozyme 2 small subunit;locus_tag=Kpn2146_0128;protein_id=gnl|PRJNA183901|Kpn2146_0128|gb|AHI33621;
chromosome	Prodigal:2.6	CDS	131416	132345	.	+	0	ID=PROKKA_00131;eC_number=2.6.1.42;gene=ilvE;inference=similar to AA sequence:UniProtKB:P0A1A5;product=Branched-chain-amino-acid aminotransferase;locus_tag=Kpn2146_0129;protein_id=gnl|PRJNA183901|Kpn2146_0129|gb|AHI33622;
chromosome	Prodigal:2.6	CDS	132406	134256	.	+	0	ID=PROKKA_00132;eC_number=4.2.1.9;gene=ilvD;inference=similar to AA sequence:UniProtKB:P05791;product=Dihydroxy-acid dehydratase;locus_tag=Kpn2146_0130;protein_id=gnl|PRJNA183901|Kpn2146_0130|gb|AHI33623;
chromosome	Prodigal:2.6	CDS	134259	135803	.	+	0	ID=PROKKA_00133;eC_number=4.3.1.19;gene=ilvA;inference=similar to AA sequence:UniProtKB:P04968;product=L-threonine dehydratase biosynthetic IlvA;locus_tag=Kpn2146_0131;protein_id=gnl|PRJNA183901|Kpn2146_0131|gb|AHI33624;
chromosome	Prodigal:2.6	CDS	135800	136690	.	-	0	ID=PROKKA_00134;gene=oxyR_2;inference=similar to AA sequence:UniProtKB:P0ACQ4;product=Hydrogen peroxide-inducible genes activator;locus_tag=Kpn2146_0132;protein_id=gnl|PRJNA183901|Kpn2146_0132|gb|AHI33625;
chromosome	Prodigal:2.6	CDS	136843	138318	.	+	0	ID=PROKKA_00135;eC_number=1.1.1.86;gene=ilvC;inference=similar to AA sequence:UniProtKB:P05989;product=Ketol-acid reductoisomerase;locus_tag=Kpn2146_0133;protein_id=gnl|PRJNA183901|Kpn2146_0133|gb|AHI33626;
chromosome	blastn	mobile_element	138319	138441	.	-	.	ID=eric.1;Name=eric.1;
chromosome	Prodigal:2.6	CDS	138522	138803	.	-	0	ID=PROKKA_00136;eC_number=5.2.1.8;gene=ppiC_1;inference=similar to AA sequence:UniProtKB:P0A9L5;product=Peptidyl-prolyl cis-trans isomerase C;locus_tag=Kpn2146_0135;protein_id=gnl|PRJNA183901|Kpn2146_0135|gb|AHI33628;
chromosome	Prodigal:2.6	CDS	138855	139136	.	-	0	ID=PROKKA_00137;eC_number=5.2.1.8;gene=ppiC_2;inference=similar to AA sequence:UniProtKB:P0A9L5;product=Peptidyl-prolyl cis-trans isomerase C;locus_tag=Kpn2146_0136;protein_id=gnl|PRJNA183901|Kpn2146_0136|gb|AHI33629;
chromosome	Prodigal:2.6	CDS	139249	141270	.	+	0	ID=PROKKA_00138;eC_number=3.6.4.12;gene=rep;inference=similar to AA sequence:UniProtKB:P09980;product=ATP-dependent DNA helicase Rep;locus_tag=Kpn2146_0137;protein_id=gnl|PRJNA183901|Kpn2146_0137|gb|AHI33630;
chromosome	Prodigal:2.6	CDS	141275	141997	.	-	0	ID=PROKKA_00139;gene=ydfK_1;inference=similar to AA sequence:UniProtKB:P96689;product=putative membrane protein YdfK;locus_tag=Kpn2146_0138;protein_id=gnl|PRJNA183901|Kpn2146_0138|gb|AHI33631;
chromosome	Prodigal:2.6	CDS	142060	143058	.	-	0	ID=PROKKA_00140;inference=protein motif:Pfam:PF04909.8;product=Amidohydrolase;locus_tag=Kpn2146_0139;protein_id=gnl|PRJNA183901|Kpn2146_0139|gb|AHI33632;
chromosome	Prodigal:2.6	CDS	143189	144115	.	-	0	ID=PROKKA_00141;gene=nodD2_1;inference=similar to AA sequence:UniProtKB:P55700;product=Nodulation protein D 2;locus_tag=Kpn2146_0140;protein_id=gnl|PRJNA183901|Kpn2146_0140|gb|AHI33633;
chromosome	Prodigal:2.6	CDS	144135	145643	.	-	0	ID=PROKKA_00142;eC_number=3.6.1.40;gene=gppA;inference=similar to AA sequence:UniProtKB:P25552;product=Guanosine-5'-triphosphate,3'-diphosphate pyrophosphatase;locus_tag=Kpn2146_0141;protein_id=gnl|PRJNA183901|Kpn2146_0141|gb|AHI33634;
chromosome	Prodigal:2.6	CDS	145762	147027	.	-	0	ID=PROKKA_00143;eC_number=3.6.4.13;gene=rhlB;inference=similar to AA sequence:UniProtKB:P0A8J8;product=ATP-dependent RNA helicase RhlB;locus_tag=Kpn2146_0142;protein_id=gnl|PRJNA183901|Kpn2146_0142|gb|AHI33635;
chromosome	Prodigal:2.6	CDS	147369	147698	.	+	0	ID=PROKKA_00144;gene=trxA_1;inference=similar to AA sequence:UniProtKB:P0AA25;product=Thioredoxin-1;locus_tag=Kpn2146_0143;protein_id=gnl|PRJNA183901|Kpn2146_0143|gb|AHI33636;
chromosome	Prodigal:2.6	CDS	148029	149288	.	+	0	ID=PROKKA_00145;inference=similar to AA sequence:UniProtKB:P0AG30;note=Transcription termination factor Rho;product=hypothetical protein;locus_tag=Kpn2146_0144;protein_id=gnl|PRJNA183901|Kpn2146_0144|gb|AHI33637;
chromosome	Prodigal:2.6	CDS	149529	150632	.	+	0	ID=PROKKA_00146;eC_number=2.7.8.33;gene=wecA;inference=similar to AA sequence:UniProtKB:P0AC78;product=Undecaprenyl-phosphate alpha-N-acetylglucosaminyl 1-phosphate transferase;locus_tag=Kpn2146_0145;protein_id=gnl|PRJNA183901|Kpn2146_0145|gb|AHI33638;
chromosome	Prodigal:2.6	CDS	150676	151692	.	+	0	ID=PROKKA_00147;gene=wzzE;inference=similar to AA sequence:UniProtKB:P0AG00;product=Lipopolysaccharide biosynthesis protein WzzE;locus_tag=Kpn2146_0146;protein_id=gnl|PRJNA183901|Kpn2146_0146|gb|AHI33639;
chromosome	Prodigal:2.6	CDS	151794	152879	.	+	0	ID=PROKKA_00148;eC_number=5.1.3.14;gene=wecB;inference=similar to AA sequence:UniProtKB:P27828;product=UDP-N-acetylglucosamine 2-epimerase;locus_tag=Kpn2146_0147;protein_id=gnl|PRJNA183901|Kpn2146_0147|gb|AHI33640;
chromosome	Prodigal:2.6	CDS	152876	154138	.	+	0	ID=PROKKA_00149;eC_number=1.1.1.136;gene=wbpA;inference=similar to AA sequence:UniProtKB:G3XD94;product=UDP-N-acetyl-D-glucosamine 6-dehydrogenase;locus_tag=Kpn2146_0148;protein_id=gnl|PRJNA183901|Kpn2146_0148|gb|AHI33641;
chromosome	Prodigal:2.6	CDS	154135	155202	.	+	0	ID=PROKKA_00150;eC_number=4.2.1.46;gene=rffG;inference=similar to AA sequence:UniProtKB:P27830;product=dTDP-glucose 4,6-dehydratase 2;locus_tag=Kpn2146_0149;protein_id=gnl|PRJNA183901|Kpn2146_0149|gb|AHI33642;
chromosome	Prodigal:2.6	CDS	155221	156102	.	+	0	ID=PROKKA_00151;eC_number=2.7.7.24;gene=rmlA2;inference=similar to AA sequence:UniProtKB:P61887;product=Glucose-1-phosphate thymidylyltransferase 2;locus_tag=Kpn2146_0150;protein_id=gnl|PRJNA183901|Kpn2146_0150|gb|AHI33643;
chromosome	Prodigal:2.6	CDS	156080	156754	.	+	0	ID=PROKKA_00152;eC_number=2.3.1.210;gene=wecD;inference=similar to AA sequence:UniProtKB:Q8FBQ3;product=dTDP-fucosamine acetyltransferase;locus_tag=Kpn2146_0151;protein_id=gnl|PRJNA183901|Kpn2146_0151|gb|AHI33644;
chromosome	Prodigal:2.6	CDS	156760	157890	.	+	0	ID=PROKKA_00153;eC_number=2.6.1.59;gene=rffA;inference=similar to AA sequence:UniProtKB:P27833;product=dTDP-4-amino-4,6-dideoxygalactose transaminase;locus_tag=Kpn2146_0152;protein_id=gnl|PRJNA183901|Kpn2146_0152|gb|AHI33645;
chromosome	Prodigal:2.6	CDS	157892	159142	.	+	0	ID=PROKKA_00154;inference=protein motif:Pfam:PF01943.11;product=Polysaccharide biosynthesis protein;locus_tag=Kpn2146_0153;protein_id=gnl|PRJNA183901|Kpn2146_0153|gb|AHI33646;
chromosome	Prodigal:2.6	CDS	159139	160215	.	+	0	ID=PROKKA_00155;eC_number=2.4.1.-;gene=wecF;inference=similar to AA sequence:UniProtKB:P56258;product=4-alpha-L-fucosyltransferase;locus_tag=Kpn2146_0154;protein_id=gnl|PRJNA183901|Kpn2146_0154|gb|AHI33647;
chromosome	Prodigal:2.6	CDS	160212	161558	.	+	0	ID=PROKKA_00156;inference=protein motif:CLUSTERS:PRK02975;product=putative common antigen polymerase;locus_tag=Kpn2146_0155;protein_id=gnl|PRJNA183901|Kpn2146_0155|gb|AHI33648;
chromosome	Prodigal:2.6	CDS	161570	162310	.	+	0	ID=PROKKA_00157;eC_number=2.4.1.180;gene=wecG;inference=similar to AA sequence:UniProtKB:P27836;product=UDP-N-acetyl-D-mannosaminuronic acid transferase;locus_tag=Kpn2146_0156;protein_id=gnl|PRJNA183901|Kpn2146_0156|gb|AHI33649;
chromosome	Prodigal:2.6	CDS	162516	163901	.	+	0	ID=PROKKA_00158;gene=yifK;inference=similar to AA sequence:UniProtKB:P27837;product=putative transport protein YifK;locus_tag=Kpn2146_0157;protein_id=gnl|PRJNA183901|Kpn2146_0157|gb|AHI33650;
chromosome	tFind	tRNA	164004	164080	74	+	.	ID=trna.61_tRNA-Arg(CCG);product=tRNA-Arg(CCG);detected_by=tRNAscan-SE_4140082_4140158_+_Arg,Aragorn_4140082_4140158_+_Arg;cove_score=91.00;amino_acid=Arg;anticodon=CCG;anticodon_center=36;t-stem_acc-stem_junction=67;cca=CCA;locus_tag=Kpn2146_0158;
chromosome	tFind	tRNA	164135	164211	74	+	.	ID=trna.62_tRNA-His(GTG);product=tRNA-His(GTG);detected_by=tRNAscan-SE_4140214_4140289_+_His,Aragorn_4140213_4140290_+_His;cove_score=84.86;amino_acid=His;anticodon=GTG;anticodon_center=36;t-stem_acc-stem_junction=67;cca=CCA;locus_tag=Kpn2146_0159;
chromosome	tFind	tRNA	164235	164321	84	+	.	ID=trna.63_tRNA-Leu(CAG);product=tRNA-Leu(CAG);detected_by=tRNAscan-SE_4140313_4140399_+_Leu,Aragorn_4140312_4140400_+_Leu;cove_score=66.59;amino_acid=Leu;anticodon=CAG;anticodon_center=36;t-stem_acc-stem_junction=77;cca=CCA;locus_tag=Kpn2146_0160;
chromosome	tFind	tRNA	164364	164440	74	+	.	ID=trna.64_tRNA-Pro(TGG);product=tRNA-Pro(TGG);detected_by=tRNAscan-SE_4140442_4140518_+_Pro,Aragorn_4140441_4140519_+_Pro;cove_score=92.73;amino_acid=Pro;anticodon=TGG;anticodon_center=36;t-stem_acc-stem_junction=67;cca=CCA;locus_tag=Kpn2146_0161;
chromosome	rfam	ncRNA	164617	164828	214.7	+	.	ID=GlmZ_SraJ.1;product=GlmZ RNA activator of glmS mRNA;rfamID=RF00083;evalue=1.7E-52;ncRNA_class=other;locus_tag=Kpn2146_0162;
chromosome	Prodigal:2.6	CDS	164902	166098	.	-	0	ID=PROKKA_00165;inference=protein motif:CLUSTERS:PRK10747;product=putative protoheme IX biogenesis protein;locus_tag=Kpn2146_0163;protein_id=gnl|PRJNA183901|Kpn2146_0163|gb|AHI33651;
chromosome	Prodigal:2.6	CDS	166102	167283	.	-	0	ID=PROKKA_00166;eC_number=2.1.1.107;gene=hemX;inference=similar to AA sequence:UniProtKB:P09127;product=Putative uroporphyrinogen-III C-methyltransferase;locus_tag=Kpn2146_0164;protein_id=gnl|PRJNA183901|Kpn2146_0164|gb|AHI33652;
chromosome	Prodigal:2.6	CDS	167305	168045	.	-	0	ID=PROKKA_00167;eC_number=4.2.1.75;gene=hemD;inference=similar to AA sequence:UniProtKB:P48246;product=Uroporphyrinogen-III synthase;locus_tag=Kpn2146_0165;protein_id=gnl|PRJNA183901|Kpn2146_0165|gb|AHI33653;
chromosome	Prodigal:2.6	CDS	168042	168998	.	-	0	ID=PROKKA_00168;eC_number=2.5.1.61;gene=hemC;inference=similar to AA sequence:UniProtKB:P06983;product=Porphobilinogen deaminase;locus_tag=Kpn2146_0166;protein_id=gnl|PRJNA183901|Kpn2146_0166|gb|AHI33654;
chromosome	Prodigal:2.6	CDS	169263	171893	.	+	0	ID=PROKKA_00169;eC_number=4.6.1.1;gene=cyaA;inference=similar to AA sequence:UniProtKB:P00936;product=Adenylate cyclase;locus_tag=Kpn2146_0167;protein_id=gnl|PRJNA183901|Kpn2146_0167|gb|AHI33655;
chromosome	Prodigal:2.6	CDS	172027	172347	.	-	0	ID=PROKKA_00170;inference=protein motif:CLUSTERS:PRK00446;product=frataxin-like protein;locus_tag=Kpn2146_0168;protein_id=gnl|PRJNA183901|Kpn2146_0168|gb|AHI33656;
chromosome	Prodigal:2.6	CDS	172473	172697	.	+	0	ID=PROKKA_00171;product=hypothetical protein;locus_tag=Kpn2146_0169;protein_id=gnl|PRJNA183901|Kpn2146_0169|gb|AHI33657;
chromosome	Prodigal:2.6	CDS	172733	173557	.	+	0	ID=PROKKA_00172;eC_number=5.1.1.7;gene=dapF;inference=similar to AA sequence:UniProtKB:P0A1F2;product=Diaminopimelate epimerase;locus_tag=Kpn2146_0170;protein_id=gnl|PRJNA183901|Kpn2146_0170|gb|AHI33658;
chromosome	Prodigal:2.6	CDS	173554	174261	.	+	0	ID=PROKKA_00173;inference=protein motif:CLUSTERS:PRK10963;product=hypothetical protein;locus_tag=Kpn2146_0171;protein_id=gnl|PRJNA183901|Kpn2146_0171|gb|AHI33659;
chromosome	KPW	CDS	174258	175160	.	+	1	ID=peg.4113;product=Tyrosine recombinase XerC;FIG=Tyrosine recombinase XerC;pfam1=Phage_integrase(1.3e-50);pfam2=Phage_int_SAM_1(5.9e-23);pfam3=Phage_int_SAM_4(3.9e-05);locus_tag=Kpn2146_0172;protein_id=gnl|PRJNA183901|Kpn2146_0172|gb|AHI33660;
chromosome	Prodigal:2.6	CDS	175160	175876	.	+	0	ID=PROKKA_00175;eC_number=3.1.3.-;gene=yigB;inference=similar to AA sequence:UniProtKB:P0ADP0;product=Flavin mononucleotide phosphatase YigB;locus_tag=Kpn2146_0173;protein_id=gnl|PRJNA183901|Kpn2146_0173|gb|AHI33661;
chromosome	Prodigal:2.6	CDS	175940	178102	.	+	0	ID=PROKKA_00176;eC_number=3.6.4.12;gene=uvrD;inference=similar to AA sequence:UniProtKB:P03018;product=DNA helicase II;locus_tag=Kpn2146_0174;protein_id=gnl|PRJNA183901|Kpn2146_0174|gb|AHI33662;
chromosome	Prodigal:2.6	CDS	178458	179408	.	+	0	ID=PROKKA_00177;gene=corA;inference=similar to AA sequence:UniProtKB:P0A2R8;product=Magnesium transport protein CorA;locus_tag=Kpn2146_0176;protein_id=gnl|PRJNA183901|Kpn2146_0176|gb|AHI33664;
chromosome	Prodigal:2.6	CDS	179451	180344	.	-	0	ID=PROKKA_00178;inference=protein motif:Pfam:PF00892.14;product=EamA-like transporter family protein;locus_tag=Kpn2146_0177;protein_id=gnl|PRJNA183901|Kpn2146_0177|gb|AHI33665;
chromosome	Prodigal:2.6	CDS	180393	180857	.	-	0	ID=PROKKA_00179;inference=protein motif:CLUSTERS:PRK11688;product=hypothetical protein;locus_tag=Kpn2146_0178;protein_id=gnl|PRJNA183901|Kpn2146_0178|gb|AHI33666;
chromosome	Prodigal:2.6	CDS	181010	181870	.	+	0	ID=PROKKA_00180;eC_number=3.1.1.32;gene=pldA;inference=similar to AA sequence:UniProtKB:P0A921;product=Phospholipase A1 precursor;locus_tag=Kpn2146_0179;protein_id=gnl|PRJNA183901|Kpn2146_0179|gb|AHI33667;
chromosome	Prodigal:2.6	CDS	181938	183764	.	+	0	ID=PROKKA_00181;eC_number=3.6.4.12;gene=recQ;inference=similar to AA sequence:UniProtKB:P15043;product=ATP-dependent DNA helicase RecQ;locus_tag=Kpn2146_0180;protein_id=gnl|PRJNA183901|Kpn2146_0180|gb|AHI33668;
chromosome	Prodigal:2.6	CDS	183826	184446	.	+	0	ID=PROKKA_00182;gene=rhtC_1;inference=similar to AA sequence:UniProtKB:P0AG38;product=Threonine efflux protein;locus_tag=Kpn2146_0181;protein_id=gnl|PRJNA183901|Kpn2146_0181|gb|AHI33669;
chromosome	KPW	CDS	184491	185399	.	-	1	ID=peg.4123;product=Transposase;FIG=Transposase ERIG_04326;pfam1=Transposase_31(1.2e-80);locus_tag=Kpn2146_0182;protein_id=gnl|PRJNA183901|Kpn2146_0182|gb|AHI33670;
chromosome	Prodigal:2.6	CDS	185562	186182	.	-	0	ID=PROKKA_00184;gene=rhtB_1;inference=similar to AA sequence:UniProtKB:P0AG34;product=Homoserine/homoserine lactone efflux protein;locus_tag=Kpn2146_0183;protein_id=gnl|PRJNA183901|Kpn2146_0183|gb|AHI33671;
chromosome	Prodigal:2.6	CDS	186292	187284	.	+	0	ID=PROKKA_00185;eC_number=3.1.1.-;gene=ytpA;inference=similar to AA sequence:UniProtKB:O34705;product=Phospholipase YtpA;locus_tag=Kpn2146_0184;protein_id=gnl|PRJNA183901|Kpn2146_0184|gb|AHI33672;
chromosome	Prodigal:2.6	CDS	187329	188129	.	+	0	ID=PROKKA_00186;eC_number=3.1.3.74;gene=yigL;inference=similar to AA sequence:UniProtKB:P27848;product=Pyridoxal phosphate phosphatase YigL;locus_tag=Kpn2146_0185;protein_id=gnl|PRJNA183901|Kpn2146_0185|gb|AHI33673;
chromosome	Prodigal:2.6	CDS	188218	189117	.	+	0	ID=PROKKA_00187;inference=protein motif:Pfam:PF00892.14;product=EamA-like transporter family protein;locus_tag=Kpn2146_0186;protein_id=gnl|PRJNA183901|Kpn2146_0186|gb|AHI33674;
chromosome	Prodigal:2.6	CDS	189005	189958	.	-	0	ID=PROKKA_00188;gene=cynR_1;inference=similar to AA sequence:UniProtKB:P27111;product=HTH-type transcriptional regulator CynR;locus_tag=Kpn2146_6003;
chromosome	blastn	mobile_element	190049	190168	.	-	.	ID=eric.2;Name=eric.2;
chromosome	Prodigal:2.6	CDS	190206	192470	.	+	0	ID=PROKKA_00189;eC_number=2.1.1.14;gene=metE;inference=similar to AA sequence:UniProtKB:P25665;product=5-methyltetrahydropteroyltriglutamate--homocysteine methyltransferase;locus_tag=Kpn2146_0187;protein_id=gnl|PRJNA183901|Kpn2146_0187|gb|AHI33675;
chromosome	Prodigal:2.6	CDS	192529	193341	.	-	0	ID=PROKKA_00190;eC_number=3.1.1.45;gene=clcD_1;inference=similar to AA sequence:UniProtKB:P0A115;product=Carboxymethylenebutenolidase;locus_tag=Kpn2146_0188;protein_id=gnl|PRJNA183901|Kpn2146_0188|gb|AHI33676;
chromosome	Prodigal:2.6	CDS	193614	194375	.	+	0	ID=PROKKA_00191;eC_number=2.4.2.3;gene=udp;inference=similar to AA sequence:UniProtKB:P0A1F6;product=Uridine phosphorylase;locus_tag=Kpn2146_0189;protein_id=gnl|PRJNA183901|Kpn2146_0189|gb|AHI33677;
chromosome	Prodigal:2.6	CDS	194511	195959	.	+	0	ID=PROKKA_00192;gene=rmuC;inference=similar to AA sequence:UniProtKB:P0AG71;product=DNA recombination protein RmuC;locus_tag=Kpn2146_0190;protein_id=gnl|PRJNA183901|Kpn2146_0190|gb|AHI33678;
chromosome	Prodigal:2.6	CDS	196030	196785	.	+	0	ID=PROKKA_00193;eC_number=2.1.1.163;gene=ubiE;inference=similar to AA sequence:UniProtKB:P0A887;product=Ubiquinone/menaquinone biosynthesis C-methyltransferase UbiE;locus_tag=Kpn2146_0191;protein_id=gnl|PRJNA183901|Kpn2146_0191|gb|AHI33679;
chromosome	Prodigal:2.6	CDS	196799	197404	.	+	0	ID=PROKKA_00194;inference=protein motif:Pfam:PF02036.11;product=SCP-2 sterol transfer family protein;locus_tag=Kpn2146_0192;protein_id=gnl|PRJNA183901|Kpn2146_0192|gb|AHI33680;
chromosome	Prodigal:2.6	CDS	197401	199041	.	+	0	ID=PROKKA_00195;eC_number=2.7.-.-;gene=ubiB;inference=similar to AA sequence:UniProtKB:P0A6A0;product=putative protein kinase UbiB;locus_tag=Kpn2146_0193;protein_id=gnl|PRJNA183901|Kpn2146_0193|gb|AHI33681;
chromosome	Prodigal:2.6	CDS	199171	199422	.	+	0	ID=PROKKA_00196;gene=tatA;inference=similar to AA sequence:UniProtKB:P69428;product=Sec-independent protein translocase protein TatA;locus_tag=Kpn2146_0194;protein_id=gnl|PRJNA183901|Kpn2146_0194|gb|AHI33682;
chromosome	Prodigal:2.6	CDS	199426	199962	.	+	0	ID=PROKKA_00197;gene=tatB;inference=similar to AA sequence:UniProtKB:P69425;product=Sec-independent protein translocase protein TatB;locus_tag=Kpn2146_0195;protein_id=gnl|PRJNA183901|Kpn2146_0195|gb|AHI33683;
chromosome	Prodigal:2.6	CDS	199965	200744	.	+	0	ID=PROKKA_00198;gene=tatC;inference=similar to AA sequence:UniProtKB:P69423;product=Sec-independent protein translocase protein TatC;locus_tag=Kpn2146_0196;protein_id=gnl|PRJNA183901|Kpn2146_0196|gb|AHI33684;
chromosome	Prodigal:2.6	CDS	200789	201580	.	+	0	ID=PROKKA_00199;eC_number=3.1.21.-;gene=tatD;inference=similar to AA sequence:UniProtKB:P27859;product=Tat-linked quality control protein TatD;locus_tag=Kpn2146_0197;protein_id=gnl|PRJNA183901|Kpn2146_0197|gb|AHI33685;
chromosome	Prodigal:2.6	CDS	201577	202065	.	-	0	ID=PROKKA_00200;gene=rfaH;inference=similar to AA sequence:UniProtKB:Q8FBI4;product=Transcription antitermination protein RfaH;locus_tag=Kpn2146_0198;protein_id=gnl|PRJNA183901|Kpn2146_0198|gb|AHI33686;
chromosome	Prodigal:2.6	CDS	202244	203719	.	+	0	ID=PROKKA_00201;eC_number=4.1.1.-;gene=ubiD;inference=similar to AA sequence:UniProtKB:P0AAB4;product=3-octaprenyl-4-hydroxybenzoate carboxy-lyase;locus_tag=Kpn2146_0200;protein_id=gnl|PRJNA183901|Kpn2146_0200|gb|AHI33688;
chromosome	Prodigal:2.6	CDS	203769	204470	.	+	0	ID=PROKKA_00202;eC_number=1.16.1.3;gene=fre;inference=similar to AA sequence:UniProtKB:Q9L6L9;product=NAD(P)H-flavin reductase;locus_tag=Kpn2146_0201;protein_id=gnl|PRJNA183901|Kpn2146_0201|gb|AHI33689;
chromosome	Prodigal:2.6	CDS	204578	205741	.	-	0	ID=PROKKA_00203;eC_number=2.3.1.16;gene=fadA;inference=similar to AA sequence:UniProtKB:P0A2H7;product=3-ketoacyl-CoA thiolase;locus_tag=Kpn2146_0202;protein_id=gnl|PRJNA183901|Kpn2146_0202|gb|AHI33690;
chromosome	Prodigal:2.6	CDS	205751	207940	.	-	0	ID=PROKKA_00204;gene=fadB;inference=similar to AA sequence:UniProtKB:P21177;product=Fatty acid oxidation complex subunit alpha;locus_tag=Kpn2146_0203;protein_id=gnl|PRJNA183901|Kpn2146_0203|gb|AHI33691;
chromosome	Prodigal:2.6	CDS	208132	209463	.	+	0	ID=PROKKA_00205;eC_number=3.4.13.9;gene=pepQ;inference=similar to AA sequence:UniProtKB:P21165;product=Xaa-Pro dipeptidase;locus_tag=Kpn2146_0204;protein_id=gnl|PRJNA183901|Kpn2146_0204|gb|AHI33692;
chromosome	Prodigal:2.6	CDS	209463	210077	.	+	0	ID=PROKKA_00206;gene=yigZ;inference=similar to AA sequence:UniProtKB:P27862;product=IMPACT family member YigZ;locus_tag=Kpn2146_0205;protein_id=gnl|PRJNA183901|Kpn2146_0205|gb|AHI33693;
chromosome	Prodigal:2.6	CDS	210116	211567	.	+	0	ID=PROKKA_00207;gene=trkH;inference=similar to AA sequence:UniProtKB:Q87TN7;product=Trk system potassium uptake protein TrkH;locus_tag=Kpn2146_0206;protein_id=gnl|PRJNA183901|Kpn2146_0206|gb|AHI33694;
chromosome	Prodigal:2.6	CDS	211579	212112	.	+	0	ID=PROKKA_00208;eC_number=1.3.5.3;gene=hemG;inference=similar to AA sequence:UniProtKB:P0ACB4;product=Protoporphyrinogen IX dehydrogenase, menaquinone;locus_tag=Kpn2146_0207;protein_id=gnl|PRJNA183901|Kpn2146_0207|gb|AHI33695;
chromosome	rFind	rRNA	212500	214039	.	+	.	ID=16SrRNA.B;product=Small subunit ribosomal RNA;locus_tag=Kpn2146_0208;
chromosome	tFind	tRNA	214109	214185	74	+	.	ID=trna.65_tRNA-Ile(GAT);product=tRNA-Ile(GAT);detected_by=tRNAscan-SE_4190136_4190212_+_Ile,Aragorn_4190136_4190212_+_Ile;cove_score=88.37;amino_acid=Ile;anticodon=GAT;anticodon_center=36;t-stem_acc-stem_junction=67;cca=CCA;locus_tag=Kpn2146_0209;
chromosome	tFind	tRNA	214222	214297	73	+	.	ID=trna.66_tRNA-Ala(TGC);product=tRNA-Ala(TGC);detected_by=tRNAscan-SE_4190249_4190324_+_Ala,Aragorn_4190248_4190325_+_Ala;cove_score=88.77;amino_acid=Ala;anticodon=TGC;anticodon_center=35;t-stem_acc-stem_junction=66;cca=CCA;locus_tag=Kpn2146_0210;
chromosome	rFind	rRNA	214467	217368	.	+	.	ID=23SrRNA.B;product=Large subunit ribosomal RNA;locus_tag=Kpn2146_0211;
chromosome	rFind	rRNA	217463	217582	.	+	.	ID=5SrRNA.B;product=5S ribosomal RNA;locus_tag=Kpn2146_0212;
chromosome	Prodigal:2.6	CDS	217998	219026	.	+	0	ID=PROKKA_00215;eC_number=1.3.1.98;gene=murB;inference=similar to AA sequence:UniProtKB:P08373;product=UDP-N-acetylenolpyruvoylglucosamine reductase;locus_tag=Kpn2146_0214;protein_id=gnl|PRJNA183901|Kpn2146_0214|gb|AHI33697;
chromosome	Prodigal:2.6	CDS	219023	219985	.	+	0	ID=PROKKA_00216;eC_number=6.3.4.15;gene=birA_1;inference=similar to AA sequence:UniProtKB:P06709;product=Bifunctional ligase/repressor BirA;locus_tag=Kpn2146_0215;protein_id=gnl|PRJNA183901|Kpn2146_0215|gb|AHI33698;
chromosome	Prodigal:2.6	CDS	220011	220937	.	-	0	ID=PROKKA_00217;eC_number=2.7.1.33;gene=coaA;inference=similar to AA sequence:UniProtKB:B5XYG3;product=Pantothenate kinase;locus_tag=Kpn2146_0216;protein_id=gnl|PRJNA183901|Kpn2146_0216|gb|AHI33699;
chromosome	tFind	tRNA	221390	221465	73	+	.	ID=trna.67_tRNA-Thr(TGT);product=tRNA-Thr(TGT);detected_by=tRNAscan-SE_4197417_4197492_+_Thr,Aragorn_4197416_4197493_+_Thr;cove_score=91.83;amino_acid=Thr;anticodon=TGT;anticodon_center=35;t-stem_acc-stem_junction=66;cca=CCA;locus_tag=Kpn2146_0218;
chromosome	tFind	tRNA	221476	221560	82	+	.	ID=trna.68_tRNA-Tyr(GTA);product=tRNA-Tyr(GTA);detected_by=tRNAscan-SE_4197503_4197587_+_Tyr,Aragorn_4197503_4197587_+_Tyr;cove_score=66.93;amino_acid=Tyr;anticodon=GTA;anticodon_center=36;t-stem_acc-stem_junction=75;cca=CCA;locus_tag=Kpn2146_0219;
chromosome	tFind	tRNA	221676	221750	72	+	.	ID=trna.69_tRNA-Gly(TCC);product=tRNA-Gly(TCC);detected_by=tRNAscan-SE_4197703_4197777_+_Gly,Aragorn_4197703_4197777_+_Gly;cove_score=64.85;amino_acid=Gly;anticodon=TCC;anticodon_center=35;t-stem_acc-stem_junction=65;cca=CCA;locus_tag=Kpn2146_0220;
chromosome	tFind	tRNA	221756	221831	73	+	.	ID=trna.70_tRNA-Thr(GGT);product=tRNA-Thr(GGT);detected_by=tRNAscan-SE_4197783_4197858_+_Thr,Aragorn_4197782_4197859_+_Thr;cove_score=88.70;amino_acid=Thr;anticodon=GGT;anticodon_center=35;t-stem_acc-stem_junction=66;cca=CCA;locus_tag=Kpn2146_0221;
chromosome	Prodigal:2.6	CDS	221947	223131	.	+	0	ID=PROKKA_00222;gene=tuf1_1;inference=similar to AA sequence:UniProtKB:Q1R5Y2;product=Elongation factor Tu 1;locus_tag=Kpn2146_0222;protein_id=gnl|PRJNA183901|Kpn2146_0222|gb|AHI33701;
chromosome	Prodigal:2.6	CDS	223468	223851	.	+	0	ID=PROKKA_00223;inference=protein motif:CLUSTERS:PRK05740;product=preprotein translocase subunit SecE;locus_tag=Kpn2146_0223;protein_id=gnl|PRJNA183901|Kpn2146_0223|gb|AHI33702;
chromosome	Prodigal:2.6	CDS	223853	224398	.	+	0	ID=PROKKA_00224;inference=similar to AA sequence:UniProtKB:P0AFG0;note=Transcription termination/antitermination protein NusG;product=hypothetical protein;locus_tag=Kpn2146_0224;protein_id=gnl|PRJNA183901|Kpn2146_0224|gb|AHI33703;
chromosome	Prodigal:2.6	CDS	224555	224983	.	+	0	ID=PROKKA_00225;gene=rplK;inference=similar to AA sequence:UniProtKB:P0A7J7;product=50S ribosomal protein L11;locus_tag=Kpn2146_0225;protein_id=gnl|PRJNA183901|Kpn2146_0225|gb|AHI33704;
chromosome	Prodigal:2.6	CDS	224987	225691	.	+	0	ID=PROKKA_00226;gene=rplA;inference=similar to AA sequence:UniProtKB:P0A7L0;product=50S ribosomal protein L1;locus_tag=Kpn2146_0226;protein_id=gnl|PRJNA183901|Kpn2146_0226|gb|AHI33705;
chromosome	blastn	mobile_element	225764	225888	.	+	.	ID=eric.3;Name=eric.3;
chromosome	Prodigal:2.6	CDS	226105	226602	.	+	0	ID=PROKKA_00227;gene=rplJ;inference=similar to AA sequence:UniProtKB:P0A7J3;product=50S ribosomal protein L10;locus_tag=Kpn2146_0227;protein_id=gnl|PRJNA183901|Kpn2146_0227|gb|AHI33706;
chromosome	Prodigal:2.6	CDS	226669	227034	.	+	0	ID=PROKKA_00228;gene=rplL;inference=similar to AA sequence:UniProtKB:P0A7K2;product=50S ribosomal protein L7/L12;locus_tag=Kpn2146_0228;protein_id=gnl|PRJNA183901|Kpn2146_0228|gb|AHI33707;
chromosome	rfam	ncRNA	227039	227099	62.9	+	.	ID=P26.1;product=Pseudomonas sRNA P26;rfamID=RF00630;evalue=6.2E-09;ncRNA_class=other;locus_tag=Kpn2146_0229;
chromosome	Prodigal:2.6	CDS	227198	227302	.	-	0	ID=PROKKA_00230;product=hypothetical protein;locus_tag=Kpn2146_6004;
chromosome	Prodigal:2.6	CDS	227359	231387	.	+	0	ID=PROKKA_00231;eC_number=2.7.7.6;gene=rpoB;inference=similar to AA sequence:UniProtKB:P0A8V2;product=DNA-directed RNA polymerase subunit beta;locus_tag=Kpn2146_0230;protein_id=gnl|PRJNA183901|Kpn2146_0230|gb|AHI33708;
chromosome	Prodigal:2.6	CDS	231464	235687	.	+	0	ID=PROKKA_00232;eC_number=2.7.7.6;gene=rpoC;inference=similar to AA sequence:UniProtKB:P0A8T7;product=DNA-directed RNA polymerase subunit beta';locus_tag=Kpn2146_0231;protein_id=gnl|PRJNA183901|Kpn2146_0231|gb|AHI33709;
chromosome	Prodigal:2.6	CDS	236088	237428	.	+	0	ID=PROKKA_00233;gene=dcuB;inference=similar to AA sequence:UniProtKB:P0ABN9;product=Anaerobic C4-dicarboxylate transporter DcuB;locus_tag=Kpn2146_0232;protein_id=gnl|PRJNA183901|Kpn2146_0232|gb|AHI33710;
chromosome	Prodigal:2.6	CDS	237471	237788	.	-	0	ID=PROKKA_00234;eC_number=2.7.1.-;gene=chbA_1;inference=similar to AA sequence:UniProtKB:P69791;product=N,N'-diacetylchitobiose-specific phosphotransferase enzyme IIA component;locus_tag=Kpn2146_0233;protein_id=gnl|PRJNA183901|Kpn2146_0233|gb|AHI33711;
chromosome	Prodigal:2.6	CDS	237792	238097	.	-	0	ID=PROKKA_00235;eC_number=2.7.1.69;gene=gmuB_1;inference=similar to AA sequence:UniProtKB:O05505;product=Oligo-beta-mannoside-specific phosphotransferase enzyme IIB component;locus_tag=Kpn2146_0234;protein_id=gnl|PRJNA183901|Kpn2146_0234|gb|AHI33712;
chromosome	Prodigal:2.6	CDS	238270	239802	.	-	0	ID=PROKKA_00236;eC_number=2.7.7.65;gene=ydaM_1;inference=similar to AA sequence:UniProtKB:P77302;product=putative diguanylate cyclase YdaM;locus_tag=Kpn2146_0235;protein_id=gnl|PRJNA183901|Kpn2146_0235|gb|AHI33713;
chromosome	Prodigal:2.6	CDS	240119	241252	.	-	0	ID=PROKKA_00237;eC_number=4.1.99.19;gene=thiH;inference=similar to AA sequence:UniProtKB:Q9S498;product=2-iminoacetate synthase;locus_tag=Kpn2146_0237;protein_id=gnl|PRJNA183901|Kpn2146_0237|gb|AHI33715;
chromosome	Prodigal:2.6	CDS	241249	242019	.	-	0	ID=PROKKA_00238;eC_number=2.8.1.10;gene=thiG;inference=similar to AA sequence:UniProtKB:P30139;product=Thiazole synthase;locus_tag=Kpn2146_0238;protein_id=gnl|PRJNA183901|Kpn2146_0238|gb|AHI33716;
chromosome	Prodigal:2.6	CDS	242021	242221	.	-	0	ID=PROKKA_00239;gene=thiS;inference=similar to AA sequence:UniProtKB:O32583;product=Sulfur carrier protein ThiS;locus_tag=Kpn2146_0239;protein_id=gnl|PRJNA183901|Kpn2146_0239|gb|AHI33717;
chromosome	Prodigal:2.6	CDS	242205	242960	.	-	0	ID=PROKKA_00240;eC_number=2.7.7.73;gene=thiF;inference=similar to AA sequence:UniProtKB:P30138;product=Sulfur carrier protein ThiS adenylyltransferase;locus_tag=Kpn2146_0240;protein_id=gnl|PRJNA183901|Kpn2146_0240|gb|AHI33718;
chromosome	Prodigal:2.6	CDS	242953	243588	.	-	0	ID=PROKKA_00241;eC_number=2.5.1.3;gene=thiE;inference=similar to AA sequence:UniProtKB:P30137;product=Thiamine-phosphate synthase;locus_tag=Kpn2146_0241;protein_id=gnl|PRJNA183901|Kpn2146_0241|gb|AHI33719;
chromosome	Prodigal:2.6	CDS	243588	245483	.	-	0	ID=PROKKA_00242;eC_number=4.1.99.17;gene=thiC;inference=similar to AA sequence:UniProtKB:P30136;product=Phosphomethylpyrimidine synthase;locus_tag=Kpn2146_0242;protein_id=gnl|PRJNA183901|Kpn2146_0242|gb|AHI33720;
chromosome	rfam	misc_binding	245569	245693	84.2	-	.	ID=TPP.3;Name=TPP riboswitch (THI element);rfamID=RF00059;evalue=2.4E-13;bound_moiety=thiamine pyrophosphate;
chromosome	Prodigal:2.6	CDS	245746	246243	.	-	0	ID=PROKKA_00244;gene=rsd;inference=similar to AA sequence:UniProtKB:P0AFX4;product=Regulator of sigma D;locus_tag=Kpn2146_0243;protein_id=gnl|PRJNA183901|Kpn2146_0243|gb|AHI33721;
chromosome	Prodigal:2.6	CDS	246337	247110	.	+	0	ID=PROKKA_00245;eC_number=3.6.1.22;gene=nudC;inference=similar to AA sequence:UniProtKB:P32664;product=NADH pyrophosphatase;locus_tag=Kpn2146_0244;protein_id=gnl|PRJNA183901|Kpn2146_0244|gb|AHI33722;
chromosome	Prodigal:2.6	CDS	247151	248215	.	+	0	ID=PROKKA_00246;eC_number=4.1.1.37;gene=hemE;inference=similar to AA sequence:UniProtKB:Q83PB7;product=Uroporphyrinogen decarboxylase;locus_tag=Kpn2146_0245;protein_id=gnl|PRJNA183901|Kpn2146_0245|gb|AHI33723;
chromosome	Prodigal:2.6	CDS	248228	248899	.	+	0	ID=PROKKA_00247;eC_number=3.1.21.7;gene=nfi;inference=similar to AA sequence:UniProtKB:P68739;product=Endonuclease V;locus_tag=Kpn2146_0246;protein_id=gnl|PRJNA183901|Kpn2146_0246|gb|AHI33724;
chromosome	Prodigal:2.6	CDS	248942	249532	.	+	0	ID=PROKKA_00248;product=hypothetical protein;locus_tag=Kpn2146_0247;protein_id=gnl|PRJNA183901|Kpn2146_0247|gb|AHI33725;
chromosome	Prodigal:2.6	CDS	249719	249991	.	+	0	ID=PROKKA_00249;gene=hupA;inference=similar to AA sequence:UniProtKB:E0J6W8;product=DNA-binding protein HU-alpha;locus_tag=Kpn2146_0248;protein_id=gnl|PRJNA183901|Kpn2146_0248|gb|AHI33726;
chromosome	Prodigal:2.6	CDS	250004	250699	.	+	0	ID=PROKKA_00250;product=hypothetical protein;locus_tag=Kpn2146_0249;protein_id=gnl|PRJNA183901|Kpn2146_0249|gb|AHI33727;
chromosome	Prodigal:2.6	CDS	250703	251140	.	-	0	ID=PROKKA_00251;gene=zraP;inference=similar to AA sequence:UniProtKB:Q9L9I0;product=Zinc resistance-associated protein precursor;locus_tag=Kpn2146_0250;protein_id=gnl|PRJNA183901|Kpn2146_0250|gb|AHI33728;
chromosome	Prodigal:2.6	CDS	251400	252794	.	+	0	ID=PROKKA_00252;eC_number=2.7.13.3;gene=zraS;inference=similar to AA sequence:UniProtKB:P37461;product=Sensor protein ZraS;locus_tag=Kpn2146_0252;protein_id=gnl|PRJNA183901|Kpn2146_0252|gb|AHI33730;
chromosome	Prodigal:2.6	CDS	252781	254112	.	+	0	ID=PROKKA_00253;gene=zraR_1;inference=similar to AA sequence:UniProtKB:P25852;product=Transcriptional regulatory protein ZraR;locus_tag=Kpn2146_0253;protein_id=gnl|PRJNA183901|Kpn2146_0253|gb|AHI33731;
chromosome	Prodigal:2.6	CDS	254102	255397	.	-	0	ID=PROKKA_00254;eC_number=6.3.4.13;gene=purD;inference=similar to AA sequence:UniProtKB:P15640;product=Phosphoribosylamine--glycine ligase;locus_tag=Kpn2146_0254;protein_id=gnl|PRJNA183901|Kpn2146_0254|gb|AHI33732;
chromosome	Prodigal:2.6	CDS	255413	257002	.	-	0	ID=PROKKA_00255;gene=purH;inference=similar to AA sequence:UniProtKB:P15639;product=Bifunctional purine biosynthesis protein PurH;locus_tag=Kpn2146_0255;protein_id=gnl|PRJNA183901|Kpn2146_0255|gb|AHI33733;
chromosome	Prodigal:2.6	CDS	257007	257210	.	-	0	ID=PROKKA_00256;product=hypothetical protein;locus_tag=Kpn2146_6005;
chromosome	rFind	rRNA	257483	259169	.	+	.	ID=16SrRNA.E;product=Small subunit ribosomal RNA;locus_tag=Kpn2146_0256;
chromosome	tFind	tRNA	259255	259330	73	+	.	ID=trna.71_tRNA-Glu(TTC);product=tRNA-Glu(TTC);detected_by=tRNAscan-SE_4235016_4235091_+_Glu,Aragorn_4235015_4235092_+_Glu;cove_score=59.80;amino_acid=Glu;anticodon=TTC;anticodon_center=36;t-stem_acc-stem_junction=66;cca=CCA;locus_tag=Kpn2146_0257;
chromosome	rFind	rRNA	259513	262414	.	+	.	ID=23SrRNA.E;product=Large subunit ribosomal RNA;locus_tag=Kpn2146_0258;
chromosome	rFind	rRNA	262510	262629	.	+	.	ID=5SrRNA.E;product=5S ribosomal RNA;locus_tag=Kpn2146_0259;
chromosome	Prodigal:2.6	CDS	262790	263251	.	-	0	ID=PROKKA_00262;eC_number=2.3.1.-;gene=yjaB_1;inference=similar to AA sequence:UniProtKB:P09163;product=putative N-acetyltransferase YjaB;locus_tag=Kpn2146_0260;protein_id=gnl|PRJNA183901|Kpn2146_0260|gb|AHI33734;
chromosome	Prodigal:2.6	CDS	263408	264337	.	+	0	ID=PROKKA_00263;eC_number=2.3.1.46;gene=metA;inference=similar to AA sequence:UniProtKB:P07623;product=Homoserine O-succinyltransferase;locus_tag=Kpn2146_0261;protein_id=gnl|PRJNA183901|Kpn2146_0261|gb|AHI33735;
chromosome	Prodigal:2.6	CDS	264598	266199	.	+	0	ID=PROKKA_00264;eC_number=2.3.3.9;gene=aceB;inference=similar to AA sequence:UniProtKB:P08997;product=Malate synthase A;locus_tag=Kpn2146_0262;protein_id=gnl|PRJNA183901|Kpn2146_0262|gb|AHI33736;
chromosome	Prodigal:2.6	CDS	266264	267583	.	+	0	ID=PROKKA_00265;eC_number=4.1.3.1;gene=aceA;inference=similar to AA sequence:UniProtKB:P0A9G6;product=Isocitrate lyase;locus_tag=Kpn2146_0263;protein_id=gnl|PRJNA183901|Kpn2146_0263|gb|AHI33737;
chromosome	Prodigal:2.6	CDS	267686	269470	.	+	0	ID=PROKKA_00266;eC_number=2.7.11.5;gene=aceK;inference=similar to AA sequence:UniProtKB:Q8X607;product=Isocitrate dehydrogenase kinase/phosphatase;locus_tag=Kpn2146_0264;protein_id=gnl|PRJNA183901|Kpn2146_0264|gb|AHI33738;
chromosome	Prodigal:2.6	CDS	269521	270351	.	-	0	ID=PROKKA_00267;gene=iclR;inference=similar to AA sequence:UniProtKB:P16528;product=Acetate operon repressor;locus_tag=Kpn2146_0265;protein_id=gnl|PRJNA183901|Kpn2146_0265|gb|AHI33739;
chromosome	Prodigal:2.6	CDS	270546	274229	.	+	0	ID=PROKKA_00268;eC_number=2.1.1.13;gene=metH;inference=similar to AA sequence:UniProtKB:P13009;product=Methionine synthase;locus_tag=Kpn2146_0266;protein_id=gnl|PRJNA183901|Kpn2146_0266|gb|AHI33740;
chromosome	Prodigal:2.6	CDS	274359	275990	.	+	0	ID=PROKKA_00269;inference=protein motif:Pfam:PF02690.9;product=Na+/Pi-cotransporter;locus_tag=Kpn2146_0267;protein_id=gnl|PRJNA183901|Kpn2146_0267|gb|AHI33741;
chromosome	Prodigal:2.6	CDS	276078	276887	.	-	0	ID=PROKKA_00270;eC_number=1.1.1.-;inference=similar to AA sequence:UniProtKB:P44774;product=Shikimate 5-dehydrogenase-like protein;locus_tag=Kpn2146_0268;protein_id=gnl|PRJNA183901|Kpn2146_0268|gb|AHI33742;
chromosome	Prodigal:2.6	CDS	276880	278112	.	-	0	ID=PROKKA_00271;eC_number=1.1.1.14;gene=gutB_1;inference=similar to AA sequence:UniProtKB:Q06004;product=Sorbitol dehydrogenase;locus_tag=Kpn2146_0269;protein_id=gnl|PRJNA183901|Kpn2146_0269|gb|AHI33743;
chromosome	Prodigal:2.6	CDS	278185	279009	.	-	0	ID=PROKKA_00272;gene=manZ_1;inference=similar to AA sequence:UniProtKB:P69805;product=Mannose permease IID component;locus_tag=Kpn2146_0270;protein_id=gnl|PRJNA183901|Kpn2146_0270|gb|AHI33744;
chromosome	Prodigal:2.6	CDS	279021	279821	.	-	0	ID=PROKKA_00273;gene=manY_1;inference=similar to AA sequence:UniProtKB:P69801;product=Mannose permease IIC component;locus_tag=Kpn2146_0271;protein_id=gnl|PRJNA183901|Kpn2146_0271|gb|AHI33745;
chromosome	Prodigal:2.6	CDS	279887	280381	.	-	0	ID=PROKKA_00274;eC_number=2.7.1.69;gene=sorB_1;inference=similar to AA sequence:UniProtKB:P37081;product=Sorbose-specific phosphotransferase enzyme IIB component;locus_tag=Kpn2146_0272;protein_id=gnl|PRJNA183901|Kpn2146_0272|gb|AHI33746;
chromosome	Prodigal:2.6	CDS	280381	280788	.	-	0	ID=PROKKA_00275;gene=manX_1;inference=similar to AA sequence:UniProtKB:P69797;product=PTS system mannose-specific EIIAB component;locus_tag=Kpn2146_0273;protein_id=gnl|PRJNA183901|Kpn2146_0273|gb|AHI33747;
chromosome	Prodigal:2.6	CDS	280798	281601	.	-	0	ID=PROKKA_00276;eC_number=1.1.1.100;gene=fabG_1;inference=similar to AA sequence:UniProtKB:O67610;product=3-oxoacyl-[acyl-carrier-protein] reductase FabG;locus_tag=Kpn2146_0274;protein_id=gnl|PRJNA183901|Kpn2146_0274|gb|AHI33748;
chromosome	Prodigal:2.6	CDS	281672	282625	.	-	0	ID=PROKKA_00277;gene=sorC_1;inference=similar to AA sequence:UniProtKB:P37078;product=Sorbitol operon regulator;locus_tag=Kpn2146_0275;protein_id=gnl|PRJNA183901|Kpn2146_0275|gb|AHI33749;
chromosome	Prodigal:2.6	CDS	282969	283844	.	+	0	ID=PROKKA_00278;eC_number=5.4.99.21;gene=rluF;inference=similar to AA sequence:UniProtKB:P32684;product=Ribosomal large subunit pseudouridine synthase F;locus_tag=Kpn2146_0276;protein_id=gnl|PRJNA183901|Kpn2146_0276|gb|AHI33750;
chromosome	Prodigal:2.6	CDS	283841	284113	.	-	0	ID=PROKKA_00279;inference=protein motif:CLUSTERS:PRK10515;product=hypothetical protein;locus_tag=Kpn2146_0277;protein_id=gnl|PRJNA183901|Kpn2146_0277|gb|AHI33751;
chromosome	Prodigal:2.6	CDS	284230	285159	.	-	0	ID=PROKKA_00280;inference=protein motif:Pfam:PF01758.10;product=Sodium Bile acid symporter family protein;locus_tag=Kpn2146_0278;protein_id=gnl|PRJNA183901|Kpn2146_0278|gb|AHI33752;
chromosome	Prodigal:2.6	CDS	285298	286647	.	-	0	ID=PROKKA_00281;eC_number=2.7.2.4;gene=lysC;inference=similar to AA sequence:UniProtKB:P08660;product=Lysine-sensitive aspartokinase 3;locus_tag=Kpn2146_0279;protein_id=gnl|PRJNA183901|Kpn2146_0279|gb|AHI33753;
chromosome	rfam	misc_binding	286827	287062	132.1	-	.	ID=Lysine.1;Name=Lysine riboswitch;rfamID=RF00168;evalue=3.2E-32;bound_moiety=lysine;
chromosome	Prodigal:2.6	CDS	287412	289061	.	+	0	ID=PROKKA_00283;eC_number=5.3.1.9;gene=pgi;inference=similar to AA sequence:UniProtKB:P0A6T1;product=Glucose-6-phosphate isomerase;locus_tag=Kpn2146_0280;protein_id=gnl|PRJNA183901|Kpn2146_0280|gb|AHI33754;
chromosome	Prodigal:2.6	CDS	289111	289566	.	-	0	ID=PROKKA_00284;eC_number=2.3.1.197;gene=fdtC;inference=similar to AA sequence:UniProtKB:Q6T1W7;product=dTDP-3-amino-3,6-dideoxy-alpha-D-galactopyranose 3-N-acetyltransferase;locus_tag=Kpn2146_0281;protein_id=gnl|PRJNA183901|Kpn2146_0281|gb|AHI33755;
chromosome	Prodigal:2.6	CDS	289575	290084	.	-	0	ID=PROKKA_00285;inference=protein motif:Pfam:PF00583.18;product=Acetyltransferase (GNAT) family protein;locus_tag=Kpn2146_0282;protein_id=gnl|PRJNA183901|Kpn2146_0282|gb|AHI33756;
chromosome	Prodigal:2.6	CDS	290192	290572	.	-	0	ID=PROKKA_00286;eC_number=3.5.4.-;gene=ridA_1;inference=similar to AA sequence:UniProtKB:P0AF93;product=Enamine/imine deaminase;locus_tag=Kpn2146_0283;protein_id=gnl|PRJNA183901|Kpn2146_0283|gb|AHI33757;
chromosome	Prodigal:2.6	CDS	290593	290724	.	-	0	ID=PROKKA_00287;product=hypothetical protein;locus_tag=Kpn2146_0284;protein_id=gnl|PRJNA183901|Kpn2146_0284|gb|AHI33758;
chromosome	Prodigal:2.6	CDS	290746	290913	.	-	0	ID=PROKKA_00288;inference=protein motif:Pfam:PF05437.6;product=Branched-chain amino acid transport protein (AzlD);locus_tag=Kpn2146_0285;protein_id=gnl|PRJNA183901|Kpn2146_0285|gb|AHI33759;
chromosome	Prodigal:2.6	CDS	290906	291646	.	-	0	ID=PROKKA_00289;gene=ygaZ_1;inference=similar to AA sequence:UniProtKB:P76630;product=Inner membrane protein YgaZ;locus_tag=Kpn2146_0286;protein_id=gnl|PRJNA183901|Kpn2146_0286|gb|AHI33760;
chromosome	Prodigal:2.6	CDS	291730	293007	.	-	0	ID=PROKKA_00290;inference=protein motif:Pfam:PF03313.9;product=Serine dehydratase alpha chain;locus_tag=Kpn2146_0287;protein_id=gnl|PRJNA183901|Kpn2146_0287|gb|AHI33761;
chromosome	Prodigal:2.6	CDS	293381	293791	.	+	0	ID=PROKKA_00291;inference=protein motif:CLUSTERS:PRK02833;product=phosphate-starvation-inducible protein PsiE;locus_tag=Kpn2146_0288;protein_id=gnl|PRJNA183901|Kpn2146_0288|gb|AHI33762;
chromosome	Prodigal:2.6	CDS	293983	294873	.	-	0	ID=PROKKA_00292;gene=malG_1;inference=similar to AA sequence:UniProtKB:P68183;product=Maltose transport system permease protein MalG;locus_tag=Kpn2146_0289;protein_id=gnl|PRJNA183901|Kpn2146_0289|gb|AHI33763;
chromosome	Prodigal:2.6	CDS	294888	296432	.	-	0	ID=PROKKA_00293;gene=malF_1;inference=similar to AA sequence:UniProtKB:P02916;product=Maltose transport system permease protein MalF;locus_tag=Kpn2146_0290;protein_id=gnl|PRJNA183901|Kpn2146_0290|gb|AHI33764;
chromosome	Prodigal:2.6	CDS	296550	297740	.	-	0	ID=PROKKA_00294;gene=malE;inference=similar to AA sequence:UniProtKB:P0AEX9;product=Maltose-binding periplasmic protein precursor;locus_tag=Kpn2146_0291;protein_id=gnl|PRJNA183901|Kpn2146_0291|gb|AHI33765;
chromosome	Prodigal:2.6	CDS	298111	299220	.	+	0	ID=PROKKA_00295;eC_number=3.6.3.19;gene=malK_1;inference=similar to AA sequence:UniProtKB:P19566;product=Maltose/maltodextrin import ATP-binding protein MalK;locus_tag=Kpn2146_0292;protein_id=gnl|PRJNA183901|Kpn2146_0292|gb|AHI33766;
chromosome	Prodigal:2.6	CDS	299304	300593	.	+	0	ID=PROKKA_00296;gene=lamB_1;inference=similar to AA sequence:UniProtKB:P26466;product=Maltoporin precursor;locus_tag=Kpn2146_0293;protein_id=gnl|PRJNA183901|Kpn2146_0293|gb|AHI33767;
chromosome	Prodigal:2.6	CDS	300708	301631	.	+	0	ID=PROKKA_00297;inference=protein motif:CLUSTERS:PRK10564;product=maltose regulon periplasmic protein;locus_tag=Kpn2146_0294;protein_id=gnl|PRJNA183901|Kpn2146_0294|gb|AHI33768;
chromosome	Prodigal:2.6	CDS	301819	302316	.	+	0	ID=PROKKA_00298;eC_number=4.1.3.40;gene=ubiC;inference=similar to AA sequence:UniProtKB:P26602;product=Chorismate pyruvate-lyase;locus_tag=Kpn2146_0295;protein_id=gnl|PRJNA183901|Kpn2146_0295|gb|AHI33769;
chromosome	Prodigal:2.6	CDS	302329	303195	.	+	0	ID=PROKKA_00299;eC_number=2.5.1.-;gene=ubiA;inference=similar to AA sequence:UniProtKB:P0AGK1;product=4-hydroxybenzoate octaprenyltransferase;locus_tag=Kpn2146_0296;protein_id=gnl|PRJNA183901|Kpn2146_0296|gb|AHI33770;
chromosome	Prodigal:2.6	CDS	303244	305667	.	-	0	ID=PROKKA_00300;eC_number=2.3.1.15;gene=plsB;inference=similar to AA sequence:UniProtKB:P0A7A7;product=Glycerol-3-phosphate acyltransferase;locus_tag=Kpn2146_0297;protein_id=gnl|PRJNA183901|Kpn2146_0297|gb|AHI33771;
chromosome	Prodigal:2.6	CDS	305796	306164	.	+	0	ID=PROKKA_00301;eC_number=2.7.1.107;gene=dgkA;inference=similar to AA sequence:UniProtKB:P0ABN1;product=Diacylglycerol kinase;locus_tag=Kpn2146_0298;protein_id=gnl|PRJNA183901|Kpn2146_0298|gb|AHI33772;
chromosome	Prodigal:2.6	CDS	306287	306895	.	+	0	ID=PROKKA_00302;eC_number=3.4.21.88;gene=lexA_1;inference=similar to AA sequence:UniProtKB:P0A7C2;product=LexA repressor;locus_tag=Kpn2146_0299;protein_id=gnl|PRJNA183901|Kpn2146_0299|gb|AHI33773;
chromosome	Prodigal:2.6	CDS	306965	308281	.	+	0	ID=PROKKA_00303;gene=dinF;inference=similar to AA sequence:UniProtKB:P28303;product=DNA-damage-inducible protein F;locus_tag=Kpn2146_0300;protein_id=gnl|PRJNA183901|Kpn2146_0300|gb|AHI33774;
chromosome	Prodigal:2.6	CDS	308516	308725	.	+	0	ID=PROKKA_00304;inference=protein motif:CLUSTERS:PRK10428;product=hypothetical protein;locus_tag=Kpn2146_0302;protein_id=gnl|PRJNA183901|Kpn2146_0302|gb|AHI33776;
chromosome	Prodigal:2.6	CDS	308821	309336	.	-	0	ID=PROKKA_00305;gene=zur;inference=similar to AA sequence:UniProtKB:P0AC51;product=Zinc uptake regulation protein;locus_tag=Kpn2146_0303;protein_id=gnl|PRJNA183901|Kpn2146_0303|gb|AHI33777;
chromosome	Prodigal:2.6	CDS	309586	310074	.	+	0	ID=PROKKA_00306;inference=protein motif:Pfam:PF07883.5;product=Cupin domain protein;locus_tag=Kpn2146_0305;protein_id=gnl|PRJNA183901|Kpn2146_0305|gb|AHI33779;
chromosome	Prodigal:2.6	CDS	310232	311173	.	+	0	ID=PROKKA_00307;eC_number=1.-.-.-;gene=dus;inference=similar to AA sequence:UniProtKB:P67717;product=putative tRNA-dihydrouridine synthase;locus_tag=Kpn2146_0306;protein_id=gnl|PRJNA183901|Kpn2146_0306|gb|AHI33780;
chromosome	Prodigal:2.6	CDS	311313	311555	.	+	0	ID=PROKKA_00308;gene=pspG;inference=similar to AA sequence:UniProtKB:P32696;product=Phage shock protein G;locus_tag=Kpn2146_0307;protein_id=gnl|PRJNA183901|Kpn2146_0307|gb|AHI33781;
chromosome	Prodigal:2.6	CDS	311738	312721	.	-	0	ID=PROKKA_00309;eC_number=1.6.5.5;gene=qorA_1;inference=similar to AA sequence:UniProtKB:P28304;product=Quinone oxidoreductase 1;locus_tag=Kpn2146_0308;protein_id=gnl|PRJNA183901|Kpn2146_0308|gb|AHI33782;
chromosome	Prodigal:2.6	CDS	312891	314306	.	+	0	ID=PROKKA_00310;eC_number=3.6.4.12;gene=dnaB_1;inference=similar to AA sequence:UniProtKB:P0ACB0;product=Replicative DNA helicase;locus_tag=Kpn2146_0309;protein_id=gnl|PRJNA183901|Kpn2146_0309|gb|AHI33783;
chromosome	Prodigal:2.6	CDS	314338	315417	.	+	0	ID=PROKKA_00311;eC_number=5.1.1.1;gene=alr;inference=similar to AA sequence:UniProtKB:P0A6B5;product=Alanine racemase, biosynthetic;locus_tag=Kpn2146_0310;protein_id=gnl|PRJNA183901|Kpn2146_0310|gb|AHI33784;
chromosome	Prodigal:2.6	CDS	315594	316787	.	+	0	ID=PROKKA_00312;eC_number=2.6.1.5;gene=tyrB_1;inference=similar to AA sequence:UniProtKB:O85746;product=Tyrosine aminotransferase;locus_tag=Kpn2146_0311;protein_id=gnl|PRJNA183901|Kpn2146_0311|gb|AHI33785;
chromosome	Prodigal:2.6	CDS	316978	317691	.	+	0	ID=PROKKA_00313;eC_number=3.1.3.2;gene=aphA;inference=similar to AA sequence:UniProtKB:P0AE22;product=Class B acid phosphatase precursor;locus_tag=Kpn2146_0312;protein_id=gnl|PRJNA183901|Kpn2146_0312|gb|AHI33786;
chromosome	Prodigal:2.6	CDS	317822	318238	.	+	0	ID=PROKKA_00314;product=hypothetical protein;locus_tag=Kpn2146_0313;protein_id=gnl|PRJNA183901|Kpn2146_0313|gb|AHI33787;
chromosome	Prodigal:2.6	CDS	318242	318598	.	+	0	ID=PROKKA_00315;inference=protein motif:CLUSTERS:PRK10250;product=hypothetical protein;locus_tag=Kpn2146_0314;protein_id=gnl|PRJNA183901|Kpn2146_0314|gb|AHI33788;
chromosome	Prodigal:2.6	CDS	318599	321424	.	-	0	ID=PROKKA_00316;gene=uvrA;inference=similar to AA sequence:UniProtKB:P0A698;product=UvrABC system protein A;locus_tag=Kpn2146_0315;protein_id=gnl|PRJNA183901|Kpn2146_0315|gb|AHI33789;
chromosome	Prodigal:2.6	CDS	321676	322200	.	+	0	ID=PROKKA_00317;gene=ssb_1;inference=similar to AA sequence:UniProtKB:P0AGE0;product=Single-stranded DNA-binding protein;locus_tag=Kpn2146_0316;protein_id=gnl|PRJNA183901|Kpn2146_0316|gb|AHI33790;
chromosome	Prodigal:2.6	CDS	322325	323905	.	-	0	ID=PROKKA_00318;eC_number=4.2.2.-;gene=mltF_1;inference=similar to AA sequence:UniProtKB:P0AGC5;product=Membrane-bound lytic murein transglycosylase F precursor;locus_tag=Kpn2146_0317;protein_id=gnl|PRJNA183901|Kpn2146_0317|gb|AHI33791;
chromosome	Prodigal:2.6	CDS	324492	326750	.	+	0	ID=PROKKA_00319;gene=fepA_1;inference=similar to AA sequence:UniProtKB:P05825;product=Ferrienterobactin receptor precursor;locus_tag=Kpn2146_0319;protein_id=gnl|PRJNA183901|Kpn2146_0319|gb|AHI33793;
chromosome	Prodigal:2.6	CDS	327014	327382	.	-	0	ID=PROKKA_00320;gene=soxS_1;inference=similar to AA sequence:UniProtKB:P0A9E2;product=Regulatory protein SoxS;locus_tag=Kpn2146_0320;protein_id=gnl|PRJNA183901|Kpn2146_0320|gb|AHI33794;
chromosome	Prodigal:2.6	CDS	327416	329176	.	-	0	ID=PROKKA_00321;inference=protein motif:Pfam:PF07519.5;product=Tannase and feruloyl esterase;locus_tag=Kpn2146_0321;protein_id=gnl|PRJNA183901|Kpn2146_0321|gb|AHI33795;
chromosome	Prodigal:2.6	CDS	329802	332225	.	+	0	ID=PROKKA_00322;gene=bamA_1;inference=similar to AA sequence:UniProtKB:P0A943;product=Outer membrane protein assembly factor BamA precursor;locus_tag=Kpn2146_0324;protein_id=gnl|PRJNA183901|Kpn2146_0324|gb|AHI33798;
chromosome	Prodigal:2.6	CDS	332777	333130	.	+	0	ID=PROKKA_00323;gene=iraM;inference=similar to AA sequence:UniProtKB:Q9F0N8;product=Anti-adapter protein IraM;locus_tag=Kpn2146_6006;
chromosome	Prodigal:2.6	CDS	333169	333930	.	-	0	ID=PROKKA_00324;eC_number=3.1.3.25;gene=suhB_1;inference=similar to AA sequence:UniProtKB:P0ADG4;product=Inositol-1-monophosphatase;locus_tag=Kpn2146_0325;protein_id=gnl|PRJNA183901|Kpn2146_0325|gb|AHI33799;
chromosome	Prodigal:2.6	CDS	333941	334954	.	-	0	ID=PROKKA_00325;gene=ccpA_1;inference=similar to AA sequence:UniProtKB:P46828;product=Catabolite control protein A;locus_tag=Kpn2146_0326;protein_id=gnl|PRJNA183901|Kpn2146_0326|gb|AHI33800;
chromosome	Prodigal:2.6	CDS	334951	335721	.	-	0	ID=PROKKA_00326;inference=protein motif:CLUSTERS:PRK00055;product=ribonuclease Z;locus_tag=Kpn2146_0327;protein_id=gnl|PRJNA183901|Kpn2146_0327|gb|AHI33801;
chromosome	Prodigal:2.6	CDS	335855	336916	.	+	0	ID=PROKKA_00327;eC_number=3.6.3.31;gene=potA_1;inference=similar to AA sequence:UniProtKB:P69874;product=Spermidine/putrescine import ATP-binding protein PotA;locus_tag=Kpn2146_0328;protein_id=gnl|PRJNA183901|Kpn2146_0328|gb|AHI33802;
chromosome	Prodigal:2.6	CDS	336946	338085	.	+	0	ID=PROKKA_00328;inference=protein motif:CLUSTERS:PRK11622;product=hypothetical protein;locus_tag=Kpn2146_0329;protein_id=gnl|PRJNA183901|Kpn2146_0329|gb|AHI33803;
chromosome	Prodigal:2.6	CDS	338146	338979	.	+	0	ID=PROKKA_00329;inference=protein motif:CLUSTERS:PRK09497;product=spermidine/putrescine ABC transporter membrane protein;locus_tag=Kpn2146_0330;protein_id=gnl|PRJNA183901|Kpn2146_0330|gb|AHI33804;
chromosome	Prodigal:2.6	CDS	338976	339833	.	+	0	ID=PROKKA_00330;gene=sugB;inference=similar to AA sequence:UniProtKB:O50453;product=Trehalose transport system permease protein SugB;locus_tag=Kpn2146_0331;protein_id=gnl|PRJNA183901|Kpn2146_0331|gb|AHI33805;
chromosome	Prodigal:2.6	CDS	339880	340161	.	-	0	ID=PROKKA_00331;product=hypothetical protein;locus_tag=Kpn2146_0332;protein_id=gnl|PRJNA183901|Kpn2146_0332|gb|AHI33806;
chromosome	Prodigal:2.6	CDS	340668	342272	.	+	0	ID=PROKKA_00332;gene=yjcC_1;inference=similar to AA sequence:UniProtKB:P32701;product=putative membrane protein YjcC;locus_tag=Kpn2146_0333;protein_id=gnl|PRJNA183901|Kpn2146_0333|gb|AHI33807;
chromosome	Prodigal:2.6	CDS	342257	342586	.	-	0	ID=PROKKA_00333;gene=soxS_2;inference=similar to AA sequence:UniProtKB:P0A9E2;product=Regulatory protein SoxS;locus_tag=Kpn2146_0334;protein_id=gnl|PRJNA183901|Kpn2146_0334|gb|AHI33808;
chromosome	Prodigal:2.6	CDS	342671	343129	.	+	0	ID=PROKKA_00334;gene=soxR;inference=similar to AA sequence:UniProtKB:P0ACS2;product=Redox-sensitive transcriptional activator SoxR;locus_tag=Kpn2146_0335;protein_id=gnl|PRJNA183901|Kpn2146_0335|gb|AHI33809;
chromosome	rfam	ncRNA	343131	343278	138.7	-	.	ID=sraL.1;product=sraL Hfq binding RNA;rfamID=RF01408;evalue=1.2E-29;ncRNA_class=other;locus_tag=Kpn2146_0336;
chromosome	Prodigal:2.6	CDS	343389	344057	.	+	0	ID=PROKKA_00336;eC_number=1.8.4.-;gene=yfcG_1;inference=similar to AA sequence:UniProtKB:P77526;product=Disulfide-bond oxidoreductase YfcG;locus_tag=Kpn2146_0337;protein_id=gnl|PRJNA183901|Kpn2146_0337|gb|AHI33810;
chromosome	Prodigal:2.6	CDS	344446	345795	.	+	0	ID=PROKKA_00337;gene=yjcD;inference=similar to AA sequence:UniProtKB:P0AF52;product=Putative permease YjcD;locus_tag=Kpn2146_0338;protein_id=gnl|PRJNA183901|Kpn2146_0338|gb|AHI33811;
chromosome	Prodigal:2.6	CDS	345943	347589	.	+	0	ID=PROKKA_00338;gene=nhaK_1;inference=similar to AA sequence:UniProtKB:O32212;product=Sodium, potassium, lithium and rubidium/H(+) antiporter;locus_tag=Kpn2146_0339;protein_id=gnl|PRJNA183901|Kpn2146_0339|gb|AHI33812;
chromosome	Prodigal:2.6	CDS	347752	348633	.	-	0	ID=PROKKA_00339;gene=oxyR_3;inference=similar to AA sequence:UniProtKB:P0ACQ4;product=Hydrogen peroxide-inducible genes activator;locus_tag=Kpn2146_0340;protein_id=gnl|PRJNA183901|Kpn2146_0340|gb|AHI33813;
chromosome	Prodigal:2.6	CDS	348739	349146	.	+	0	ID=PROKKA_00340;gene=cidA;inference=similar to AA sequence:UniProtKB:P60647;product=Holin-like protein CidA;locus_tag=Kpn2146_0341;protein_id=gnl|PRJNA183901|Kpn2146_0341|gb|AHI33814;
chromosome	Prodigal:2.6	CDS	349143	349832	.	+	0	ID=PROKKA_00341;gene=yohK_1;inference=similar to AA sequence:UniProtKB:P0AD19;product=Inner membrane protein YohK;locus_tag=Kpn2146_0342;protein_id=gnl|PRJNA183901|Kpn2146_0342|gb|AHI33815;
chromosome	Prodigal:2.6	CDS	350361	350900	.	+	0	ID=PROKKA_00342;gene=ycbV_1;inference=similar to AA sequence:UniProtKB:P75860;product=putative fimbrial-like protein YcbV precursor;locus_tag=Kpn2146_0344;protein_id=gnl|PRJNA183901|Kpn2146_0344|gb|AHI33817;
chromosome	Prodigal:2.6	CDS	350961	351650	.	+	0	ID=PROKKA_00343;gene=fimC_1;inference=similar to AA sequence:UniProtKB:P31697;product=Chaperone protein FimC precursor;locus_tag=Kpn2146_0345;protein_id=gnl|PRJNA183901|Kpn2146_0345|gb|AHI33818;
chromosome	Prodigal:2.6	CDS	351604	354183	.	+	0	ID=PROKKA_00344;gene=fimD_1;inference=similar to AA sequence:UniProtKB:P30130;product=Outer membrane usher protein FimD precursor;locus_tag=Kpn2146_0346;protein_id=gnl|PRJNA183901|Kpn2146_0346|gb|AHI33819;
chromosome	Prodigal:2.6	CDS	354219	354767	.	+	0	ID=PROKKA_00345;gene=sfaG_1;inference=similar to AA sequence:UniProtKB:P13429;product=S-fimbrial protein subunit SfaG precursor;locus_tag=Kpn2146_0347;protein_id=gnl|PRJNA183901|Kpn2146_0347|gb|AHI33820;
chromosome	Prodigal:2.6	CDS	354787	355884	.	+	0	ID=PROKKA_00346;inference=protein motif:Pfam:PF00419.14;product=Fimbrial protein;locus_tag=Kpn2146_0348;protein_id=gnl|PRJNA183901|Kpn2146_0348|gb|AHI33821;
chromosome	Prodigal:2.6	CDS	355932	357587	.	-	0	ID=PROKKA_00347;gene=actP_1;inference=similar to AA sequence:UniProtKB:P32705;product=Cation/acetate symporter ActP;locus_tag=Kpn2146_0349;protein_id=gnl|PRJNA183901|Kpn2146_0349|gb|AHI33822;
chromosome	Prodigal:2.6	CDS	357584	357895	.	-	0	ID=PROKKA_00348;gene=yjcH;inference=similar to AA sequence:UniProtKB:P0AF54;product=Inner membrane protein YjcH;locus_tag=Kpn2146_0350;protein_id=gnl|PRJNA183901|Kpn2146_0350|gb|AHI33823;
chromosome	Prodigal:2.6	CDS	358079	360037	.	-	0	ID=PROKKA_00349;eC_number=6.2.1.1;gene=acs;inference=similar to AA sequence:UniProtKB:Q8ZKF6;product=Acetyl-coenzyme A synthetase;locus_tag=Kpn2146_0351;protein_id=gnl|PRJNA183901|Kpn2146_0351|gb|AHI33824;
chromosome	Prodigal:2.6	CDS	360450	361763	.	+	0	ID=PROKKA_00350;gene=gltP;inference=similar to AA sequence:UniProtKB:P21345;product=Proton glutamate symport protein;locus_tag=Kpn2146_0353;protein_id=gnl|PRJNA183901|Kpn2146_0353|gb|AHI33826;
chromosome	Prodigal:2.6	CDS	361800	362486	.	-	0	ID=PROKKA_00351;inference=protein motif:Pfam:PF08238.6;product=Sel1 repeat protein;locus_tag=Kpn2146_0354;protein_id=gnl|PRJNA183901|Kpn2146_0354|gb|AHI33827;
chromosome	Prodigal:2.6	CDS	362716	364863	.	-	0	ID=PROKKA_00352;eC_number=1.1.99.33;gene=fdhF;inference=similar to AA sequence:UniProtKB:P07658;product=Formate dehydrogenase H, selenocysteine-containing;transl_except=(pos:complement(364444..364446),aa:Sec);locus_tag=Kpn2146_0355;protein_id=gnl|PRJNA183901|Kpn2146_0355|gb|AHI33828;
chromosome	rfam	misc_feature	364397	364451	85	-	.	ID=SECIS_2.1;Name=Selenocysteine insertion sequence 2;rfamID=RF01988;evalue=3.9E-16;
chromosome	Prodigal:2.6	CDS	365136	365864	.	+	0	ID=PROKKA_00355;gene=ompR_1;inference=similar to AA sequence:UniProtKB:P0AA16;product=Transcriptional regulatory protein OmpR;locus_tag=Kpn2146_0357;protein_id=gnl|PRJNA183901|Kpn2146_0357|gb|AHI33830;
chromosome	Prodigal:2.6	CDS	365950	366708	.	+	0	ID=PROKKA_00356;product=hypothetical protein;locus_tag=Kpn2146_0358;protein_id=gnl|PRJNA183901|Kpn2146_0358|gb|AHI33831;
chromosome	Prodigal:2.6	CDS	366714	367631	.	+	0	ID=PROKKA_00357;product=hypothetical protein;locus_tag=Kpn2146_0359;protein_id=gnl|PRJNA183901|Kpn2146_0359|gb|AHI33832;
chromosome	Prodigal:2.6	CDS	367756	368763	.	-	0	ID=PROKKA_00358;eC_number=2.7.1.15;gene=rbsK_2;inference=similar to AA sequence:UniProtKB:P0A9J6;product=Ribokinase;locus_tag=Kpn2146_0360;protein_id=gnl|PRJNA183901|Kpn2146_0360|gb|AHI33833;
chromosome	Prodigal:2.6	CDS	368838	369779	.	-	0	ID=PROKKA_00359;gene=rbsB_2;inference=similar to AA sequence:UniProtKB:P0A2C5;product=D-ribose-binding periplasmic protein precursor;locus_tag=Kpn2146_0361;protein_id=gnl|PRJNA183901|Kpn2146_0361|gb|AHI33834;
chromosome	Prodigal:2.6	CDS	369810	370808	.	-	0	ID=PROKKA_00360;gene=rbsC_3;inference=similar to AA sequence:UniProtKB:P0AGI1;product=Ribose transport system permease protein RbsC;locus_tag=Kpn2146_0362;protein_id=gnl|PRJNA183901|Kpn2146_0362|gb|AHI33835;
chromosome	Prodigal:2.6	CDS	370805	372325	.	-	0	ID=PROKKA_00361;eC_number=3.6.3.17;gene=rbsA_3;inference=similar to AA sequence:UniProtKB:P04983;product=Ribose import ATP-binding protein RbsA;locus_tag=Kpn2146_0363;protein_id=gnl|PRJNA183901|Kpn2146_0363|gb|AHI33836;
chromosome	Prodigal:2.6	CDS	372505	374790	.	+	0	ID=PROKKA_00362;inference=similar to AA sequence:UniProtKB:Q881J7;product=Blue-light-activated protein;locus_tag=Kpn2146_0364;protein_id=gnl|PRJNA183901|Kpn2146_0364|gb|AHI33837;
chromosome	Prodigal:2.6	CDS	374846	375214	.	+	0	ID=PROKKA_00363;product=hypothetical protein;locus_tag=Kpn2146_0365;protein_id=gnl|PRJNA183901|Kpn2146_0365|gb|AHI33838;
chromosome	Prodigal:2.6	CDS	375236	375994	.	-	0	ID=PROKKA_00364;eC_number=3.1.4.55;gene=phnP;inference=similar to AA sequence:UniProtKB:P16692;product=Phosphoribosyl 1,2-cyclic phosphodiesterase;locus_tag=Kpn2146_0366;protein_id=gnl|PRJNA183901|Kpn2146_0366|gb|AHI33839;
chromosome	Prodigal:2.6	CDS	376010	376573	.	-	0	ID=PROKKA_00365;eC_number=2.7.4.23;gene=phnN;inference=similar to AA sequence:UniProtKB:P16690;product=Ribose 1,5-bisphosphate phosphokinase PhnN;locus_tag=Kpn2146_0367;protein_id=gnl|PRJNA183901|Kpn2146_0367|gb|AHI33840;
chromosome	Prodigal:2.6	CDS	376573	377709	.	-	0	ID=PROKKA_00366;eC_number=3.6.1.63;gene=phnM;inference=similar to AA sequence:UniProtKB:P16689;product=Alpha-D-ribose 1-methylphosphonate 5-triphosphate diphosphatase;locus_tag=Kpn2146_0368;protein_id=gnl|PRJNA183901|Kpn2146_0368|gb|AHI33841;
chromosome	Prodigal:2.6	CDS	377706	378386	.	-	0	ID=PROKKA_00367;eC_number=2.7.8.37;gene=phnL;inference=similar to AA sequence:UniProtKB:P16679;product=Alpha-D-ribose 1-methylphosphonate 5-triphosphate synthase subunit PhnL;locus_tag=Kpn2146_0369;protein_id=gnl|PRJNA183901|Kpn2146_0369|gb|AHI33842;
chromosome	Prodigal:2.6	CDS	378494	379252	.	-	0	ID=PROKKA_00368;gene=phnK;inference=similar to AA sequence:UniProtKB:P16678;product=Putative phosphonates utilization ATP-binding protein PhnK;locus_tag=Kpn2146_0370;protein_id=gnl|PRJNA183901|Kpn2146_0370|gb|AHI33843;
chromosome	Prodigal:2.6	CDS	379249	380097	.	-	0	ID=PROKKA_00369;eC_number=4.7.1.1;gene=phnJ;inference=similar to AA sequence:UniProtKB:P16688;product=Alpha-D-ribose 1-methylphosphonate 5-phosphate C-P lyase;locus_tag=Kpn2146_0371;protein_id=gnl|PRJNA183901|Kpn2146_0371|gb|AHI33844;
chromosome	Prodigal:2.6	CDS	380090	381154	.	-	0	ID=PROKKA_00370;eC_number=2.7.8.37;gene=phnI;inference=similar to AA sequence:UniProtKB:P16687;product=Alpha-D-ribose 1-methylphosphonate 5-triphosphate synthase subunit PhnI;locus_tag=Kpn2146_0372;protein_id=gnl|PRJNA183901|Kpn2146_0372|gb|AHI33845;
chromosome	Prodigal:2.6	CDS	381155	381739	.	-	0	ID=PROKKA_00371;eC_number=2.7.8.37;gene=phnH;inference=similar to AA sequence:UniProtKB:P16686;product=Alpha-D-ribose 1-methylphosphonate 5-triphosphate synthase subunit PhnH;locus_tag=Kpn2146_0373;protein_id=gnl|PRJNA183901|Kpn2146_0373|gb|AHI33846;
chromosome	Prodigal:2.6	CDS	381736	382188	.	-	0	ID=PROKKA_00372;eC_number=2.7.8.37;gene=phnG;inference=similar to AA sequence:UniProtKB:P16685;product=Alpha-D-ribose 1-methylphosphonate 5-triphosphate synthase subunit PhnG;locus_tag=Kpn2146_0374;protein_id=gnl|PRJNA183901|Kpn2146_0374|gb|AHI33847;
chromosome	Prodigal:2.6	CDS	382189	382914	.	-	0	ID=PROKKA_00373;gene=phnF;inference=similar to AA sequence:UniProtKB:P16684;product=putative transcriptional regulator PhnF;locus_tag=Kpn2146_0375;protein_id=gnl|PRJNA183901|Kpn2146_0375|gb|AHI33848;
chromosome	Prodigal:2.6	CDS	383070	383504	.	-	0	ID=PROKKA_00374;inference=protein motif:CLUSTERS:PRK10148;product=hypothetical protein;locus_tag=Kpn2146_0376;protein_id=gnl|PRJNA183901|Kpn2146_0376|gb|AHI33849;
chromosome	Prodigal:2.6	CDS	383733	384068	.	-	0	ID=PROKKA_00375;inference=protein motif:CLUSTERS:PRK10220;product=hypothetical protein;locus_tag=Kpn2146_0377;protein_id=gnl|PRJNA183901|Kpn2146_0377|gb|AHI33850;
chromosome	Prodigal:2.6	CDS	384613	386115	.	+	0	ID=PROKKA_00376;gene=proP_1;inference=similar to AA sequence:UniProtKB:P0C0L7;product=Proline/betaine transporter;locus_tag=Kpn2146_0378;protein_id=gnl|PRJNA183901|Kpn2146_0378|gb|AHI33851;
chromosome	Prodigal:2.6	CDS	386165	387103	.	-	0	ID=PROKKA_00377;gene=melR;inference=similar to AA sequence:UniProtKB:P0ACH8;product=Melibiose operon regulatory protein;locus_tag=Kpn2146_0379;protein_id=gnl|PRJNA183901|Kpn2146_0379|gb|AHI33852;
chromosome	Prodigal:2.6	CDS	387343	388695	.	+	0	ID=PROKKA_00378;eC_number=3.2.1.22;gene=melA;inference=similar to AA sequence:UniProtKB:P06720;product=Alpha-galactosidase;locus_tag=Kpn2146_0380;protein_id=gnl|PRJNA183901|Kpn2146_0380|gb|AHI33853;
chromosome	Prodigal:2.6	CDS	388801	390204	.	+	0	ID=PROKKA_00379;gene=melB;inference=similar to AA sequence:UniProtKB:P02921;product=Melibiose carrier protein;locus_tag=Kpn2146_0381;protein_id=gnl|PRJNA183901|Kpn2146_0381|gb|AHI33854;
chromosome	Prodigal:2.6	CDS	390480	391436	.	+	0	ID=PROKKA_00380;gene=parM;inference=similar to AA sequence:UniProtKB:P11904;product=Plasmid segregation protein ParM;locus_tag=Kpn2146_0383;protein_id=gnl|PRJNA183901|Kpn2146_0383|gb|AHI33856;
chromosome	Prodigal:2.6	CDS	391446	391817	.	+	0	ID=PROKKA_00381;inference=protein motif:Pfam:PF10784.3;product=Plasmid stability protein;locus_tag=Kpn2146_0384;protein_id=gnl|PRJNA183901|Kpn2146_0384|gb|AHI33857;
chromosome	ISfinder	mobile_element	391951	393395	99.65	-	.	ID=ISKpn1_1445.4/9:1-1445;Name=ISKpn1;
chromosome	Prodigal:2.6	CDS	391983	392768	.	-	0	ID=PROKKA_00382;inference=protein motif:Pfam:PF00665.20;product=Integrase core domain protein;locus_tag=Kpn2146_0385;protein_id=gnl|PRJNA183901|Kpn2146_0385|gb|AHI33858;
chromosome	KPW	CDS	392825	393346	.	-	2	ID=peg.4315;product=Transposase;FIG=Mobile element protein;pfam1=HTH_28(5.6e-08);pfam2=HTH_23(2.9e-05);pfam3=HTH_Tnp_1(0.00029);locus_tag=Kpn2146_0386;protein_id=gnl|PRJNA183901|Kpn2146_0386|gb|AHI33859;
chromosome	Prodigal:2.6	CDS	393515	393820	.	-	0	ID=PROKKA_00384;gene=cbpM;inference=similar to AA sequence:UniProtKB:P63264;product=Chaperone modulatory protein CbpM;locus_tag=Kpn2146_0387;protein_id=gnl|PRJNA183901|Kpn2146_0387|gb|AHI33860;
chromosome	Prodigal:2.6	CDS	393820	394737	.	-	0	ID=PROKKA_00385;gene=cbpA;inference=similar to AA sequence:UniProtKB:P36659;product=Curved DNA-binding protein;locus_tag=Kpn2146_0388;protein_id=gnl|PRJNA183901|Kpn2146_0388|gb|AHI33861;
chromosome	Prodigal:2.6	CDS	394883	395641	.	-	0	ID=PROKKA_00386;inference=protein motif:Pfam:PF03741.10;product=Integral membrane protein TerC family protein;locus_tag=Kpn2146_0390;protein_id=gnl|PRJNA183901|Kpn2146_0390|gb|AHI33863;
chromosome	Prodigal:2.6	CDS	395792	396577	.	+	0	ID=PROKKA_00387;inference=protein motif:Pfam:PF01323.14;product=DSBA-like thioredoxin domain protein;locus_tag=Kpn2146_0391;protein_id=gnl|PRJNA183901|Kpn2146_0391|gb|AHI33864;
chromosome	Prodigal:2.6	CDS	396623	397072	.	-	0	ID=PROKKA_00388;product=hypothetical protein;locus_tag=Kpn2146_0392;protein_id=gnl|PRJNA183901|Kpn2146_0392|gb|AHI33865;
chromosome	Prodigal:2.6	CDS	397072	398400	.	-	0	ID=PROKKA_00389;eC_number=2.4.1.-;gene=pgaC;inference=similar to AA sequence:UniProtKB:P75905;product=Poly-beta-1,6-N-acetyl-D-glucosamine synthase;locus_tag=Kpn2146_0393;protein_id=gnl|PRJNA183901|Kpn2146_0393|gb|AHI33866;
chromosome	Prodigal:2.6	CDS	398393	400408	.	-	0	ID=PROKKA_00390;eC_number=3.5.1.-;gene=pgaB;inference=similar to AA sequence:UniProtKB:P75906;product=Poly-beta-1,6-N-acetyl-D-glucosamine N-deacetylase precursor;locus_tag=Kpn2146_0394;protein_id=gnl|PRJNA183901|Kpn2146_0394|gb|AHI33867;
chromosome	Prodigal:2.6	CDS	400417	402906	.	-	0	ID=PROKKA_00391;gene=pgaA;inference=similar to AA sequence:UniProtKB:P69434;product=Poly-beta-1,6-N-acetyl-D-glucosamine export protein precursor;locus_tag=Kpn2146_0395;protein_id=gnl|PRJNA183901|Kpn2146_0395|gb|AHI33868;
chromosome	Prodigal:2.6	CDS	403498	404064	.	+	0	ID=PROKKA_00392;inference=protein motif:Pfam:PF00196.13;product=Bacterial regulatory proteins, luxR family;locus_tag=Kpn2146_0396;protein_id=gnl|PRJNA183901|Kpn2146_0396|gb|AHI33869;
chromosome	Prodigal:2.6	CDS	404376	404666	.	+	0	ID=PROKKA_00393;inference=protein motif:Pfam:PF06069.5;product=PerC transcriptional activator;locus_tag=Kpn2146_0397;protein_id=gnl|PRJNA183901|Kpn2146_0397|gb|AHI33870;
chromosome	tFind	tRNA	405258	405333	73	-	.	ID=trna.72_tRNA-Phe(GAA);product=tRNA-Phe(GAA);detected_by=tRNAscan-SE_4381017_4381092_-_Phe,Aragorn_4381016_4381093_-_Phe;cove_score=84.11;amino_acid=Phe;anticodon=GAA;anticodon_center=35;t-stem_acc-stem_junction=66;cca=CCA;locus_tag=Kpn2146_0399;
chromosome	Prodigal:2.6	CDS	405449	407536	.	-	0	ID=PROKKA_00395;product=hypothetical protein;locus_tag=Kpn2146_0400;protein_id=gnl|PRJNA183901|Kpn2146_0400|gb|AHI33872;
chromosome	Prodigal:2.6	CDS	407604	408194	.	-	0	ID=PROKKA_00396;gene=yjdC;inference=similar to AA sequence:UniProtKB:P0ACU7;product=HTH-type transcriptional regulator YjdC;locus_tag=Kpn2146_0401;protein_id=gnl|PRJNA183901|Kpn2146_0401|gb|AHI33873;
chromosome	Prodigal:2.6	CDS	408215	410011	.	-	0	ID=PROKKA_00397;eC_number=1.8.1.8;gene=dsbD_1;inference=similar to AA sequence:UniProtKB:P36655;product=Thiol:disulfide interchange protein DsbD precursor;locus_tag=Kpn2146_0402;protein_id=gnl|PRJNA183901|Kpn2146_0402|gb|AHI33874;
chromosome	Prodigal:2.6	CDS	409987	410310	.	-	0	ID=PROKKA_00398;gene=cutA_1;inference=similar to AA sequence:UniProtKB:Q7CPA2;product=Divalent-cation tolerance protein CutA;locus_tag=Kpn2146_0403;protein_id=gnl|PRJNA183901|Kpn2146_0403|gb|AHI33875;
chromosome	Prodigal:2.6	CDS	410435	411736	.	-	0	ID=PROKKA_00399;gene=dcuA;inference=similar to AA sequence:UniProtKB:P0ABN5;product=Anaerobic C4-dicarboxylate transporter DcuA;locus_tag=Kpn2146_0404;protein_id=gnl|PRJNA183901|Kpn2146_0404|gb|AHI33876;
chromosome	Prodigal:2.6	CDS	411852	413288	.	-	0	ID=PROKKA_00400;eC_number=4.3.1.1;gene=aspA;inference=similar to AA sequence:UniProtKB:P0AC38;product=Aspartate ammonia-lyase;locus_tag=Kpn2146_0405;protein_id=gnl|PRJNA183901|Kpn2146_0405|gb|AHI33877;
chromosome	Prodigal:2.6	CDS	413626	414102	.	+	0	ID=PROKKA_00401;inference=protein motif:CLUSTERS:PRK11463;product=phage T7 F exclusion suppressor FxsA;locus_tag=Kpn2146_0406;protein_id=gnl|PRJNA183901|Kpn2146_0406|gb|AHI33878;
chromosome	Prodigal:2.6	CDS	414154	415404	.	-	0	ID=PROKKA_00402;gene=yjeH;inference=similar to AA sequence:UniProtKB:P39277;product=Inner membrane protein YjeH;locus_tag=Kpn2146_0407;protein_id=gnl|PRJNA183901|Kpn2146_0407|gb|AHI33879;
chromosome	Prodigal:2.6	CDS	415637	415930	.	+	0	ID=PROKKA_00403;gene=groS_1;inference=similar to AA sequence:UniProtKB:P0A6F9;product=10 kDa chaperonin;locus_tag=Kpn2146_0409;protein_id=gnl|PRJNA183901|Kpn2146_0409|gb|AHI33881;
chromosome	Prodigal:2.6	CDS	415968	417614	.	+	0	ID=PROKKA_00404;gene=groL_1;inference=similar to AA sequence:UniProtKB:Q1R3B6;product=60 kDa chaperonin;locus_tag=Kpn2146_0410;protein_id=gnl|PRJNA183901|Kpn2146_0410|gb|AHI33882;
chromosome	Prodigal:2.6	CDS	417875	418228	.	+	0	ID=PROKKA_00405;product=hypothetical protein;locus_tag=Kpn2146_0411;protein_id=gnl|PRJNA183901|Kpn2146_0411|gb|AHI33883;
chromosome	Prodigal:2.6	CDS	418283	419146	.	-	0	ID=PROKKA_00406;product=hypothetical protein;locus_tag=Kpn2146_0412;protein_id=gnl|PRJNA183901|Kpn2146_0412|gb|AHI33884;
chromosome	Prodigal:2.6	CDS	419159	421282	.	-	0	ID=PROKKA_00407;gene=hlyB;inference=similar to AA sequence:UniProtKB:Q47258;product=Alpha-hemolysin translocation ATP-binding protein HlyB;locus_tag=Kpn2146_0413;protein_id=gnl|PRJNA183901|Kpn2146_0413|gb|AHI33885;
chromosome	Prodigal:2.6	CDS	421275	422561	.	-	0	ID=PROKKA_00408;gene=cvaA;inference=similar to AA sequence:UniProtKB:P22519;product=Colicin V secretion protein CvaA;locus_tag=Kpn2146_0414;protein_id=gnl|PRJNA183901|Kpn2146_0414|gb|AHI33886;
chromosome	Prodigal:2.6	CDS	422655	423023	.	-	0	ID=PROKKA_00409;product=hypothetical protein;locus_tag=Kpn2146_0415;protein_id=gnl|PRJNA183901|Kpn2146_0415|gb|AHI33887;
chromosome	Prodigal:2.6	CDS	423090	423455	.	-	0	ID=PROKKA_00410;product=hypothetical protein;locus_tag=Kpn2146_0416;protein_id=gnl|PRJNA183901|Kpn2146_0416|gb|AHI33888;
chromosome	Prodigal:2.6	CDS	423667	424701	.	-	0	ID=PROKKA_00411;product=hypothetical protein;locus_tag=Kpn2146_0417;protein_id=gnl|PRJNA183901|Kpn2146_0417|gb|AHI33889;
chromosome	Prodigal:2.6	CDS	424724	427267	.	-	0	ID=PROKKA_00412;gene=elfC;inference=similar to AA sequence:UniProtKB:P75857;product=putative outer membrane usher protein ElfC precursor;locus_tag=Kpn2146_0418;protein_id=gnl|PRJNA183901|Kpn2146_0418|gb|AHI33890;
chromosome	Prodigal:2.6	CDS	427303	427989	.	-	0	ID=PROKKA_00413;gene=fimC_2;inference=similar to AA sequence:UniProtKB:P31697;product=Chaperone protein FimC precursor;locus_tag=Kpn2146_0419;protein_id=gnl|PRJNA183901|Kpn2146_0419|gb|AHI33891;
chromosome	Prodigal:2.6	CDS	428047	428610	.	-	0	ID=PROKKA_00414;inference=protein motif:Pfam:PF00419.14;product=Fimbrial protein;locus_tag=Kpn2146_0420;protein_id=gnl|PRJNA183901|Kpn2146_0420|gb|AHI33892;
chromosome	Prodigal:2.6	CDS	429061	429735	.	+	0	ID=PROKKA_00415;inference=protein motif:CLUSTERS:PRK10153;product=DNA-binding transcriptional activator CadC;locus_tag=Kpn2146_0421;protein_id=gnl|PRJNA183901|Kpn2146_0421|gb|AHI33893;
chromosome	Prodigal:2.6	CDS	429857	430885	.	-	0	ID=PROKKA_00416;eC_number=5.4.3.-;gene=epmB;inference=similar to AA sequence:UniProtKB:P39280;product=L-lysine 2,3-aminomutase;locus_tag=Kpn2146_0422;protein_id=gnl|PRJNA183901|Kpn2146_0422|gb|AHI33894;
chromosome	Prodigal:2.6	CDS	430927	431493	.	+	0	ID=PROKKA_00417;gene=efp;inference=similar to AA sequence:UniProtKB:P0A6N4;product=Elongation factor P;locus_tag=Kpn2146_0423;protein_id=gnl|PRJNA183901|Kpn2146_0423|gb|AHI33895;
chromosome	Prodigal:2.6	CDS	431567	431698	.	+	0	ID=PROKKA_00418;inference=protein motif:CLUSTERS:PRK09810;product=entericidin A;locus_tag=Kpn2146_0424;protein_id=gnl|PRJNA183901|Kpn2146_0424|gb|AHI33896;
chromosome	Prodigal:2.6	CDS	431813	432004	.	+	0	ID=PROKKA_00419;inference=protein motif:CLUSTERS:PRK10081;product=entericidin B membrane lipoprotein;locus_tag=Kpn2146_0425;protein_id=gnl|PRJNA183901|Kpn2146_0425|gb|AHI33897;
chromosome	rfam	misc_feature	432090	432134	43.1	+	.	ID=mini-ykkC.1;Name=mini-ykkC RNA motif;rfamID=RF01068;evalue=0.0027;
chromosome	Prodigal:2.6	CDS	432148	432465	.	+	0	ID=PROKKA_00420;gene=sugE_1;inference=similar to AA sequence:UniProtKB:P69937;product=Quaternary ammonium compound-resistance protein SugE;locus_tag=Kpn2146_0426;protein_id=gnl|PRJNA183901|Kpn2146_0426|gb|AHI33898;
chromosome	Prodigal:2.6	CDS	432462	432995	.	-	0	ID=PROKKA_00421;gene=blc_1;inference=similar to AA sequence:UniProtKB:P0A901;product=Outer membrane lipoprotein Blc precursor;locus_tag=Kpn2146_0427;protein_id=gnl|PRJNA183901|Kpn2146_0427|gb|AHI33899;
chromosome	Prodigal:2.6	CDS	433109	433468	.	-	0	ID=PROKKA_00422;gene=frdD;inference=similar to AA sequence:UniProtKB:P0A8Q3;product=Fumarate reductase subunit D;locus_tag=Kpn2146_0428;protein_id=gnl|PRJNA183901|Kpn2146_0428|gb|AHI33900;
chromosome	Prodigal:2.6	CDS	433479	433874	.	-	0	ID=PROKKA_00423;gene=frdC;inference=similar to AA sequence:UniProtKB:P0A8Q0;product=Fumarate reductase subunit C;locus_tag=Kpn2146_0429;protein_id=gnl|PRJNA183901|Kpn2146_0429|gb|AHI33901;
chromosome	Prodigal:2.6	CDS	433885	434619	.	-	0	ID=PROKKA_00424;eC_number=1.3.99.1;gene=frdB;inference=similar to AA sequence:UniProtKB:P0AC47;product=Fumarate reductase iron-sulfur subunit;locus_tag=Kpn2146_0430;protein_id=gnl|PRJNA183901|Kpn2146_0430|gb|AHI33902;
chromosome	Prodigal:2.6	CDS	434612	436402	.	-	0	ID=PROKKA_00425;eC_number=1.3.5.4;gene=frdA;inference=similar to AA sequence:UniProtKB:P00363;product=Fumarate reductase flavoprotein subunit;locus_tag=Kpn2146_0431;protein_id=gnl|PRJNA183901|Kpn2146_0431|gb|AHI33903;
chromosome	Prodigal:2.6	CDS	436678	437655	.	+	0	ID=PROKKA_00426;eC_number=6.3.1.-;gene=epmA;inference=similar to AA sequence:UniProtKB:Q9ZJ12;product=Elongation factor P--(R)-beta-lysine ligase;locus_tag=Kpn2146_0432;protein_id=gnl|PRJNA183901|Kpn2146_0432|gb|AHI33904;
chromosome	Prodigal:2.6	CDS	437838	439340	.	+	0	ID=PROKKA_00427;gene=yjeM;inference=similar to AA sequence:UniProtKB:P39282;product=Inner membrane transporter YjeM;locus_tag=Kpn2146_0433;protein_id=gnl|PRJNA183901|Kpn2146_0433|gb|AHI33905;
chromosome	Prodigal:2.6	CDS	439378	442707	.	-	0	ID=PROKKA_00428;gene=mscM;inference=similar to AA sequence:UniProtKB:P39285;product=Miniconductance mechanosensitive channel MscM precursor;locus_tag=Kpn2146_0434;protein_id=gnl|PRJNA183901|Kpn2146_0434|gb|AHI33906;
chromosome	Prodigal:2.6	CDS	442731	443693	.	-	0	ID=PROKKA_00429;eC_number=4.1.1.65;gene=psd;inference=similar to AA sequence:UniProtKB:P0A8K1;product=Phosphatidylserine decarboxylase proenzyme;locus_tag=Kpn2146_0435;protein_id=gnl|PRJNA183901|Kpn2146_0435|gb|AHI33907;
chromosome	Prodigal:2.6	CDS	443854	444915	.	-	0	ID=PROKKA_00430;eC_number=3.6.1.-;gene=rsgA;inference=similar to AA sequence:UniProtKB:Q8ZKB0;product=Putative ribosome biogenesis GTPase RsgA;locus_tag=Kpn2146_0436;protein_id=gnl|PRJNA183901|Kpn2146_0436|gb|AHI33908;
chromosome	Prodigal:2.6	CDS	445010	445555	.	+	0	ID=PROKKA_00431;eC_number=3.1.-.-;gene=orn;inference=similar to AA sequence:UniProtKB:P0A784;product=Oligoribonuclease;locus_tag=Kpn2146_0437;protein_id=gnl|PRJNA183901|Kpn2146_0437|gb|AHI33909;
chromosome	Prodigal:2.6	CDS	445599	446330	.	-	0	ID=PROKKA_00432;gene=artJ_1;inference=similar to AA sequence:UniProtKB:P30860;product=ABC transporter arginine-binding protein 1 precursor;locus_tag=Kpn2146_0438;protein_id=gnl|PRJNA183901|Kpn2146_0438|gb|AHI33910;
chromosome	tFind	tRNA	446625	446700	73	+	.	ID=trna.73_tRNA-Gly(GCC);product=tRNA-Gly(GCC);detected_by=tRNAscan-SE_4422384_4422459_+_Gly,Aragorn_4422384_4422459_+_Gly;cove_score=93.74;amino_acid=Gly;anticodon=GCC;anticodon_center=35;t-stem_acc-stem_junction=66;cca=CCA;locus_tag=Kpn2146_0440;
chromosome	tFind	tRNA	446773	446848	73	+	.	ID=trna.74_tRNA-Gly(GCC);product=tRNA-Gly(GCC);detected_by=tRNAscan-SE_4422532_4422607_+_Gly,Aragorn_4422531_4422608_+_Gly;cove_score=93.74;amino_acid=Gly;anticodon=GCC;anticodon_center=35;t-stem_acc-stem_junction=66;cca=CCA;locus_tag=Kpn2146_0441;
chromosome	Prodigal:2.6	CDS	447119	448258	.	-	0	ID=PROKKA_00435;eC_number=1.1.-.-;gene=queG;inference=similar to AA sequence:UniProtKB:P39288;product=Epoxyqueuosine reductase;locus_tag=Kpn2146_0442;protein_id=gnl|PRJNA183901|Kpn2146_0442|gb|AHI33912;
chromosome	Prodigal:2.6	CDS	448272	449783	.	+	0	ID=PROKKA_00436;gene=nnr;inference=similar to AA sequence:UniProtKB:P31806;product=Bifunctional NAD(P)H-hydrate repair enzyme Nnr;locus_tag=Kpn2146_0443;protein_id=gnl|PRJNA183901|Kpn2146_0443|gb|AHI33913;
chromosome	Prodigal:2.6	CDS	449776	450237	.	+	0	ID=PROKKA_00437;gene=tsaE;inference=similar to AA sequence:UniProtKB:P0AF67;product=tRNA threonylcarbamoyladenosine biosynthesis protein TsaE;locus_tag=Kpn2146_0444;protein_id=gnl|PRJNA183901|Kpn2146_0444|gb|AHI33914;
chromosome	Prodigal:2.6	CDS	450254	451609	.	+	0	ID=PROKKA_00438;eC_number=3.5.1.28;gene=amiB;inference=similar to AA sequence:UniProtKB:P26365;product=N-acetylmuramoyl-L-alanine amidase AmiB precursor;locus_tag=Kpn2146_0445;protein_id=gnl|PRJNA183901|Kpn2146_0445|gb|AHI33915;
chromosome	Prodigal:2.6	CDS	451620	453479	.	+	0	ID=PROKKA_00439;gene=mutL;inference=similar to AA sequence:UniProtKB:P23367;product=DNA mismatch repair protein MutL;locus_tag=Kpn2146_0446;protein_id=gnl|PRJNA183901|Kpn2146_0446|gb|AHI33916;
chromosome	Prodigal:2.6	CDS	453472	454422	.	+	0	ID=PROKKA_00440;eC_number=2.5.1.75;gene=miaA;inference=similar to AA sequence:UniProtKB:P16384;product=tRNA dimethylallyltransferase;locus_tag=Kpn2146_0447;protein_id=gnl|PRJNA183901|Kpn2146_0447|gb|AHI33917;
chromosome	Prodigal:2.6	CDS	454515	454823	.	+	0	ID=PROKKA_00441;gene=hfq;inference=similar to AA sequence:UniProtKB:P0A6X3;product=RNA-binding protein Hfq;locus_tag=Kpn2146_0448;protein_id=gnl|PRJNA183901|Kpn2146_0448|gb|AHI33918;
chromosome	Prodigal:2.6	CDS	454899	456179	.	+	0	ID=PROKKA_00442;gene=hflX;inference=similar to AA sequence:UniProtKB:P25519;product=GTPase HflX;locus_tag=Kpn2146_0449;protein_id=gnl|PRJNA183901|Kpn2146_0449|gb|AHI33919;
chromosome	Prodigal:2.6	CDS	456245	457507	.	+	0	ID=PROKKA_00443;gene=hflK_1;inference=similar to AA sequence:UniProtKB:P0ABC7;product=Modulator of FtsH protease HflK;locus_tag=Kpn2146_0450;protein_id=gnl|PRJNA183901|Kpn2146_0450|gb|AHI33920;
chromosome	Prodigal:2.6	CDS	457510	458514	.	+	0	ID=PROKKA_00444;gene=hflC;inference=similar to AA sequence:UniProtKB:P0ABC3;product=Modulator of FtsH protease HflC;locus_tag=Kpn2146_0451;protein_id=gnl|PRJNA183901|Kpn2146_0451|gb|AHI33921;
chromosome	Prodigal:2.6	CDS	458597	458890	.	-	0	ID=PROKKA_00445;product=hypothetical protein;locus_tag=Kpn2146_0452;protein_id=gnl|PRJNA183901|Kpn2146_0452|gb|AHI33922;
chromosome	Prodigal:2.6	CDS	459110	459307	.	+	0	ID=PROKKA_00446;product=hypothetical protein;locus_tag=Kpn2146_0454;protein_id=gnl|PRJNA183901|Kpn2146_0454|gb|AHI33924;
chromosome	Prodigal:2.6	CDS	459410	460708	.	+	0	ID=PROKKA_00447;eC_number=6.3.4.4;gene=purA;inference=similar to AA sequence:UniProtKB:P0A7D4;product=Adenylosuccinate synthetase;locus_tag=Kpn2146_0455;protein_id=gnl|PRJNA183901|Kpn2146_0455|gb|AHI33925;
chromosome	Prodigal:2.6	CDS	460859	461284	.	+	0	ID=PROKKA_00448;gene=nsrR;inference=similar to AA sequence:UniProtKB:Q9L132;product=HTH-type transcriptional repressor NsrR;locus_tag=Kpn2146_0456;protein_id=gnl|PRJNA183901|Kpn2146_0456|gb|AHI33926;
chromosome	Prodigal:2.6	CDS	461321	463753	.	+	0	ID=PROKKA_00449;eC_number=3.1.13.1;gene=rnr;inference=similar to AA sequence:UniProtKB:P21499;product=Ribonuclease R;locus_tag=Kpn2146_0457;protein_id=gnl|PRJNA183901|Kpn2146_0457|gb|AHI33927;
chromosome	Prodigal:2.6	CDS	463835	464566	.	+	0	ID=PROKKA_00450;eC_number=2.1.1.185;gene=rlmB;inference=similar to AA sequence:UniProtKB:P63177;product=23S rRNA (guanosine-2'-O-)-methyltransferase RlmB;locus_tag=Kpn2146_0458;protein_id=gnl|PRJNA183901|Kpn2146_0458|gb|AHI33928;
chromosome	Prodigal:2.6	CDS	464692	466329	.	+	0	ID=PROKKA_00451;eC_number=1.3.99.-;gene=aidB;inference=similar to AA sequence:UniProtKB:P33224;product=Putative acyl-CoA dehydrogenase AidB;locus_tag=Kpn2146_0459;protein_id=gnl|PRJNA183901|Kpn2146_0459|gb|AHI33929;
chromosome	Prodigal:2.6	CDS	466320	466595	.	-	0	ID=PROKKA_00452;product=hypothetical protein;locus_tag=Kpn2146_0460;protein_id=gnl|PRJNA183901|Kpn2146_0460|gb|AHI33930;
chromosome	Prodigal:2.6	CDS	466733	467041	.	-	0	ID=PROKKA_00453;gene=bsmA;inference=similar to AA sequence:UniProtKB:P39297;product=Lipoprotein BsmA precursor;locus_tag=Kpn2146_0461;protein_id=gnl|PRJNA183901|Kpn2146_0461|gb|AHI33931;
chromosome	Prodigal:2.6	CDS	467251	467967	.	+	0	ID=PROKKA_00454;eC_number=3.4.21.26;inference=similar to AA sequence:UniProtKB:Q06903;product=Prolyl endopeptidase;locus_tag=Kpn2146_0462;protein_id=gnl|PRJNA183901|Kpn2146_0462|gb|AHI33932;
chromosome	Prodigal:2.6	CDS	467964	468719	.	-	0	ID=PROKKA_00455;gene=ulaR;inference=similar to AA sequence:UniProtKB:P0A9W0;product=HTH-type transcriptional regulator UlaR;locus_tag=Kpn2146_0463;protein_id=gnl|PRJNA183901|Kpn2146_0463|gb|AHI33933;
chromosome	Prodigal:2.6	CDS	468827	469891	.	-	0	ID=PROKKA_00456;eC_number=3.1.1.-;gene=ulaG;inference=similar to AA sequence:UniProtKB:P39300;product=putative L-ascorbate-6-phosphate lactonase UlaG;locus_tag=Kpn2146_0464;protein_id=gnl|PRJNA183901|Kpn2146_0464|gb|AHI33934;
chromosome	Prodigal:2.6	CDS	470254	471654	.	+	0	ID=PROKKA_00457;gene=ulaA_2;inference=similar to AA sequence:UniProtKB:P39301;product=Ascorbate-specific permease IIC component UlaA;locus_tag=Kpn2146_0465;protein_id=gnl|PRJNA183901|Kpn2146_0465|gb|AHI33935;
chromosome	Prodigal:2.6	CDS	471667	471972	.	+	0	ID=PROKKA_00458;eC_number=2.7.1.69;gene=ulaB_1;inference=similar to AA sequence:UniProtKB:P69822;product=Ascorbate-specific phosphotransferase enzyme IIB component;locus_tag=Kpn2146_0466;protein_id=gnl|PRJNA183901|Kpn2146_0466|gb|AHI33936;
chromosome	Prodigal:2.6	CDS	471982	472449	.	+	0	ID=PROKKA_00459;eC_number=2.7.1.-;gene=ulaC_2;inference=similar to AA sequence:UniProtKB:P69820;product=Ascorbate-specific phosphotransferase enzyme IIA component;locus_tag=Kpn2146_0467;protein_id=gnl|PRJNA183901|Kpn2146_0467|gb|AHI33937;
chromosome	Prodigal:2.6	CDS	472463	473113	.	+	0	ID=PROKKA_00460;eC_number=4.1.1.85;gene=ulaD;inference=similar to AA sequence:UniProtKB:P39304;product=3-keto-L-gulonate-6-phosphate decarboxylase UlaD;locus_tag=Kpn2146_0468;protein_id=gnl|PRJNA183901|Kpn2146_0468|gb|AHI33938;
chromosome	Prodigal:2.6	CDS	473123	473977	.	+	0	ID=PROKKA_00461;eC_number=5.1.3.22;gene=ulaE;inference=similar to AA sequence:UniProtKB:Q8XDI5;product=L-ribulose-5-phosphate 3-epimerase UlaE;locus_tag=Kpn2146_0469;protein_id=gnl|PRJNA183901|Kpn2146_0469|gb|AHI33939;
chromosome	Prodigal:2.6	CDS	473977	474663	.	+	0	ID=PROKKA_00462;eC_number=5.1.3.4;gene=ulaF;inference=similar to AA sequence:UniProtKB:P39306;product=L-ribulose-5-phosphate 4-epimerase UlaF;locus_tag=Kpn2146_0470;protein_id=gnl|PRJNA183901|Kpn2146_0470|gb|AHI33940;
chromosome	Prodigal:2.6	CDS	474727	475920	.	-	0	ID=PROKKA_00463;gene=yajR_1;inference=similar to AA sequence:UniProtKB:P77726;product=Inner membrane transport protein YajR;locus_tag=Kpn2146_0471;protein_id=gnl|PRJNA183901|Kpn2146_0471|gb|AHI33941;
chromosome	Prodigal:2.6	CDS	476070	476345	.	-	0	ID=PROKKA_00464;product=hypothetical protein;locus_tag=Kpn2146_0472;protein_id=gnl|PRJNA183901|Kpn2146_0472|gb|AHI33942;
chromosome	Prodigal:2.6	CDS	476686	477081	.	+	0	ID=PROKKA_00465;gene=rpsF;inference=similar to AA sequence:UniProtKB:P02358;product=30S ribosomal protein S6;locus_tag=Kpn2146_0473;protein_id=gnl|PRJNA183901|Kpn2146_0473|gb|AHI33943;
chromosome	Prodigal:2.6	CDS	477087	477401	.	+	0	ID=PROKKA_00466;gene=priB;inference=similar to AA sequence:UniProtKB:P07013;product=Primosomal replication protein n;locus_tag=Kpn2146_6007;
chromosome	Prodigal:2.6	CDS	477406	477633	.	+	0	ID=PROKKA_00467;gene=rpsR;inference=similar to AA sequence:UniProtKB:P0A7T7;product=30S ribosomal protein S18;locus_tag=Kpn2146_0474;protein_id=gnl|PRJNA183901|Kpn2146_0474|gb|AHI33944;
chromosome	Prodigal:2.6	CDS	477675	478124	.	+	0	ID=PROKKA_00468;gene=rplI;inference=similar to AA sequence:UniProtKB:P0A7R1;product=50S ribosomal protein L9;locus_tag=Kpn2146_0475;protein_id=gnl|PRJNA183901|Kpn2146_0475|gb|AHI33945;
chromosome	Prodigal:2.6	CDS	478233	478907	.	-	0	ID=PROKKA_00469;inference=protein motif:Pfam:PF04225.6;product=Opacity-associated protein A LysM-like domain protein;locus_tag=Kpn2146_0476;protein_id=gnl|PRJNA183901|Kpn2146_0476|gb|AHI33946;
chromosome	Prodigal:2.6	CDS	479126	479746	.	+	0	ID=PROKKA_00470;eC_number=5.2.1.8;gene=fklB;inference=similar to AA sequence:UniProtKB:P0A9L3;product=FKBP-type 22 kDa peptidyl-prolyl cis-trans isomerase;locus_tag=Kpn2146_0477;protein_id=gnl|PRJNA183901|Kpn2146_0477|gb|AHI33947;
chromosome	Prodigal:2.6	CDS	480051	481454	.	+	0	ID=PROKKA_00471;gene=cycA_1;inference=similar to AA sequence:UniProtKB:P0AAE0;product=D-serine/D-alanine/glycine transporter;locus_tag=Kpn2146_0478;protein_id=gnl|PRJNA183901|Kpn2146_0478|gb|AHI33948;
chromosome	Prodigal:2.6	CDS	481559	482221	.	-	0	ID=PROKKA_00472;gene=ytfE;inference=similar to AA sequence:UniProtKB:P69506;product=Iron-sulfur cluster repair protein YtfE;locus_tag=Kpn2146_0479;protein_id=gnl|PRJNA183901|Kpn2146_0479|gb|AHI33949;
chromosome	Prodigal:2.6	CDS	482304	483275	.	-	0	ID=PROKKA_00473;gene=ytfF;inference=similar to AA sequence:UniProtKB:P39314;product=Inner membrane protein YtfF;locus_tag=Kpn2146_0480;protein_id=gnl|PRJNA183901|Kpn2146_0480|gb|AHI33950;
chromosome	Prodigal:2.6	CDS	483351	484175	.	-	0	ID=PROKKA_00474;eC_number=2.1.1.-;gene=adaA_1;inference=similar to AA sequence:UniProtKB:P19219;product=Bifunctional transcriptional activator/DNA repair enzyme AdaA;locus_tag=Kpn2146_0481;protein_id=gnl|PRJNA183901|Kpn2146_0481|gb|AHI33951;
chromosome	Prodigal:2.6	CDS	484253	485101	.	-	0	ID=PROKKA_00475;eC_number=1.6.5.2;gene=qorB;inference=similar to AA sequence:UniProtKB:P39315;product=Quinone oxidoreductase 2;locus_tag=Kpn2146_0482;protein_id=gnl|PRJNA183901|Kpn2146_0482|gb|AHI33952;
chromosome	Prodigal:2.6	CDS	485191	485562	.	+	0	ID=PROKKA_00476;gene=hxlR;inference=similar to AA sequence:UniProtKB:P42406;product=HTH-type transcriptional activator HxlR;locus_tag=Kpn2146_0483;protein_id=gnl|PRJNA183901|Kpn2146_0483|gb|AHI33953;
chromosome	Prodigal:2.6	CDS	485617	487560	.	-	0	ID=PROKKA_00477;eC_number=3.1.3.6;gene=cpdB;inference=similar to AA sequence:UniProtKB:P08331;product=2',3'-cyclic-nucleotide 2'-phosphodiesterase/3'-nucleotidase precursor;locus_tag=Kpn2146_0484;protein_id=gnl|PRJNA183901|Kpn2146_0484|gb|AHI33954;
chromosome	Prodigal:2.6	CDS	487752	488495	.	+	0	ID=PROKKA_00478;eC_number=3.1.3.7;gene=cysQ;inference=similar to AA sequence:UniProtKB:P26264;product=3'(2'),5'-bisphosphate nucleotidase CysQ;locus_tag=Kpn2146_0485;protein_id=gnl|PRJNA183901|Kpn2146_0485|gb|AHI33955;
chromosome	Prodigal:2.6	CDS	488485	489042	.	-	0	ID=PROKKA_00479;inference=protein motif:Pfam:PF09695.4;product=Bacterial protein of unknown function (YtfJ_HI0045);locus_tag=Kpn2146_0486;protein_id=gnl|PRJNA183901|Kpn2146_0486|gb|AHI33956;
chromosome	Prodigal:2.6	CDS	489366	489572	.	+	0	ID=PROKKA_00480;product=hypothetical protein;locus_tag=Kpn2146_0487;protein_id=gnl|PRJNA183901|Kpn2146_0487|gb|AHI33957;
chromosome	Prodigal:2.6	CDS	489835	491172	.	-	0	ID=PROKKA_00481;gene=corC_1;inference=similar to AA sequence:UniProtKB:P0AE78;product=Magnesium and cobalt efflux protein CorC;locus_tag=Kpn2146_0488;protein_id=gnl|PRJNA183901|Kpn2146_0488|gb|AHI33958;
chromosome	Infernal:1.1	ncRNA	491232	491289	.	-	0	ID=PROKKA_00482;inference=COORDINATES:profile:Infernal:1.1;product=STnc450;ncRNA_class=other;locus_tag=Kpn2146_6008;
chromosome	Prodigal:2.6	CDS	491353	491991	.	-	0	ID=PROKKA_00483;eC_number=1.8.4.11;gene=msrA;inference=similar to AA sequence:UniProtKB:P0A744;product=Peptide methionine sulfoxide reductase MsrA;locus_tag=Kpn2146_0489;protein_id=gnl|PRJNA183901|Kpn2146_0489|gb|AHI33959;
chromosome	Prodigal:2.6	CDS	492200	493933	.	+	0	ID=PROKKA_00484;gene=tamA;inference=similar to AA sequence:UniProtKB:D2TN56;product=Translocation and assembly module TamA precursor;locus_tag=Kpn2146_0490;protein_id=gnl|PRJNA183901|Kpn2146_0490|gb|AHI33960;
chromosome	Prodigal:2.6	CDS	493930	497706	.	+	0	ID=PROKKA_00485;gene=tamB;inference=similar to AA sequence:UniProtKB:D2TN57;product=Translocation and assembly module TamB;locus_tag=Kpn2146_0491;protein_id=gnl|PRJNA183901|Kpn2146_0491|gb|AHI33961;
chromosome	Prodigal:2.6	CDS	497709	498053	.	+	0	ID=PROKKA_00486;gene=ytfP;inference=similar to AA sequence:UniProtKB:D2TN58;product=Gamma-glutamylcyclotransferase family protein ytfP;locus_tag=Kpn2146_0492;protein_id=gnl|PRJNA183901|Kpn2146_0492|gb|AHI33962;
chromosome	Prodigal:2.6	CDS	498091	499257	.	-	0	ID=PROKKA_00487;product=hypothetical protein;locus_tag=Kpn2146_0493;protein_id=gnl|PRJNA183901|Kpn2146_0493|gb|AHI33963;
chromosome	Prodigal:2.6	CDS	499318	499413	.	-	0	ID=PROKKA_00488;product=hypothetical protein;locus_tag=Kpn2146_6009;
chromosome	Prodigal:2.6	CDS	499413	500600	.	-	0	ID=PROKKA_00489;product=hypothetical protein;locus_tag=Kpn2146_0494;protein_id=gnl|PRJNA183901|Kpn2146_0494|gb|AHI33964;
chromosome	Prodigal:2.6	CDS	500675	501205	.	-	0	ID=PROKKA_00490;eC_number=3.6.1.1;gene=ppa_1;inference=similar to AA sequence:UniProtKB:P0A7A9;product=Inorganic pyrophosphatase;locus_tag=Kpn2146_0495;protein_id=gnl|PRJNA183901|Kpn2146_0495|gb|AHI33965;
chromosome	Prodigal:2.6	CDS	501609	502565	.	+	0	ID=PROKKA_00491;gene=ytfQ_1;inference=similar to AA sequence:UniProtKB:P39325;product=ABC transporter periplasmic-binding protein YtfQ precursor;locus_tag=Kpn2146_0496;protein_id=gnl|PRJNA183901|Kpn2146_0496|gb|AHI33966;
chromosome	Prodigal:2.6	CDS	502689	504191	.	+	0	ID=PROKKA_00492;eC_number=3.6.3.17;gene=rbsA_4;inference=similar to AA sequence:UniProtKB:P04983;product=Ribose import ATP-binding protein RbsA;locus_tag=Kpn2146_0498;protein_id=gnl|PRJNA183901|Kpn2146_0498|gb|AHI33968;
chromosome	Prodigal:2.6	CDS	504202	505227	.	+	0	ID=PROKKA_00493;gene=ytfT;inference=similar to AA sequence:UniProtKB:P39328;product=Inner membrane ABC transporter permease protein YtfT;locus_tag=Kpn2146_0499;protein_id=gnl|PRJNA183901|Kpn2146_0499|gb|AHI33969;
chromosome	Prodigal:2.6	CDS	505214	506212	.	+	0	ID=PROKKA_00494;gene=yjfF;inference=similar to AA sequence:UniProtKB:P37772;product=Inner membrane ABC transporter permease protein YjfF;locus_tag=Kpn2146_0500;protein_id=gnl|PRJNA183901|Kpn2146_0500|gb|AHI33970;
chromosome	Prodigal:2.6	CDS	506255	507253	.	-	0	ID=PROKKA_00495;eC_number=3.1.3.11;gene=fbp;inference=similar to AA sequence:UniProtKB:P0A993;product=Fructose-1,6-bisphosphatase class 1;locus_tag=Kpn2146_0501;protein_id=gnl|PRJNA183901|Kpn2146_0501|gb|AHI33971;
chromosome	Prodigal:2.6	CDS	507429	508802	.	+	0	ID=PROKKA_00496;eC_number=6.3.2.-;gene=mpl;inference=similar to AA sequence:UniProtKB:P37773;product=UDP-N-acetylmuramate:L-alanyl-gamma-D-glutamyl-meso-diaminopimelate ligase;locus_tag=Kpn2146_0502;protein_id=gnl|PRJNA183901|Kpn2146_0502|gb|AHI33972;
chromosome	Prodigal:2.6	CDS	508871	509398	.	+	0	ID=PROKKA_00497;inference=protein motif:Pfam:PF00583.18;product=Acetyltransferase (GNAT) family protein;locus_tag=Kpn2146_0503;protein_id=gnl|PRJNA183901|Kpn2146_0503|gb|AHI33973;
chromosome	Prodigal:2.6	CDS	509442	510650	.	-	0	ID=PROKKA_00498;product=hypothetical protein;locus_tag=Kpn2146_0504;protein_id=gnl|PRJNA183901|Kpn2146_0504|gb|AHI33974;
chromosome	Prodigal:2.6	CDS	511665	512216	.	-	0	ID=PROKKA_00499;inference=protein motif:CLUSTERS:PRK05255;product=hypothetical protein;locus_tag=Kpn2146_0505;protein_id=gnl|PRJNA183901|Kpn2146_0505|gb|AHI33975;
chromosome	Prodigal:2.6	CDS	512324	513664	.	+	0	ID=PROKKA_00500;inference=protein motif:CLUSTERS:PRK11040;product=peptidase PmbA;locus_tag=Kpn2146_0506;protein_id=gnl|PRJNA183901|Kpn2146_0506|gb|AHI33976;
chromosome	Prodigal:2.6	CDS	513701	514087	.	+	0	ID=PROKKA_00501;gene=cybC;inference=similar to AA sequence:UniProtKB:P0ABE7;product=Soluble cytochrome b562 precursor;locus_tag=Kpn2146_0507;protein_id=gnl|PRJNA183901|Kpn2146_0507|gb|AHI33977;
chromosome	Prodigal:2.6	CDS	514260	514715	.	+	0	ID=PROKKA_00502;product=hypothetical protein;locus_tag=Kpn2146_0509;protein_id=gnl|PRJNA183901|Kpn2146_0509|gb|AHI33979;
chromosome	Prodigal:2.6	CDS	514726	515088	.	+	0	ID=PROKKA_00503;product=hypothetical protein;locus_tag=Kpn2146_0510;protein_id=gnl|PRJNA183901|Kpn2146_0510|gb|AHI33980;
chromosome	Prodigal:2.6	CDS	515091	515390	.	+	0	ID=PROKKA_00504;product=hypothetical protein;locus_tag=Kpn2146_0511;protein_id=gnl|PRJNA183901|Kpn2146_0511|gb|AHI33981;
chromosome	Prodigal:2.6	CDS	515412	516188	.	+	0	ID=PROKKA_00505;product=hypothetical protein;locus_tag=Kpn2146_0512;protein_id=gnl|PRJNA183901|Kpn2146_0512|gb|AHI33982;
chromosome	Prodigal:2.6	CDS	516202	516846	.	+	0	ID=PROKKA_00506;product=hypothetical protein;locus_tag=Kpn2146_0513;protein_id=gnl|PRJNA183901|Kpn2146_0513|gb|AHI33983;
chromosome	Prodigal:2.6	CDS	516952	518085	.	+	0	ID=PROKKA_00507;inference=protein motif:CLUSTERS:PRK09237;product=dihydroorotase;locus_tag=Kpn2146_0514;protein_id=gnl|PRJNA183901|Kpn2146_0514|gb|AHI33984;
chromosome	Prodigal:2.6	CDS	518069	519187	.	+	0	ID=PROKKA_00508;eC_number=2.9.1.1;gene=selA_1;inference=similar to AA sequence:UniProtKB:O67140;product=L-seryl-tRNA(Sec) selenium transferase;locus_tag=Kpn2146_0515;protein_id=gnl|PRJNA183901|Kpn2146_0515|gb|AHI33985;
chromosome	Prodigal:2.6	CDS	519184	519924	.	+	0	ID=PROKKA_00509;product=hypothetical protein;locus_tag=Kpn2146_0516;protein_id=gnl|PRJNA183901|Kpn2146_0516|gb|AHI33986;
chromosome	Prodigal:2.6	CDS	519990	521144	.	+	0	ID=PROKKA_00510;eC_number=3.1.1.31;gene=pgl_1;inference=similar to AA sequence:UniProtKB:O34499;product=6-phosphogluconolactonase;locus_tag=Kpn2146_0517;protein_id=gnl|PRJNA183901|Kpn2146_0517|gb|AHI33987;
chromosome	Prodigal:2.6	CDS	521167	523077	.	+	0	ID=PROKKA_00511;gene=licR;inference=similar to AA sequence:UniProtKB:P46321;product=putative licABCH operon regulator;locus_tag=Kpn2146_0518;protein_id=gnl|PRJNA183901|Kpn2146_0518|gb|AHI33988;
chromosome	Prodigal:2.6	CDS	523155	523397	.	+	0	ID=PROKKA_00512;gene=relB;inference=similar to AA sequence:UniProtKB:P0C079;product=Antitoxin RelB;locus_tag=Kpn2146_0519;protein_id=gnl|PRJNA183901|Kpn2146_0519|gb|AHI33989;
chromosome	Prodigal:2.6	CDS	523387	523671	.	+	0	ID=PROKKA_00513;eC_number=3.1.-.-;gene=relE;inference=similar to AA sequence:UniProtKB:P0C077;product=mRNA interferase RelE;locus_tag=Kpn2146_0520;protein_id=gnl|PRJNA183901|Kpn2146_0520|gb|AHI33990;
chromosome	Prodigal:2.6	CDS	523675	524139	.	-	0	ID=PROKKA_00514;eC_number=1.97.1.4;gene=pflA_1;inference=similar to AA sequence:UniProtKB:P0A9N4;product=Pyruvate formate-lyase 1-activating enzyme;locus_tag=Kpn2146_0521;protein_id=gnl|PRJNA183901|Kpn2146_0521|gb|AHI33991;
chromosome	blastn	mobile_element	524141	524264	.	-	.	ID=eric.4;Name=eric.4;
chromosome	Prodigal:2.6	CDS	524380	526518	.	-	0	ID=PROKKA_00515;eC_number=1.17.4.2;gene=nrdD;inference=similar to AA sequence:UniProtKB:P28903;product=Anaerobic ribonucleoside-triphosphate reductase;locus_tag=Kpn2146_0522;protein_id=gnl|PRJNA183901|Kpn2146_0522|gb|AHI33992;
chromosome	Prodigal:2.6	CDS	526875	527618	.	-	0	ID=PROKKA_00516;inference=protein motif:CLUSTERS:PRK11302;product=DNA-binding transcriptional regulator HexR;locus_tag=Kpn2146_0523;protein_id=gnl|PRJNA183901|Kpn2146_0523|gb|AHI33993;
chromosome	Prodigal:2.6	CDS	527879	528187	.	+	0	ID=PROKKA_00517;eC_number=2.7.1.69;gene=licB;inference=similar to AA sequence:UniProtKB:P46318;product=Lichenan-specific phosphotransferase enzyme IIB component;locus_tag=Kpn2146_0524;protein_id=gnl|PRJNA183901|Kpn2146_0524|gb|AHI33994;
chromosome	Prodigal:2.6	CDS	528278	529585	.	+	0	ID=PROKKA_00518;eC_number=3.2.1.86;gene=licH_1;inference=similar to AA sequence:UniProtKB:P46320;product=putative 6-phospho-beta-glucosidase;locus_tag=Kpn2146_0525;protein_id=gnl|PRJNA183901|Kpn2146_0525|gb|AHI33995;
chromosome	Prodigal:2.6	CDS	529612	530964	.	+	0	ID=PROKKA_00519;gene=licC_1;inference=similar to AA sequence:UniProtKB:P46317;product=Lichenan permease IIC component;locus_tag=Kpn2146_0526;protein_id=gnl|PRJNA183901|Kpn2146_0526|gb|AHI33996;
chromosome	Prodigal:2.6	CDS	531020	532675	.	-	0	ID=PROKKA_00520;eC_number=3.2.1.93;gene=treA_1;inference=similar to AA sequence:UniProtKB:P39795;product=Trehalose-6-phosphate hydrolase;locus_tag=Kpn2146_0527;protein_id=gnl|PRJNA183901|Kpn2146_0527|gb|AHI33997;
chromosome	Prodigal:2.6	CDS	532727	534145	.	-	0	ID=PROKKA_00521;gene=treB;inference=similar to AA sequence:UniProtKB:P36672;product=PTS system trehalose-specific EIIBC component;locus_tag=Kpn2146_0528;protein_id=gnl|PRJNA183901|Kpn2146_0528|gb|AHI33998;
chromosome	Prodigal:2.6	CDS	534276	535223	.	-	0	ID=PROKKA_00522;gene=treR;inference=similar to AA sequence:UniProtKB:P36673;product=HTH-type transcriptional regulator TreR;locus_tag=Kpn2146_0529;protein_id=gnl|PRJNA183901|Kpn2146_0529|gb|AHI33999;
chromosome	rfam	misc_feature	535388	535504	116.7	+	.	ID=Mg_sensor.1;Name=Magnesium Sensor;rfamID=RF01056;evalue=3.0E-21;
chromosome	Prodigal:2.6	CDS	535603	538311	.	+	0	ID=PROKKA_00524;eC_number=3.6.3.2;gene=mgtA;inference=similar to AA sequence:UniProtKB:P0ABB8;product=Magnesium-transporting ATPase, P-type 1;locus_tag=Kpn2146_0530;protein_id=gnl|PRJNA183901|Kpn2146_0530|gb|AHI34000;
chromosome	Prodigal:2.6	CDS	538384	538770	.	-	0	ID=PROKKA_00525;eC_number=3.5.4.-;gene=ridA_2;inference=similar to AA sequence:UniProtKB:Q7CP78;product=Enamine/imine deaminase;locus_tag=Kpn2146_0531;protein_id=gnl|PRJNA183901|Kpn2146_0531|gb|AHI34001;
chromosome	Prodigal:2.6	CDS	538923	539384	.	-	0	ID=PROKKA_00526;gene=pyrI;inference=similar to AA sequence:UniProtKB:P0A7F3;product=Aspartate carbamoyltransferase regulatory chain;locus_tag=Kpn2146_0532;protein_id=gnl|PRJNA183901|Kpn2146_0532|gb|AHI34002;
chromosome	Prodigal:2.6	CDS	539398	540333	.	-	0	ID=PROKKA_00527;eC_number=2.1.3.2;gene=pyrB;inference=similar to AA sequence:UniProtKB:P0A786;product=Aspartate carbamoyltransferase catalytic chain;locus_tag=Kpn2146_0533;protein_id=gnl|PRJNA183901|Kpn2146_0533|gb|AHI34003;
chromosome	Prodigal:2.6	CDS	540669	541121	.	+	0	ID=PROKKA_00528;gene=tabA_1;inference=similar to AA sequence:UniProtKB:P0AF96;product=Toxin-antitoxin biofilm protein TabA;locus_tag=Kpn2146_0534;protein_id=gnl|PRJNA183901|Kpn2146_0534|gb|AHI34004;
chromosome	Prodigal:2.6	CDS	541364	542338	.	+	0	ID=PROKKA_00529;eC_number=3.5.-.-;gene=frlB_1;inference=similar to AA sequence:UniProtKB:O32157;product=Fructosamine deglycase FrlB;locus_tag=Kpn2146_0536;protein_id=gnl|PRJNA183901|Kpn2146_0536|gb|AHI34006;
chromosome	Prodigal:2.6	CDS	542347	543180	.	+	0	ID=PROKKA_00530;eC_number=2.7.1.-;gene=frlD;inference=similar to AA sequence:UniProtKB:O32153;product=Fructosamine kinase FrlD;locus_tag=Kpn2146_0537;protein_id=gnl|PRJNA183901|Kpn2146_0537|gb|AHI34007;
chromosome	Prodigal:2.6	CDS	543275	544840	.	+	0	ID=PROKKA_00531;eC_number=3.5.1.91;gene=nfdA_1;inference=similar to AA sequence:UniProtKB:Q68AP4;product=N-substituted formamide deformylase precursor;locus_tag=Kpn2146_0538;protein_id=gnl|PRJNA183901|Kpn2146_0538|gb|AHI34008;
chromosome	Prodigal:2.6	CDS	544897	546315	.	+	0	ID=PROKKA_00532;inference=protein motif:CLUSTERS:PRK11588;product=hypothetical protein;locus_tag=Kpn2146_0539;protein_id=gnl|PRJNA183901|Kpn2146_0539|gb|AHI34009;
chromosome	Prodigal:2.6	CDS	546400	547125	.	+	0	ID=PROKKA_00533;gene=yurK;inference=similar to AA sequence:UniProtKB:O32152;product=putative HTH-type transcriptional regulator YurK;locus_tag=Kpn2146_0540;protein_id=gnl|PRJNA183901|Kpn2146_0540|gb|AHI34010;
chromosome	Prodigal:2.6	CDS	547128	548132	.	-	0	ID=PROKKA_00534;eC_number=2.1.3.3;gene=argI;inference=similar to AA sequence:UniProtKB:P04391;product=Ornithine carbamoyltransferase chain I;locus_tag=Kpn2146_0541;protein_id=gnl|PRJNA183901|Kpn2146_0541|gb|AHI34011;
chromosome	Prodigal:2.6	CDS	548296	548718	.	+	0	ID=PROKKA_00535;gene=rraB;inference=similar to AA sequence:UniProtKB:P0AF90;product=Regulator of ribonuclease activity B;locus_tag=Kpn2146_0542;protein_id=gnl|PRJNA183901|Kpn2146_0542|gb|AHI34012;
chromosome	Prodigal:2.6	CDS	548777	549541	.	+	0	ID=PROKKA_00536;inference=protein motif:Pfam:PF06175.5;product=tRNA-(MS[2]IO[6]A)-hydroxylase (MiaE);locus_tag=Kpn2146_0543;protein_id=gnl|PRJNA183901|Kpn2146_0543|gb|AHI34013;
chromosome	Prodigal:2.6	CDS	549803	550306	.	-	0	ID=PROKKA_00537;inference=protein motif:Pfam:PF00583.18;product=Acetyltransferase (GNAT) family protein;locus_tag=Kpn2146_0544;protein_id=gnl|PRJNA183901|Kpn2146_0544|gb|AHI34014;
chromosome	Prodigal:2.6	CDS	550427	553282	.	-	0	ID=PROKKA_00538;eC_number=6.1.1.9;gene=valS;inference=similar to AA sequence:UniProtKB:P07118;product=Valine--tRNA ligase;locus_tag=Kpn2146_0545;protein_id=gnl|PRJNA183901|Kpn2146_0545|gb|AHI34015;
chromosome	Prodigal:2.6	CDS	553282	553725	.	-	0	ID=PROKKA_00539;eC_number=2.7.7.7;gene=holC;inference=similar to AA sequence:UniProtKB:P28905;product=DNA polymerase III subunit chi;locus_tag=Kpn2146_0546;protein_id=gnl|PRJNA183901|Kpn2146_0546|gb|AHI34016;
chromosome	Prodigal:2.6	CDS	553845	555356	.	-	0	ID=PROKKA_00540;eC_number=3.4.11.1;gene=pepA;inference=similar to AA sequence:UniProtKB:P68767;product=Cytosol aminopeptidase;locus_tag=Kpn2146_0547;protein_id=gnl|PRJNA183901|Kpn2146_0547|gb|AHI34017;
chromosome	FIG	pseudogene	555746	557925	.	+	1	ID=PROKKA_00542;gene=lptG;inference=similar to AA sequence:UniProtKB:P0ADC6;product=Lipopolysaccharide export;note=frameshift;locus_tag=Kpn2146_0548;
chromosome	Prodigal:2.6	CDS	557974	559476	.	-	0	ID=PROKKA_00543;inference=protein motif:Pfam:PF12846.1;product=AAA-like domain protein;locus_tag=Kpn2146_0549;protein_id=gnl|PRJNA183901|Kpn2146_0549|gb|AHI34018;
chromosome	Prodigal:2.6	CDS	559575	560396	.	-	0	ID=PROKKA_00544;eC_number=5.3.99.-;gene=iolI;inference=similar to AA sequence:UniProtKB:P42419;product=Inosose isomerase;locus_tag=Kpn2146_0550;protein_id=gnl|PRJNA183901|Kpn2146_0550|gb|AHI34019;
chromosome	Prodigal:2.6	CDS	560747	562252	.	+	0	ID=PROKKA_00545;eC_number=1.2.1.27;gene=iolA;inference=similar to AA sequence:UniProtKB:P42412;product=Methylmalonate semialdehyde dehydrogenase, acylating;locus_tag=Kpn2146_0551;protein_id=gnl|PRJNA183901|Kpn2146_0551|gb|AHI34020;
chromosome	Prodigal:2.6	CDS	562271	563080	.	+	0	ID=PROKKA_00546;eC_number=5.3.1.-;gene=iolB;inference=similar to AA sequence:UniProtKB:P42413;product=5-deoxy-glucuronate isomerase;locus_tag=Kpn2146_0552;protein_id=gnl|PRJNA183901|Kpn2146_0552|gb|AHI34021;
chromosome	Prodigal:2.6	CDS	564471	564692	.	-	0	ID=PROKKA_00547;product=hypothetical protein;locus_tag=Kpn2146_6010;
chromosome	Prodigal:2.6	CDS	565644	566501	.	-	0	ID=PROKKA_00548;gene=ybbH_1;inference=similar to AA sequence:UniProtKB:Q45581;product=putative HTH-type transcriptional regulator YbbH;locus_tag=Kpn2146_0554;protein_id=gnl|PRJNA183901|Kpn2146_0554|gb|AHI34023;
chromosome	Prodigal:2.6	CDS	566653	568566	.	-	0	ID=PROKKA_00549;eC_number=2.7.1.92;gene=iolC;inference=similar to AA sequence:UniProtKB:P42414;product=5-dehydro-2-deoxygluconokinase;locus_tag=Kpn2146_0555;protein_id=gnl|PRJNA183901|Kpn2146_0555|gb|AHI34024;
chromosome	Prodigal:2.6	CDS	569072	571012	.	+	0	ID=PROKKA_00550;eC_number=3.7.1.-;gene=iolD;inference=similar to AA sequence:UniProtKB:P42415;product=3D-(3,5/4)-trihydroxycyclohexane-1,2-dione hydrolase;locus_tag=Kpn2146_0557;protein_id=gnl|PRJNA183901|Kpn2146_0557|gb|AHI34026;
chromosome	Prodigal:2.6	CDS	571059	572072	.	+	0	ID=PROKKA_00551;eC_number=1.1.1.18;gene=iolG;inference=similar to AA sequence:UniProtKB:P26935;product=Inositol 2-dehydrogenase/D-chiro-inositol 3-dehydrogenase;locus_tag=Kpn2146_0558;protein_id=gnl|PRJNA183901|Kpn2146_0558|gb|AHI34027;
chromosome	Prodigal:2.6	CDS	572114	572998	.	+	0	ID=PROKKA_00552;inference=protein motif:Pfam:PF01261.18;product=Xylose isomerase-like TIM barrel;locus_tag=Kpn2146_0559;protein_id=gnl|PRJNA183901|Kpn2146_0559|gb|AHI34028;
chromosome	Prodigal:2.6	CDS	573022	573921	.	+	0	ID=PROKKA_00553;eC_number=4.2.1.44;gene=iolE_1;inference=similar to AA sequence:UniProtKB:P42416;product=Inosose dehydratase;locus_tag=Kpn2146_0560;protein_id=gnl|PRJNA183901|Kpn2146_0560|gb|AHI34029;
chromosome	Prodigal:2.6	CDS	574065	575375	.	-	0	ID=PROKKA_00554;gene=ugpB_1;inference=similar to AA sequence:UniProtKB:P0AG80;product=sn-glycerol-3-phosphate-binding periplasmic protein UgpB precursor;locus_tag=Kpn2146_0561;protein_id=gnl|PRJNA183901|Kpn2146_0561|gb|AHI34030;
chromosome	Prodigal:2.6	CDS	575368	576441	.	-	0	ID=PROKKA_00555;eC_number=3.6.3.20;gene=ugpC_1;inference=similar to AA sequence:UniProtKB:P10907;product=sn-glycerol-3-phosphate import ATP-binding protein UgpC;locus_tag=Kpn2146_0562;protein_id=gnl|PRJNA183901|Kpn2146_0562|gb|AHI34031;
chromosome	Prodigal:2.6	CDS	576447	577271	.	-	0	ID=PROKKA_00556;eC_number=3.1.4.17;gene=cpdA_1;inference=similar to AA sequence:UniProtKB:Q8YLG0;product=3',5'-cyclic adenosine monophosphate phosphodiesterase CpdA;locus_tag=Kpn2146_0563;protein_id=gnl|PRJNA183901|Kpn2146_0563|gb|AHI34032;
chromosome	Prodigal:2.6	CDS	577282	578169	.	-	0	ID=PROKKA_00557;gene=lacG_1;inference=similar to AA sequence:UniProtKB:P29824;product=Lactose transport system permease protein LacG;locus_tag=Kpn2146_0564;protein_id=gnl|PRJNA183901|Kpn2146_0564|gb|AHI34033;
chromosome	Prodigal:2.6	CDS	578159	579031	.	-	0	ID=PROKKA_00558;gene=ugpA_1;inference=similar to AA sequence:UniProtKB:P10905;product=sn-glycerol-3-phosphate transport system permease protein UgpA;locus_tag=Kpn2146_0565;protein_id=gnl|PRJNA183901|Kpn2146_0565|gb|AHI34034;
chromosome	Prodigal:2.6	CDS	579174	580193	.	-	0	ID=PROKKA_00559;eC_number=1.1.1.2;gene=ahr;inference=similar to AA sequence:UniProtKB:P27250;product=Aldehyde reductase Ahr;locus_tag=Kpn2146_0566;protein_id=gnl|PRJNA183901|Kpn2146_0566|gb|AHI34035;
chromosome	Prodigal:2.6	CDS	580305	581774	.	-	0	ID=PROKKA_00560;gene=dauA_1;inference=similar to AA sequence:UniProtKB:P0AFR2;product=C4-dicarboxylic acid transporter DauA;locus_tag=Kpn2146_0567;protein_id=gnl|PRJNA183901|Kpn2146_0567|gb|AHI34036;
chromosome	Prodigal:2.6	CDS	581771	582451	.	-	0	ID=PROKKA_00561;eC_number=4.2.1.1;gene=can_1;inference=similar to AA sequence:UniProtKB:P61517;product=Carbonic anhydrase 2;locus_tag=Kpn2146_0568;protein_id=gnl|PRJNA183901|Kpn2146_0568|gb|AHI34037;
chromosome	tFind	tRNA	583027	583111	82	+	.	ID=trna.75_tRNA-Leu(CAA);product=tRNA-Leu(CAA);detected_by=tRNAscan-SE_4558810_4558894_+_Leu,Aragorn_4558809_4558895_+_Leu;cove_score=79.12;amino_acid=Leu;anticodon=CAA;anticodon_center=36;t-stem_acc-stem_junction=75;cca=CCA;locus_tag=Kpn2146_0569;
chromosome	blastn	misc_feature	583088	583112	.	+	.	ID=Kpn21L.attL;Name=Kpn21L attL;
chromosome	IslandFinder, HotPhylo	mobile_element	583100	604580	.	+	.	ID=Kpn21L;Name=Kpn21L;note=Satellite prophage, with restriction system;note=Tandem with Kpn11L;
chromosome	KPW	CDS	583301	584551	.	+	2	ID=peg.4496;product=Integrase;FIG=COG0582: Integrase;pfam1=Phage_integrase(7.2e-29);pfam2=DUF4102(9.4e-25);pfam3=DUF3435(0.028);locus_tag=Kpn2146_0570;protein_id=gnl|PRJNA183901|Kpn2146_0570|gb|AHI34038;
chromosome	Prodigal:2.6	CDS	584639	585778	.	+	0	ID=PROKKA_00564;eC_number=2.1.1.37;gene=haeIIIM;inference=similar to AA sequence:UniProtKB:P20589;product=Modification methylase HaeIII;locus_tag=Kpn2146_0571;protein_id=gnl|PRJNA183901|Kpn2146_0571|gb|AHI34039;
chromosome	Prodigal:2.6	CDS	585918	586790	.	+	0	ID=PROKKA_00565;product=hypothetical protein;locus_tag=Kpn2146_0572;protein_id=gnl|PRJNA183901|Kpn2146_0572|gb|AHI34040;
chromosome	Prodigal:2.6	CDS	586932	587741	.	+	0	ID=PROKKA_00566;product=hypothetical protein;locus_tag=Kpn2146_0573;protein_id=gnl|PRJNA183901|Kpn2146_0573|gb|AHI34041;
chromosome	Prodigal:2.6	CDS	587907	588113	.	+	0	ID=PROKKA_00567;inference=protein motif:Pfam:PF05930.6;product=Prophage CP4-57 regulatory protein (AlpA);locus_tag=Kpn2146_6011;
chromosome	Prodigal:2.6	CDS	588135	588449	.	+	0	ID=PROKKA_00568;product=hypothetical protein;locus_tag=Kpn2146_0574;protein_id=gnl|PRJNA183901|Kpn2146_0574|gb|AHI34042;
chromosome	KPW	CDS	588736	590004	.	+	1	ID=peg.4502;product=Integrase;FIG=putative site specific recombinase;pfam1=Phage_integrase(3.9e-18);pfam2=DUF3601(0.024);pfam3=TFIIF_alpha(0.055);note=legitimate neighbor gene to below, no frameshift;locus_tag=Kpn2146_0576;protein_id=gnl|PRJNA183901|Kpn2146_0576|gb|AHI34044;
chromosome	KPW	CDS	589955	591280	.	+	2	ID=peg.4503;product=Integrase;FIG=putative integrase/recombinase;pfam1=Phage_integrase(1.2e-08);pfam2=Phage_Mu_Gam(0.0014);pfam3=DUF3895(0.26);locus_tag=Kpn2146_0577;protein_id=gnl|PRJNA183901|Kpn2146_0577|gb|AHI34045;
chromosome	Prodigal:2.6	CDS	591296	592900	.	+	0	ID=PROKKA_00571;product=hypothetical protein;locus_tag=Kpn2146_0578;protein_id=gnl|PRJNA183901|Kpn2146_0578|gb|AHI34046;
chromosome	Prodigal:2.6	CDS	592910	593308	.	+	0	ID=PROKKA_00572;product=hypothetical protein;locus_tag=Kpn2146_6012;
chromosome	Prodigal:2.6	CDS	593403	593831	.	+	0	ID=PROKKA_00573;product=hypothetical protein;locus_tag=Kpn2146_0579;protein_id=gnl|PRJNA183901|Kpn2146_0579|gb|AHI34047;
chromosome	Prodigal:2.6	CDS	594160	594546	.	-	0	ID=PROKKA_00574;product=hypothetical protein;locus_tag=Kpn2146_0580;protein_id=gnl|PRJNA183901|Kpn2146_0580|gb|AHI34048;
chromosome	Prodigal:2.6	CDS	594576	594854	.	-	0	ID=PROKKA_00575;product=hypothetical protein;locus_tag=Kpn2146_6013;
chromosome	Prodigal:2.6	CDS	595108	596310	.	-	0	ID=PROKKA_00576;inference=protein motif:Pfam:PF03432.8;product=Relaxase/Mobilisation nuclease domain protein;locus_tag=Kpn2146_0581;protein_id=gnl|PRJNA183901|Kpn2146_0581|gb|AHI34049;
chromosome	Prodigal:2.6	CDS	596924	597139	.	-	0	ID=PROKKA_00577;product=hypothetical protein;locus_tag=Kpn2146_6014;
chromosome	Prodigal:2.6	CDS	597124	597888	.	-	0	ID=PROKKA_00578;product=hypothetical protein;locus_tag=Kpn2146_6015;
chromosome	Prodigal:2.6	CDS	598406	599416	.	-	0	ID=PROKKA_00579;product=hypothetical protein;locus_tag=Kpn2146_0583;protein_id=gnl|PRJNA183901|Kpn2146_0583|gb|AHI34051;
chromosome	Prodigal:2.6	CDS	599820	599927	.	-	0	ID=PROKKA_00580;product=hypothetical protein;locus_tag=Kpn2146_6016;
chromosome	Prodigal:2.6	CDS	599968	600354	.	-	0	ID=PROKKA_00581;product=hypothetical protein;locus_tag=Kpn2146_6017;
chromosome	Prodigal:2.6	CDS	600404	601300	.	-	0	ID=PROKKA_00582;product=hypothetical protein;locus_tag=Kpn2146_6018;
chromosome	Prodigal:2.6	CDS	601310	602461	.	-	0	ID=PROKKA_00583;inference=protein motif:Pfam:PF02463.13;note=RecF/RecN/SMC N terminal domain;product=hypothetical protein;locus_tag=Kpn2146_0584;protein_id=gnl|PRJNA183901|Kpn2146_0584|gb|AHI34052;
chromosome	Prodigal:2.6	CDS	602461	604368	.	-	0	ID=PROKKA_00584;product=hypothetical protein;locus_tag=Kpn2146_0585;protein_id=gnl|PRJNA183901|Kpn2146_0585|gb|AHI34053;
chromosome	blastn	misc_feature	604569	604593	.	+	.	ID=Kpn21L.attR;Name=Kpn21L attR;
chromosome	blastn	misc_feature	604573	604586	.	+	.	ID=Kpn11L.attL;Name=Kpn11L attL;
chromosome	IslandFinder, PHAST, HotPhylo	mobile_element	604581	615768	.	+	.	ID=Kpn11L;Name=Kpn11L;note=Satellite prophage;note=Damage at att site tRNA fragment, Tandem with Kpn21L;
chromosome	KPW	CDS	604757	606019	.	+	2	ID=peg.4512;product=Integrase;FIG=Phage integrase Phage P4-associated;pfam1=Phage_integrase(3e-30);pfam2=DUF4102(1.7e-25);locus_tag=Kpn2146_0586;protein_id=gnl|PRJNA183901|Kpn2146_0586|gb|AHI34054;
chromosome	Prodigal:2.6	CDS	606077	607030	.	-	0	ID=PROKKA_00586;product=hypothetical protein;locus_tag=Kpn2146_0587;protein_id=gnl|PRJNA183901|Kpn2146_0587|gb|AHI34055;
chromosome	Prodigal:2.6	CDS	607038	607574	.	-	0	ID=PROKKA_00587;product=hypothetical protein;locus_tag=Kpn2146_6019;
chromosome	Prodigal:2.6	CDS	607575	608654	.	-	0	ID=PROKKA_00588;product=hypothetical protein;locus_tag=Kpn2146_0589;protein_id=gnl|PRJNA183901|Kpn2146_0589|gb|AHI34057;
chromosome	blastn	misc_feature	609209	609249	.	-	.	ID=Kpn11L.cos;Name=Kpn11L cos site;
chromosome	Prodigal:2.6	CDS	609395	609961	.	-	0	ID=PROKKA_00589;inference=protein motif:Pfam:PF07455.5;product=Phage polarity suppression protein (Psu);locus_tag=Kpn2146_0590;protein_id=gnl|PRJNA183901|Kpn2146_0590|gb|AHI34058;
chromosome	Prodigal:2.6	CDS	609979	610224	.	-	0	ID=PROKKA_00590;inference=protein motif:CLUSTERS:PRK09678;product=DNA-binding transcriptional regulator;locus_tag=Kpn2146_0591;protein_id=gnl|PRJNA183901|Kpn2146_0591|gb|AHI34059;
chromosome	Prodigal:2.6	CDS	610221	610958	.	-	0	ID=PROKKA_00591;product=hypothetical protein;locus_tag=Kpn2146_0592;protein_id=gnl|PRJNA183901|Kpn2146_0592|gb|AHI34060;
chromosome	Prodigal:2.6	CDS	611519	611785	.	+	0	ID=PROKKA_00592;inference=protein motif:Pfam:PF05930.6;product=Prophage CP4-57 regulatory protein (AlpA);locus_tag=Kpn2146_0593;protein_id=gnl|PRJNA183901|Kpn2146_0593|gb|AHI34061;
chromosome	rfam	ncRNA	611857	611934	67.7	+	.	ID=isrK.2;product=isrK Hfq binding RNA;rfamID=RF01394;evalue=1.5E-10;ncRNA_class=other;locus_tag=Kpn2146_0594;
chromosome	rfam	ncRNA	611997	612083	79.3	+	.	ID=C4.2;product=C4 antisense RNA;rfamID=RF01695;evalue=5.1E-12;ncRNA_class=other;locus_tag=Kpn2146_0595;
chromosome	Prodigal:2.6	CDS	612136	612330	.	+	0	ID=PROKKA_00595;product=hypothetical protein;locus_tag=Kpn2146_0596;protein_id=gnl|PRJNA183901|Kpn2146_0596|gb|AHI34062;
chromosome	Prodigal:2.6	CDS	612327	612554	.	+	0	ID=PROKKA_00596;product=hypothetical protein;locus_tag=Kpn2146_0597;protein_id=gnl|PRJNA183901|Kpn2146_0597|gb|AHI34063;
chromosome	Prodigal:2.6	CDS	612551	612871	.	+	0	ID=PROKKA_00597;product=hypothetical protein;locus_tag=Kpn2146_0598;protein_id=gnl|PRJNA183901|Kpn2146_0598|gb|AHI34064;
chromosome	Prodigal:2.6	CDS	612886	615219	.	+	0	ID=PROKKA_00598;eC_number=2.7.7.-;gene=traC_1;inference=similar to AA sequence:UniProtKB:P27189;product=DNA primase TraC;locus_tag=Kpn2146_0599;protein_id=gnl|PRJNA183901|Kpn2146_0599|gb|AHI34065;
chromosome	blastn	misc_feature	615761	615774	.	+	.	ID=Kpn11L.attR;Name=Kpn11L attR;
chromosome	ISfinder	mobile_element	615886	617077	84.27	+	.	ID=IS1400_1207.1/2:1-1192;Name=IS1400;
chromosome	KPW	CDS	615965	616231	.	+	2	ID=peg.4524;product=Transposase;FIG=Mobile element protein;pfam1=HTH_Tnp_1(1.5e-16);pfam2=HTH_28(0.00023);pfam3=HTH_23(0.0047);locus_tag=Kpn2146_0600;protein_id=gnl|PRJNA183901|Kpn2146_0600|gb|AHI34066;
chromosome	rfam	ncRNA	616230	616372	141.3	-	.	ID=isrN.1;product=isrN Hfq binding RNA;rfamID=RF01396;evalue=4.1E-30;ncRNA_class=other;locus_tag=Kpn2146_0601;
chromosome	Prodigal:2.6	CDS	616597	617076	.	+	0	ID=PROKKA_00601;inference=protein motif:Pfam:PF00665.20;product=Integrase core domain protein;locus_tag=Kpn2146_0602;protein_id=gnl|PRJNA183901|Kpn2146_0602|gb|AHI34067;
chromosome	FIG	CDS	617191	617418	.	+	1	ID=peg.4527;product=Putative superfamily I DNA helicase;pfam1=PLDc_2(0.00042);pfam2=PLDc(0.0011);locus_tag=Kpn2146_0603;protein_id=gnl|PRJNA183901|Kpn2146_0603|gb|AHI34068;
chromosome	Prodigal:2.6	CDS	617610	618089	.	-	0	ID=PROKKA_00602;gene=hcpA_1;inference=similar to AA sequence:UniProtKB:Q9HI36;product=Major exported protein;locus_tag=Kpn2146_0604;protein_id=gnl|PRJNA183901|Kpn2146_0604|gb|AHI34069;
chromosome	Prodigal:2.6	CDS	618092	618439	.	-	0	ID=PROKKA_00603;product=hypothetical protein;locus_tag=Kpn2146_6020;
chromosome	Prodigal:2.6	CDS	618441	619115	.	-	0	ID=PROKKA_00604;product=hypothetical protein;locus_tag=Kpn2146_0605;protein_id=gnl|PRJNA183901|Kpn2146_0605|gb|AHI34070;
chromosome	Prodigal:2.6	CDS	620302	621171	.	-	0	ID=PROKKA_00605;product=hypothetical protein;locus_tag=Kpn2146_0607;protein_id=gnl|PRJNA183901|Kpn2146_0607|gb|AHI34072;
chromosome	Prodigal:2.6	CDS	621351	621989	.	+	0	ID=PROKKA_00606;inference=protein motif:Pfam:PF01844.17;product=HNH endonuclease;locus_tag=Kpn2146_0608;protein_id=gnl|PRJNA183901|Kpn2146_0608|gb|AHI34073;
chromosome	Prodigal:2.6	CDS	622072	623751	.	-	0	ID=PROKKA_00607;eC_number=3.2.1.37;gene=xynB_1;inference=similar to AA sequence:UniProtKB:P07129;product=Beta-xylosidase;locus_tag=Kpn2146_0609;protein_id=gnl|PRJNA183901|Kpn2146_0609|gb|AHI34074;
chromosome	Prodigal:2.6	CDS	623810	625264	.	-	0	ID=PROKKA_00608;gene=uidB_1;inference=similar to AA sequence:UniProtKB:P0CE45;product=Glucuronide carrier protein;locus_tag=Kpn2146_0610;protein_id=gnl|PRJNA183901|Kpn2146_0610|gb|AHI34075;
chromosome	Prodigal:2.6	CDS	625676	626995	.	+	0	ID=PROKKA_00609;eC_number=5.3.1.5;gene=xylA_1;inference=similar to AA sequence:UniProtKB:P30435;product=Xylose isomerase;locus_tag=Kpn2146_0611;protein_id=gnl|PRJNA183901|Kpn2146_0611|gb|AHI34076;
chromosome	Prodigal:2.6	CDS	627267	628649	.	+	0	ID=PROKKA_00610;gene=lamB_2;inference=similar to AA sequence:UniProtKB:P26466;product=Maltoporin precursor;locus_tag=Kpn2146_0612;protein_id=gnl|PRJNA183901|Kpn2146_0612|gb|AHI34077;
chromosome	Prodigal:2.6	CDS	628944	629903	.	-	0	ID=PROKKA_00611;inference=protein motif:CLUSTERS:PRK10167;product=hypothetical protein;locus_tag=Kpn2146_0613;protein_id=gnl|PRJNA183901|Kpn2146_0613|gb|AHI34078;
chromosome	Prodigal:2.6	CDS	629900	630451	.	-	0	ID=PROKKA_00612;product=hypothetical protein;locus_tag=Kpn2146_0614;protein_id=gnl|PRJNA183901|Kpn2146_0614|gb|AHI34079;
chromosome	Prodigal:2.6	CDS	630448	630972	.	-	0	ID=PROKKA_00613;product=hypothetical protein;locus_tag=Kpn2146_0615;protein_id=gnl|PRJNA183901|Kpn2146_0615|gb|AHI34080;
chromosome	Prodigal:2.6	CDS	630969	631454	.	-	0	ID=PROKKA_00614;product=hypothetical protein;locus_tag=Kpn2146_0616;protein_id=gnl|PRJNA183901|Kpn2146_0616|gb|AHI34081;
chromosome	Prodigal:2.6	CDS	631451	632671	.	-	0	ID=PROKKA_00615;eC_number=2.1.1.79;gene=cfa_1;inference=similar to AA sequence:UniProtKB:P0A9H7;product=Cyclopropane-fatty-acyl-phospholipid synthase;locus_tag=Kpn2146_0617;protein_id=gnl|PRJNA183901|Kpn2146_0617|gb|AHI34082;
chromosome	Prodigal:2.6	CDS	632668	633390	.	-	0	ID=PROKKA_00616;product=hypothetical protein;locus_tag=Kpn2146_0618;protein_id=gnl|PRJNA183901|Kpn2146_0618|gb|AHI34083;
chromosome	Prodigal:2.6	CDS	633392	634651	.	-	0	ID=PROKKA_00617;inference=protein motif:CLUSTERS:PRK07233;product=hypothetical protein;locus_tag=Kpn2146_0619;protein_id=gnl|PRJNA183901|Kpn2146_0619|gb|AHI34084;
chromosome	Prodigal:2.6	CDS	634648	635367	.	-	0	ID=PROKKA_00618;eC_number=1.1.1.276;gene=sdh;inference=similar to AA sequence:UniProtKB:Q9KWN1;product=Serine 3-dehydrogenase;locus_tag=Kpn2146_0620;protein_id=gnl|PRJNA183901|Kpn2146_0620|gb|AHI34085;
chromosome	Prodigal:2.6	CDS	635364	635798	.	-	0	ID=PROKKA_00619;inference=protein motif:Pfam:PF12680.1;product=SnoaL-like domain protein;locus_tag=Kpn2146_0621;protein_id=gnl|PRJNA183901|Kpn2146_0621|gb|AHI34086;
chromosome	Prodigal:2.6	CDS	636030	636758	.	-	0	ID=PROKKA_00620;gene=ycgE_1;inference=similar to AA sequence:UniProtKB:P75989;product=HTH-type transcriptional repressor YcgE;locus_tag=Kpn2146_0622;protein_id=gnl|PRJNA183901|Kpn2146_0622|gb|AHI34087;
chromosome	Prodigal:2.6	CDS	636875	637408	.	+	0	ID=PROKKA_00621;gene=blc_2;inference=similar to AA sequence:UniProtKB:P0A901;product=Outer membrane lipoprotein Blc precursor;locus_tag=Kpn2146_0623;protein_id=gnl|PRJNA183901|Kpn2146_0623|gb|AHI34088;
chromosome	Prodigal:2.6	CDS	637418	637765	.	-	0	ID=PROKKA_00622;product=hypothetical protein;locus_tag=Kpn2146_0624;protein_id=gnl|PRJNA183901|Kpn2146_0624|gb|AHI34089;
chromosome	Prodigal:2.6	CDS	637838	640987	.	-	0	ID=PROKKA_00623;gene=cusA_1;inference=similar to AA sequence:UniProtKB:P38054;product=Cation efflux system protein CusA;locus_tag=Kpn2146_0625;protein_id=gnl|PRJNA183901|Kpn2146_0625|gb|AHI34090;
chromosome	Prodigal:2.6	CDS	640999	642261	.	-	0	ID=PROKKA_00624;gene=cusB_1;inference=similar to AA sequence:UniProtKB:P77239;product=Cation efflux system protein CusB precursor;locus_tag=Kpn2146_0626;protein_id=gnl|PRJNA183901|Kpn2146_0626|gb|AHI34091;
chromosome	Prodigal:2.6	CDS	642307	642651	.	-	0	ID=PROKKA_00625;gene=cusF_1;inference=similar to AA sequence:UniProtKB:P77214;product=Cation efflux system protein CusF precursor;locus_tag=Kpn2146_0627;protein_id=gnl|PRJNA183901|Kpn2146_0627|gb|AHI34092;
chromosome	Prodigal:2.6	CDS	642669	644054	.	-	0	ID=PROKKA_00626;gene=cusC_1;inference=similar to AA sequence:UniProtKB:P77211;product=Cation efflux system protein CusC precursor;locus_tag=Kpn2146_0628;protein_id=gnl|PRJNA183901|Kpn2146_0628|gb|AHI34093;
chromosome	Prodigal:2.6	CDS	644226	644909	.	+	0	ID=PROKKA_00627;gene=cusR_1;inference=similar to AA sequence:UniProtKB:P0ACZ8;product=Transcriptional regulatory protein CusR;locus_tag=Kpn2146_0629;protein_id=gnl|PRJNA183901|Kpn2146_0629|gb|AHI34094;
chromosome	Prodigal:2.6	CDS	644899	646332	.	+	0	ID=PROKKA_00628;eC_number=2.7.13.3;gene=cusS_1;inference=similar to AA sequence:UniProtKB:P77485;product=Sensor kinase CusS;locus_tag=Kpn2146_0630;protein_id=gnl|PRJNA183901|Kpn2146_0630|gb|AHI34095;
chromosome	Prodigal:2.6	CDS	646435	646701	.	+	0	ID=PROKKA_00629;product=hypothetical protein;locus_tag=Kpn2146_0631;protein_id=gnl|PRJNA183901|Kpn2146_0631|gb|AHI34096;
chromosome	Prodigal:2.6	CDS	646712	647245	.	+	0	ID=PROKKA_00630;product=hypothetical protein;locus_tag=Kpn2146_0632;protein_id=gnl|PRJNA183901|Kpn2146_0632|gb|AHI34097;
chromosome	Prodigal:2.6	CDS	647293	648414	.	-	0	ID=PROKKA_00631;eC_number=1.14.11.-;gene=ycfD_1;inference=similar to AA sequence:UniProtKB:P27431;product=50S ribosomal protein L16 arginine hydroxylase;locus_tag=Kpn2146_0633;protein_id=gnl|PRJNA183901|Kpn2146_0633|gb|AHI34098;
chromosome	rFind	rRNA	649005	650544	.	+	.	ID=16SrRNA.I;product=Small subunit ribosomal RNA;locus_tag=Kpn2146_0634;
chromosome	tFind	tRNA	650630	650705	73	+	.	ID=trna.76_tRNA-Glu(TTC);product=tRNA-Glu(TTC);detected_by=tRNAscan-SE_4626413_4626488_+_Glu,Aragorn_4626412_4626489_+_Glu;cove_score=59.80;amino_acid=Glu;anticodon=TTC;anticodon_center=36;t-stem_acc-stem_junction=66;cca=CCA;locus_tag=Kpn2146_0635;
chromosome	rFind	rRNA	650888	653789	.	+	.	ID=23SrRNA.I;product=Large subunit ribosomal RNA;locus_tag=Kpn2146_0636;
chromosome	rFind	rRNA	653885	654004	.	+	.	ID=5SrRNA.I;product=5S ribosomal RNA;locus_tag=Kpn2146_0637;
chromosome	Prodigal:2.6	CDS	654607	654924	.	+	0	ID=PROKKA_00637;product=hypothetical protein;locus_tag=Kpn2146_0639;protein_id=gnl|PRJNA183901|Kpn2146_0639|gb|AHI34100;
chromosome	Prodigal:2.6	CDS	654965	656089	.	-	0	ID=PROKKA_00638;gene=yhhJ;inference=similar to AA sequence:UniProtKB:P0AGH1;product=Inner membrane transport permease YhhJ;locus_tag=Kpn2146_0640;protein_id=gnl|PRJNA183901|Kpn2146_0640|gb|AHI34101;
chromosome	Prodigal:2.6	CDS	656089	658833	.	-	0	ID=PROKKA_00639;gene=ybhF_1;inference=similar to AA sequence:UniProtKB:P0A9U1;product=putative ABC transporter ATP-binding protein YbhF;locus_tag=Kpn2146_0641;protein_id=gnl|PRJNA183901|Kpn2146_0641|gb|AHI34102;
chromosome	Prodigal:2.6	CDS	658830	659897	.	-	0	ID=PROKKA_00640;gene=emrK_1;inference=similar to AA sequence:UniProtKB:P52599;product=putative multidrug resistance protein EmrK;locus_tag=Kpn2146_0642;protein_id=gnl|PRJNA183901|Kpn2146_0642|gb|AHI34103;
chromosome	Prodigal:2.6	CDS	660204	661211	.	-	0	ID=PROKKA_00641;eC_number=6.1.1.2;gene=trpS2;inference=similar to AA sequence:UniProtKB:Q9RVD6;product=Tryptophan--tRNA ligase 2;locus_tag=Kpn2146_0643;protein_id=gnl|PRJNA183901|Kpn2146_0643|gb|AHI34104;
chromosome	Prodigal:2.6	CDS	661716	662699	.	+	0	ID=PROKKA_00642;gene=lsrB_2;inference=similar to AA sequence:UniProtKB:P76142;product=Autoinducer 2-binding protein LsrB precursor;locus_tag=Kpn2146_0644;protein_id=gnl|PRJNA183901|Kpn2146_0644|gb|AHI34105;
chromosome	Prodigal:2.6	CDS	662750	664234	.	+	0	ID=PROKKA_00643;eC_number=3.6.3.17;gene=rbsA_5;inference=similar to AA sequence:UniProtKB:P04983;product=Ribose import ATP-binding protein RbsA;locus_tag=Kpn2146_0645;protein_id=gnl|PRJNA183901|Kpn2146_0645|gb|AHI34106;
chromosome	Prodigal:2.6	CDS	664227	665198	.	+	0	ID=PROKKA_00644;gene=rbsC_4;inference=similar to AA sequence:UniProtKB:P0AGI1;product=Ribose transport system permease protein RbsC;locus_tag=Kpn2146_0646;protein_id=gnl|PRJNA183901|Kpn2146_0646|gb|AHI34107;
chromosome	Prodigal:2.6	CDS	665195	666151	.	+	0	ID=PROKKA_00645;gene=lsrD_2;inference=similar to AA sequence:UniProtKB:Q8ZKQ2;product=Autoinducer 2 import system permease protein LsrD;locus_tag=Kpn2146_0647;protein_id=gnl|PRJNA183901|Kpn2146_0647|gb|AHI34108;
chromosome	Prodigal:2.6	CDS	666188	666970	.	-	0	ID=PROKKA_00646;eC_number=1.6.99.-;gene=ywrO_1;inference=similar to AA sequence:UniProtKB:P80871;product=General stress protein 14;locus_tag=Kpn2146_0648;protein_id=gnl|PRJNA183901|Kpn2146_0648|gb|AHI34109;
chromosome	Prodigal:2.6	CDS	667057	667965	.	+	0	ID=PROKKA_00647;gene=syrM1;inference=similar to AA sequence:UniProtKB:P55619;product=HTH-type transcriptional regulator SyrM 1;locus_tag=Kpn2146_0649;protein_id=gnl|PRJNA183901|Kpn2146_0649|gb|AHI34110;
chromosome	Prodigal:2.6	CDS	667959	668378	.	+	0	ID=PROKKA_00648;eC_number=2.5.1.18;gene=fosA;inference=similar to AA sequence:UniProtKB:Q56415;product=Glutathione transferase FosA;locus_tag=Kpn2146_0650;protein_id=gnl|PRJNA183901|Kpn2146_0650|gb|AHI34111;
chromosome	Prodigal:2.6	CDS	668450	669862	.	-	0	ID=PROKKA_00649;gene=yjiR_1;inference=similar to AA sequence:UniProtKB:P39389;product=putative HTH-type transcriptional regulator YjiR;locus_tag=Kpn2146_0651;protein_id=gnl|PRJNA183901|Kpn2146_0651|gb|AHI34112;
chromosome	Prodigal:2.6	CDS	670040	670204	.	+	0	ID=PROKKA_00650;product=hypothetical protein;locus_tag=Kpn2146_0652;protein_id=gnl|PRJNA183901|Kpn2146_0652|gb|AHI34113;
chromosome	Prodigal:2.6	CDS	670369	670833	.	+	0	ID=PROKKA_00651;gene=slyA_1;inference=similar to AA sequence:UniProtKB:P40676;product=Transcriptional regulator SlyA;locus_tag=Kpn2146_0653;protein_id=gnl|PRJNA183901|Kpn2146_0653|gb|AHI34114;
chromosome	Prodigal:2.6	CDS	670840	671907	.	+	0	ID=PROKKA_00652;gene=yibH_1;inference=similar to AA sequence:UniProtKB:P0AFV0;product=Inner membrane protein YibH;locus_tag=Kpn2146_0654;protein_id=gnl|PRJNA183901|Kpn2146_0654|gb|AHI34115;
chromosome	Prodigal:2.6	CDS	671897	672961	.	+	0	ID=PROKKA_00653;product=hypothetical protein;locus_tag=Kpn2146_0655;protein_id=gnl|PRJNA183901|Kpn2146_0655|gb|AHI34116;
chromosome	Prodigal:2.6	CDS	672958	673212	.	-	0	ID=PROKKA_00654;product=hypothetical protein;locus_tag=Kpn2146_0656;protein_id=gnl|PRJNA183901|Kpn2146_0656|gb|AHI34117;
chromosome	Prodigal:2.6	CDS	673209	673976	.	-	0	ID=PROKKA_00655;eC_number=3.-.-.-;gene=fldI;inference=similar to AA sequence:UniProtKB:Q93AM0;product=R-phenyllactate dehydratase activator;locus_tag=Kpn2146_0657;protein_id=gnl|PRJNA183901|Kpn2146_0657|gb|AHI34118;
chromosome	Prodigal:2.6	CDS	673986	675137	.	-	0	ID=PROKKA_00656;eC_number=4.2.1.-;gene=fldC;inference=similar to AA sequence:UniProtKB:Q93AL8;product=R-phenyllactate dehydratase beta subunit;locus_tag=Kpn2146_0658;protein_id=gnl|PRJNA183901|Kpn2146_0658|gb|AHI34119;
chromosome	Prodigal:2.6	CDS	675235	675474	.	-	0	ID=PROKKA_00657;product=hypothetical protein;locus_tag=Kpn2146_0659;protein_id=gnl|PRJNA183901|Kpn2146_0659|gb|AHI34120;
chromosome	RJM	CDS	675500	676741	.	-	2	ID=peg.4581;product=multidrug efflux system protein MdtM;FIG=FIG00731709: hypothetical protein;pfam1=MFS_1(1.8e-32);pfam2=Sugar_tr(7.4e-10);pfam3=DUF791(0.003);locus_tag=Kpn2146_0660;protein_id=gnl|PRJNA183901|Kpn2146_0660|gb|AHI34121;
chromosome	Prodigal:2.6	CDS	676795	678087	.	-	0	ID=PROKKA_00659;product=hypothetical protein;locus_tag=Kpn2146_0661;protein_id=gnl|PRJNA183901|Kpn2146_0661|gb|AHI34122;
chromosome	Prodigal:2.6	CDS	678080	678742	.	-	0	ID=PROKKA_00660;gene=rhtC_2;inference=similar to AA sequence:UniProtKB:P0AG38;product=Threonine efflux protein;locus_tag=Kpn2146_0662;protein_id=gnl|PRJNA183901|Kpn2146_0662|gb|AHI34123;
chromosome	Prodigal:2.6	CDS	678790	679605	.	-	0	ID=PROKKA_00661;gene=chbR_1;inference=similar to AA sequence:UniProtKB:P17410;product=HTH-type transcriptional regulator ChbR;locus_tag=Kpn2146_0663;protein_id=gnl|PRJNA183901|Kpn2146_0663|gb|AHI34124;
chromosome	KPW	CDS	679822	680748	.	+	1	ID=peg.4585;product=Transposase;FIG=Transposase KP1_0723;pfam1=Transposase_31(7e-84);locus_tag=Kpn2146_0664;protein_id=gnl|PRJNA183901|Kpn2146_0664|gb|AHI34125;
chromosome	Prodigal:2.6	CDS	680907	682277	.	+	0	ID=PROKKA_00663;eC_number=1.2.1.16;gene=sad_1;inference=similar to AA sequence:UniProtKB:P76149;product=Succinate semialdehyde dehydrogenase [NAD(P)+] Sad;locus_tag=Kpn2146_0665;protein_id=gnl|PRJNA183901|Kpn2146_0665|gb|AHI34126;
chromosome	Prodigal:2.6	CDS	682375	682920	.	-	0	ID=PROKKA_00664;inference=protein motif:Pfam:PF07437.5;product=YfaZ precursor;locus_tag=Kpn2146_0666;protein_id=gnl|PRJNA183901|Kpn2146_0666|gb|AHI34127;
chromosome	Prodigal:2.6	CDS	683312	684268	.	-	0	ID=PROKKA_00665;gene=yjiA;inference=similar to AA sequence:UniProtKB:P24203;product=putative GTP-binding protein YjiA;locus_tag=Kpn2146_0667;protein_id=gnl|PRJNA183901|Kpn2146_0667|gb|AHI34128;
chromosome	Prodigal:2.6	CDS	684280	684483	.	-	0	ID=PROKKA_00666;product=hypothetical protein;locus_tag=Kpn2146_0668;protein_id=gnl|PRJNA183901|Kpn2146_0668|gb|AHI34129;
chromosome	Prodigal:2.6	CDS	684593	686743	.	-	0	ID=PROKKA_00667;gene=yjiY;inference=similar to AA sequence:UniProtKB:P39396;product=Inner membrane protein YjiY;locus_tag=Kpn2146_0669;protein_id=gnl|PRJNA183901|Kpn2146_0669|gb|AHI34130;
chromosome	Prodigal:2.6	CDS	687128	687751	.	+	0	ID=PROKKA_00668;product=hypothetical protein;locus_tag=Kpn2146_0670;protein_id=gnl|PRJNA183901|Kpn2146_0670|gb|AHI34131;
chromosome	Prodigal:2.6	CDS	687768	688589	.	+	0	ID=PROKKA_00669;product=hypothetical protein;locus_tag=Kpn2146_0671;protein_id=gnl|PRJNA183901|Kpn2146_0671|gb|AHI34132;
chromosome	Prodigal:2.6	CDS	688664	689176	.	-	0	ID=PROKKA_00670;eC_number=1.5.1.36;gene=hpaC;inference=similar to AA sequence:UniProtKB:Q57501;product=4-hydroxyphenylacetate 3-monooxygenase reductase component;locus_tag=Kpn2146_0672;protein_id=gnl|PRJNA183901|Kpn2146_0672|gb|AHI34133;
chromosome	Prodigal:2.6	CDS	689196	690758	.	-	0	ID=PROKKA_00671;eC_number=1.14.14.9;gene=hpaB;inference=similar to AA sequence:UniProtKB:Q57160;product=4-hydroxyphenylacetate 3-monooxygenase oxygenase component;locus_tag=Kpn2146_0673;protein_id=gnl|PRJNA183901|Kpn2146_0673|gb|AHI34134;
chromosome	Prodigal:2.6	CDS	690984	691874	.	-	0	ID=PROKKA_00672;gene=exsA_1;inference=similar to AA sequence:UniProtKB:P26993;product=Exoenzyme S synthesis regulatory protein ExsA;locus_tag=Kpn2146_0674;protein_id=gnl|PRJNA183901|Kpn2146_0674|gb|AHI34135;
chromosome	Prodigal:2.6	CDS	691884	693242	.	-	0	ID=PROKKA_00673;gene=ttuB_1;inference=similar to AA sequence:UniProtKB:Q44470;product=Putative tartrate transporter;locus_tag=Kpn2146_0675;protein_id=gnl|PRJNA183901|Kpn2146_0675|gb|AHI34136;
chromosome	Prodigal:2.6	CDS	693264	694061	.	-	0	ID=PROKKA_00674;eC_number=4.1.2.52;gene=hpcH;inference=similar to AA sequence:UniProtKB:Q47098;product=4-hydroxy-2-oxo-heptane-1,7-dioate aldolase;locus_tag=Kpn2146_0676;protein_id=gnl|PRJNA183901|Kpn2146_0676|gb|AHI34137;
chromosome	Prodigal:2.6	CDS	694072	694875	.	-	0	ID=PROKKA_00675;eC_number=4.2.1.132;gene=tesE;inference=similar to AA sequence:UniProtKB:Q83VZ5;product=2-hydroxyhexa-2,4-dienoate hydratase;locus_tag=Kpn2146_0677;protein_id=gnl|PRJNA183901|Kpn2146_0677|gb|AHI34138;
chromosome	Prodigal:2.6	CDS	694984	695364	.	-	0	ID=PROKKA_00676;eC_number=5.3.3.10;gene=hpcD;inference=similar to AA sequence:UniProtKB:Q05354;product=5-carboxymethyl-2-hydroxymuconate Delta-isomerase;locus_tag=Kpn2146_0678;protein_id=gnl|PRJNA183901|Kpn2146_0678|gb|AHI34139;
chromosome	Prodigal:2.6	CDS	695374	696231	.	-	0	ID=PROKKA_00677;eC_number=1.13.11.15;gene=hpcB;inference=similar to AA sequence:UniProtKB:Q05353;product=3,4-dihydroxyphenylacetate 2,3-dioxygenase;locus_tag=Kpn2146_0679;protein_id=gnl|PRJNA183901|Kpn2146_0679|gb|AHI34140;
chromosome	Prodigal:2.6	CDS	696233	697699	.	-	0	ID=PROKKA_00678;eC_number=1.2.1.8;gene=betB_1;inference=similar to AA sequence:UniProtKB:Q9HTJ1;product=NAD/NADP-dependent betaine aldehyde dehydrogenase;locus_tag=Kpn2146_0680;protein_id=gnl|PRJNA183901|Kpn2146_0680|gb|AHI34141;
chromosome	Prodigal:2.6	CDS	697696	698460	.	-	0	ID=PROKKA_00679;gene=hpcE_1;inference=similar to AA sequence:UniProtKB:P37352;product=Homoprotocatechuate catabolism bifunctional isomerase/decarboxylase;locus_tag=Kpn2146_0681;protein_id=gnl|PRJNA183901|Kpn2146_0681|gb|AHI34142;
chromosome	Prodigal:2.6	CDS	698457	699089	.	-	0	ID=PROKKA_00680;gene=hpcE_2;inference=similar to AA sequence:UniProtKB:P37352;product=Homoprotocatechuate catabolism bifunctional isomerase/decarboxylase;locus_tag=Kpn2146_0682;protein_id=gnl|PRJNA183901|Kpn2146_0682|gb|AHI34143;
chromosome	Prodigal:2.6	CDS	699376	699816	.	+	0	ID=PROKKA_00681;gene=badR;inference=similar to AA sequence:UniProtKB:O07458;product=Transcriptional activatory protein BadR;locus_tag=Kpn2146_0683;protein_id=gnl|PRJNA183901|Kpn2146_0683|gb|AHI34144;
chromosome	Prodigal:2.6	CDS	699779	700108	.	+	0	ID=PROKKA_00682;product=hypothetical protein;locus_tag=Kpn2146_0684;protein_id=gnl|PRJNA183901|Kpn2146_0684|gb|AHI34145;
chromosome	Prodigal:2.6	CDS	700059	700346	.	+	0	ID=PROKKA_00683;product=hypothetical protein;locus_tag=Kpn2146_0685;protein_id=gnl|PRJNA183901|Kpn2146_0685|gb|AHI34146;
chromosome	Prodigal:2.6	CDS	700383	701399	.	+	0	ID=PROKKA_00684;eC_number=1.1.1.338;gene=comC;inference=similar to AA sequence:UniProtKB:Q1QWN5;product=(2R)-3-sulfolactate dehydrogenase (NADP(+));locus_tag=Kpn2146_0686;protein_id=gnl|PRJNA183901|Kpn2146_0686|gb|AHI34147;
chromosome	Prodigal:2.6	CDS	701518	702738	.	-	0	ID=PROKKA_00685;eC_number=4.1.2.42;inference=similar to AA sequence:UniProtKB:O82872;product=D-threonine aldolase;locus_tag=Kpn2146_0687;protein_id=gnl|PRJNA183901|Kpn2146_0687|gb|AHI34148;
chromosome	Prodigal:2.6	CDS	702939	704378	.	+	0	ID=PROKKA_00686;eC_number=3.5.1.81;gene=dan;inference=similar to AA sequence:UniProtKB:P72349;product=D-aminoacylase;locus_tag=Kpn2146_0688;protein_id=gnl|PRJNA183901|Kpn2146_0688|gb|AHI34149;
chromosome	Prodigal:2.6	CDS	704389	704781	.	+	0	ID=PROKKA_00687;eC_number=3.5.4.-;gene=tdcF;inference=similar to AA sequence:UniProtKB:P0AGL2;product=Putative reactive intermediate deaminase TdcF;locus_tag=Kpn2146_0689;protein_id=gnl|PRJNA183901|Kpn2146_0689|gb|AHI34150;
chromosome	Prodigal:2.6	CDS	704967	706454	.	+	0	ID=PROKKA_00688;gene=sglT;inference=similar to AA sequence:UniProtKB:P96169;product=Sodium/glucose cotransporter;locus_tag=Kpn2146_0690;protein_id=gnl|PRJNA183901|Kpn2146_0690|gb|AHI34151;
chromosome	Prodigal:2.6	CDS	706464	707336	.	+	0	ID=PROKKA_00689;inference=protein motif:Pfam:PF05035.6;product=2-keto-3-deoxy-galactonokinase;locus_tag=Kpn2146_0691;protein_id=gnl|PRJNA183901|Kpn2146_0691|gb|AHI34152;
chromosome	Prodigal:2.6	CDS	707323	707922	.	+	0	ID=PROKKA_00690;eC_number=4.1.2.21;gene=dgoA_1;inference=similar to AA sequence:UniProtKB:Q6BF16;product=2-dehydro-3-deoxy-6-phosphogalactonate aldolase;locus_tag=Kpn2146_0692;protein_id=gnl|PRJNA183901|Kpn2146_0692|gb|AHI34153;
chromosome	Prodigal:2.6	CDS	707919	708782	.	-	0	ID=PROKKA_00691;gene=ybbH_2;inference=similar to AA sequence:UniProtKB:Q45581;product=putative HTH-type transcriptional regulator YbbH;locus_tag=Kpn2146_0693;protein_id=gnl|PRJNA183901|Kpn2146_0693|gb|AHI34154;
chromosome	Prodigal:2.6	CDS	708852	709388	.	-	0	ID=PROKKA_00692;inference=protein motif:CLUSTERS:PRK07757;product=acetyltransferase;locus_tag=Kpn2146_0694;protein_id=gnl|PRJNA183901|Kpn2146_0694|gb|AHI34155;
chromosome	Prodigal:2.6	CDS	709418	710254	.	+	0	ID=PROKKA_00693;inference=protein motif:CLUSTERS:PRK09491;product=ribosomal-protein-alanine N-acetyltransferase;locus_tag=Kpn2146_0695;protein_id=gnl|PRJNA183901|Kpn2146_0695|gb|AHI34156;
chromosome	Prodigal:2.6	CDS	710258	711619	.	-	0	ID=PROKKA_00694;gene=yjjL_1;inference=similar to AA sequence:UniProtKB:P39398;product=L-galactonate transporter;locus_tag=Kpn2146_0696;protein_id=gnl|PRJNA183901|Kpn2146_0696|gb|AHI34157;
chromosome	Prodigal:2.6	CDS	711799	712713	.	-	0	ID=PROKKA_00695;gene=yjjM;inference=similar to AA sequence:UniProtKB:P39399;product=putative HTH-type transcriptional regulator YjjM;locus_tag=Kpn2146_0697;protein_id=gnl|PRJNA183901|Kpn2146_0697|gb|AHI34158;
chromosome	Prodigal:2.6	CDS	712850	713872	.	+	0	ID=PROKKA_00696;eC_number=1.1.1.-;gene=yjjN;inference=similar to AA sequence:UniProtKB:P39400;product=Putative L-galactonate oxidoreductase;locus_tag=Kpn2146_0698;protein_id=gnl|PRJNA183901|Kpn2146_0698|gb|AHI34159;
chromosome	Prodigal:2.6	CDS	713884	715329	.	+	0	ID=PROKKA_00697;eC_number=1.1.1.58;gene=uxaB_1;inference=similar to AA sequence:UniProtKB:P0A6L7;product=Altronate oxidoreductase;locus_tag=Kpn2146_0699;protein_id=gnl|PRJNA183901|Kpn2146_0699|gb|AHI34160;
chromosome	Prodigal:2.6	CDS	715466	718231	.	+	0	ID=PROKKA_00698;gene=pspF_1;inference=similar to AA sequence:UniProtKB:P37344;product=Psp operon transcriptional activator;locus_tag=Kpn2146_0700;protein_id=gnl|PRJNA183901|Kpn2146_0700|gb|AHI34161;
chromosome	Prodigal:2.6	CDS	718332	718754	.	+	0	ID=PROKKA_00699;gene=manX_2;inference=similar to AA sequence:UniProtKB:Q5XAF5;product=PTS system mannose-specific EIIAB component;locus_tag=Kpn2146_0701;protein_id=gnl|PRJNA183901|Kpn2146_0701|gb|AHI34162;
chromosome	Prodigal:2.6	CDS	718769	719239	.	+	0	ID=PROKKA_00700;eC_number=2.7.1.69;gene=sorB_2;inference=similar to AA sequence:UniProtKB:P37081;product=Sorbose-specific phosphotransferase enzyme IIB component;locus_tag=Kpn2146_0702;protein_id=gnl|PRJNA183901|Kpn2146_0702|gb|AHI34163;
chromosome	Prodigal:2.6	CDS	719256	720035	.	+	0	ID=PROKKA_00701;gene=agaC;inference=similar to AA sequence:UniProtKB:P42910;product=N-acetylgalactosamine permease IIC component 1;locus_tag=Kpn2146_0703;protein_id=gnl|PRJNA183901|Kpn2146_0703|gb|AHI34164;
chromosome	Prodigal:2.6	CDS	720013	720864	.	+	0	ID=PROKKA_00702;gene=manZ_2;inference=similar to AA sequence:UniProtKB:P69805;product=Mannose permease IID component;locus_tag=Kpn2146_0704;protein_id=gnl|PRJNA183901|Kpn2146_0704|gb|AHI34165;
chromosome	Prodigal:2.6	CDS	720877	721938	.	+	0	ID=PROKKA_00703;eC_number=2.6.1.16;gene=glmS_1;inference=similar to AA sequence:UniProtKB:Q5NHQ9;product=Glutamine--fructose-6-phosphate aminotransferase, isomerizing;locus_tag=Kpn2146_0705;protein_id=gnl|PRJNA183901|Kpn2146_0705|gb|AHI34166;
chromosome	Prodigal:2.6	CDS	721956	722966	.	+	0	ID=PROKKA_00704;eC_number=3.5.-.-;gene=frlB_2;inference=similar to AA sequence:UniProtKB:O32157;product=Fructosamine deglycase FrlB;locus_tag=Kpn2146_0706;protein_id=gnl|PRJNA183901|Kpn2146_0706|gb|AHI34167;
chromosome	KPW	CDS	723100	724044	.	+	1	ID=peg.4628;product=Transposase;FIG=Transposase KP1_0766;pfam1=Transposase_31(9e-82);pfam2=Yae1_N(0.0029);locus_tag=Kpn2146_0707;protein_id=gnl|PRJNA183901|Kpn2146_0707|gb|AHI34168;
chromosome	Prodigal:2.6	CDS	724099	726390	.	-	0	ID=PROKKA_00706;inference=protein motif:CLUSTERS:PRK03776;product=phosphoglycerol transferase I;locus_tag=Kpn2146_0708;protein_id=gnl|PRJNA183901|Kpn2146_0708|gb|AHI34169;
chromosome	Prodigal:2.6	CDS	726648	727139	.	-	0	ID=PROKKA_00707;inference=protein motif:CLUSTERS:PRK11667;product=hypothetical protein;locus_tag=Kpn2146_0709;protein_id=gnl|PRJNA183901|Kpn2146_0709|gb|AHI34170;
chromosome	Prodigal:2.6	CDS	727205	727948	.	-	0	ID=PROKKA_00708;gene=dnaC_1;inference=similar to AA sequence:UniProtKB:P0AEF0;product=DNA replication protein DnaC;locus_tag=Kpn2146_0710;protein_id=gnl|PRJNA183901|Kpn2146_0710|gb|AHI34171;
chromosome	Prodigal:2.6	CDS	727945	728484	.	-	0	ID=PROKKA_00709;gene=dnaT;inference=similar to AA sequence:UniProtKB:P0A8J2;product=Primosomal protein 1;locus_tag=Kpn2146_0711;protein_id=gnl|PRJNA183901|Kpn2146_0711|gb|AHI34172;
chromosome	Prodigal:2.6	CDS	728587	729060	.	-	0	ID=PROKKA_00710;inference=protein motif:CLUSTERS:PRK09917;product=hypothetical protein;locus_tag=Kpn2146_0712;protein_id=gnl|PRJNA183901|Kpn2146_0712|gb|AHI34173;
chromosome	Prodigal:2.6	CDS	729051	729827	.	-	0	ID=PROKKA_00711;gene=yjjP;inference=similar to AA sequence:UniProtKB:P0ADD5;product=Inner membrane protein YjjP;locus_tag=Kpn2146_0713;protein_id=gnl|PRJNA183901|Kpn2146_0713|gb|AHI34174;
chromosome	Prodigal:2.6	CDS	730107	731291	.	+	0	ID=PROKKA_00712;eC_number=1.14.13.2;gene=pobA;inference=similar to AA sequence:UniProtKB:P20586;product=p-hydroxybenzoate hydroxylase;locus_tag=Kpn2146_0715;protein_id=gnl|PRJNA183901|Kpn2146_0715|gb|AHI34176;
chromosome	Prodigal:2.6	CDS	731308	732189	.	+	0	ID=PROKKA_00713;gene=araC_1;inference=similar to AA sequence:UniProtKB:P0A9E0;product=Arabinose operon regulatory protein;locus_tag=Kpn2146_0716;protein_id=gnl|PRJNA183901|Kpn2146_0716|gb|AHI34177;
chromosome	Prodigal:2.6	CDS	732455	733177	.	+	0	ID=PROKKA_00714;gene=yjjQ;inference=similar to AA sequence:UniProtKB:P0ADD7;product=Putative transcription factor YjjQ;locus_tag=Kpn2146_0717;protein_id=gnl|PRJNA183901|Kpn2146_0717|gb|AHI34178;
chromosome	Prodigal:2.6	CDS	733138	733812	.	+	0	ID=PROKKA_00715;gene=bglJ;inference=similar to AA sequence:UniProtKB:P39404;product=Transcriptional activator protein BglJ;locus_tag=Kpn2146_0718;protein_id=gnl|PRJNA183901|Kpn2146_0718|gb|AHI34179;
chromosome	Prodigal:2.6	CDS	733818	734276	.	-	0	ID=PROKKA_00716;inference=protein motif:CLUSTERS:PRK09194;product=prolyl-tRNA synthetase;locus_tag=Kpn2146_0719;protein_id=gnl|PRJNA183901|Kpn2146_0719|gb|AHI34180;
chromosome	Prodigal:2.6	CDS	734615	735958	.	+	0	ID=PROKKA_00717;gene=licC_2;inference=similar to AA sequence:UniProtKB:P46317;product=Lichenan permease IIC component;locus_tag=Kpn2146_0720;protein_id=gnl|PRJNA183901|Kpn2146_0720|gb|AHI34181;
chromosome	Prodigal:2.6	CDS	736008	736796	.	-	0	ID=PROKKA_00718;gene=fhuF;inference=similar to AA sequence:UniProtKB:P39405;product=Ferric iron reductase protein FhuF;locus_tag=Kpn2146_0721;protein_id=gnl|PRJNA183901|Kpn2146_0721|gb|AHI34182;
chromosome	Prodigal:2.6	CDS	736903	737949	.	-	0	ID=PROKKA_00719;gene=pleD;inference=similar to AA sequence:UniProtKB:Q9A5I5;product=Response regulator PleD;locus_tag=Kpn2146_0722;protein_id=gnl|PRJNA183901|Kpn2146_0722|gb|AHI34183;
chromosome	Prodigal:2.6	CDS	738100	738453	.	+	0	ID=PROKKA_00720;product=hypothetical protein;locus_tag=Kpn2146_0724;protein_id=gnl|PRJNA183901|Kpn2146_0724|gb|AHI34185;
chromosome	tFind	tRNA	738475	738561	84	-	.	ID=trna.77_tRNA-Leu(CAG);product=tRNA-Leu(CAG);detected_by=tRNAscan-SE_4714258_4714344_-_Leu,Aragorn_4714257_4714345_-_Leu;cove_score=69.07;amino_acid=Leu;anticodon=CAG;anticodon_center=36;t-stem_acc-stem_junction=77;cca=CCA;locus_tag=Kpn2146_0725;
chromosome	tFind	tRNA	738593	738679	84	-	.	ID=trna.78_tRNA-Leu(CAG);product=tRNA-Leu(CAG);detected_by=tRNAscan-SE_4714376_4714462_-_Leu,Aragorn_4714376_4714462_-_Leu;cove_score=69.07;amino_acid=Leu;anticodon=CAG;anticodon_center=36;t-stem_acc-stem_junction=77;cca=CCA;locus_tag=Kpn2146_0726;
chromosome	tFind	tRNA	738708	738794	84	-	.	ID=trna.79_tRNA-Leu(CAG);product=tRNA-Leu(CAG);detected_by=tRNAscan-SE_4714491_4714577_-_Leu,Aragorn_4714490_4714578_-_Leu;cove_score=69.07;amino_acid=Leu;anticodon=CAG;anticodon_center=36;t-stem_acc-stem_junction=77;cca=CCA;locus_tag=Kpn2146_0727;
chromosome	Prodigal:2.6	CDS	738966	739994	.	-	0	ID=PROKKA_00724;eC_number=2.1.1.172;gene=rsmC;inference=similar to AA sequence:UniProtKB:P39406;product=Ribosomal RNA small subunit methyltransferase C;locus_tag=Kpn2146_0728;protein_id=gnl|PRJNA183901|Kpn2146_0728|gb|AHI34186;
chromosome	Prodigal:2.6	CDS	740097	740510	.	+	0	ID=PROKKA_00725;eC_number=2.7.7.7;gene=holD;inference=similar to AA sequence:UniProtKB:P28632;product=DNA polymerase III subunit psi;locus_tag=Kpn2146_0729;protein_id=gnl|PRJNA183901|Kpn2146_0729|gb|AHI34187;
chromosome	Prodigal:2.6	CDS	740479	740925	.	+	0	ID=PROKKA_00726;eC_number=2.3.1.189;gene=mshD;inference=similar to AA sequence:UniProtKB:Q9KZV0;product=Mycothiol acetyltransferase;locus_tag=Kpn2146_0730;protein_id=gnl|PRJNA183901|Kpn2146_0730|gb|AHI34188;
chromosome	Prodigal:2.6	CDS	740940	741617	.	+	0	ID=PROKKA_00727;eC_number=3.1.3.5;gene=yjjG;inference=similar to AA sequence:UniProtKB:P0A8Y1;product=Pyrimidine 5'-nucleotidase YjjG;locus_tag=Kpn2146_0731;protein_id=gnl|PRJNA183901|Kpn2146_0731|gb|AHI34189;
chromosome	Prodigal:2.6	CDS	741708	743297	.	+	0	ID=PROKKA_00728;gene=prfC;inference=similar to AA sequence:UniProtKB:P0A7I4;product=Peptide chain release factor 3;locus_tag=Kpn2146_0732;protein_id=gnl|PRJNA183901|Kpn2146_0732|gb|AHI34190;
chromosome	Prodigal:2.6	CDS	743517	744137	.	+	0	ID=PROKKA_00729;gene=osmY_1;inference=similar to AA sequence:UniProtKB:P0AFH8;product=Osmotically-inducible protein Y precursor;locus_tag=Kpn2146_0733;protein_id=gnl|PRJNA183901|Kpn2146_0733|gb|AHI34191;
chromosome	Prodigal:2.6	CDS	744267	744428	.	+	0	ID=PROKKA_00730;product=hypothetical protein;locus_tag=Kpn2146_0734;protein_id=gnl|PRJNA183901|Kpn2146_0734|gb|AHI34192;
chromosome	Prodigal:2.6	CDS	744582	745655	.	+	0	ID=PROKKA_00731;inference=protein motif:Pfam:PF01734.1;product=Patatin-like phospholipase;locus_tag=Kpn2146_0735;protein_id=gnl|PRJNA183901|Kpn2146_0735|gb|AHI34193;
chromosome	Prodigal:2.6	CDS	745652	746446	.	+	0	ID=PROKKA_00732;eC_number=3.1.21.-;gene=yjjV;inference=similar to AA sequence:UniProtKB:P39408;product=putative deoxyribonuclease YjjV;locus_tag=Kpn2146_0736;protein_id=gnl|PRJNA183901|Kpn2146_0736|gb|AHI34194;
chromosome	Prodigal:2.6	CDS	746577	747854	.	+	0	ID=PROKKA_00733;gene=nupX;inference=similar to AA sequence:UniProtKB:P33021;product=Nucleoside permease NupX;locus_tag=Kpn2146_0737;protein_id=gnl|PRJNA183901|Kpn2146_0737|gb|AHI34195;
chromosome	Prodigal:2.6	CDS	748271	749050	.	+	0	ID=PROKKA_00734;eC_number=4.1.2.4;gene=deoC_1;inference=similar to AA sequence:UniProtKB:P0A6L0;product=Deoxyribose-phosphate aldolase;locus_tag=Kpn2146_0738;protein_id=gnl|PRJNA183901|Kpn2146_0738|gb|AHI34196;
chromosome	Prodigal:2.6	CDS	749164	750486	.	+	0	ID=PROKKA_00735;eC_number=2.4.2.4;gene=deoA;inference=similar to AA sequence:UniProtKB:P07650;product=Thymidine phosphorylase;locus_tag=Kpn2146_0739;protein_id=gnl|PRJNA183901|Kpn2146_0739|gb|AHI34197;
chromosome	Prodigal:2.6	CDS	750539	751762	.	+	0	ID=PROKKA_00736;eC_number=5.4.2.7;gene=deoB;inference=similar to AA sequence:UniProtKB:P0A6K6;product=Phosphopentomutase;locus_tag=Kpn2146_0740;protein_id=gnl|PRJNA183901|Kpn2146_0740|gb|AHI34198;
chromosome	Prodigal:2.6	CDS	751865	752584	.	+	0	ID=PROKKA_00737;eC_number=2.4.2.1;gene=deoD;inference=similar to AA sequence:UniProtKB:P0ABP8;product=Purine nucleoside phosphorylase DeoD-type;locus_tag=Kpn2146_0741;protein_id=gnl|PRJNA183901|Kpn2146_0741|gb|AHI34199;
chromosome	Prodigal:2.6	CDS	752665	753681	.	-	0	ID=PROKKA_00738;eC_number=2.7.7.63;gene=lplA;inference=similar to AA sequence:UniProtKB:P32099;product=Lipoate-protein ligase A;locus_tag=Kpn2146_0742;protein_id=gnl|PRJNA183901|Kpn2146_0742|gb|AHI34200;
chromosome	Prodigal:2.6	CDS	753681	754328	.	-	0	ID=PROKKA_00739;inference=protein motif:CLUSTERS:PRK11246;product=hypothetical protein;locus_tag=Kpn2146_0743;protein_id=gnl|PRJNA183901|Kpn2146_0743|gb|AHI34201;
chromosome	Prodigal:2.6	CDS	754433	755404	.	+	0	ID=PROKKA_00740;eC_number=3.1.3.3;gene=serB;inference=similar to AA sequence:UniProtKB:P0AGB0;product=Phosphoserine phosphatase;locus_tag=Kpn2146_0744;protein_id=gnl|PRJNA183901|Kpn2146_0744|gb|AHI34202;
chromosome	Prodigal:2.6	CDS	755414	756796	.	+	0	ID=PROKKA_00741;inference=similar to AA sequence:UniProtKB:A0R563;note=DNA repair protein RadA homolog;product=hypothetical protein;locus_tag=Kpn2146_0745;protein_id=gnl|PRJNA183901|Kpn2146_0745|gb|AHI34203;
chromosome	Prodigal:2.6	CDS	756818	758050	.	+	0	ID=PROKKA_00742;gene=nadR;inference=similar to AA sequence:UniProtKB:P24518;product=Trifunctional NAD biosynthesis/regulator protein NadR;locus_tag=Kpn2146_0746;protein_id=gnl|PRJNA183901|Kpn2146_0746|gb|AHI34204;
chromosome	Prodigal:2.6	CDS	758144	759811	.	-	0	ID=PROKKA_00743;gene=yjjK;inference=similar to AA sequence:UniProtKB:P0A9W3;product=putative ABC transporter ATP-binding protein YjjK;locus_tag=Kpn2146_0747;protein_id=gnl|PRJNA183901|Kpn2146_0747|gb|AHI34205;
chromosome	Prodigal:2.6	CDS	760040	761977	.	+	0	ID=PROKKA_00744;eC_number=4.2.2.-;gene=slt;inference=similar to AA sequence:UniProtKB:P0AGC3;product=Soluble lytic murein transglycosylase precursor;locus_tag=Kpn2146_0748;protein_id=gnl|PRJNA183901|Kpn2146_0748|gb|AHI34206;
chromosome	Prodigal:2.6	CDS	762066	762395	.	+	0	ID=PROKKA_00745;gene=trpR;inference=similar to AA sequence:UniProtKB:P0A881;product=Trp operon repressor;locus_tag=Kpn2146_0749;protein_id=gnl|PRJNA183901|Kpn2146_0749|gb|AHI34207;
chromosome	Prodigal:2.6	CDS	762382	762897	.	-	0	ID=PROKKA_00746;eC_number=3.6.1.-;gene=yjjX;inference=similar to AA sequence:UniProtKB:P39411;product=Non-canonical purine NTP phosphatase;locus_tag=Kpn2146_0750;protein_id=gnl|PRJNA183901|Kpn2146_0750|gb|AHI34208;
chromosome	Prodigal:2.6	CDS	763011	763658	.	+	0	ID=PROKKA_00747;eC_number=3.1.3.3;gene=pspB_1;inference=similar to AA sequence:UniProtKB:D3DFP8;product=Putative phosphoserine phosphatase 2;locus_tag=Kpn2146_0751;protein_id=gnl|PRJNA183901|Kpn2146_0751|gb|AHI34209;
chromosome	Prodigal:2.6	CDS	763655	764524	.	-	0	ID=PROKKA_00748;gene=rob_1;inference=similar to AA sequence:UniProtKB:P0ACI0;product=Right origin-binding protein;locus_tag=Kpn2146_0752;protein_id=gnl|PRJNA183901|Kpn2146_0752|gb|AHI34210;
chromosome	Prodigal:2.6	CDS	764734	765207	.	+	0	ID=PROKKA_00749;inference=protein motif:CLUSTERS:PRK10756;product=hypothetical protein;locus_tag=Kpn2146_0753;protein_id=gnl|PRJNA183901|Kpn2146_0753|gb|AHI34211;
chromosome	Prodigal:2.6	CDS	765220	765909	.	+	0	ID=PROKKA_00750;gene=creB;inference=similar to AA sequence:UniProtKB:P08368;product=Transcriptional regulatory protein CreB;locus_tag=Kpn2146_0754;protein_id=gnl|PRJNA183901|Kpn2146_0754|gb|AHI34212;
chromosome	Prodigal:2.6	CDS	765909	767333	.	+	0	ID=PROKKA_00751;eC_number=2.7.13.3;gene=creC;inference=similar to AA sequence:UniProtKB:P08401;product=Sensor protein CreC;locus_tag=Kpn2146_0755;protein_id=gnl|PRJNA183901|Kpn2146_0755|gb|AHI34213;
chromosome	Prodigal:2.6	CDS	767394	768752	.	+	0	ID=PROKKA_00752;gene=creD;inference=similar to AA sequence:UniProtKB:P08369;product=Inner membrane protein CreD;locus_tag=Kpn2146_0756;protein_id=gnl|PRJNA183901|Kpn2146_0756|gb|AHI34214;
chromosome	Prodigal:2.6	CDS	768815	769531	.	-	0	ID=PROKKA_00753;gene=arcA;inference=similar to AA sequence:UniProtKB:P0A9Q1;product=Aerobic respiration control protein ArcA;locus_tag=Kpn2146_0757;protein_id=gnl|PRJNA183901|Kpn2146_0757|gb|AHI34215;
chromosome	Prodigal:2.6	CDS	770164	770850	.	+	0	ID=PROKKA_00754;eC_number=2.1.1.-;inference=similar to AA sequence:UniProtKB:P44676;product=putative tRNA/rRNA methyltransferase;locus_tag=Kpn2146_0758;protein_id=gnl|PRJNA183901|Kpn2146_0758|gb|AHI34216;
chromosome	rfam	misc_feature	771069	771186	127.5	+	.	ID=Thr_leader.1;Name=Threonine operon leader;rfamID=RF00506;evalue=6.5E-23;ncRNA_class=other;
chromosome	Prodigal:2.6	CDS	771212	773674	.	+	0	ID=PROKKA_00756;gene=thrA;inference=similar to AA sequence:UniProtKB:P00561;product=Bifunctional aspartokinase/homoserine dehydrogenase 1;locus_tag=Kpn2146_0760;protein_id=gnl|PRJNA183901|Kpn2146_0760|gb|AHI34218;
chromosome	Prodigal:2.6	CDS	773676	774605	.	+	0	ID=PROKKA_00757;eC_number=2.7.1.39;gene=thrB;inference=similar to AA sequence:UniProtKB:P00547;product=Homoserine kinase;locus_tag=Kpn2146_0761;protein_id=gnl|PRJNA183901|Kpn2146_0761|gb|AHI34219;
chromosome	Prodigal:2.6	CDS	774609	775889	.	+	0	ID=PROKKA_00758;eC_number=4.2.3.1;gene=thrC;inference=similar to AA sequence:UniProtKB:P00934;product=Threonine synthase;locus_tag=Kpn2146_0762;protein_id=gnl|PRJNA183901|Kpn2146_0762|gb|AHI34220;
chromosome	Prodigal:2.6	CDS	776205	776582	.	+	0	ID=PROKKA_00759;product=hypothetical protein;locus_tag=Kpn2146_0763;protein_id=gnl|PRJNA183901|Kpn2146_0763|gb|AHI34221;
chromosome	Prodigal:2.6	CDS	776651	777424	.	-	0	ID=PROKKA_00760;inference=protein motif:CLUSTERS:PRK02101;product=hypothetical protein;locus_tag=Kpn2146_0764;protein_id=gnl|PRJNA183901|Kpn2146_0764|gb|AHI34222;
chromosome	Prodigal:2.6	CDS	777502	778932	.	-	0	ID=PROKKA_00761;gene=alsT;inference=similar to AA sequence:UniProtKB:Q45068;product=Amino-acid carrier protein AlsT;locus_tag=Kpn2146_0765;protein_id=gnl|PRJNA183901|Kpn2146_0765|gb|AHI34223;
chromosome	Prodigal:2.6	CDS	779135	780088	.	+	0	ID=PROKKA_00762;eC_number=2.2.1.2;gene=talB;inference=similar to AA sequence:UniProtKB:P0A870;product=Transaldolase B;locus_tag=Kpn2146_0766;protein_id=gnl|PRJNA183901|Kpn2146_0766|gb|AHI34224;
chromosome	Prodigal:2.6	CDS	780188	780775	.	+	0	ID=PROKKA_00763;eC_number=2.7.7.75;gene=mog;inference=similar to AA sequence:UniProtKB:P0AF03;product=Molybdopterin adenylyltransferase;locus_tag=Kpn2146_0767;protein_id=gnl|PRJNA183901|Kpn2146_0767|gb|AHI34225;
chromosome	Prodigal:2.6	CDS	780895	782199	.	+	0	ID=PROKKA_00764;gene=proP_2;inference=similar to AA sequence:UniProtKB:P0C0L7;product=Proline/betaine transporter;locus_tag=Kpn2146_0768;protein_id=gnl|PRJNA183901|Kpn2146_0768|gb|AHI34226;
chromosome	Prodigal:2.6	CDS	782262	782828	.	-	0	ID=PROKKA_00765;gene=yaaH;inference=similar to AA sequence:UniProtKB:P0AC98;product=Inner membrane protein YaaH;locus_tag=Kpn2146_0769;protein_id=gnl|PRJNA183901|Kpn2146_0769|gb|AHI34227;
chromosome	Prodigal:2.6	CDS	782917	783642	.	-	0	ID=PROKKA_00766;inference=protein motif:CLUSTERS:PRK10236;product=hypothetical protein;locus_tag=Kpn2146_0770;protein_id=gnl|PRJNA183901|Kpn2146_0770|gb|AHI34228;
chromosome	Prodigal:2.6	CDS	783670	784074	.	-	0	ID=PROKKA_00767;inference=protein motif:CLUSTERS:PRK10154;product=hypothetical protein;locus_tag=Kpn2146_0771;protein_id=gnl|PRJNA183901|Kpn2146_0771|gb|AHI34229;
chromosome	Prodigal:2.6	CDS	784460	786376	.	+	0	ID=PROKKA_00768;gene=dnaK_1;inference=similar to AA sequence:UniProtKB:P0A6Y8;product=Chaperone protein DnaK;locus_tag=Kpn2146_0772;protein_id=gnl|PRJNA183901|Kpn2146_0772|gb|AHI34230;
chromosome	rfam	ncRNA	786387	786462	79.8	+	.	ID=tpke11.1;product=tpke11;rfamID=RF02031;evalue=3.1E-14;ncRNA_class=other;locus_tag=Kpn2146_0773;
chromosome	Prodigal:2.6	CDS	786464	787597	.	+	0	ID=PROKKA_00770;gene=dnaJ;inference=similar to AA sequence:UniProtKB:P08622;product=Chaperone protein DnaJ;locus_tag=Kpn2146_0774;protein_id=gnl|PRJNA183901|Kpn2146_0774|gb|AHI34231;
chromosome	Prodigal:2.6	CDS	787727	788950	.	+	0	ID=PROKKA_00771;gene=nhaA;inference=similar to AA sequence:UniProtKB:P13738;product=Na(+)/H(+) antiporter NhaA;locus_tag=Kpn2146_0775;protein_id=gnl|PRJNA183901|Kpn2146_0775|gb|AHI34232;
chromosome	Prodigal:2.6	CDS	789005	789901	.	+	0	ID=PROKKA_00772;gene=nhaR;inference=similar to AA sequence:UniProtKB:P0A9G2;product=Transcriptional activator protein NhaR;locus_tag=Kpn2146_0776;protein_id=gnl|PRJNA183901|Kpn2146_0776|gb|AHI34233;
chromosome	FIG	CDS	790021	790206	.	-	1	ID=peg.4695;product=SSU ribosomal protein S20p;pfam1=Ribosomal_S20p(5.8e-22);pfam2=DUF2680(0.022);locus_tag=Kpn2146_0778;protein_id=gnl|PRJNA183901|Kpn2146_0778|gb|AHI34235;
chromosome	Prodigal:2.6	CDS	790614	791552	.	+	0	ID=PROKKA_00774;gene=ribF;inference=similar to AA sequence:UniProtKB:P0AG40;product=Riboflavin biosynthesis protein RibF;locus_tag=Kpn2146_0779;protein_id=gnl|PRJNA183901|Kpn2146_0779|gb|AHI34236;
chromosome	Prodigal:2.6	CDS	791560	794412	.	+	0	ID=PROKKA_00775;eC_number=6.1.1.5;gene=ileS;inference=similar to AA sequence:UniProtKB:P00956;product=Isoleucine--tRNA ligase;locus_tag=Kpn2146_0780;protein_id=gnl|PRJNA183901|Kpn2146_0780|gb|AHI34237;
chromosome	Prodigal:2.6	CDS	794412	794912	.	+	0	ID=PROKKA_00776;eC_number=3.4.23.36;gene=lspA;inference=similar to AA sequence:UniProtKB:P00804;product=Lipoprotein signal peptidase;locus_tag=Kpn2146_0781;protein_id=gnl|PRJNA183901|Kpn2146_0781|gb|AHI34238;
chromosome	Prodigal:2.6	CDS	795028	795477	.	+	0	ID=PROKKA_00777;eC_number=5.2.1.8;gene=fkpB;inference=similar to AA sequence:UniProtKB:P0AEM0;product=FKBP-type 16 kDa peptidyl-prolyl cis-trans isomerase;locus_tag=Kpn2146_0782;protein_id=gnl|PRJNA183901|Kpn2146_0782|gb|AHI34239;
chromosome	Prodigal:2.6	CDS	795479	796429	.	+	0	ID=PROKKA_00778;eC_number=1.17.1.2;gene=ispH;inference=similar to AA sequence:UniProtKB:P62623;product=4-hydroxy-3-methylbut-2-enyl diphosphate reductase;locus_tag=Kpn2146_0783;protein_id=gnl|PRJNA183901|Kpn2146_0783|gb|AHI34240;
chromosome	Prodigal:2.6	CDS	796496	797410	.	+	0	ID=PROKKA_00779;eC_number=3.2.-.-;gene=rihC;inference=similar to AA sequence:UniProtKB:P22564;product=Non-specific ribonucleoside hydrolase RihC;locus_tag=Kpn2146_0784;protein_id=gnl|PRJNA183901|Kpn2146_0784|gb|AHI34241;
chromosome	Prodigal:2.6	CDS	797441	797806	.	+	0	ID=PROKKA_00780;gene=yhaI;inference=similar to AA sequence:UniProtKB:P64592;product=Inner membrane protein YhaI;locus_tag=Kpn2146_6021;
chromosome	Prodigal:2.6	CDS	797754	798683	.	-	0	ID=PROKKA_00781;gene=dmlR_1;inference=similar to AA sequence:UniProtKB:P76250;product=HTH-type transcriptional regulator DmlR;locus_tag=Kpn2146_0785;protein_id=gnl|PRJNA183901|Kpn2146_0785|gb|AHI34242;
chromosome	Prodigal:2.6	CDS	798776	799405	.	+	0	ID=PROKKA_00782;inference=protein motif:CLUSTERS:PRK00252;product=alanyl-tRNA synthetase;locus_tag=Kpn2146_0786;protein_id=gnl|PRJNA183901|Kpn2146_0786|gb|AHI34243;
chromosome	Prodigal:2.6	CDS	799411	800115	.	-	0	ID=PROKKA_00783;gene=citB_1;inference=similar to AA sequence:UniProtKB:P52688;product=Transcriptional regulatory protein CitB;locus_tag=Kpn2146_0787;protein_id=gnl|PRJNA183901|Kpn2146_0787|gb|AHI34244;
chromosome	Prodigal:2.6	CDS	800108	801823	.	-	0	ID=PROKKA_00784;eC_number=2.7.13.3;gene=citA_1;inference=similar to AA sequence:UniProtKB:P52687;product=Sensor histidine kinase CitA;locus_tag=Kpn2146_0788;protein_id=gnl|PRJNA183901|Kpn2146_0788|gb|AHI34245;
chromosome	Prodigal:2.6	CDS	801908	803209	.	-	0	ID=PROKKA_00785;eC_number=4.1.1.3;gene=oadB;inference=similar to AA sequence:UniProtKB:P13156;product=Oxaloacetate decarboxylase beta chain;locus_tag=Kpn2146_0789;protein_id=gnl|PRJNA183901|Kpn2146_0789|gb|AHI34246;
chromosome	Prodigal:2.6	CDS	803225	805009	.	-	0	ID=PROKKA_00786;eC_number=2.1.3.1;inference=similar to AA sequence:UniProtKB:Q70AC7;product=Methylmalonyl-CoA carboxyltransferase 5S subunit;locus_tag=Kpn2146_0790;protein_id=gnl|PRJNA183901|Kpn2146_0790|gb|AHI34247;
chromosome	Prodigal:2.6	CDS	805025	805276	.	-	0	ID=PROKKA_00787;eC_number=4.1.1.3;gene=oadG;inference=similar to AA sequence:UniProtKB:P13155;product=Oxaloacetate decarboxylase gamma chain;locus_tag=Kpn2146_0791;protein_id=gnl|PRJNA183901|Kpn2146_0791|gb|AHI34248;
chromosome	Prodigal:2.6	CDS	805423	806763	.	-	0	ID=PROKKA_00788;gene=citS;inference=similar to AA sequence:UniProtKB:P31602;product=Citrate-sodium symporter;locus_tag=Kpn2146_0792;protein_id=gnl|PRJNA183901|Kpn2146_0792|gb|AHI34249;
chromosome	Prodigal:2.6	CDS	807020	808048	.	+	0	ID=PROKKA_00789;eC_number=6.2.1.22;gene=citC;inference=similar to AA sequence:UniProtKB:P77390;product=[Citrate [pro-3S]-lyase] ligase;locus_tag=Kpn2146_0793;protein_id=gnl|PRJNA183901|Kpn2146_0793|gb|AHI34250;
chromosome	Prodigal:2.6	CDS	808079	808372	.	+	0	ID=PROKKA_00790;gene=citD;inference=similar to AA sequence:UniProtKB:P02903;product=Citrate lyase acyl carrier protein;locus_tag=Kpn2146_0794;protein_id=gnl|PRJNA183901|Kpn2146_0794|gb|AHI34251;
chromosome	Prodigal:2.6	CDS	808369	809238	.	+	0	ID=PROKKA_00791;eC_number=4.1.3.6;gene=citE;inference=similar to AA sequence:UniProtKB:P17725;product=Citrate lyase subunit beta;locus_tag=Kpn2146_0795;protein_id=gnl|PRJNA183901|Kpn2146_0795|gb|AHI34252;
chromosome	Prodigal:2.6	CDS	809249	810775	.	+	0	ID=PROKKA_00792;eC_number=4.1.3.6;gene=citF;inference=similar to AA sequence:UniProtKB:P45413;product=Citrate lyase alpha chain;locus_tag=Kpn2146_0796;protein_id=gnl|PRJNA183901|Kpn2146_0796|gb|AHI34253;
chromosome	Prodigal:2.6	CDS	810794	811702	.	+	0	ID=PROKKA_00793;eC_number=2.4.2.52;gene=citG_1;inference=similar to AA sequence:UniProtKB:P77231;product=2-(5''-triphosphoribosyl)-3'-dephosphocoenzyme-A synthase;locus_tag=Kpn2146_0797;protein_id=gnl|PRJNA183901|Kpn2146_0797|gb|AHI34254;
chromosome	Prodigal:2.6	CDS	811931	812752	.	+	0	ID=PROKKA_00794;eC_number=1.17.1.8;gene=dapB;inference=similar to AA sequence:UniProtKB:P04036;product=4-hydroxy-tetrahydrodipicolinate reductase;locus_tag=Kpn2146_0798;protein_id=gnl|PRJNA183901|Kpn2146_0798|gb|AHI34255;
chromosome	Prodigal:2.6	CDS	813210	814358	.	+	0	ID=PROKKA_00795;eC_number=6.3.5.5;gene=carA;inference=similar to AA sequence:UniProtKB:P0A6F1;product=Carbamoyl-phosphate synthase small chain;locus_tag=Kpn2146_0801;protein_id=gnl|PRJNA183901|Kpn2146_0801|gb|AHI34258;
chromosome	Prodigal:2.6	CDS	814376	817600	.	+	0	ID=PROKKA_00796;eC_number=6.3.5.5;gene=carB;inference=similar to AA sequence:UniProtKB:P00968;product=Carbamoyl-phosphate synthase large chain;locus_tag=Kpn2146_0802;protein_id=gnl|PRJNA183901|Kpn2146_0802|gb|AHI34259;
chromosome	Prodigal:2.6	CDS	817770	818003	.	+	0	ID=PROKKA_00797;gene=ygdR_1;inference=similar to AA sequence:UniProtKB:P65294;product=putative lipoprotein YgdR precursor;locus_tag=Kpn2146_0803;protein_id=gnl|PRJNA183901|Kpn2146_0803|gb|AHI34260;
chromosome	Prodigal:2.6	CDS	818135	818668	.	+	0	ID=PROKKA_00798;eC_number=1.6.5.2;gene=kefF_1;inference=similar to AA sequence:UniProtKB:P0A754;product=Glutathione-regulated potassium-efflux system ancillary protein KefF;locus_tag=Kpn2146_0804;protein_id=gnl|PRJNA183901|Kpn2146_0804|gb|AHI34261;
chromosome	Prodigal:2.6	CDS	818661	820526	.	+	0	ID=PROKKA_00799;gene=kefC_1;inference=similar to AA sequence:UniProtKB:P03819;product=Glutathione-regulated potassium-efflux system protein KefC;locus_tag=Kpn2146_0805;protein_id=gnl|PRJNA183901|Kpn2146_0805|gb|AHI34262;
chromosome	Prodigal:2.6	CDS	820700	821179	.	+	0	ID=PROKKA_00800;eC_number=1.5.1.3;gene=folA;inference=similar to AA sequence:UniProtKB:P0ABQ4;product=Dihydrofolate reductase;locus_tag=Kpn2146_0806;protein_id=gnl|PRJNA183901|Kpn2146_0806|gb|AHI34263;
chromosome	Prodigal:2.6	CDS	821435	822283	.	-	0	ID=PROKKA_00801;eC_number=3.6.1.41;gene=apaH;inference=similar to AA sequence:UniProtKB:P05637;product=Bis(5'-nucleosyl)-tetraphosphatase, symmetrical;locus_tag=Kpn2146_0807;protein_id=gnl|PRJNA183901|Kpn2146_0807|gb|AHI34264;
chromosome	Prodigal:2.6	CDS	822288	822665	.	-	0	ID=PROKKA_00802;inference=protein motif:CLUSTERS:PRK05461;product=CO2+/MG2+ efflux protein ApaG;locus_tag=Kpn2146_0808;protein_id=gnl|PRJNA183901|Kpn2146_0808|gb|AHI34265;
chromosome	RJM	CDS	822668	823489	.	-	2	ID=peg.4726;product=16S ribosomal RNA methyltransferase KsgA/Dim1 family protein;FIG=SSU rRNA (adenine(1518)-N(6)/adenine(1519)-N(6))-dimethyltransferase (EC 2.1.1.182);Ontology_term=KEGG_ENZYME:2.1.1.182;note=alternate name is KsgA because inactivation through mutation leads to kasugamycin resistance;pfam1=RrnaAD(3.2e-75);locus_tag=Kpn2146_0809;protein_id=gnl|PRJNA183901|Kpn2146_0809|gb|AHI34266;
chromosome	Prodigal:2.6	CDS	823486	824475	.	-	0	ID=PROKKA_00804;eC_number=1.1.1.262;gene=pdxA1;inference=similar to AA sequence:UniProtKB:P58717;product=4-hydroxythreonine-4-phosphate dehydrogenase 1;locus_tag=Kpn2146_0810;protein_id=gnl|PRJNA183901|Kpn2146_0810|gb|AHI34267;
chromosome	Prodigal:2.6	CDS	824481	825767	.	-	0	ID=PROKKA_00805;eC_number=5.2.1.8;gene=surA;inference=similar to AA sequence:UniProtKB:P0ABZ6;product=Chaperone SurA precursor;locus_tag=Kpn2146_0811;protein_id=gnl|PRJNA183901|Kpn2146_0811|gb|AHI34268;
chromosome	Prodigal:2.6	CDS	825822	828170	.	-	0	ID=PROKKA_00806;gene=lptD;inference=similar to AA sequence:UniProtKB:P31554;product=LPS-assembly protein LptD precursor;locus_tag=Kpn2146_0812;protein_id=gnl|PRJNA183901|Kpn2146_0812|gb|AHI34269;
chromosome	Prodigal:2.6	CDS	828414	829241	.	+	0	ID=PROKKA_00807;gene=djlA;inference=similar to AA sequence:UniProtKB:P31680;product=DnaJ-like protein DjlA;locus_tag=Kpn2146_0813;protein_id=gnl|PRJNA183901|Kpn2146_0813|gb|AHI34270;
chromosome	Prodigal:2.6	CDS	829274	829972	.	-	0	ID=PROKKA_00808;gene=citB_2;inference=similar to AA sequence:UniProtKB:P52688;product=Transcriptional regulatory protein CitB;locus_tag=Kpn2146_0814;protein_id=gnl|PRJNA183901|Kpn2146_0814|gb|AHI34271;
chromosome	Prodigal:2.6	CDS	829962	831587	.	-	0	ID=PROKKA_00809;eC_number=2.7.13.3;gene=citA_2;inference=similar to AA sequence:UniProtKB:P52687;product=Sensor histidine kinase CitA;locus_tag=Kpn2146_0815;protein_id=gnl|PRJNA183901|Kpn2146_0815|gb|AHI34272;
chromosome	Prodigal:2.6	CDS	831912	833276	.	+	0	ID=PROKKA_00810;gene=cimH;inference=similar to AA sequence:UniProtKB:P94363;product=Citrate/malate transporter;locus_tag=Kpn2146_0816;protein_id=gnl|PRJNA183901|Kpn2146_0816|gb|AHI34273;
chromosome	Prodigal:2.6	CDS	833456	833995	.	+	0	ID=PROKKA_00811;eC_number=2.7.7.61;gene=citX;inference=similar to AA sequence:UniProtKB:P0A6G5;product=Apo-citrate lyase phosphoribosyl-dephospho-CoA transferase;locus_tag=Kpn2146_0817;protein_id=gnl|PRJNA183901|Kpn2146_0817|gb|AHI34274;
chromosome	Prodigal:2.6	CDS	834070	834729	.	-	0	ID=PROKKA_00812;eC_number=5.4.99.28;gene=rluA_1;inference=similar to AA sequence:UniProtKB:P0AA37;product=Ribosomal large subunit pseudouridine synthase A;locus_tag=Kpn2146_0818;protein_id=gnl|PRJNA183901|Kpn2146_0818|gb|AHI34275;
chromosome	Prodigal:2.6	CDS	834742	837648	.	-	0	ID=PROKKA_00813;eC_number=3.6.4.-;gene=rapA;inference=similar to AA sequence:UniProtKB:P60240;product=RNA polymerase-associated protein RapA;locus_tag=Kpn2146_0819;protein_id=gnl|PRJNA183901|Kpn2146_0819|gb|AHI34276;
chromosome	Prodigal:2.6	CDS	837836	840193	.	-	0	ID=PROKKA_00814;eC_number=2.7.7.7;gene=polB;inference=similar to AA sequence:UniProtKB:P21189;product=DNA polymerase II;locus_tag=Kpn2146_0820;protein_id=gnl|PRJNA183901|Kpn2146_0820|gb|AHI34277;
chromosome	Prodigal:2.6	CDS	840369	841064	.	-	0	ID=PROKKA_00815;eC_number=5.1.3.4;gene=araD;inference=similar to AA sequence:UniProtKB:P08203;product=L-ribulose-5-phosphate 4-epimerase;locus_tag=Kpn2146_0821;protein_id=gnl|PRJNA183901|Kpn2146_0821|gb|AHI34278;
chromosome	Prodigal:2.6	CDS	841202	842704	.	-	0	ID=PROKKA_00816;eC_number=5.3.1.4;gene=araA;inference=similar to AA sequence:UniProtKB:P08202;product=L-arabinose isomerase;locus_tag=Kpn2146_0822;protein_id=gnl|PRJNA183901|Kpn2146_0822|gb|AHI34279;
chromosome	Prodigal:2.6	CDS	842715	844424	.	-	0	ID=PROKKA_00817;eC_number=2.7.1.16;gene=araB_1;inference=similar to AA sequence:UniProtKB:P08204;product=Ribulokinase;locus_tag=Kpn2146_0823;protein_id=gnl|PRJNA183901|Kpn2146_0823|gb|AHI34280;
chromosome	Prodigal:2.6	CDS	844762	845607	.	+	0	ID=PROKKA_00818;gene=araC_2;inference=similar to AA sequence:UniProtKB:P0A9E0;product=Arabinose operon regulatory protein;locus_tag=Kpn2146_0825;protein_id=gnl|PRJNA183901|Kpn2146_0825|gb|AHI34282;
chromosome	Prodigal:2.6	CDS	845736	846503	.	+	0	ID=PROKKA_00819;gene=yabI_1;inference=similar to AA sequence:UniProtKB:P30149;product=Inner membrane protein YabI;locus_tag=Kpn2146_0826;protein_id=gnl|PRJNA183901|Kpn2146_0826|gb|AHI34283;
chromosome	Prodigal:2.6	CDS	846490	847191	.	-	0	ID=PROKKA_00820;eC_number=3.6.3.-;gene=thiQ;inference=similar to AA sequence:UniProtKB:Q8ZRV2;product=Thiamine import ATP-binding protein ThiQ;locus_tag=Kpn2146_0827;protein_id=gnl|PRJNA183901|Kpn2146_0827|gb|AHI34284;
chromosome	Prodigal:2.6	CDS	847175	848785	.	-	0	ID=PROKKA_00821;gene=cysW_1;inference=similar to AA sequence:UniProtKB:P27370;product=Sulfate transport system permease protein CysW;locus_tag=Kpn2146_0828;protein_id=gnl|PRJNA183901|Kpn2146_0828|gb|AHI34285;
chromosome	Prodigal:2.6	CDS	848761	849744	.	-	0	ID=PROKKA_00822;gene=thiB;inference=similar to AA sequence:UniProtKB:P31550;product=Thiamine-binding periplasmic protein precursor;locus_tag=Kpn2146_0829;protein_id=gnl|PRJNA183901|Kpn2146_0829|gb|AHI34286;
chromosome	rfam	misc_binding	849777	849996	63.8	-	.	ID=TPP.4;Name=TPP riboswitch (THI element);rfamID=RF00059;evalue=2.2E-08;bound_moiety=thiamine pyrophosphate;
chromosome	blastn	mobile_element	849847	849969	.	-	.	ID=eric.5;Name=eric.5;
chromosome	Prodigal:2.6	CDS	850034	851689	.	-	0	ID=PROKKA_00823;gene=sgrR_1;inference=similar to AA sequence:UniProtKB:P33595;product=HTH-type transcriptional regulator SgrR;locus_tag=Kpn2146_0830;protein_id=gnl|PRJNA183901|Kpn2146_0830|gb|AHI34287;
chromosome	rfam	ncRNA	851757	851980	146.7	+	.	ID=SgrS.1;product=SgrS RNA;rfamID=RF00534;evalue=8.4E-39;ncRNA_class=other;locus_tag=Kpn2146_0831;
chromosome	Prodigal:2.6	CDS	852197	853381	.	+	0	ID=PROKKA_00826;gene=setA;inference=similar to AA sequence:UniProtKB:P31675;product=Sugar efflux transporter A;locus_tag=Kpn2146_0832;protein_id=gnl|PRJNA183901|Kpn2146_0832|gb|AHI34288;
chromosome	Prodigal:2.6	CDS	853415	854725	.	-	0	ID=PROKKA_00827;gene=gudP_1;inference=similar to AA sequence:UniProtKB:Q46916;product=putative glucarate transporter;locus_tag=Kpn2146_0833;protein_id=gnl|PRJNA183901|Kpn2146_0833|gb|AHI34289;
chromosome	Prodigal:2.6	CDS	854957	855853	.	+	0	ID=PROKKA_00828;gene=gltC_2;inference=similar to AA sequence:UniProtKB:P20668;product=HTH-type transcriptional regulator GltC;locus_tag=Kpn2146_0834;protein_id=gnl|PRJNA183901|Kpn2146_0834|gb|AHI34290;
chromosome	Prodigal:2.6	CDS	855891	856646	.	-	0	ID=PROKKA_00829;eC_number=4.2.1.10;gene=aroD;inference=similar to AA sequence:UniProtKB:P24670;product=3-dehydroquinate dehydratase;locus_tag=Kpn2146_0835;protein_id=gnl|PRJNA183901|Kpn2146_0835|gb|AHI34291;
chromosome	Prodigal:2.6	CDS	856677	857891	.	-	0	ID=PROKKA_00830;gene=ydiM;inference=similar to AA sequence:UniProtKB:P76197;product=Inner membrane transport protein YdiM;locus_tag=Kpn2146_0836;protein_id=gnl|PRJNA183901|Kpn2146_0836|gb|AHI34292;
chromosome	Prodigal:2.6	CDS	857902	858765	.	-	0	ID=PROKKA_00831;eC_number=1.1.1.25;gene=aroE_1;inference=similar to AA sequence:UniProtKB:Q8Y9N5;product=Shikimate dehydrogenase;locus_tag=Kpn2146_0837;protein_id=gnl|PRJNA183901|Kpn2146_0837|gb|AHI34293;
chromosome	Prodigal:2.6	CDS	858777	860810	.	-	0	ID=PROKKA_00832;eC_number=1.-.-.-;inference=similar to AA sequence:UniProtKB:P32382;product=NADH oxidase;locus_tag=Kpn2146_0838;protein_id=gnl|PRJNA183901|Kpn2146_0838|gb|AHI34294;
chromosome	Prodigal:2.6	CDS	861206	861811	.	-	0	ID=PROKKA_00833;eC_number=4.2.1.33;gene=leuD1;inference=similar to AA sequence:UniProtKB:P04787;product=3-isopropylmalate dehydratase small subunit 1;locus_tag=Kpn2146_0839;protein_id=gnl|PRJNA183901|Kpn2146_0839|gb|AHI34295;
chromosome	Prodigal:2.6	CDS	861822	863222	.	-	0	ID=PROKKA_00834;eC_number=4.2.1.33;gene=leuC;inference=similar to AA sequence:UniProtKB:P0A6A6;product=3-isopropylmalate dehydratase large subunit;locus_tag=Kpn2146_0840;protein_id=gnl|PRJNA183901|Kpn2146_0840|gb|AHI34296;
chromosome	Prodigal:2.6	CDS	863225	864316	.	-	0	ID=PROKKA_00835;eC_number=1.1.1.85;gene=leuB;inference=similar to AA sequence:UniProtKB:P30125;product=3-isopropylmalate dehydrogenase;locus_tag=Kpn2146_0841;protein_id=gnl|PRJNA183901|Kpn2146_0841|gb|AHI34297;
chromosome	Prodigal:2.6	CDS	864316	865887	.	-	0	ID=PROKKA_00836;eC_number=2.3.3.13;gene=leuA_1;inference=similar to AA sequence:UniProtKB:P09151;product=2-isopropylmalate synthase;locus_tag=Kpn2146_0842;protein_id=gnl|PRJNA183901|Kpn2146_0842|gb|AHI34298;
chromosome	rfam	misc_feature	865933	866084	93	-	.	ID=Leu_leader.1;Name=Leucine operon leader;rfamID=RF00512;evalue=6.8E-17;
chromosome	Prodigal:2.6	CDS	866701	867651	.	+	0	ID=PROKKA_00838;gene=leuO_1;inference=similar to AA sequence:UniProtKB:P10151;product=HTH-type transcriptional regulator LeuO;locus_tag=Kpn2146_0844;protein_id=gnl|PRJNA183901|Kpn2146_0844|gb|AHI34300;
chromosome	Prodigal:2.6	CDS	868046	869770	.	+	0	ID=PROKKA_00839;eC_number=2.2.1.6;gene=ilvI_1;inference=similar to AA sequence:UniProtKB:P00893;product=Acetolactate synthase isozyme 3 large subunit;locus_tag=Kpn2146_0845;protein_id=gnl|PRJNA183901|Kpn2146_0845|gb|AHI34301;
chromosome	Prodigal:2.6	CDS	869773	870264	.	+	0	ID=PROKKA_00840;eC_number=2.2.1.6;gene=ilvH;inference=similar to AA sequence:UniProtKB:P00894;product=Acetolactate synthase isozyme 3 small subunit;locus_tag=Kpn2146_0846;protein_id=gnl|PRJNA183901|Kpn2146_0846|gb|AHI34302;
chromosome	Prodigal:2.6	CDS	870445	871449	.	+	0	ID=PROKKA_00841;gene=cra_1;inference=similar to AA sequence:UniProtKB:P0ACP1;product=Catabolite repressor/activator;locus_tag=Kpn2146_0847;protein_id=gnl|PRJNA183901|Kpn2146_0847|gb|AHI34303;
chromosome	Prodigal:2.6	CDS	872090	872548	.	+	0	ID=PROKKA_00842;inference=protein motif:CLUSTERS:PRK00326;product=cell division protein MraZ;locus_tag=Kpn2146_0848;protein_id=gnl|PRJNA183901|Kpn2146_0848|gb|AHI34304;
chromosome	Prodigal:2.6	CDS	872551	873492	.	+	0	ID=PROKKA_00843;eC_number=2.1.1.199;gene=rsmH;inference=similar to AA sequence:UniProtKB:P60390;product=Ribosomal RNA small subunit methyltransferase H;locus_tag=Kpn2146_0849;protein_id=gnl|PRJNA183901|Kpn2146_0849|gb|AHI34305;
chromosome	Prodigal:2.6	CDS	873489	873854	.	+	0	ID=PROKKA_00844;gene=ftsL;inference=similar to AA sequence:UniProtKB:P0AEN4;product=Cell division protein FtsL;locus_tag=Kpn2146_0850;protein_id=gnl|PRJNA183901|Kpn2146_0850|gb|AHI34306;
chromosome	Prodigal:2.6	CDS	873870	875636	.	+	0	ID=PROKKA_00845;eC_number=2.4.1.129;gene=ftsI_1;inference=similar to AA sequence:UniProtKB:P0AD68;product=Peptidoglycan synthase FtsI precursor;locus_tag=Kpn2146_0851;protein_id=gnl|PRJNA183901|Kpn2146_0851|gb|AHI34307;
chromosome	Prodigal:2.6	CDS	875623	877110	.	+	0	ID=PROKKA_00846;eC_number=6.3.2.13;gene=murE;inference=similar to AA sequence:UniProtKB:P22188;product=UDP-N-acetylmuramoyl-L-alanyl-D-glutamate--2,6-diaminopimelate ligase;locus_tag=Kpn2146_0852;protein_id=gnl|PRJNA183901|Kpn2146_0852|gb|AHI34308;
chromosome	Prodigal:2.6	CDS	877107	878465	.	+	0	ID=PROKKA_00847;eC_number=6.3.2.10;gene=murF;inference=similar to AA sequence:UniProtKB:P11880;product=UDP-N-acetylmuramoyl-tripeptide--D-alanyl-D-alanine ligase;locus_tag=Kpn2146_0853;protein_id=gnl|PRJNA183901|Kpn2146_0853|gb|AHI34309;
chromosome	Prodigal:2.6	CDS	878459	879541	.	+	0	ID=PROKKA_00848;eC_number=2.7.8.13;gene=mraY;inference=similar to AA sequence:UniProtKB:P0A6W3;product=Phospho-N-acetylmuramoyl-pentapeptide-transferase;locus_tag=Kpn2146_0854;protein_id=gnl|PRJNA183901|Kpn2146_0854|gb|AHI34310;
chromosome	Prodigal:2.6	CDS	879544	880860	.	+	0	ID=PROKKA_00849;eC_number=6.3.2.9;gene=murD;inference=similar to AA sequence:UniProtKB:P14900;product=UDP-N-acetylmuramoylalanine--D-glutamate ligase;locus_tag=Kpn2146_0855;protein_id=gnl|PRJNA183901|Kpn2146_0855|gb|AHI34311;
chromosome	Prodigal:2.6	CDS	880860	882134	.	+	0	ID=PROKKA_00850;gene=ftsW;inference=similar to AA sequence:UniProtKB:P0ABG4;product=Lipid II flippase FtsW;locus_tag=Kpn2146_0856;protein_id=gnl|PRJNA183901|Kpn2146_0856|gb|AHI34312;
chromosome	Prodigal:2.6	CDS	882155	883201	.	+	0	ID=PROKKA_00851;eC_number=2.4.1.227;gene=murG;inference=similar to AA sequence:UniProtKB:P17443;product=UDP-N-acetylglucosamine--N-acetylmuramyl-(pentapeptide) pyrophosphoryl-undecaprenol N-acetylglucosamine transferase;locus_tag=Kpn2146_0857;protein_id=gnl|PRJNA183901|Kpn2146_0857|gb|AHI34313;
chromosome	Prodigal:2.6	CDS	883249	884724	.	+	0	ID=PROKKA_00852;eC_number=6.3.2.8;gene=murC;inference=similar to AA sequence:UniProtKB:P17952;product=UDP-N-acetylmuramate--L-alanine ligase;locus_tag=Kpn2146_0859;protein_id=gnl|PRJNA183901|Kpn2146_0859|gb|AHI34315;
chromosome	Prodigal:2.6	CDS	884717	885637	.	+	0	ID=PROKKA_00853;eC_number=6.3.2.4;gene=ddlB;inference=similar to AA sequence:UniProtKB:P07862;product=D-alanine--D-alanine ligase B;locus_tag=Kpn2146_0860;protein_id=gnl|PRJNA183901|Kpn2146_0860|gb|AHI34316;
chromosome	Prodigal:2.6	CDS	885639	886469	.	+	0	ID=PROKKA_00854;gene=ftsQ;inference=similar to AA sequence:UniProtKB:P06136;product=Cell division protein FtsQ;locus_tag=Kpn2146_0861;protein_id=gnl|PRJNA183901|Kpn2146_0861|gb|AHI34317;
chromosome	Prodigal:2.6	CDS	886466	887728	.	+	0	ID=PROKKA_00855;gene=ftsA;inference=similar to AA sequence:UniProtKB:P0ABH0;product=Cell division protein FtsA;locus_tag=Kpn2146_0862;protein_id=gnl|PRJNA183901|Kpn2146_0862|gb|AHI34318;
chromosome	Prodigal:2.6	CDS	887791	888942	.	+	0	ID=PROKKA_00856;gene=ftsZ;inference=similar to AA sequence:UniProtKB:P0A9A6;product=Cell division protein FtsZ;locus_tag=Kpn2146_0863;protein_id=gnl|PRJNA183901|Kpn2146_0863|gb|AHI34319;
chromosome	Prodigal:2.6	CDS	889043	889960	.	+	0	ID=PROKKA_00857;eC_number=3.5.1.-;gene=lpxC;inference=similar to AA sequence:UniProtKB:P47205;product=UDP-3-O-[3-hydroxymyristoyl] N-acetylglucosamine deacetylase;locus_tag=Kpn2146_0864;protein_id=gnl|PRJNA183901|Kpn2146_0864|gb|AHI34320;
chromosome	Prodigal:2.6	CDS	890277	890780	.	+	0	ID=PROKKA_00858;gene=secM;inference=similar to AA sequence:UniProtKB:P62395;product=Secretion monitor precursor;locus_tag=Kpn2146_0865;protein_id=gnl|PRJNA183901|Kpn2146_0865|gb|AHI34321;
chromosome	Prodigal:2.6	CDS	890843	893548	.	+	0	ID=PROKKA_00859;inference=protein motif:CLUSTERS:PRK13107;product=preprotein translocase subunit SecA;locus_tag=Kpn2146_0866;protein_id=gnl|PRJNA183901|Kpn2146_0866|gb|AHI34322;
chromosome	Infernal:1.1	ncRNA	893524	893592	.	+	0	ID=PROKKA_00860;inference=COORDINATES:profile:Infernal:1.1;product=STnc40;ncRNA_class=other;locus_tag=Kpn2146_6022;
chromosome	Prodigal:2.6	CDS	893607	893999	.	+	0	ID=PROKKA_00861;eC_number=3.6.1.55;gene=mutT;inference=similar to AA sequence:UniProtKB:P08337;product=8-oxo-dGTP diphosphatase;locus_tag=Kpn2146_0867;protein_id=gnl|PRJNA183901|Kpn2146_0867|gb|AHI34323;
chromosome	Prodigal:2.6	CDS	894052	894246	.	-	0	ID=PROKKA_00862;gene=yacG;inference=similar to AA sequence:UniProtKB:P0A8H8;product=DNA gyrase inhibitor YacG;locus_tag=Kpn2146_0868;protein_id=gnl|PRJNA183901|Kpn2146_0868|gb|AHI34324;
chromosome	Prodigal:2.6	CDS	894256	894999	.	-	0	ID=PROKKA_00863;gene=zapD;inference=similar to AA sequence:UniProtKB:P36680;product=Cell division protein ZapD;locus_tag=Kpn2146_0869;protein_id=gnl|PRJNA183901|Kpn2146_0869|gb|AHI34325;
chromosome	Prodigal:2.6	CDS	894999	895619	.	-	0	ID=PROKKA_00864;eC_number=2.7.1.24;gene=coaE;inference=similar to AA sequence:UniProtKB:P0A6I9;product=Dephospho-CoA kinase;locus_tag=Kpn2146_0870;protein_id=gnl|PRJNA183901|Kpn2146_0870|gb|AHI34326;
chromosome	Prodigal:2.6	CDS	895963	897006	.	+	0	ID=PROKKA_00865;eC_number=1.7.1.7;gene=guaC;inference=similar to AA sequence:UniProtKB:P60560;product=GMP reductase;locus_tag=Kpn2146_0872;protein_id=gnl|PRJNA183901|Kpn2146_0872|gb|AHI34328;
chromosome	Prodigal:2.6	CDS	897043	898248	.	-	0	ID=PROKKA_00866;gene=epsF_1;inference=similar to AA sequence:UniProtKB:P45780;product=Type II secretion system protein F;locus_tag=Kpn2146_0873;protein_id=gnl|PRJNA183901|Kpn2146_0873|gb|AHI34329;
chromosome	Prodigal:2.6	CDS	898238	899623	.	-	0	ID=PROKKA_00867;gene=epsE_1;inference=similar to AA sequence:UniProtKB:P37093;product=Type II secretion system protein E;locus_tag=Kpn2146_0874;protein_id=gnl|PRJNA183901|Kpn2146_0874|gb|AHI34330;
chromosome	Prodigal:2.6	CDS	899634	900065	.	-	0	ID=PROKKA_00868;gene=pilE;inference=similar to AA sequence:UniProtKB:P57039;product=Fimbrial protein precursor;locus_tag=Kpn2146_0875;protein_id=gnl|PRJNA183901|Kpn2146_0875|gb|AHI34331;
chromosome	Prodigal:2.6	CDS	900247	901140	.	-	0	ID=PROKKA_00869;eC_number=2.4.2.19;gene=nadC;inference=similar to AA sequence:UniProtKB:P30012;product=Nicotinate-nucleotide pyrophosphorylase, carboxylating;locus_tag=Kpn2146_0876;protein_id=gnl|PRJNA183901|Kpn2146_0876|gb|AHI34332;
chromosome	Prodigal:2.6	CDS	901274	901837	.	+	0	ID=PROKKA_00870;eC_number=3.5.1.28;gene=ampD;inference=similar to AA sequence:UniProtKB:P13016;product=1,6-anhydro-N-acetylmuramyl-L-alanine amidase AmpD;locus_tag=Kpn2146_0877;protein_id=gnl|PRJNA183901|Kpn2146_0877|gb|AHI34333;
chromosome	Prodigal:2.6	CDS	901834	902688	.	+	0	ID=PROKKA_00871;inference=protein motif:CLUSTERS:PRK10987;product=regulatory protein AmpE;locus_tag=Kpn2146_0878;protein_id=gnl|PRJNA183901|Kpn2146_0878|gb|AHI34334;
chromosome	Prodigal:2.6	CDS	902924	903874	.	-	0	ID=PROKKA_00872;eC_number=3.2.1.55;inference=similar to AA sequence:UniProtKB:P82594;product=Extracellular exo-alpha-(1->5)-L-arabinofuranosidase precursor;locus_tag=Kpn2146_0879;protein_id=gnl|PRJNA183901|Kpn2146_0879|gb|AHI34335;
chromosome	Prodigal:2.6	CDS	903874	905280	.	-	0	ID=PROKKA_00873;gene=yicJ_1;inference=similar to AA sequence:UniProtKB:P31435;product=Inner membrane symporter YicJ;locus_tag=Kpn2146_0880;protein_id=gnl|PRJNA183901|Kpn2146_0880|gb|AHI34336;
chromosome	Prodigal:2.6	CDS	905465	906835	.	-	0	ID=PROKKA_00874;gene=aroP_1;inference=similar to AA sequence:UniProtKB:P15993;product=Aromatic amino acid transport protein AroP;locus_tag=Kpn2146_0881;protein_id=gnl|PRJNA183901|Kpn2146_0881|gb|AHI34337;
chromosome	Prodigal:2.6	CDS	907479	908258	.	+	0	ID=PROKKA_00875;gene=pdhR_2;inference=similar to AA sequence:UniProtKB:P0ACL9;product=Pyruvate dehydrogenase complex repressor;locus_tag=Kpn2146_0883;protein_id=gnl|PRJNA183901|Kpn2146_0883|gb|AHI34339;
chromosome	rfam	ncRNA	908262	908391	94.4	-	.	ID=tp2.1;product=tp2;rfamID=RF02030;evalue=4.0E-14;ncRNA_class=other;locus_tag=Kpn2146_0884;
chromosome	Prodigal:2.6	CDS	908395	911058	.	+	0	ID=PROKKA_00877;eC_number=1.2.4.1;gene=aceE;inference=similar to AA sequence:UniProtKB:P0AFG8;product=Pyruvate dehydrogenase E1 component;locus_tag=Kpn2146_0885;protein_id=gnl|PRJNA183901|Kpn2146_0885|gb|AHI34340;
chromosome	Prodigal:2.6	CDS	911073	912971	.	+	0	ID=PROKKA_00878;eC_number=2.3.1.12;gene=aceF;inference=similar to AA sequence:UniProtKB:P06959;product=Dihydrolipoyllysine-residue acetyltransferase component of pyruvate dehydrogenase complex;locus_tag=Kpn2146_0886;protein_id=gnl|PRJNA183901|Kpn2146_0886|gb|AHI34341;
chromosome	Prodigal:2.6	CDS	913178	914602	.	+	0	ID=PROKKA_00879;eC_number=1.8.1.4;gene=lpdA;inference=similar to AA sequence:UniProtKB:P0A9P0;product=Dihydrolipoyl dehydrogenase;locus_tag=Kpn2146_0887;protein_id=gnl|PRJNA183901|Kpn2146_0887|gb|AHI34342;
chromosome	Prodigal:2.6	CDS	914767	915051	.	+	0	ID=PROKKA_00880;product=hypothetical protein;locus_tag=Kpn2146_0888;protein_id=gnl|PRJNA183901|Kpn2146_0888|gb|AHI34343;
chromosome	Prodigal:2.6	CDS	915097	915903	.	-	0	ID=PROKKA_00881;product=hypothetical protein;locus_tag=Kpn2146_0889;protein_id=gnl|PRJNA183901|Kpn2146_0889|gb|AHI34344;
chromosome	Prodigal:2.6	CDS	915915	917522	.	-	0	ID=PROKKA_00882;product=hypothetical protein;locus_tag=Kpn2146_0890;protein_id=gnl|PRJNA183901|Kpn2146_0890|gb|AHI34345;
chromosome	Prodigal:2.6	CDS	917954	920551	.	+	0	ID=PROKKA_00883;eC_number=4.2.1.3;gene=acnB;inference=similar to AA sequence:UniProtKB:P36683;product=Aconitate hydratase 2;locus_tag=Kpn2146_0892;protein_id=gnl|PRJNA183901|Kpn2146_0892|gb|AHI34347;
chromosome	Prodigal:2.6	CDS	920738	921100	.	+	0	ID=PROKKA_00884;inference=protein motif:CLUSTERS:PRK05248;product=hypothetical protein;locus_tag=Kpn2146_0893;protein_id=gnl|PRJNA183901|Kpn2146_0893|gb|AHI34348;
chromosome	Prodigal:2.6	CDS	921173	921967	.	-	0	ID=PROKKA_00885;eC_number=4.1.1.50;gene=speD;inference=similar to AA sequence:UniProtKB:P0A7F6;product=S-adenosylmethionine decarboxylase proenzyme precursor;locus_tag=Kpn2146_0894;protein_id=gnl|PRJNA183901|Kpn2146_0894|gb|AHI34349;
chromosome	Prodigal:2.6	CDS	921992	922852	.	-	0	ID=PROKKA_00886;eC_number=2.5.1.16;gene=speE;inference=similar to AA sequence:UniProtKB:P09158;product=Spermidine synthase;locus_tag=Kpn2146_0895;protein_id=gnl|PRJNA183901|Kpn2146_0895|gb|AHI34350;
chromosome	Prodigal:2.6	CDS	923002	924219	.	-	0	ID=PROKKA_00887;eC_number=5.2.1.8;gene=fkpA_1;inference=similar to AA sequence:UniProtKB:P45523;product=FKBP-type peptidyl-prolyl cis-trans isomerase FkpA precursor;locus_tag=Kpn2146_0896;protein_id=gnl|PRJNA183901|Kpn2146_0896|gb|AHI34351;
chromosome	ISfinder	mobile_element	924208	925510	100	-	.	ID=ISKpn18_1303.1/3:1-1303;Name=ISKpn18;
chromosome	Prodigal:2.6	CDS	924252	925130	.	-	0	ID=PROKKA_00888;inference=protein motif:CLUSTERS:PRK09409;product=IS2 transposase TnpB;locus_tag=Kpn2146_0897;protein_id=gnl|PRJNA183901|Kpn2146_0897|gb|AHI34352;
chromosome	KPW	CDS	925127	925444	.	-	2	ID=peg.4814;product=Transposase;FIG=Mobile element protein;pfam1=HTH_Tnp_1(5e-14);pfam2=HTH_28(1e-07);pfam3=HTH_23(2.1e-07);locus_tag=Kpn2146_0898;protein_id=gnl|PRJNA183901|Kpn2146_0898|gb|AHI34353;
chromosome	Prodigal:2.6	CDS	925493	926335	.	-	0	ID=PROKKA_00890;product=hypothetical protein;locus_tag=Kpn2146_0899;protein_id=gnl|PRJNA183901|Kpn2146_0899|gb|AHI34354;
chromosome	Prodigal:2.6	CDS	926332	926742	.	-	0	ID=PROKKA_00891;product=hypothetical protein;locus_tag=Kpn2146_0900;protein_id=gnl|PRJNA183901|Kpn2146_0900|gb|AHI34355;
chromosome	Prodigal:2.6	CDS	926990	927349	.	-	0	ID=PROKKA_00892;inference=protein motif:Pfam:PF09691.4;product=Bacterial chaperone lipoprotein (PulS_OutS);locus_tag=Kpn2146_0901;protein_id=gnl|PRJNA183901|Kpn2146_0901|gb|AHI34356;
chromosome	Prodigal:2.6	CDS	927483	929081	.	+	0	ID=PROKKA_00893;gene=cueO;inference=similar to AA sequence:UniProtKB:P36649;product=Blue copper oxidase CueO precursor;locus_tag=Kpn2146_0902;protein_id=gnl|PRJNA183901|Kpn2146_0902|gb|AHI34357;
chromosome	Prodigal:2.6	CDS	929165	931555	.	-	0	ID=PROKKA_00894;eC_number=1.1.5.2;gene=gcd;inference=similar to AA sequence:UniProtKB:P15877;product=Quinoprotein glucose dehydrogenase;locus_tag=Kpn2146_0903;protein_id=gnl|PRJNA183901|Kpn2146_0903|gb|AHI34358;
chromosome	Prodigal:2.6	CDS	931760	932296	.	+	0	ID=PROKKA_00895;eC_number=2.4.2.8;gene=hpt;inference=similar to AA sequence:UniProtKB:P0A9M2;product=Hypoxanthine phosphoribosyltransferase;locus_tag=Kpn2146_0904;protein_id=gnl|PRJNA183901|Kpn2146_0904|gb|AHI34359;
chromosome	Prodigal:2.6	CDS	932356	933018	.	-	0	ID=PROKKA_00896;eC_number=4.2.1.1;gene=can_2;inference=similar to AA sequence:UniProtKB:P61517;product=Carbonic anhydrase 2;locus_tag=Kpn2146_0905;protein_id=gnl|PRJNA183901|Kpn2146_0905|gb|AHI34360;
chromosome	Prodigal:2.6	CDS	933203	934129	.	+	0	ID=PROKKA_00897;eC_number=3.6.3.-;gene=drrA;inference=similar to AA sequence:UniProtKB:P32010;product=Daunorubicin/doxorubicin resistance ATP-binding protein DrrA;locus_tag=Kpn2146_0906;protein_id=gnl|PRJNA183901|Kpn2146_0906|gb|AHI34361;
chromosome	Prodigal:2.6	CDS	934126	934896	.	+	0	ID=PROKKA_00898;gene=yadH;inference=similar to AA sequence:UniProtKB:P0AFN6;product=Inner membrane transport permease YadH;locus_tag=Kpn2146_0907;protein_id=gnl|PRJNA183901|Kpn2146_0907|gb|AHI34362;
chromosome	Prodigal:2.6	CDS	935019	935459	.	+	0	ID=PROKKA_00899;gene=manX_3;inference=similar to AA sequence:UniProtKB:P69797;product=PTS system mannose-specific EIIAB component;locus_tag=Kpn2146_0908;protein_id=gnl|PRJNA183901|Kpn2146_0908|gb|AHI34363;
chromosome	Prodigal:2.6	CDS	935518	936771	.	+	0	ID=PROKKA_00900;eC_number=3.5.1.-;gene=icaB;inference=similar to AA sequence:UniProtKB:Q6TYB1;product=Poly-beta-1,6-N-acetyl-D-glucosamine N-deacetylase precursor;locus_tag=Kpn2146_0909;protein_id=gnl|PRJNA183901|Kpn2146_0909|gb|AHI34364;
chromosome	Prodigal:2.6	CDS	936807	937187	.	-	0	ID=PROKKA_00901;eC_number=4.1.1.11;gene=panD;inference=similar to AA sequence:UniProtKB:Q0T870;product=Aspartate 1-decarboxylase precursor;locus_tag=Kpn2146_0910;protein_id=gnl|PRJNA183901|Kpn2146_0910|gb|AHI34365;
chromosome	Prodigal:2.6	CDS	937280	938134	.	-	0	ID=PROKKA_00902;eC_number=6.3.2.1;gene=panC;inference=similar to AA sequence:UniProtKB:Q8ZRR1;product=Pantothenate synthetase;locus_tag=Kpn2146_0911;protein_id=gnl|PRJNA183901|Kpn2146_0911|gb|AHI34366;
chromosome	Prodigal:2.6	CDS	938146	938937	.	-	0	ID=PROKKA_00903;eC_number=2.1.2.11;gene=panB;inference=similar to AA sequence:UniProtKB:P31057;product=3-methyl-2-oxobutanoate hydroxymethyltransferase;locus_tag=Kpn2146_0912;protein_id=gnl|PRJNA183901|Kpn2146_0912|gb|AHI34367;
chromosome	Prodigal:2.6	CDS	939058	939537	.	-	0	ID=PROKKA_00904;eC_number=2.7.6.3;gene=folK;inference=similar to AA sequence:UniProtKB:P26281;product=2-amino-4-hydroxy-6-hydroxymethyldihydropteridine pyrophosphokinase;locus_tag=Kpn2146_0913;protein_id=gnl|PRJNA183901|Kpn2146_0913|gb|AHI34368;
chromosome	Prodigal:2.6	CDS	939534	940895	.	-	0	ID=PROKKA_00905;eC_number=2.7.7.19;gene=pcnB;inference=similar to AA sequence:UniProtKB:P0ABF1;product=Poly(A) polymerase I precursor;locus_tag=Kpn2146_0914;protein_id=gnl|PRJNA183901|Kpn2146_0914|gb|AHI34369;
chromosome	Prodigal:2.6	CDS	940991	941872	.	-	0	ID=PROKKA_00906;eC_number=6.1.1.-;gene=gluQ;inference=similar to AA sequence:UniProtKB:P27305;product=Glutamyl-Q tRNA(Asp) synthetase;locus_tag=Kpn2146_0915;protein_id=gnl|PRJNA183901|Kpn2146_0915|gb|AHI34370;
chromosome	Prodigal:2.6	CDS	941932	942387	.	-	0	ID=PROKKA_00907;gene=dksA;inference=similar to AA sequence:UniProtKB:P0ABS1;product=RNA polymerase-binding transcription factor DksA;locus_tag=Kpn2146_0916;protein_id=gnl|PRJNA183901|Kpn2146_0916|gb|AHI34371;
chromosome	Prodigal:2.6	CDS	942550	943266	.	-	0	ID=PROKKA_00908;gene=sfsA;inference=similar to AA sequence:UniProtKB:P0A823;product=Sugar fermentation stimulation protein A;locus_tag=Kpn2146_0917;protein_id=gnl|PRJNA183901|Kpn2146_0917|gb|AHI34372;
chromosome	Prodigal:2.6	CDS	943266	943802	.	-	0	ID=PROKKA_00909;eC_number=6.5.1.-;gene=ligT;inference=similar to AA sequence:UniProtKB:P37025;product=2'-5'-RNA ligase;locus_tag=Kpn2146_0918;protein_id=gnl|PRJNA183901|Kpn2146_0918|gb|AHI34373;
chromosome	Prodigal:2.6	CDS	943875	946304	.	+	0	ID=PROKKA_00910;eC_number=3.6.4.13;gene=hrpB_1;inference=similar to AA sequence:UniProtKB:P37024;product=ATP-dependent RNA helicase HrpB;locus_tag=Kpn2146_0919;protein_id=gnl|PRJNA183901|Kpn2146_0919|gb|AHI34374;
chromosome	Prodigal:2.6	CDS	946352	947152	.	-	0	ID=PROKKA_00911;gene=outO_1;inference=similar to AA sequence:UniProtKB:P31712;product=Type 4 prepilin-like proteins leader peptide-processing enzyme;locus_tag=Kpn2146_0920;protein_id=gnl|PRJNA183901|Kpn2146_0920|gb|AHI34375;
chromosome	Prodigal:2.6	CDS	947149	947895	.	-	0	ID=PROKKA_00913;gene=epsM;inference=similar to AA sequence:UniProtKB:P41851;product=Type II secretion system protein M;locus_tag=Kpn2146_0922;protein_id=gnl|PRJNA183901|Kpn2146_0922|gb|AHI34377;
chromosome	Prodigal:2.6	CDS	947885	948370	.	-	0	ID=PROKKA_00913;gene=epsM;inference=similar to AA sequence:UniProtKB:P41851;product=Type II secretion system protein M;locus_tag=Kpn2146_0922;protein_id=gnl|PRJNA183901|Kpn2146_0922|gb|AHI34377;
chromosome	Prodigal:2.6	CDS	948363	949577	.	-	0	ID=PROKKA_00914;gene=epsL;inference=similar to AA sequence:UniProtKB:P45782;product=Type II secretion system protein L;locus_tag=Kpn2146_0923;protein_id=gnl|PRJNA183901|Kpn2146_0923|gb|AHI34378;
chromosome	Prodigal:2.6	CDS	949543	950529	.	-	0	ID=PROKKA_00915;gene=gspK;inference=similar to AA sequence:UniProtKB:P45762;product=Putative type II secretion system protein K;locus_tag=Kpn2146_0924;protein_id=gnl|PRJNA183901|Kpn2146_0924|gb|AHI34379;
chromosome	Prodigal:2.6	CDS	950526	951122	.	-	0	ID=PROKKA_00916;gene=xcpW;inference=similar to AA sequence:UniProtKB:Q00517;product=Type II secretion system protein J precursor;locus_tag=Kpn2146_0925;protein_id=gnl|PRJNA183901|Kpn2146_0925|gb|AHI34380;
chromosome	Prodigal:2.6	CDS	951119	951484	.	-	0	ID=PROKKA_00917;gene=gspI;inference=similar to AA sequence:UniProtKB:P45760;product=Putative type II secretion system protein I precursor;locus_tag=Kpn2146_0926;protein_id=gnl|PRJNA183901|Kpn2146_0926|gb|AHI34381;
chromosome	Prodigal:2.6	CDS	951481	951996	.	-	0	ID=PROKKA_00918;gene=gspH;inference=similar to AA sequence:UniProtKB:P41443;product=Putative type II secretion system protein H precursor;locus_tag=Kpn2146_0927;protein_id=gnl|PRJNA183901|Kpn2146_0927|gb|AHI34382;
chromosome	Prodigal:2.6	CDS	951996	952418	.	-	0	ID=PROKKA_00919;gene=pulG;inference=similar to AA sequence:UniProtKB:P15746;product=Type II secretion system protein G precursor;locus_tag=Kpn2146_0928;protein_id=gnl|PRJNA183901|Kpn2146_0928|gb|AHI34383;
chromosome	Prodigal:2.6	CDS	952439	953653	.	-	0	ID=PROKKA_00920;gene=epsF_2;inference=similar to AA sequence:UniProtKB:P45780;product=Type II secretion system protein F;locus_tag=Kpn2146_0929;protein_id=gnl|PRJNA183901|Kpn2146_0929|gb|AHI34384;
chromosome	Prodigal:2.6	CDS	953655	955148	.	-	0	ID=PROKKA_00921;gene=epsE_2;inference=similar to AA sequence:UniProtKB:P37093;product=Type II secretion system protein E;locus_tag=Kpn2146_0930;protein_id=gnl|PRJNA183901|Kpn2146_0930|gb|AHI34385;
chromosome	Prodigal:2.6	CDS	955145	957118	.	-	0	ID=PROKKA_00922;gene=pulD;inference=similar to AA sequence:UniProtKB:P15644;product=Type II secretion system protein D precursor;locus_tag=Kpn2146_0931;protein_id=gnl|PRJNA183901|Kpn2146_0931|gb|AHI34386;
chromosome	Prodigal:2.6	CDS	957128	957970	.	-	0	ID=PROKKA_00923;gene=outC;inference=similar to AA sequence:UniProtKB:Q01564;product=Type II secretion system protein C;locus_tag=Kpn2146_0932;protein_id=gnl|PRJNA183901|Kpn2146_0932|gb|AHI34387;
chromosome	Prodigal:2.6	CDS	958277	961585	.	+	0	ID=PROKKA_00924;eC_number=3.2.1.41;gene=pulA;inference=similar to AA sequence:UniProtKB:P07811;product=Pullulanase precursor;locus_tag=Kpn2146_0934;protein_id=gnl|PRJNA183901|Kpn2146_0934|gb|AHI34389;
chromosome	Prodigal:2.6	CDS	961842	962399	.	+	0	ID=PROKKA_00925;product=hypothetical protein;locus_tag=Kpn2146_0935;protein_id=gnl|PRJNA183901|Kpn2146_0935|gb|AHI34390;
chromosome	FIG	CDS	962438	962839	.	-	0	ID=peg.4852;product=Pullulanase secretion protein pulS precursor;pfam1=PulS_OutS(2.5e-40);locus_tag=Kpn2146_0936;protein_id=gnl|PRJNA183901|Kpn2146_0936|gb|AHI34391;
chromosome	Prodigal:2.6	CDS	963400	965952	.	+	0	ID=PROKKA_00926;gene=mrcB;inference=similar to AA sequence:UniProtKB:P02919;product=Penicillin-binding protein 1B;locus_tag=Kpn2146_0938;protein_id=gnl|PRJNA183901|Kpn2146_0938|gb|AHI34393;
chromosome	Prodigal:2.6	CDS	966187	968394	.	+	0	ID=PROKKA_00927;gene=fhuA_1;inference=similar to AA sequence:UniProtKB:P06971;product=Ferrichrome-iron receptor precursor;locus_tag=Kpn2146_0940;protein_id=gnl|PRJNA183901|Kpn2146_0940|gb|AHI34395;
chromosome	Prodigal:2.6	CDS	968440	969237	.	+	0	ID=PROKKA_00928;eC_number=3.6.3.34;gene=fhuC_1;inference=similar to AA sequence:UniProtKB:P07821;product=Iron(3+)-hydroxamate import ATP-binding protein FhuC;locus_tag=Kpn2146_0941;protein_id=gnl|PRJNA183901|Kpn2146_0941|gb|AHI34396;
chromosome	Prodigal:2.6	CDS	969237	970127	.	+	0	ID=PROKKA_00929;gene=fhuD;inference=similar to AA sequence:UniProtKB:P07822;product=Iron(3+)-hydroxamate-binding protein FhuD precursor;locus_tag=Kpn2146_0942;protein_id=gnl|PRJNA183901|Kpn2146_0942|gb|AHI34397;
chromosome	Prodigal:2.6	CDS	970124	972106	.	+	0	ID=PROKKA_00930;gene=fhuB;inference=similar to AA sequence:UniProtKB:O87656;product=Iron(3+)-hydroxamate import system permease protein FhuB;locus_tag=Kpn2146_0943;protein_id=gnl|PRJNA183901|Kpn2146_0943|gb|AHI34398;
chromosome	Prodigal:2.6	CDS	972243	973523	.	-	0	ID=PROKKA_00931;eC_number=5.4.3.8;gene=hemL;inference=similar to AA sequence:UniProtKB:P23893;product=Glutamate-1-semialdehyde 2,1-aminomutase;locus_tag=Kpn2146_0944;protein_id=gnl|PRJNA183901|Kpn2146_0944|gb|AHI34399;
chromosome	Prodigal:2.6	CDS	973611	975122	.	+	0	ID=PROKKA_00932;gene=clcA_1;inference=similar to AA sequence:UniProtKB:Q8ZRP8;product=H(+)/Cl(-) exchange transporter ClcA;locus_tag=Kpn2146_0945;protein_id=gnl|PRJNA183901|Kpn2146_0945|gb|AHI34400;
chromosome	Prodigal:2.6	CDS	975204	975548	.	+	0	ID=PROKKA_00933;gene=erpA;inference=similar to AA sequence:UniProtKB:P0ACC3;product=Iron-sulfur cluster insertion protein ErpA;locus_tag=Kpn2146_0946;protein_id=gnl|PRJNA183901|Kpn2146_0946|gb|AHI34401;
chromosome	Prodigal:2.6	CDS	975620	976243	.	-	0	ID=PROKKA_00934;inference=protein motif:CLUSTERS:PRK10578;product=hypothetical protein;locus_tag=Kpn2146_0947;protein_id=gnl|PRJNA183901|Kpn2146_0947|gb|AHI34402;
chromosome	Prodigal:2.6	CDS	976280	977080	.	-	0	ID=PROKKA_00935;gene=btuF;inference=similar to AA sequence:UniProtKB:P37028;product=Vitamin B12-binding protein precursor;locus_tag=Kpn2146_0948;protein_id=gnl|PRJNA183901|Kpn2146_0948|gb|AHI34403;
chromosome	Prodigal:2.6	CDS	977073	977771	.	-	0	ID=PROKKA_00936;eC_number=3.2.2.9;gene=mtnN;inference=similar to AA sequence:UniProtKB:A6T4W3;product=5'-methylthioadenosine/S-adenosylhomocysteine nucleosidase;locus_tag=Kpn2146_0949;protein_id=gnl|PRJNA183901|Kpn2146_0949|gb|AHI34404;
chromosome	Prodigal:2.6	CDS	977855	979369	.	+	0	ID=PROKKA_00937;eC_number=3.1.5.1;gene=dgt;inference=similar to AA sequence:UniProtKB:P15723;product=Deoxyguanosinetriphosphate triphosphohydrolase;locus_tag=Kpn2146_0950;protein_id=gnl|PRJNA183901|Kpn2146_0950|gb|AHI34405;
chromosome	Prodigal:2.6	CDS	979504	980937	.	+	0	ID=PROKKA_00938;eC_number=3.4.21.107;gene=degP;inference=similar to AA sequence:UniProtKB:P0C0V0;product=Periplasmic serine endoprotease DegP precursor;locus_tag=Kpn2146_0951;protein_id=gnl|PRJNA183901|Kpn2146_0951|gb|AHI34406;
chromosome	Prodigal:2.6	CDS	981050	982261	.	+	0	ID=PROKKA_00939;gene=cdaR_1;inference=similar to AA sequence:UniProtKB:P37047;product=Carbohydrate diacid regulator;locus_tag=Kpn2146_0952;protein_id=gnl|PRJNA183901|Kpn2146_0952|gb|AHI34407;
chromosome	Prodigal:2.6	CDS	982380	982766	.	-	0	ID=PROKKA_00940;product=hypothetical protein;locus_tag=Kpn2146_0953;protein_id=gnl|PRJNA183901|Kpn2146_0953|gb|AHI34408;
chromosome	Prodigal:2.6	CDS	982874	983698	.	-	0	ID=PROKKA_00941;eC_number=2.3.1.117;gene=dapD;inference=similar to AA sequence:UniProtKB:P0A9D8;product=2,3,4,5-tetrahydropyridine-2,6-dicarboxylate N-succinyltransferase;locus_tag=Kpn2146_0954;protein_id=gnl|PRJNA183901|Kpn2146_0954|gb|AHI34409;
chromosome	Prodigal:2.6	CDS	983729	986392	.	-	0	ID=PROKKA_00942;gene=glnD;inference=similar to AA sequence:UniProtKB:P27249;product=Bifunctional uridylyltransferase/uridylyl-removing enzyme;locus_tag=Kpn2146_0955;protein_id=gnl|PRJNA183901|Kpn2146_0955|gb|AHI34410;
chromosome	Prodigal:2.6	CDS	986450	987244	.	-	0	ID=PROKKA_00943;eC_number=3.4.11.18;gene=map_1;inference=similar to AA sequence:UniProtKB:P0AE18;product=Methionine aminopeptidase;locus_tag=Kpn2146_0956;protein_id=gnl|PRJNA183901|Kpn2146_0956|gb|AHI34411;
chromosome	rfam	ncRNA	987446	987539	104	+	.	ID=t44.1;product=t44 RNA;rfamID=RF00127;evalue=7.1E-20;ncRNA_class=other;locus_tag=Kpn2146_0957;
chromosome	Prodigal:2.6	CDS	987567	988292	.	+	0	ID=PROKKA_00945;gene=rpsB;inference=similar to AA sequence:UniProtKB:P0A7V0;product=30S ribosomal protein S2;locus_tag=Kpn2146_0958;protein_id=gnl|PRJNA183901|Kpn2146_0958|gb|AHI34412;
chromosome	Prodigal:2.6	CDS	988412	989263	.	+	0	ID=PROKKA_00946;gene=tsf;inference=similar to AA sequence:UniProtKB:P0A6P1;product=Elongation factor Ts;locus_tag=Kpn2146_0959;protein_id=gnl|PRJNA183901|Kpn2146_0959|gb|AHI34413;
chromosome	Prodigal:2.6	CDS	989414	990139	.	+	0	ID=PROKKA_00947;eC_number=2.7.4.22;gene=pyrH;inference=similar to AA sequence:UniProtKB:P65933;product=Uridylate kinase;locus_tag=Kpn2146_0960;protein_id=gnl|PRJNA183901|Kpn2146_0960|gb|AHI34414;
chromosome	Prodigal:2.6	CDS	990290	990847	.	+	0	ID=PROKKA_00948;gene=frr;inference=similar to AA sequence:UniProtKB:P0A805;product=Ribosome-recycling factor;locus_tag=Kpn2146_0961;protein_id=gnl|PRJNA183901|Kpn2146_0961|gb|AHI34415;
chromosome	Prodigal:2.6	CDS	991076	992278	.	+	0	ID=PROKKA_00949;eC_number=1.1.1.267;gene=dxr;inference=similar to AA sequence:UniProtKB:P45568;product=1-deoxy-D-xylulose 5-phosphate reductoisomerase;locus_tag=Kpn2146_0962;protein_id=gnl|PRJNA183901|Kpn2146_0962|gb|AHI34416;
chromosome	Prodigal:2.6	CDS	992498	993274	.	+	0	ID=PROKKA_00950;eC_number=2.5.1.31;gene=ispU;inference=similar to AA sequence:UniProtKB:P60472;product=Ditrans,polycis-undecaprenyl-diphosphate synthase ((2E,6E)-farnesyl-diphosphate specific);locus_tag=Kpn2146_0963;protein_id=gnl|PRJNA183901|Kpn2146_0963|gb|AHI34417;
chromosome	Prodigal:2.6	CDS	993362	994144	.	+	0	ID=PROKKA_00951;eC_number=2.7.7.41;gene=cdsA;inference=similar to AA sequence:UniProtKB:P0ABG1;product=Phosphatidate cytidylyltransferase;locus_tag=Kpn2146_0964;protein_id=gnl|PRJNA183901|Kpn2146_0964|gb|AHI34418;
chromosome	Prodigal:2.6	CDS	994156	995508	.	+	0	ID=PROKKA_00952;eC_number=3.4.24.-;gene=rseP;inference=similar to AA sequence:UniProtKB:P0AEH1;product=Regulator of sigma-E protease RseP;locus_tag=Kpn2146_0965;protein_id=gnl|PRJNA183901|Kpn2146_0965|gb|AHI34419;
chromosome	Prodigal:2.6	CDS	995540	997969	.	+	0	ID=PROKKA_00953;gene=bamA_2;inference=similar to AA sequence:UniProtKB:P0A943;product=Outer membrane protein assembly factor BamA precursor;locus_tag=Kpn2146_0966;protein_id=gnl|PRJNA183901|Kpn2146_0966|gb|AHI34420;
chromosome	Prodigal:2.6	CDS	998091	998576	.	+	0	ID=PROKKA_00954;gene=skp;inference=similar to AA sequence:UniProtKB:P0A1Z2;product=Chaperone protein Skp precursor;locus_tag=Kpn2146_0967;protein_id=gnl|PRJNA183901|Kpn2146_0967|gb|AHI34421;
chromosome	Prodigal:2.6	CDS	998580	999605	.	+	0	ID=PROKKA_00955;eC_number=2.3.1.191;gene=lpxD;inference=similar to AA sequence:UniProtKB:P0A1X4;product=UDP-3-O-(3-hydroxymyristoyl)glucosamine N-acyltransferase;locus_tag=Kpn2146_0968;protein_id=gnl|PRJNA183901|Kpn2146_0968|gb|AHI34422;
chromosome	Prodigal:2.6	CDS	999711	1000166	.	+	0	ID=PROKKA_00956;eC_number=4.2.1.59;gene=fabZ;inference=similar to AA sequence:UniProtKB:P0A6Q6;product=3-hydroxyacyl-[acyl-carrier-protein] dehydratase FabZ;locus_tag=Kpn2146_0969;protein_id=gnl|PRJNA183901|Kpn2146_0969|gb|AHI34423;
chromosome	Prodigal:2.6	CDS	1000170	1000958	.	+	0	ID=PROKKA_00957;eC_number=2.3.1.129;gene=lpxA;inference=similar to AA sequence:UniProtKB:P0A722;product=Acyl-[acyl-carrier-protein]--UDP-N-acetylglucosamine O-acyltransferase;locus_tag=Kpn2146_0970;protein_id=gnl|PRJNA183901|Kpn2146_0970|gb|AHI34424;
chromosome	Prodigal:2.6	CDS	1000958	1002109	.	+	0	ID=PROKKA_00958;eC_number=2.4.1.182;gene=lpxB;inference=similar to AA sequence:UniProtKB:P10441;product=Lipid-A-disaccharide synthase;locus_tag=Kpn2146_0971;protein_id=gnl|PRJNA183901|Kpn2146_0971|gb|AHI34425;
chromosome	Prodigal:2.6	CDS	1002106	1002705	.	+	0	ID=PROKKA_00959;eC_number=3.1.26.4;gene=rnhB;inference=similar to AA sequence:UniProtKB:P10442;product=Ribonuclease HII;locus_tag=Kpn2146_0972;protein_id=gnl|PRJNA183901|Kpn2146_0972|gb|AHI34426;
chromosome	Prodigal:2.6	CDS	1002723	1006205	.	+	0	ID=PROKKA_00960;eC_number=2.7.7.7;gene=dnaE;inference=similar to AA sequence:UniProtKB:P10443;product=DNA polymerase III subunit alpha;locus_tag=Kpn2146_0973;protein_id=gnl|PRJNA183901|Kpn2146_0973|gb|AHI34427;
chromosome	Prodigal:2.6	CDS	1006218	1007177	.	+	0	ID=PROKKA_00961;eC_number=6.4.1.2;gene=accA;inference=similar to AA sequence:UniProtKB:P0ABD5;product=Acetyl-coenzyme A carboxylase carboxyl transferase subunit alpha;locus_tag=Kpn2146_0974;protein_id=gnl|PRJNA183901|Kpn2146_0974|gb|AHI34428;
chromosome	Prodigal:2.6	CDS	1007255	1009444	.	+	0	ID=PROKKA_00962;eC_number=4.1.1.18;gene=ldcC;inference=similar to AA sequence:UniProtKB:P52095;product=Lysine decarboxylase, constitutive;locus_tag=Kpn2146_0975;protein_id=gnl|PRJNA183901|Kpn2146_0975|gb|AHI34429;
chromosome	Prodigal:2.6	CDS	1009491	1009880	.	+	0	ID=PROKKA_00963;inference=protein motif:CLUSTERS:PRK11478;product=putative lyase;locus_tag=Kpn2146_0976;protein_id=gnl|PRJNA183901|Kpn2146_0976|gb|AHI34430;
chromosome	Prodigal:2.6	CDS	1009934	1011247	.	+	0	ID=PROKKA_00964;eC_number=6.3.4.19;gene=tilS;inference=similar to AA sequence:UniProtKB:P52097;product=tRNA(Ile)-lysidine synthase;locus_tag=Kpn2146_0977;protein_id=gnl|PRJNA183901|Kpn2146_0977|gb|AHI34431;
chromosome	Prodigal:2.6	CDS	1011261	1011521	.	-	0	ID=PROKKA_00965;inference=protein motif:CLUSTERS:PRK11625;product=Rho-binding antiterminator;locus_tag=Kpn2146_0978;protein_id=gnl|PRJNA183901|Kpn2146_0978|gb|AHI34432;
chromosome	Prodigal:2.6	CDS	1011508	1011708	.	-	0	ID=PROKKA_00966;inference=protein motif:CLUSTERS:PRK04964;product=hypothetical protein;locus_tag=Kpn2146_0979;protein_id=gnl|PRJNA183901|Kpn2146_0979|gb|AHI34433;
chromosome	Prodigal:2.6	CDS	1011905	1012450	.	+	0	ID=PROKKA_00967;inference=protein motif:Pfam:PF07152.6;product=YaeQ protein;locus_tag=Kpn2146_0980;protein_id=gnl|PRJNA183901|Kpn2146_0980|gb|AHI34434;
chromosome	Prodigal:2.6	CDS	1012447	1012860	.	+	0	ID=PROKKA_00968;eC_number=3.1.1.29;gene=arfB;inference=similar to AA sequence:UniProtKB:P40711;product=Peptidyl-tRNA hydrolase ArfB;locus_tag=Kpn2146_0981;protein_id=gnl|PRJNA183901|Kpn2146_0981|gb|AHI34435;
chromosome	Prodigal:2.6	CDS	1012903	1013601	.	+	0	ID=PROKKA_00969;gene=nlpE;inference=similar to AA sequence:UniProtKB:P40710;product=Lipoprotein NlpE precursor;locus_tag=Kpn2146_0982;protein_id=gnl|PRJNA183901|Kpn2146_0982|gb|AHI34436;
chromosome	Prodigal:2.6	CDS	1013733	1014575	.	-	0	ID=PROKKA_00970;inference=protein motif:CLUSTERS:PRK11479;product=hypothetical protein;locus_tag=Kpn2146_0983;protein_id=gnl|PRJNA183901|Kpn2146_0983|gb|AHI34437;
chromosome	Prodigal:2.6	CDS	1014635	1016353	.	-	0	ID=PROKKA_00971;eC_number=6.1.1.15;gene=proS;inference=similar to AA sequence:UniProtKB:P16659;product=Proline--tRNA ligase;locus_tag=Kpn2146_0984;protein_id=gnl|PRJNA183901|Kpn2146_0984|gb|AHI34438;
chromosome	Prodigal:2.6	CDS	1016466	1017173	.	-	0	ID=PROKKA_00972;eC_number=2.1.1.-;gene=tsaA_1;inference=similar to AA sequence:UniProtKB:P28634;product=putative tRNA (adenine(37)-N6)-methyltransferase;locus_tag=Kpn2146_0985;protein_id=gnl|PRJNA183901|Kpn2146_0985|gb|AHI34439;
chromosome	Prodigal:2.6	CDS	1017170	1017577	.	-	0	ID=PROKKA_00973;gene=rcsF;inference=similar to AA sequence:UniProtKB:P69411;product=Outer membrane lipoprotein RcsF precursor;locus_tag=Kpn2146_0986;protein_id=gnl|PRJNA183901|Kpn2146_0986|gb|AHI34440;
chromosome	Prodigal:2.6	CDS	1017685	1018500	.	-	0	ID=PROKKA_00974;gene=metQ_1;inference=similar to AA sequence:UniProtKB:P28635;product=D-methionine-binding lipoprotein MetQ precursor;locus_tag=Kpn2146_0987;protein_id=gnl|PRJNA183901|Kpn2146_0987|gb|AHI34441;
chromosome	Prodigal:2.6	CDS	1018544	1019197	.	-	0	ID=PROKKA_00975;gene=metI_1;inference=similar to AA sequence:UniProtKB:P31547;product=D-methionine transport system permease protein MetI;locus_tag=Kpn2146_0988;protein_id=gnl|PRJNA183901|Kpn2146_0988|gb|AHI34442;
chromosome	Prodigal:2.6	CDS	1019190	1020221	.	-	0	ID=PROKKA_00976;eC_number=3.6.3.-;gene=metN_1;inference=similar to AA sequence:UniProtKB:P30750;product=Methionine import ATP-binding protein MetN;locus_tag=Kpn2146_0989;protein_id=gnl|PRJNA183901|Kpn2146_0989|gb|AHI34443;
chromosome	Prodigal:2.6	CDS	1020410	1020976	.	+	0	ID=PROKKA_00977;eC_number=3.1.3.82;gene=gmhB;inference=similar to AA sequence:UniProtKB:P63228;product=D-glycero-beta-D-manno-heptose-1,7-bisphosphate 7-phosphatase;locus_tag=Kpn2146_0990;protein_id=gnl|PRJNA183901|Kpn2146_0990|gb|AHI34444;
chromosome	rFind	rRNA	1021345	1022884	.	+	.	ID=16SrRNA.H;product=Small subunit ribosomal RNA;locus_tag=Kpn2146_0991;
chromosome	tFind	tRNA	1022956	1023032	74	+	.	ID=trna.80_tRNA-Ile(GAT);product=tRNA-Ile(GAT);detected_by=tRNAscan-SE_4998740_4998816_+_Ile,Aragorn_4998740_4998816_+_Ile;cove_score=88.37;amino_acid=Ile;anticodon=GAT;anticodon_center=36;t-stem_acc-stem_junction=67;cca=CCA;locus_tag=Kpn2146_0992;
chromosome	tFind	tRNA	1023069	1023144	73	+	.	ID=trna.81_tRNA-Ala(TGC);product=tRNA-Ala(TGC);detected_by=tRNAscan-SE_4998853_4998928_+_Ala,Aragorn_4998852_4998929_+_Ala;cove_score=88.77;amino_acid=Ala;anticodon=TGC;anticodon_center=35;t-stem_acc-stem_junction=66;cca=CCA;locus_tag=Kpn2146_0993;
chromosome	rFind	rRNA	1023322	1026223	.	+	.	ID=23SrRNA.H;product=Large subunit ribosomal RNA;locus_tag=Kpn2146_0994;
chromosome	rFind	rRNA	1026318	1026437	.	+	.	ID=5SrRNA.H;product=5S ribosomal RNA;locus_tag=Kpn2146_0995;
chromosome	tFind	tRNA	1026493	1026569	74	+	.	ID=trna.82_tRNA-Asp(GTC);product=tRNA-Asp(GTC);detected_by=tRNAscan-SE_5002277_5002353_+_Asp,Aragorn_5002276_5002354_+_Asp;cove_score=90.74;amino_acid=Asp;anticodon=GTC;anticodon_center=36;t-stem_acc-stem_junction=67;cca=CCA;locus_tag=Kpn2146_0996;
chromosome	Prodigal:2.6	CDS	1026734	1027537	.	+	0	ID=PROKKA_00985;eC_number=1.1.1.346;gene=dkgB;inference=similar to AA sequence:UniProtKB:P30863;product=2,5-diketo-D-gluconic acid reductase B;locus_tag=Kpn2146_0997;protein_id=gnl|PRJNA183901|Kpn2146_0997|gb|AHI34445;
chromosome	Prodigal:2.6	CDS	1027583	1028488	.	-	0	ID=PROKKA_00986;gene=dmlR_2;inference=similar to AA sequence:UniProtKB:P76250;product=HTH-type transcriptional regulator DmlR;locus_tag=Kpn2146_0998;protein_id=gnl|PRJNA183901|Kpn2146_0998|gb|AHI34446;
chromosome	Prodigal:2.6	CDS	1028593	1029783	.	+	0	ID=PROKKA_00987;gene=ydhP_1;inference=similar to AA sequence:UniProtKB:P77389;product=Inner membrane transport protein YdhP;locus_tag=Kpn2146_0999;protein_id=gnl|PRJNA183901|Kpn2146_0999|gb|AHI34447;
chromosome	Prodigal:2.6	CDS	1029877	1030683	.	+	0	ID=PROKKA_00988;inference=protein motif:CLUSTERS:PRK05421;product=hypothetical protein;locus_tag=Kpn2146_1000;protein_id=gnl|PRJNA183901|Kpn2146_1000|gb|AHI34448;
chromosome	Prodigal:2.6	CDS	1030775	1031545	.	+	0	ID=PROKKA_00989;eC_number=2.1.1.-;gene=ycgJ;inference=similar to AA sequence:UniProtKB:O31474;product=putative methyltransferase YcgJ;locus_tag=Kpn2146_1001;protein_id=gnl|PRJNA183901|Kpn2146_1001|gb|AHI34449;
chromosome	Prodigal:2.6	CDS	1031603	1032757	.	-	0	ID=PROKKA_00990;eC_number=4.2.2.-;gene=mltD_1;inference=similar to AA sequence:UniProtKB:P0AEZ7;product=Membrane-bound lytic murein transglycosylase D precursor;locus_tag=Kpn2146_1002;protein_id=gnl|PRJNA183901|Kpn2146_1002|gb|AHI34450;
chromosome	Prodigal:2.6	CDS	1033042	1033797	.	-	0	ID=PROKKA_00991;eC_number=3.1.2.6;gene=gloB;inference=similar to AA sequence:UniProtKB:Q8ZRM2;product=Hydroxyacylglutathione hydrolase;locus_tag=Kpn2146_1003;protein_id=gnl|PRJNA183901|Kpn2146_1003|gb|AHI34451;
chromosome	Prodigal:2.6	CDS	1033830	1034552	.	+	0	ID=PROKKA_00992;inference=protein motif:Pfam:PF08241.6;product=Methyltransferase domain protein;locus_tag=Kpn2146_1004;protein_id=gnl|PRJNA183901|Kpn2146_1004|gb|AHI34452;
chromosome	Prodigal:2.6	CDS	1034549	1035016	.	-	0	ID=PROKKA_00993;eC_number=3.1.26.4;gene=rnhA;inference=similar to AA sequence:UniProtKB:P0A7Y4;product=Ribonuclease HI;locus_tag=Kpn2146_1005;protein_id=gnl|PRJNA183901|Kpn2146_1005|gb|AHI34453;
chromosome	Prodigal:2.6	CDS	1035072	1035812	.	+	0	ID=PROKKA_00994;eC_number=2.7.7.7;gene=dnaQ_1;inference=similar to AA sequence:UniProtKB:P03007;product=DNA polymerase III subunit epsilon;locus_tag=Kpn2146_1006;protein_id=gnl|PRJNA183901|Kpn2146_1006|gb|AHI34454;
chromosome	tFind	tRNA	1035946	1036022	74	+	.	ID=trna.83_tRNA-Asp(GTC);product=tRNA-Asp(GTC);detected_by=tRNAscan-SE_5011730_5011806_+_Asp,Aragorn_5011729_5011807_+_Asp;cove_score=90.74;amino_acid=Asp;anticodon=GTC;anticodon_center=36;t-stem_acc-stem_junction=67;cca=CCA;locus_tag=Kpn2146_1007;
chromosome	Prodigal:2.6	CDS	1036082	1036963	.	-	0	ID=PROKKA_00996;gene=cmpR_1;inference=similar to AA sequence:UniProtKB:Q55459;product=HTH-type transcriptional activator CmpR;locus_tag=Kpn2146_1008;protein_id=gnl|PRJNA183901|Kpn2146_1008|gb|AHI34455;
chromosome	Prodigal:2.6	CDS	1037067	1037657	.	+	0	ID=PROKKA_00997;gene=eamB;inference=similar to AA sequence:UniProtKB:P38101;product=Cysteine/O-acetylserine efflux protein;locus_tag=Kpn2146_1009;protein_id=gnl|PRJNA183901|Kpn2146_1009|gb|AHI34456;
chromosome	Prodigal:2.6	CDS	1037688	1038458	.	-	0	ID=PROKKA_00998;eC_number=3.5.1.111;inference=similar to AA sequence:UniProtKB:Q93NG1;product=2-oxoglutaramate amidase;locus_tag=Kpn2146_1010;protein_id=gnl|PRJNA183901|Kpn2146_1010|gb|AHI34457;
chromosome	Prodigal:2.6	CDS	1038637	1041081	.	-	0	ID=PROKKA_00999;eC_number=1.3.99.-;gene=fadE;inference=similar to AA sequence:UniProtKB:Q47146;product=Acyl-coenzyme A dehydrogenase;locus_tag=Kpn2146_1011;protein_id=gnl|PRJNA183901|Kpn2146_1011|gb|AHI34458;
chromosome	Prodigal:2.6	CDS	1041321	1041902	.	+	0	ID=PROKKA_01000;eC_number=5.3.1.28;gene=gmhA;inference=similar to AA sequence:UniProtKB:P63224;product=Phosphoheptose isomerase;locus_tag=Kpn2146_1012;protein_id=gnl|PRJNA183901|Kpn2146_1012|gb|AHI34459;
chromosome	Prodigal:2.6	CDS	1041977	1042744	.	+	0	ID=PROKKA_01001;inference=protein motif:Pfam:PF00310.1;product=Glutamine amidotransferases class-II;locus_tag=Kpn2146_1013;protein_id=gnl|PRJNA183901|Kpn2146_1013|gb|AHI34460;
chromosome	Prodigal:2.6	CDS	1042715	1043455	.	-	0	ID=PROKKA_01002;inference=protein motif:Pfam:PF03734.8;product=L,D-transpeptidase catalytic domain;locus_tag=Kpn2146_1014;protein_id=gnl|PRJNA183901|Kpn2146_1014|gb|AHI34461;
chromosome	Prodigal:2.6	CDS	1043867	1045210	.	+	0	ID=PROKKA_01003;eC_number=1.6.5.-;gene=nqrA;inference=similar to AA sequence:UniProtKB:P43955;product=Na(+)-translocating NADH-quinone reductase subunit A;locus_tag=Kpn2146_1015;protein_id=gnl|PRJNA183901|Kpn2146_1015|gb|AHI34462;
chromosome	Prodigal:2.6	CDS	1045214	1046452	.	+	0	ID=PROKKA_01004;eC_number=1.6.5.-;gene=nqrB;inference=similar to AA sequence:UniProtKB:Q56587;product=Na(+)-translocating NADH-quinone reductase subunit B;locus_tag=Kpn2146_1016;protein_id=gnl|PRJNA183901|Kpn2146_1016|gb|AHI34463;
chromosome	Prodigal:2.6	CDS	1046445	1047239	.	+	0	ID=PROKKA_01005;eC_number=1.6.5.-;gene=nqrC;inference=similar to AA sequence:UniProtKB:A5F5Y7;product=Na(+)-translocating NADH-quinone reductase subunit C;locus_tag=Kpn2146_1017;protein_id=gnl|PRJNA183901|Kpn2146_1017|gb|AHI34464;
chromosome	Prodigal:2.6	CDS	1047232	1047870	.	+	0	ID=PROKKA_01006;eC_number=1.6.5.-;gene=nqrD;inference=similar to AA sequence:UniProtKB:Q57095;product=Na(+)-translocating NADH-quinone reductase subunit D;locus_tag=Kpn2146_1018;protein_id=gnl|PRJNA183901|Kpn2146_1018|gb|AHI34465;
chromosome	Prodigal:2.6	CDS	1047877	1048473	.	+	0	ID=PROKKA_01007;eC_number=1.6.5.-;gene=nqrE;inference=similar to AA sequence:UniProtKB:Q56589;product=Na(+)-translocating NADH-quinone reductase subunit E;locus_tag=Kpn2146_1019;protein_id=gnl|PRJNA183901|Kpn2146_1019|gb|AHI34466;
chromosome	Prodigal:2.6	CDS	1048486	1049709	.	+	0	ID=PROKKA_01008;eC_number=1.6.5.-;gene=nqrF;inference=similar to AA sequence:UniProtKB:Q56584;product=Na(+)-translocating NADH-quinone reductase subunit F;locus_tag=Kpn2146_1020;protein_id=gnl|PRJNA183901|Kpn2146_1020|gb|AHI34467;
chromosome	Prodigal:2.6	CDS	1049712	1049927	.	+	0	ID=PROKKA_01009;product=hypothetical protein;locus_tag=Kpn2146_1021;protein_id=gnl|PRJNA183901|Kpn2146_1021|gb|AHI34468;
chromosome	Prodigal:2.6	CDS	1050240	1051100	.	-	0	ID=PROKKA_01010;eC_number=3.1.4.46;gene=glpQ1;inference=similar to AA sequence:UniProtKB:P96236;product=putative glycerophosphoryl diester phosphodiesterase 1;locus_tag=Kpn2146_1022;protein_id=gnl|PRJNA183901|Kpn2146_1022|gb|AHI34469;
chromosome	Prodigal:2.6	CDS	1051260	1052315	.	+	0	ID=PROKKA_01011;eC_number=2.7.7.7;gene=dinB_1;inference=similar to AA sequence:UniProtKB:Q47155;product=DNA polymerase IV;locus_tag=Kpn2146_1023;protein_id=gnl|PRJNA183901|Kpn2146_1023|gb|AHI34470;
chromosome	Prodigal:2.6	CDS	1052318	1052770	.	+	0	ID=PROKKA_01012;eC_number=2.3.1.-;gene=yafP_1;inference=similar to AA sequence:UniProtKB:Q47158;product=putative N-acetyltransferase YafP;locus_tag=Kpn2146_1024;protein_id=gnl|PRJNA183901|Kpn2146_1024|gb|AHI34471;
chromosome	Prodigal:2.6	CDS	1052813	1054270	.	-	0	ID=PROKKA_01013;eC_number=3.4.13.18;gene=pepD;inference=similar to AA sequence:UniProtKB:P15288;product=Cytosol non-specific dipeptidase;locus_tag=Kpn2146_1025;protein_id=gnl|PRJNA183901|Kpn2146_1025|gb|AHI34472;
chromosome	Prodigal:2.6	CDS	1054528	1054986	.	+	0	ID=PROKKA_01014;eC_number=2.4.2.22;gene=gpt;inference=similar to AA sequence:UniProtKB:P0A9M5;product=Xanthine phosphoribosyltransferase;locus_tag=Kpn2146_1026;protein_id=gnl|PRJNA183901|Kpn2146_1026|gb|AHI34473;
chromosome	Prodigal:2.6	CDS	1055092	1056336	.	+	0	ID=PROKKA_01015;eC_number=3.7.1.19;inference=similar to AA sequence:UniProtKB:Q93NG6;product=2,6-dihydropseudooxynicotine hydrolase;locus_tag=Kpn2146_1027;protein_id=gnl|PRJNA183901|Kpn2146_1027|gb|AHI34474;
chromosome	Prodigal:2.6	CDS	1056394	1056792	.	+	0	ID=PROKKA_01016;gene=crl;inference=similar to AA sequence:UniProtKB:P24251;product=Sigma factor-binding protein Crl;locus_tag=Kpn2146_1028;protein_id=gnl|PRJNA183901|Kpn2146_1028|gb|AHI34475;
chromosome	Prodigal:2.6	CDS	1056878	1057570	.	-	0	ID=PROKKA_01017;gene=csiR;inference=similar to AA sequence:UniProtKB:P37338;product=HTH-type transcriptional repressor CsiR;locus_tag=Kpn2146_1029;protein_id=gnl|PRJNA183901|Kpn2146_1029|gb|AHI34476;
chromosome	Prodigal:2.6	CDS	1057616	1059016	.	-	0	ID=PROKKA_01018;gene=gabP;inference=similar to AA sequence:UniProtKB:P25527;product=GABA permease;locus_tag=Kpn2146_1030;protein_id=gnl|PRJNA183901|Kpn2146_1030|gb|AHI34477;
chromosome	Prodigal:2.6	CDS	1059152	1060435	.	-	0	ID=PROKKA_01019;eC_number=2.6.1.19;gene=gabT;inference=similar to AA sequence:UniProtKB:P22256;product=4-aminobutyrate aminotransferase GabT;locus_tag=Kpn2146_1031;protein_id=gnl|PRJNA183901|Kpn2146_1031|gb|AHI34478;
chromosome	Prodigal:2.6	CDS	1060448	1061896	.	-	0	ID=PROKKA_01020;eC_number=1.2.1.79;gene=gabD_1;inference=similar to AA sequence:UniProtKB:P25526;product=Succinate-semialdehyde dehydrogenase [NADP(+)] GabD;locus_tag=Kpn2146_1032;protein_id=gnl|PRJNA183901|Kpn2146_1032|gb|AHI34479;
chromosome	Prodigal:2.6	CDS	1061922	1063190	.	-	0	ID=PROKKA_01021;eC_number=1.1.3.15;gene=lhgO;inference=similar to AA sequence:UniProtKB:P37339;product=L-2-hydroxyglutarate oxidase LhgO;locus_tag=Kpn2146_1033;protein_id=gnl|PRJNA183901|Kpn2146_1033|gb|AHI34480;
chromosome	Prodigal:2.6	CDS	1063218	1064195	.	-	0	ID=PROKKA_01022;inference=protein motif:CLUSTERS:PRK02963;product=carbon starvation induced protein;locus_tag=Kpn2146_1034;protein_id=gnl|PRJNA183901|Kpn2146_1034|gb|AHI34481;
chromosome	Prodigal:2.6	CDS	1064657	1064914	.	+	0	ID=PROKKA_01023;product=hypothetical protein;locus_tag=Kpn2146_1035;protein_id=gnl|PRJNA183901|Kpn2146_1035|gb|AHI34482;
chromosome	Prodigal:2.6	CDS	1064972	1065721	.	+	0	ID=PROKKA_01024;inference=protein motif:Pfam:PF12847.1;product=Methyltransferase domain protein;locus_tag=Kpn2146_1036;protein_id=gnl|PRJNA183901|Kpn2146_1036|gb|AHI34483;
chromosome	Prodigal:2.6	CDS	1065762	1066400	.	-	0	ID=PROKKA_01025;eC_number=2.5.1.18;gene=gstB_1;inference=similar to AA sequence:UniProtKB:P0ACA7;product=Glutathione S-transferase GstB;locus_tag=Kpn2146_1037;protein_id=gnl|PRJNA183901|Kpn2146_1037|gb|AHI34484;
chromosome	Prodigal:2.6	CDS	1066618	1067880	.	-	0	ID=PROKKA_01026;gene=gatC_1;inference=similar to AA sequence:UniProtKB:P69831;product=Galactitol permease IIC component;locus_tag=Kpn2146_1038;protein_id=gnl|PRJNA183901|Kpn2146_1038|gb|AHI34485;
chromosome	Prodigal:2.6	CDS	1067969	1068964	.	-	0	ID=PROKKA_01027;eC_number=1.1.1.-;gene=yoaD_1;inference=similar to AA sequence:UniProtKB:O34815;product=Putative 2-hydroxyacid dehydrogenase YoaD;locus_tag=Kpn2146_1039;protein_id=gnl|PRJNA183901|Kpn2146_1039|gb|AHI34486;
chromosome	Prodigal:2.6	CDS	1068981	1069742	.	-	0	ID=PROKKA_01028;eC_number=1.1.1.100;gene=fabG_2;inference=similar to AA sequence:UniProtKB:P99093;product=3-oxoacyl-[acyl-carrier-protein] reductase FabG;locus_tag=Kpn2146_1040;protein_id=gnl|PRJNA183901|Kpn2146_1040|gb|AHI34487;
chromosome	Prodigal:2.6	CDS	1069754	1071292	.	-	0	ID=PROKKA_01029;eC_number=2.7.1.-;gene=lyx_1;inference=similar to AA sequence:UniProtKB:P37677;product=L-xylulose/3-keto-L-gulonate kinase;locus_tag=Kpn2146_1041;protein_id=gnl|PRJNA183901|Kpn2146_1041|gb|AHI34488;
chromosome	Prodigal:2.6	CDS	1071313	1071864	.	-	0	ID=PROKKA_01030;inference=protein motif:Pfam:PF04309.6;product=Glycerol-3-phosphate responsive antiterminator;locus_tag=Kpn2146_1042;protein_id=gnl|PRJNA183901|Kpn2146_1042|gb|AHI34489;
chromosome	Prodigal:2.6	CDS	1071879	1072670	.	-	0	ID=PROKKA_01031;eC_number=4.1.2.-;gene=lsrF_1;inference=similar to AA sequence:UniProtKB:P76143;product=putative aldolase LsrF;locus_tag=Kpn2146_1043;protein_id=gnl|PRJNA183901|Kpn2146_1043|gb|AHI34490;
chromosome	Prodigal:2.6	CDS	1073184	1073435	.	-	0	ID=PROKKA_01032;inference=protein motif:Pfam:PF12674.1;product=Putative zinc ribbon domain protein;locus_tag=Kpn2146_1044;protein_id=gnl|PRJNA183901|Kpn2146_1044|gb|AHI34491;
chromosome	Prodigal:2.6	CDS	1073612	1075009	.	-	0	ID=PROKKA_01033;eC_number=1.8.1.4;gene=lpd;inference=similar to AA sequence:UniProtKB:Q8NTE1;product=Dihydrolipoyl dehydrogenase;locus_tag=Kpn2146_1045;protein_id=gnl|PRJNA183901|Kpn2146_1045|gb|AHI34492;
chromosome	Prodigal:2.6	CDS	1074999	1076534	.	-	0	ID=PROKKA_01034;eC_number=2.3.1.12;gene=pdhC;inference=similar to AA sequence:UniProtKB:Q9R9N3;product=Dihydrolipoyllysine-residue acetyltransferase component of pyruvate dehydrogenase complex;locus_tag=Kpn2146_1046;protein_id=gnl|PRJNA183901|Kpn2146_1046|gb|AHI34493;
chromosome	Prodigal:2.6	CDS	1076538	1077557	.	-	0	ID=PROKKA_01035;eC_number=1.1.1.-;gene=acoB;inference=similar to AA sequence:UniProtKB:P27746;product=Acetoin:2,6-dichlorophenolindophenol oxidoreductase subunit beta;locus_tag=Kpn2146_1047;protein_id=gnl|PRJNA183901|Kpn2146_1047|gb|AHI34494;
chromosome	Prodigal:2.6	CDS	1077569	1078528	.	-	0	ID=PROKKA_01036;eC_number=1.1.1.-;gene=acoA;inference=similar to AA sequence:UniProtKB:P27745;product=Acetoin:2,6-dichlorophenolindophenol oxidoreductase subunit alpha;locus_tag=Kpn2146_1048;protein_id=gnl|PRJNA183901|Kpn2146_1048|gb|AHI34495;
chromosome	Prodigal:2.6	CDS	1078781	1081546	.	+	0	ID=PROKKA_01037;eC_number=2.7.11.1;gene=pknK;inference=similar to AA sequence:UniProtKB:P95078;product=Serine/threonine-protein kinase PknK;locus_tag=Kpn2146_1049;protein_id=gnl|PRJNA183901|Kpn2146_1049|gb|AHI34496;
chromosome	tFind	tRNA	1081813	1081887	72	-	.	ID=trna.84_tRNA-Thr(CGT);product=tRNA-Thr(CGT);detected_by=tRNAscan-SE_5057597_5057671_-_Thr,Aragorn_5057595_5057672_-_Thr;cove_score=78.75;amino_acid=Thr;anticodon=CGT;anticodon_center=35;t-stem_acc-stem_junction=65;cca=CCA;locus_tag=Kpn2146_1050;
chromosome	Prodigal:2.6	CDS	1082001	1083254	.	-	0	ID=PROKKA_01039;eC_number=1.2.1.41;gene=proA;inference=similar to AA sequence:UniProtKB:P07004;product=Gamma-glutamyl phosphate reductase;locus_tag=Kpn2146_1051;protein_id=gnl|PRJNA183901|Kpn2146_1051|gb|AHI34497;
chromosome	Prodigal:2.6	CDS	1083265	1084368	.	-	0	ID=PROKKA_01040;eC_number=2.7.2.11;gene=proB;inference=similar to AA sequence:UniProtKB:P0A7B5;product=Glutamate 5-kinase;locus_tag=Kpn2146_1052;protein_id=gnl|PRJNA183901|Kpn2146_1052|gb|AHI34498;
chromosome	Prodigal:2.6	CDS	1084658	1085710	.	+	0	ID=PROKKA_01041;gene=phoE;inference=similar to AA sequence:UniProtKB:P30704;product=Outer membrane pore protein E precursor;locus_tag=Kpn2146_1054;protein_id=gnl|PRJNA183901|Kpn2146_1054|gb|AHI34500;
chromosome	Prodigal:2.6	CDS	1085755	1086216	.	-	0	ID=PROKKA_01042;eC_number=3.4.-.-;gene=mepS_1;inference=similar to AA sequence:UniProtKB:P0AFV4;product=Murein DD-endopeptidase MepS/Murein LD-carboxypeptidase precursor;locus_tag=Kpn2146_1055;protein_id=gnl|PRJNA183901|Kpn2146_1055|gb|AHI34501;
chromosome	Prodigal:2.6	CDS	1086734	1087603	.	+	0	ID=PROKKA_01043;inference=protein motif:CLUSTERS:PRK11272;product=putative DMT superfamily transporter inner membrane protein;locus_tag=Kpn2146_1056;protein_id=gnl|PRJNA183901|Kpn2146_1056|gb|AHI34502;
chromosome	Prodigal:2.6	CDS	1087699	1088364	.	+	0	ID=PROKKA_01044;inference=protein motif:Pfam:PF12710.1;product=haloacid dehalogenase-like hydrolase;locus_tag=Kpn2146_1057;protein_id=gnl|PRJNA183901|Kpn2146_1057|gb|AHI34503;
chromosome	Prodigal:2.6	CDS	1088377	1089168	.	+	0	ID=PROKKA_01045;product=hypothetical protein;locus_tag=Kpn2146_6023;
chromosome	Prodigal:2.6	CDS	1089774	1090658	.	-	0	ID=PROKKA_01046;gene=phnE_1;inference=similar to AA sequence:UniProtKB:A0QQ68;product=Phosphate-import permease protein PhnE;locus_tag=Kpn2146_1059;protein_id=gnl|PRJNA183901|Kpn2146_1059|gb|AHI34505;
chromosome	Prodigal:2.6	CDS	1090655	1091527	.	-	0	ID=PROKKA_01047;gene=phnE_2;inference=similar to AA sequence:UniProtKB:A0QQ68;product=Phosphate-import permease protein PhnE;locus_tag=Kpn2146_1060;protein_id=gnl|PRJNA183901|Kpn2146_1060|gb|AHI34506;
chromosome	Prodigal:2.6	CDS	1091594	1092532	.	-	0	ID=PROKKA_01048;gene=phnD;inference=similar to AA sequence:UniProtKB:A0QQ71;product=Phosphate-import protein PhnD precursor;locus_tag=Kpn2146_1061;protein_id=gnl|PRJNA183901|Kpn2146_1061|gb|AHI34507;
chromosome	Prodigal:2.6	CDS	1092555	1093397	.	-	0	ID=PROKKA_01049;eC_number=3.6.3.27;gene=phnC;inference=similar to AA sequence:UniProtKB:A0QQ70;product=Phosphate-import ATP-binding protein PhnC;locus_tag=Kpn2146_1062;protein_id=gnl|PRJNA183901|Kpn2146_1062|gb|AHI34508;
chromosome	Prodigal:2.6	CDS	1094245	1094787	.	+	0	ID=PROKKA_01050;gene=matA;inference=similar to AA sequence:UniProtKB:P71301;product=HTH-type transcriptional regulator MatA;locus_tag=Kpn2146_1063;protein_id=gnl|PRJNA183901|Kpn2146_1063|gb|AHI34509;
chromosome	Prodigal:2.6	CDS	1094862	1095449	.	+	0	ID=PROKKA_01051;inference=similar to AA sequence:UniProtKB:P0AAA3;note=Fimbrillin MatB homolog precursor;product=hypothetical protein;locus_tag=Kpn2146_1064;protein_id=gnl|PRJNA183901|Kpn2146_1064|gb|AHI34510;
chromosome	Prodigal:2.6	CDS	1095508	1096176	.	+	0	ID=PROKKA_01052;product=hypothetical protein;locus_tag=Kpn2146_1065;protein_id=gnl|PRJNA183901|Kpn2146_1065|gb|AHI34511;
chromosome	Prodigal:2.6	CDS	1096202	1098727	.	+	0	ID=PROKKA_01053;product=hypothetical protein;locus_tag=Kpn2146_1066;protein_id=gnl|PRJNA183901|Kpn2146_1066|gb|AHI34512;
chromosome	Prodigal:2.6	CDS	1098717	1100360	.	+	0	ID=PROKKA_01054;product=hypothetical protein;locus_tag=Kpn2146_1067;protein_id=gnl|PRJNA183901|Kpn2146_1067|gb|AHI34513;
chromosome	Prodigal:2.6	CDS	1100329	1101039	.	+	0	ID=PROKKA_01055;product=hypothetical protein;locus_tag=Kpn2146_1068;protein_id=gnl|PRJNA183901|Kpn2146_1068|gb|AHI34514;
chromosome	Prodigal:2.6	CDS	1101043	1101732	.	-	0	ID=PROKKA_01056;gene=glnP_1;inference=similar to AA sequence:UniProtKB:O34606;product=putative glutamine ABC transporter permease protein GlnP;locus_tag=Kpn2146_1069;protein_id=gnl|PRJNA183901|Kpn2146_1069|gb|AHI34515;
chromosome	Prodigal:2.6	CDS	1101722	1102474	.	-	0	ID=PROKKA_01057;gene=glnP_2;inference=similar to AA sequence:UniProtKB:O34606;product=putative glutamine ABC transporter permease protein GlnP;locus_tag=Kpn2146_1070;protein_id=gnl|PRJNA183901|Kpn2146_1070|gb|AHI34516;
chromosome	Prodigal:2.6	CDS	1102471	1103289	.	-	0	ID=PROKKA_01058;eC_number=3.6.3.-;gene=glnQ_1;inference=similar to AA sequence:UniProtKB:O34677;product=Glutamine transport ATP-binding protein GlnQ;locus_tag=Kpn2146_1071;protein_id=gnl|PRJNA183901|Kpn2146_1071|gb|AHI34517;
chromosome	Prodigal:2.6	CDS	1103291	1104100	.	-	0	ID=PROKKA_01059;gene=glnH_1;inference=similar to AA sequence:UniProtKB:O34563;product=ABC transporter glutamine-binding protein GlnH precursor;locus_tag=Kpn2146_1072;protein_id=gnl|PRJNA183901|Kpn2146_1072|gb|AHI34518;
chromosome	Prodigal:2.6	CDS	1104434	1104604	.	+	0	ID=PROKKA_01060;product=hypothetical protein;locus_tag=Kpn2146_1073;protein_id=gnl|PRJNA183901|Kpn2146_1073|gb|AHI34519;
chromosome	Prodigal:2.6	CDS	1104721	1105416	.	-	0	ID=PROKKA_01061;gene=livF_1;inference=similar to AA sequence:UniProtKB:P22731;product=High-affinity branched-chain amino acid transport ATP-binding protein LivF;locus_tag=Kpn2146_1074;protein_id=gnl|PRJNA183901|Kpn2146_1074|gb|AHI34520;
chromosome	Prodigal:2.6	CDS	1105409	1106191	.	-	0	ID=PROKKA_01062;eC_number=3.6.3.-;gene=lptB_1;inference=similar to AA sequence:UniProtKB:P45073;product=Lipopolysaccharide export system ATP-binding protein LptB;locus_tag=Kpn2146_1075;protein_id=gnl|PRJNA183901|Kpn2146_1075|gb|AHI34521;
chromosome	Prodigal:2.6	CDS	1106178	1107227	.	-	0	ID=PROKKA_01063;gene=livH_1;inference=similar to AA sequence:UniProtKB:P0AEX7;product=High-affinity branched-chain amino acid transport system permease protein LivH;locus_tag=Kpn2146_1076;protein_id=gnl|PRJNA183901|Kpn2146_1076|gb|AHI34522;
chromosome	Prodigal:2.6	CDS	1107227	1108126	.	-	0	ID=PROKKA_01064;gene=livH_2;inference=similar to AA sequence:UniProtKB:P0AEX7;product=High-affinity branched-chain amino acid transport system permease protein LivH;locus_tag=Kpn2146_1077;protein_id=gnl|PRJNA183901|Kpn2146_1077|gb|AHI34523;
chromosome	Prodigal:2.6	CDS	1108146	1109282	.	-	0	ID=PROKKA_01065;inference=similar to AA sequence:UniProtKB:Q8YEE8;note=Leu/Ile/Val-binding protein homolog 3 precursor;product=hypothetical protein;locus_tag=Kpn2146_1078;protein_id=gnl|PRJNA183901|Kpn2146_1078|gb|AHI34524;
chromosome	blastn	mobile_element	1109406	1109527	.	+	.	ID=eric.6;Name=eric.6;
chromosome	Prodigal:2.6	CDS	1109828	1110604	.	-	0	ID=PROKKA_01066;eC_number=4.3.1.7;gene=eutC_1;inference=similar to AA sequence:UniProtKB:P19636;product=Ethanolamine ammonia-lyase light chain;locus_tag=Kpn2146_1080;protein_id=gnl|PRJNA183901|Kpn2146_1080|gb|AHI34526;
chromosome	Prodigal:2.6	CDS	1110601	1111989	.	-	0	ID=PROKKA_01067;eC_number=4.3.1.7;gene=eutB_1;inference=similar to AA sequence:UniProtKB:P0AEJ6;product=Ethanolamine ammonia-lyase heavy chain;locus_tag=Kpn2146_1081;protein_id=gnl|PRJNA183901|Kpn2146_1081|gb|AHI34527;
chromosome	Prodigal:2.6	CDS	1111999	1113378	.	-	0	ID=PROKKA_01068;gene=yhdG;inference=similar to AA sequence:UniProtKB:O07576;product=putative amino acid permease YhdG;locus_tag=Kpn2146_1082;protein_id=gnl|PRJNA183901|Kpn2146_1082|gb|AHI34528;
chromosome	Prodigal:2.6	CDS	1113652	1115061	.	+	0	ID=PROKKA_01069;gene=rocC;inference=similar to AA sequence:UniProtKB:P39636;product=Amino-acid permease RocC;locus_tag=Kpn2146_1084;protein_id=gnl|PRJNA183901|Kpn2146_1084|gb|AHI34530;
chromosome	Prodigal:2.6	CDS	1115048	1115980	.	+	0	ID=PROKKA_01070;eC_number=2.1.1.10;gene=mmuM;inference=similar to AA sequence:UniProtKB:Q47690;product=Homocysteine S-methyltransferase;locus_tag=Kpn2146_1085;protein_id=gnl|PRJNA183901|Kpn2146_1085|gb|AHI34531;
chromosome	Prodigal:2.6	CDS	1116221	1117183	.	+	0	ID=PROKKA_01071;gene=tauA;inference=similar to AA sequence:UniProtKB:Q47537;product=Taurine-binding periplasmic protein precursor;locus_tag=Kpn2146_1086;protein_id=gnl|PRJNA183901|Kpn2146_1086|gb|AHI34532;
chromosome	Prodigal:2.6	CDS	1117195	1117962	.	+	0	ID=PROKKA_01072;eC_number=3.6.3.36;gene=tauB;inference=similar to AA sequence:UniProtKB:Q47538;product=Taurine import ATP-binding protein TauB;locus_tag=Kpn2146_1087;protein_id=gnl|PRJNA183901|Kpn2146_1087|gb|AHI34533;
chromosome	Prodigal:2.6	CDS	1117959	1118786	.	+	0	ID=PROKKA_01073;gene=ssuC_1;inference=similar to AA sequence:UniProtKB:P40401;product=Putative aliphatic sulfonates transport permease protein SsuC;locus_tag=Kpn2146_1088;protein_id=gnl|PRJNA183901|Kpn2146_1088|gb|AHI34534;
chromosome	Prodigal:2.6	CDS	1118783	1119634	.	+	0	ID=PROKKA_01074;eC_number=1.14.11.17;gene=tauD;inference=similar to AA sequence:UniProtKB:P37610;product=Alpha-ketoglutarate-dependent taurine dioxygenase;locus_tag=Kpn2146_1089;protein_id=gnl|PRJNA183901|Kpn2146_1089|gb|AHI34535;
chromosome	Prodigal:2.6	CDS	1119790	1121508	.	-	0	ID=PROKKA_01075;inference=protein motif:CLUSTERS:PRK08633;product=2-acyl-glycerophospho-ethanolamine acyltransferase;locus_tag=Kpn2146_1090;protein_id=gnl|PRJNA183901|Kpn2146_1090|gb|AHI34536;
chromosome	Prodigal:2.6	CDS	1121837	1122811	.	-	0	ID=PROKKA_01076;eC_number=4.2.1.24;gene=hemB;inference=similar to AA sequence:UniProtKB:P0ACB2;product=Delta-aminolevulinic acid dehydratase;locus_tag=Kpn2146_1091;protein_id=gnl|PRJNA183901|Kpn2146_1091|gb|AHI34537;
chromosome	Prodigal:2.6	CDS	1122918	1124078	.	-	0	ID=PROKKA_01077;eC_number=3.4.-.-;gene=ampH;inference=similar to AA sequence:UniProtKB:P0AD70;product=D-alanyl-D-alanine-carboxypeptidase/endopeptidase AmpH precursor;locus_tag=Kpn2146_1092;protein_id=gnl|PRJNA183901|Kpn2146_1092|gb|AHI34538;
chromosome	Prodigal:2.6	CDS	1124276	1124809	.	+	0	ID=PROKKA_01078;eC_number=3.5.2.19;gene=sttH;inference=similar to AA sequence:UniProtKB:C5NU54;product=Streptothricin hydrolase;locus_tag=Kpn2146_1093;protein_id=gnl|PRJNA183901|Kpn2146_1093|gb|AHI34539;
chromosome	Prodigal:2.6	CDS	1124927	1126147	.	+	0	ID=PROKKA_01079;gene=sbmA;inference=similar to AA sequence:UniProtKB:P0AFY6;product=Peptide antibiotic transporter SbmA;locus_tag=Kpn2146_1094;protein_id=gnl|PRJNA183901|Kpn2146_1094|gb|AHI34540;
chromosome	Prodigal:2.6	CDS	1126166	1127272	.	+	0	ID=PROKKA_01080;product=hypothetical protein;locus_tag=Kpn2146_1095;protein_id=gnl|PRJNA183901|Kpn2146_1095|gb|AHI34541;
chromosome	Prodigal:2.6	CDS	1127269	1127571	.	-	0	ID=PROKKA_01081;gene=yaiY;inference=similar to AA sequence:UniProtKB:P0AAP7;product=Inner membrane protein YaiY;locus_tag=Kpn2146_1096;protein_id=gnl|PRJNA183901|Kpn2146_1096|gb|AHI34542;
chromosome	Prodigal:2.6	CDS	1127824	1128027	.	+	0	ID=PROKKA_01082;product=hypothetical protein;locus_tag=Kpn2146_1097;protein_id=gnl|PRJNA183901|Kpn2146_1097|gb|AHI34543;
chromosome	Prodigal:2.6	CDS	1128060	1129157	.	-	0	ID=PROKKA_01083;eC_number=6.3.2.4;gene=ddlA;inference=similar to AA sequence:UniProtKB:P0A1F0;product=D-alanine--D-alanine ligase A;locus_tag=Kpn2146_1098;protein_id=gnl|PRJNA183901|Kpn2146_1098|gb|AHI34544;
chromosome	Prodigal:2.6	CDS	1129257	1129940	.	+	0	ID=PROKKA_01084;inference=protein motif:Pfam:PF06904.6;note=Extensin-like protein C-terminus;product=hypothetical protein;locus_tag=Kpn2146_1099;protein_id=gnl|PRJNA183901|Kpn2146_1099|gb|AHI34545;
chromosome	Prodigal:2.6	CDS	1130110	1131309	.	+	0	ID=PROKKA_01085;gene=tetA_1;inference=similar to AA sequence:UniProtKB:P02980;product=Tetracycline resistance protein, class B;locus_tag=Kpn2146_1100;protein_id=gnl|PRJNA183901|Kpn2146_1100|gb|AHI34546;
chromosome	Prodigal:2.6	CDS	1131608	1131868	.	+	0	ID=PROKKA_01086;gene=iraP;inference=similar to AA sequence:UniProtKB:Q7CR46;product=Anti-adapter protein IraP;locus_tag=Kpn2146_1101;protein_id=gnl|PRJNA183901|Kpn2146_1101|gb|AHI34547;
chromosome	Prodigal:2.6	CDS	1131973	1133388	.	+	0	ID=PROKKA_01087;eC_number=3.1.3.1;gene=phoA;inference=similar to AA sequence:UniProtKB:P00634;product=Alkaline phosphatase precursor;locus_tag=Kpn2146_1102;protein_id=gnl|PRJNA183901|Kpn2146_1102|gb|AHI34548;
chromosome	Prodigal:2.6	CDS	1133480	1133797	.	+	0	ID=PROKKA_01088;gene=psiF;inference=similar to AA sequence:UniProtKB:P0AFM4;product=Phosphate starvation-inducible protein PsiF precursor;locus_tag=Kpn2146_1103;protein_id=gnl|PRJNA183901|Kpn2146_1103|gb|AHI34549;
chromosome	Prodigal:2.6	CDS	1133865	1134674	.	-	0	ID=PROKKA_01089;eC_number=1.5.1.2;gene=proC;inference=similar to AA sequence:UniProtKB:P0A9L8;product=Pyrroline-5-carboxylate reductase;locus_tag=Kpn2146_1104;protein_id=gnl|PRJNA183901|Kpn2146_1104|gb|AHI34550;
chromosome	Prodigal:2.6	CDS	1134791	1135249	.	+	0	ID=PROKKA_01090;inference=protein motif:CLUSTERS:PRK00124;product=hypothetical protein;locus_tag=Kpn2146_1105;protein_id=gnl|PRJNA183901|Kpn2146_1105|gb|AHI34551;
chromosome	Prodigal:2.6	CDS	1135246	1135956	.	-	0	ID=PROKKA_01091;product=hypothetical protein;locus_tag=Kpn2146_1106;protein_id=gnl|PRJNA183901|Kpn2146_1106|gb|AHI34552;
chromosome	Prodigal:2.6	CDS	1136285	1136818	.	+	0	ID=PROKKA_01092;eC_number=2.7.1.71;gene=aroL;inference=similar to AA sequence:UniProtKB:P0A6E1;product=Shikimate kinase 2;locus_tag=Kpn2146_1107;protein_id=gnl|PRJNA183901|Kpn2146_1107|gb|AHI34553;
chromosome	Prodigal:2.6	CDS	1136890	1137081	.	+	0	ID=PROKKA_01093;inference=protein motif:CLUSTERS:PRK10380;product=hypothetical protein;locus_tag=Kpn2146_1108;protein_id=gnl|PRJNA183901|Kpn2146_1108|gb|AHI34554;
chromosome	Prodigal:2.6	CDS	1137347	1138012	.	+	0	ID=PROKKA_01094;inference=protein motif:CLUSTERS:PRK10481;product=hypothetical protein;locus_tag=Kpn2146_1109;protein_id=gnl|PRJNA183901|Kpn2146_1109|gb|AHI34555;
chromosome	Prodigal:2.6	CDS	1138090	1138374	.	+	0	ID=PROKKA_01095;inference=protein motif:CLUSTERS:PRK10579;product=hypothetical protein;locus_tag=Kpn2146_1110;protein_id=gnl|PRJNA183901|Kpn2146_1110|gb|AHI34556;
chromosome	Prodigal:2.6	CDS	1138446	1139357	.	-	0	ID=PROKKA_01096;gene=rdgC;inference=similar to AA sequence:UniProtKB:P36767;product=Recombination-associated protein RdgC;locus_tag=Kpn2146_1111;protein_id=gnl|PRJNA183901|Kpn2146_1111|gb|AHI34557;
chromosome	Prodigal:2.6	CDS	1139449	1140363	.	+	0	ID=PROKKA_01097;eC_number=2.7.1.4;gene=mak_1;inference=similar to AA sequence:UniProtKB:P23917;product=Fructokinase;locus_tag=Kpn2146_1112;protein_id=gnl|PRJNA183901|Kpn2146_1112|gb|AHI34558;
chromosome	Prodigal:2.6	CDS	1140437	1143574	.	-	0	ID=PROKKA_01098;gene=sbcC;inference=similar to AA sequence:UniProtKB:P13458;product=Nuclease SbcCD subunit C;locus_tag=Kpn2146_1113;protein_id=gnl|PRJNA183901|Kpn2146_1113|gb|AHI34559;
chromosome	Prodigal:2.6	CDS	1143571	1144776	.	-	0	ID=PROKKA_01099;gene=sbcD;inference=similar to AA sequence:UniProtKB:P0AG76;product=Nuclease SbcCD subunit D;locus_tag=Kpn2146_1114;protein_id=gnl|PRJNA183901|Kpn2146_1114|gb|AHI34560;
chromosome	Prodigal:2.6	CDS	1144959	1145648	.	+	0	ID=PROKKA_01100;gene=phoB;inference=similar to AA sequence:UniProtKB:P0AFJ5;product=Phosphate regulon transcriptional regulatory protein PhoB;locus_tag=Kpn2146_1115;protein_id=gnl|PRJNA183901|Kpn2146_1115|gb|AHI34561;
chromosome	Prodigal:2.6	CDS	1145670	1146965	.	+	0	ID=PROKKA_01101;eC_number=2.7.13.3;gene=phoR_1;inference=similar to AA sequence:UniProtKB:P08400;product=Phosphate regulon sensor protein PhoR;locus_tag=Kpn2146_1116;protein_id=gnl|PRJNA183901|Kpn2146_1116|gb|AHI34562;
chromosome	Prodigal:2.6	CDS	1147295	1148698	.	+	0	ID=PROKKA_01102;gene=brnQ;inference=similar to AA sequence:UniProtKB:P0AD99;product=Branched-chain amino acid transport system 2 carrier protein;locus_tag=Kpn2146_1117;protein_id=gnl|PRJNA183901|Kpn2146_1117|gb|AHI34563;
chromosome	Prodigal:2.6	CDS	1148785	1150158	.	+	0	ID=PROKKA_01103;gene=proY_1;inference=similar to AA sequence:UniProtKB:P0AAE2;product=Proline-specific permease ProY;locus_tag=Kpn2146_1118;protein_id=gnl|PRJNA183901|Kpn2146_1118|gb|AHI34564;
chromosome	Prodigal:2.6	CDS	1150310	1152127	.	+	0	ID=PROKKA_01104;eC_number=3.2.1.20;gene=malZ;inference=similar to AA sequence:UniProtKB:P21517;product=Maltodextrin glucosidase;locus_tag=Kpn2146_1119;protein_id=gnl|PRJNA183901|Kpn2146_1119|gb|AHI34565;
chromosome	Prodigal:2.6	CDS	1152124	1153026	.	-	0	ID=PROKKA_01105;gene=allS_1;inference=similar to AA sequence:UniProtKB:P0ACR0;product=HTH-type transcriptional activator AllS;locus_tag=Kpn2146_1120;protein_id=gnl|PRJNA183901|Kpn2146_1120|gb|AHI34566;
chromosome	Prodigal:2.6	CDS	1153017	1153169	.	-	0	ID=PROKKA_01106;product=hypothetical protein;locus_tag=Kpn2146_6024;
chromosome	Prodigal:2.6	CDS	1153293	1153934	.	+	0	ID=PROKKA_01107;inference=protein motif:CLUSTERS:PRK11609;product=nicotinamidase/pyrazinamidase;locus_tag=Kpn2146_1121;protein_id=gnl|PRJNA183901|Kpn2146_1121|gb|AHI34567;
chromosome	Prodigal:2.6	CDS	1154121	1154666	.	+	0	ID=PROKKA_01108;inference=protein motif:Pfam:PF03992.10;product=Antibiotic biosynthesis monooxygenase;locus_tag=Kpn2146_1122;protein_id=gnl|PRJNA183901|Kpn2146_1122|gb|AHI34568;
chromosome	Prodigal:2.6	CDS	1154691	1156559	.	+	0	ID=PROKKA_01109;eC_number=3.5.1.91;gene=nfdA_2;inference=similar to AA sequence:UniProtKB:Q68AP4;product=N-substituted formamide deformylase precursor;locus_tag=Kpn2146_1123;protein_id=gnl|PRJNA183901|Kpn2146_1123|gb|AHI34569;
chromosome	Prodigal:2.6	CDS	1156618	1157478	.	-	0	ID=PROKKA_01110;eC_number=4.1.2.13;gene=fba;inference=similar to AA sequence:UniProtKB:P99075;product=Fructose-bisphosphate aldolase;locus_tag=Kpn2146_1124;protein_id=gnl|PRJNA183901|Kpn2146_1124|gb|AHI34570;
chromosome	Prodigal:2.6	CDS	1157508	1158470	.	-	0	ID=PROKKA_01111;eC_number=2.7.1.15;gene=rbsK_3;inference=similar to AA sequence:UniProtKB:P0A9J6;product=Ribokinase;locus_tag=Kpn2146_1125;protein_id=gnl|PRJNA183901|Kpn2146_1125|gb|AHI34571;
chromosome	Prodigal:2.6	CDS	1158536	1159927	.	-	0	ID=PROKKA_01112;gene=ulaA_3;inference=similar to AA sequence:UniProtKB:P39301;product=Ascorbate-specific permease IIC component UlaA;locus_tag=Kpn2146_1126;protein_id=gnl|PRJNA183901|Kpn2146_1126|gb|AHI34572;
chromosome	Prodigal:2.6	CDS	1159948	1160235	.	-	0	ID=PROKKA_01113;inference=protein motif:CLUSTERS:PRK09548;product=PTS system ascorbate-specific transporter subunits IICB;locus_tag=Kpn2146_1127;protein_id=gnl|PRJNA183901|Kpn2146_1127|gb|AHI34573;
chromosome	Prodigal:2.6	CDS	1160241	1160684	.	-	0	ID=PROKKA_01114;eC_number=2.7.1.-;gene=ulaC_3;inference=similar to AA sequence:UniProtKB:P69820;product=Ascorbate-specific phosphotransferase enzyme IIA component;locus_tag=Kpn2146_1128;protein_id=gnl|PRJNA183901|Kpn2146_1128|gb|AHI34574;
chromosome	Prodigal:2.6	CDS	1161031	1161633	.	-	0	ID=PROKKA_01115;eC_number=1.11.1.15;gene=tsaA_2;inference=similar to AA sequence:UniProtKB:P21762;product=putative peroxiredoxin;locus_tag=Kpn2146_1130;protein_id=gnl|PRJNA183901|Kpn2146_1130|gb|AHI34576;
chromosome	Prodigal:2.6	CDS	1161761	1162342	.	-	0	ID=PROKKA_01116;eC_number=3.1.4.14;gene=acpH;inference=similar to AA sequence:UniProtKB:P21515;product=Acyl carrier protein phosphodiesterase;locus_tag=Kpn2146_1131;protein_id=gnl|PRJNA183901|Kpn2146_1131|gb|AHI34577;
chromosome	Prodigal:2.6	CDS	1162598	1163662	.	+	0	ID=PROKKA_01117;eC_number=2.4.99.17;gene=queA;inference=similar to AA sequence:UniProtKB:P0A7F9;product=S-adenosylmethionine:tRNA ribosyltransferase-isomerase;locus_tag=Kpn2146_1132;protein_id=gnl|PRJNA183901|Kpn2146_1132|gb|AHI34578;
chromosome	Prodigal:2.6	CDS	1163771	1164898	.	+	0	ID=PROKKA_01118;eC_number=2.4.2.29;gene=tgt;inference=similar to AA sequence:UniProtKB:P0A847;product=Queuine tRNA-ribosyltransferase;locus_tag=Kpn2146_1133;protein_id=gnl|PRJNA183901|Kpn2146_1133|gb|AHI34579;
chromosome	Prodigal:2.6	CDS	1164921	1165253	.	+	0	ID=PROKKA_01119;inference=protein motif:CLUSTERS:PRK05585;product=preprotein translocase subunit YajC;locus_tag=Kpn2146_1134;protein_id=gnl|PRJNA183901|Kpn2146_1134|gb|AHI34580;
chromosome	Prodigal:2.6	CDS	1165313	1167127	.	+	0	ID=PROKKA_01120;inference=protein motif:CLUSTERS:PRK12933;product=preprotein translocase subunit SecD;locus_tag=Kpn2146_1135;protein_id=gnl|PRJNA183901|Kpn2146_1135|gb|AHI34581;
chromosome	Prodigal:2.6	CDS	1167138	1168109	.	+	0	ID=PROKKA_01121;inference=protein motif:CLUSTERS:PRK13022;product=preprotein translocase subunit SecF;locus_tag=Kpn2146_1136;protein_id=gnl|PRJNA183901|Kpn2146_1136|gb|AHI34582;
chromosome	Prodigal:2.6	CDS	1168246	1168611	.	+	0	ID=PROKKA_01122;inference=protein motif:Pfam:PF12681.1;product=Glyoxalase-like domain protein;locus_tag=Kpn2146_1137;protein_id=gnl|PRJNA183901|Kpn2146_1137|gb|AHI34583;
chromosome	Prodigal:2.6	CDS	1168635	1169330	.	+	0	ID=PROKKA_01123;eC_number=6.3.4.15;gene=birA_2;inference=protein motif:HAMAP:MF_00978;product=Bifunctional ligase/repressor BirA;locus_tag=Kpn2146_1138;protein_id=gnl|PRJNA183901|Kpn2146_1138|gb|AHI34584;
chromosome	Prodigal:2.6	CDS	1169385	1170269	.	-	0	ID=PROKKA_01124;gene=tsx;inference=similar to AA sequence:UniProtKB:P0A927;product=Nucleoside-specific channel-forming protein tsx precursor;locus_tag=Kpn2146_1139;protein_id=gnl|PRJNA183901|Kpn2146_1139|gb|AHI34585;
chromosome	Prodigal:2.6	CDS	1170568	1171107	.	-	0	ID=PROKKA_01125;gene=yajI;inference=similar to AA sequence:UniProtKB:P46122;product=putative lipoprotein YajI precursor;locus_tag=Kpn2146_1141;protein_id=gnl|PRJNA183901|Kpn2146_1141|gb|AHI34587;
chromosome	Prodigal:2.6	CDS	1171255	1171704	.	+	0	ID=PROKKA_01126;gene=nrdR;inference=similar to AA sequence:UniProtKB:P0A8D0;product=Transcriptional repressor NrdR;locus_tag=Kpn2146_1142;protein_id=gnl|PRJNA183901|Kpn2146_1142|gb|AHI34588;
chromosome	Prodigal:2.6	CDS	1171708	1172811	.	+	0	ID=PROKKA_01127;gene=ribD;inference=similar to AA sequence:UniProtKB:P25539;product=Riboflavin biosynthesis protein RibD;locus_tag=Kpn2146_1143;protein_id=gnl|PRJNA183901|Kpn2146_1143|gb|AHI34589;
chromosome	Prodigal:2.6	CDS	1172899	1173369	.	+	0	ID=PROKKA_01128;eC_number=2.5.1.78;gene=ribE;inference=similar to AA sequence:UniProtKB:P61714;product=6,7-dimethyl-8-ribityllumazine synthase;locus_tag=Kpn2146_1144;protein_id=gnl|PRJNA183901|Kpn2146_1144|gb|AHI34590;
chromosome	Prodigal:2.6	CDS	1173389	1173808	.	+	0	ID=PROKKA_01129;gene=nusB;inference=similar to AA sequence:UniProtKB:P0A780;product=N utilization substance protein B;locus_tag=Kpn2146_1145;protein_id=gnl|PRJNA183901|Kpn2146_1145|gb|AHI34591;
chromosome	Prodigal:2.6	CDS	1173880	1174851	.	+	0	ID=PROKKA_01130;eC_number=2.7.4.16;gene=thiL;inference=similar to AA sequence:UniProtKB:P55881;product=Thiamine-monophosphate kinase;locus_tag=Kpn2146_1146;protein_id=gnl|PRJNA183901|Kpn2146_1146|gb|AHI34592;
chromosome	Prodigal:2.6	CDS	1174844	1175347	.	+	0	ID=PROKKA_01131;eC_number=3.1.3.27;gene=pgpA;inference=similar to AA sequence:UniProtKB:P18200;product=Phosphatidylglycerophosphatase A;locus_tag=Kpn2146_1147;protein_id=gnl|PRJNA183901|Kpn2146_1147|gb|AHI34593;
chromosome	Prodigal:2.6	CDS	1175393	1176367	.	-	0	ID=PROKKA_01132;eC_number=1.1.1.-;gene=gpr_1;inference=similar to AA sequence:UniProtKB:Q46851;product=L-glyceraldehyde 3-phosphate reductase;locus_tag=Kpn2146_1148;protein_id=gnl|PRJNA183901|Kpn2146_1148|gb|AHI34594;
chromosome	Prodigal:2.6	CDS	1176428	1178290	.	-	0	ID=PROKKA_01133;eC_number=2.2.1.7;gene=dxs_1;inference=similar to AA sequence:UniProtKB:P77488;product=1-deoxy-D-xylulose-5-phosphate synthase;locus_tag=Kpn2146_1149;protein_id=gnl|PRJNA183901|Kpn2146_1149|gb|AHI34595;
chromosome	Prodigal:2.6	CDS	1178309	1179208	.	-	0	ID=PROKKA_01134;eC_number=2.5.1.10;gene=ispA;inference=similar to AA sequence:UniProtKB:P22939;product=Farnesyl diphosphate synthase;locus_tag=Kpn2146_1150;protein_id=gnl|PRJNA183901|Kpn2146_1150|gb|AHI34596;
chromosome	Prodigal:2.6	CDS	1179209	1179451	.	-	0	ID=PROKKA_01135;eC_number=3.1.11.6;gene=xseB;inference=similar to AA sequence:UniProtKB:P0A8G9;product=Exodeoxyribonuclease 7 small subunit;locus_tag=Kpn2146_1151;protein_id=gnl|PRJNA183901|Kpn2146_1151|gb|AHI34597;
chromosome	Prodigal:2.6	CDS	1179633	1181081	.	+	0	ID=PROKKA_01136;eC_number=2.8.1.4;gene=thiI;inference=similar to AA sequence:UniProtKB:P77718;product=tRNA sulfurtransferase;locus_tag=Kpn2146_1152;protein_id=gnl|PRJNA183901|Kpn2146_1152|gb|AHI34598;
chromosome	Prodigal:2.6	CDS	1181148	1181624	.	-	0	ID=PROKKA_01137;inference=protein motif:Pfam:PF08327.5;note=Activator of Hsp90 ATPase homolog 1-like protein;product=hypothetical protein;locus_tag=Kpn2146_1153;protein_id=gnl|PRJNA183901|Kpn2146_1153|gb|AHI34599;
chromosome	Prodigal:2.6	CDS	1181675	1182268	.	-	0	ID=PROKKA_01138;gene=yajL;inference=similar to AA sequence:UniProtKB:Q46948;product=Chaperone protein YajL;locus_tag=Kpn2146_1154;protein_id=gnl|PRJNA183901|Kpn2146_1154|gb|AHI34600;
chromosome	Prodigal:2.6	CDS	1182231	1183142	.	-	0	ID=PROKKA_01139;eC_number=1.1.1.169;gene=panE;inference=similar to AA sequence:UniProtKB:P0A9J4;product=2-dehydropantoate 2-reductase;locus_tag=Kpn2146_1155;protein_id=gnl|PRJNA183901|Kpn2146_1155|gb|AHI34601;
chromosome	Prodigal:2.6	CDS	1183334	1183825	.	+	0	ID=PROKKA_01140;inference=protein motif:CLUSTERS:PRK05412;product=putative nucleotide-binding protein;locus_tag=Kpn2146_1156;protein_id=gnl|PRJNA183901|Kpn2146_1156|gb|AHI34602;
chromosome	Prodigal:2.6	CDS	1183868	1185232	.	-	0	ID=PROKKA_01141;gene=yajR_2;inference=similar to AA sequence:UniProtKB:P77726;product=Inner membrane transport protein YajR;locus_tag=Kpn2146_1157;protein_id=gnl|PRJNA183901|Kpn2146_1157|gb|AHI34603;
chromosome	Prodigal:2.6	CDS	1185392	1186570	.	-	0	ID=PROKKA_01142;eC_number=1.-.-.-;gene=ycjS_1;inference=similar to AA sequence:UniProtKB:P77503;product=putative oxidoreductase YcjS;locus_tag=Kpn2146_1158;protein_id=gnl|PRJNA183901|Kpn2146_1158|gb|AHI34604;
chromosome	Prodigal:2.6	CDS	1186902	1188266	.	-	0	ID=PROKKA_01143;gene=pcaK_1;inference=similar to AA sequence:UniProtKB:Q51955;product=4-hydroxybenzoate transporter PcaK;locus_tag=Kpn2146_1159;protein_id=gnl|PRJNA183901|Kpn2146_1159|gb|AHI34605;
chromosome	Prodigal:2.6	CDS	1188277	1189095	.	-	0	ID=PROKKA_01144;inference=protein motif:Pfam:PF01261.18;product=Xylose isomerase-like TIM barrel;locus_tag=Kpn2146_1160;protein_id=gnl|PRJNA183901|Kpn2146_1160|gb|AHI34606;
chromosome	Prodigal:2.6	CDS	1189153	1190850	.	-	0	ID=PROKKA_01145;eC_number=1.3.99.4;gene=ksdD;inference=similar to AA sequence:UniProtKB:A0R4S9;product=3-oxosteroid 1-dehydrogenase;locus_tag=Kpn2146_1161;protein_id=gnl|PRJNA183901|Kpn2146_1161|gb|AHI34607;
chromosome	Prodigal:2.6	CDS	1190861	1191181	.	-	0	ID=PROKKA_01146;inference=protein motif:Pfam:PF07978.7;note=NIPSNAP;product=hypothetical protein;locus_tag=Kpn2146_1162;protein_id=gnl|PRJNA183901|Kpn2146_1162|gb|AHI34608;
chromosome	Prodigal:2.6	CDS	1191195	1192871	.	-	0	ID=PROKKA_01147;eC_number=1.3.99.4;gene=kstD;inference=similar to AA sequence:UniProtKB:Q7D5C1;product=3-oxosteroid 1-dehydrogenase;locus_tag=Kpn2146_1163;protein_id=gnl|PRJNA183901|Kpn2146_1163|gb|AHI34609;
chromosome	Prodigal:2.6	CDS	1192868	1193689	.	-	0	ID=PROKKA_01148;eC_number=1.1.1.282;gene=ydiB_1;inference=similar to AA sequence:UniProtKB:P0A6D5;product=Quinate/shikimate dehydrogenase;locus_tag=Kpn2146_1164;protein_id=gnl|PRJNA183901|Kpn2146_1164|gb|AHI34610;
chromosome	Prodigal:2.6	CDS	1193842	1194600	.	+	0	ID=PROKKA_01149;gene=pcaR_1;inference=similar to AA sequence:UniProtKB:Q52154;product=Pca regulon regulatory protein;locus_tag=Kpn2146_1165;protein_id=gnl|PRJNA183901|Kpn2146_1165|gb|AHI34611;
chromosome	Prodigal:2.6	CDS	1194640	1194972	.	-	0	ID=PROKKA_01150;product=hypothetical protein;locus_tag=Kpn2146_1166;protein_id=gnl|PRJNA183901|Kpn2146_1166|gb|AHI34612;
chromosome	Prodigal:2.6	CDS	1195222	1196109	.	-	0	ID=PROKKA_01151;eC_number=2.5.1.-;gene=cyoE;inference=similar to AA sequence:UniProtKB:P0AEA5;product=Protoheme IX farnesyltransferase;locus_tag=Kpn2146_1167;protein_id=gnl|PRJNA183901|Kpn2146_1167|gb|AHI34613;
chromosome	Prodigal:2.6	CDS	1196121	1196450	.	-	0	ID=PROKKA_01152;gene=cyoD;inference=similar to AA sequence:UniProtKB:P0ABJ6;product=Cytochrome bo(3) ubiquinol oxidase subunit 4;locus_tag=Kpn2146_1168;protein_id=gnl|PRJNA183901|Kpn2146_1168|gb|AHI34614;
chromosome	Prodigal:2.6	CDS	1196450	1197061	.	-	0	ID=PROKKA_01153;gene=cyoC;inference=similar to AA sequence:UniProtKB:P0ABJ3;product=Cytochrome bo(3) ubiquinol oxidase subunit 3;locus_tag=Kpn2146_1169;protein_id=gnl|PRJNA183901|Kpn2146_1169|gb|AHI34615;
chromosome	Prodigal:2.6	CDS	1197051	1199042	.	-	0	ID=PROKKA_01154;eC_number=1.10.3.10;gene=cyoB;inference=similar to AA sequence:UniProtKB:P0ABI8;product=Cytochrome bo(3) ubiquinol oxidase subunit 1;locus_tag=Kpn2146_1170;protein_id=gnl|PRJNA183901|Kpn2146_1170|gb|AHI34616;
chromosome	Prodigal:2.6	CDS	1199062	1200006	.	-	0	ID=PROKKA_01155;gene=cyoA;inference=similar to AA sequence:UniProtKB:P0ABJ1;product=Cytochrome bo(3) ubiquinol oxidase subunit 2 precursor;locus_tag=Kpn2146_1171;protein_id=gnl|PRJNA183901|Kpn2146_1171|gb|AHI34617;
chromosome	Prodigal:2.6	CDS	1200486	1201961	.	-	0	ID=PROKKA_01156;inference=protein motif:CLUSTERS:PRK11010;product=muropeptide transporter;locus_tag=Kpn2146_1172;protein_id=gnl|PRJNA183901|Kpn2146_1172|gb|AHI34618;
chromosome	Prodigal:2.6	CDS	1202005	1202583	.	-	0	ID=PROKKA_01157;inference=protein motif:CLUSTERS:PRK11627;product=hypothetical protein;locus_tag=Kpn2146_1173;protein_id=gnl|PRJNA183901|Kpn2146_1173|gb|AHI34619;
chromosome	Prodigal:2.6	CDS	1202889	1203203	.	+	0	ID=PROKKA_01158;inference=protein motif:CLUSTERS:PRK11628;product=transcriptional regulator BolA;locus_tag=Kpn2146_1174;protein_id=gnl|PRJNA183901|Kpn2146_1174|gb|AHI34620;
chromosome	Prodigal:2.6	CDS	1203549	1204847	.	+	0	ID=PROKKA_01159;eC_number=5.2.1.8;gene=tig;inference=similar to AA sequence:UniProtKB:P0A850;product=Trigger factor;locus_tag=Kpn2146_1176;protein_id=gnl|PRJNA183901|Kpn2146_1176|gb|AHI34622;
chromosome	Prodigal:2.6	CDS	1205157	1205780	.	+	0	ID=PROKKA_01160;eC_number=3.4.21.92;gene=clpP;inference=similar to AA sequence:UniProtKB:P0A6G7;product=ATP-dependent Clp protease proteolytic subunit precursor;locus_tag=Kpn2146_1177;protein_id=gnl|PRJNA183901|Kpn2146_1177|gb|AHI34623;
chromosome	Prodigal:2.6	CDS	1206031	1207305	.	+	0	ID=PROKKA_01161;gene=clpX;inference=similar to AA sequence:UniProtKB:P0A6H1;product=ATP-dependent Clp protease ATP-binding subunit ClpX;locus_tag=Kpn2146_1178;protein_id=gnl|PRJNA183901|Kpn2146_1178|gb|AHI34624;
chromosome	rfam	ncRNA	1207325	1207419	103.8	-	.	ID=sraA.1;product=sraA;rfamID=RF02029;evalue=1.1E-14;ncRNA_class=other;locus_tag=Kpn2146_1179;
chromosome	Prodigal:2.6	CDS	1207489	1209843	.	+	0	ID=PROKKA_01163;eC_number=3.4.21.53;gene=lon_1;inference=similar to AA sequence:UniProtKB:P0A9M0;product=Lon protease;locus_tag=Kpn2146_1181;protein_id=gnl|PRJNA183901|Kpn2146_1181|gb|AHI34626;
chromosome	Prodigal:2.6	CDS	1210053	1210325	.	+	0	ID=PROKKA_01164;gene=hupB_1;inference=similar to AA sequence:UniProtKB:P0ACF4;product=DNA-binding protein HU-beta;locus_tag=Kpn2146_1182;protein_id=gnl|PRJNA183901|Kpn2146_1182|gb|AHI34627;
chromosome	Prodigal:2.6	CDS	1210540	1212414	.	+	0	ID=PROKKA_01165;eC_number=5.2.1.8;gene=ppiD;inference=similar to AA sequence:UniProtKB:P0ADY1;product=Peptidyl-prolyl cis-trans isomerase D;locus_tag=Kpn2146_1183;protein_id=gnl|PRJNA183901|Kpn2146_1183|gb|AHI34628;
chromosome	Prodigal:2.6	CDS	1212563	1212931	.	+	0	ID=PROKKA_01166;gene=comEA;inference=similar to AA sequence:UniProtKB:P39694;product=ComE operon protein 1;locus_tag=Kpn2146_1184;protein_id=gnl|PRJNA183901|Kpn2146_1184|gb|AHI34629;
chromosome	Prodigal:2.6	CDS	1213043	1213444	.	+	0	ID=PROKKA_01167;eC_number=3.1.2.-;gene=fadM;inference=similar to AA sequence:UniProtKB:P77712;product=Long-chain acyl-CoA thioesterase FadM;locus_tag=Kpn2146_1185;protein_id=gnl|PRJNA183901|Kpn2146_1185|gb|AHI34630;
chromosome	Prodigal:2.6	CDS	1213556	1214257	.	-	0	ID=PROKKA_01168;eC_number=6.3.4.20;gene=queC;inference=similar to AA sequence:UniProtKB:P77756;product=7-cyano-7-deazaguanine synthase;locus_tag=Kpn2146_1186;protein_id=gnl|PRJNA183901|Kpn2146_1186|gb|AHI34631;
chromosome	Prodigal:2.6	CDS	1214324	1216024	.	-	0	ID=PROKKA_01169;gene=sgrR_2;inference=similar to AA sequence:UniProtKB:P33595;product=HTH-type transcriptional regulator SgrR;locus_tag=Kpn2146_1187;protein_id=gnl|PRJNA183901|Kpn2146_1187|gb|AHI34632;
chromosome	Prodigal:2.6	CDS	1216152	1216970	.	+	0	ID=PROKKA_01170;eC_number=3.6.1.-;gene=cof;inference=similar to AA sequence:UniProtKB:P46891;product=HMP-PP phosphatase;locus_tag=Kpn2146_1188;protein_id=gnl|PRJNA183901|Kpn2146_1188|gb|AHI34633;
chromosome	Prodigal:2.6	CDS	1217015	1218067	.	-	0	ID=PROKKA_01171;gene=sbnA;inference=similar to AA sequence:UniProtKB:Q2G1N3;product=putative siderophore biosynthesis protein SbnA;locus_tag=Kpn2146_1189;protein_id=gnl|PRJNA183901|Kpn2146_1189|gb|AHI34634;
chromosome	Prodigal:2.6	CDS	1218183	1218641	.	+	0	ID=PROKKA_01172;gene=lrp_1;inference=similar to AA sequence:UniProtKB:P0ACJ0;product=Leucine-responsive regulatory protein;locus_tag=Kpn2146_1190;protein_id=gnl|PRJNA183901|Kpn2146_1190|gb|AHI34635;
chromosome	Prodigal:2.6	CDS	1218685	1220457	.	+	0	ID=PROKKA_01173;eC_number=3.6.3.-;gene=yheI;inference=similar to AA sequence:UniProtKB:O07550;product=putative multidrug resistance ABC transporter ATP-binding/permease protein YheI;locus_tag=Kpn2146_1191;protein_id=gnl|PRJNA183901|Kpn2146_1191|gb|AHI34636;
chromosome	Prodigal:2.6	CDS	1220450	1222228	.	+	0	ID=PROKKA_01174;eC_number=3.6.3.44;gene=mdlB;inference=similar to AA sequence:UniProtKB:P0AAG5;product=Multidrug resistance-like ATP-binding protein MdlB;locus_tag=Kpn2146_1192;protein_id=gnl|PRJNA183901|Kpn2146_1192|gb|AHI34637;
chromosome	Prodigal:2.6	CDS	1222472	1222810	.	+	0	ID=PROKKA_01175;gene=glnK;inference=similar to AA sequence:UniProtKB:P0AC55;product=Nitrogen regulatory protein P-II 2;locus_tag=Kpn2146_1193;protein_id=gnl|PRJNA183901|Kpn2146_1193|gb|AHI34638;
chromosome	Prodigal:2.6	CDS	1222844	1224130	.	+	0	ID=PROKKA_01176;gene=amtB;inference=similar to AA sequence:UniProtKB:P69681;product=Ammonia channel precursor;locus_tag=Kpn2146_1194;protein_id=gnl|PRJNA183901|Kpn2146_1194|gb|AHI34639;
chromosome	Prodigal:2.6	CDS	1224185	1225048	.	-	0	ID=PROKKA_01177;eC_number=3.1.2.-;gene=tesB;inference=similar to AA sequence:UniProtKB:P0AGG2;product=Acyl-CoA thioesterase 2;locus_tag=Kpn2146_1195;protein_id=gnl|PRJNA183901|Kpn2146_1195|gb|AHI34640;
chromosome	Prodigal:2.6	CDS	1225265	1225756	.	+	0	ID=PROKKA_01178;product=hypothetical protein;locus_tag=Kpn2146_1196;protein_id=gnl|PRJNA183901|Kpn2146_1196|gb|AHI34641;
chromosome	Prodigal:2.6	CDS	1225794	1226105	.	-	0	ID=PROKKA_01179;eC_number=2.1.1.63;gene=ogt_1;inference=similar to AA sequence:UniProtKB:P0A696;product=Methylated-DNA--protein-cysteine methyltransferase;locus_tag=Kpn2146_1197;protein_id=gnl|PRJNA183901|Kpn2146_1197|gb|AHI34642;
chromosome	Prodigal:2.6	CDS	1226173	1226580	.	-	0	ID=PROKKA_01180;product=hypothetical protein;locus_tag=Kpn2146_1198;protein_id=gnl|PRJNA183901|Kpn2146_1198|gb|AHI34643;
chromosome	rfam	ncRNA	1226821	1226917	65.5	+	.	ID=Bacteria_small_SRP.1;product=Bacterial small signal recognition particle RNA;rfamID=RF00169;evalue=3.0E-11;ncRNA_class=SRP_RNA;locus_tag=Kpn2146_1199;
chromosome	Prodigal:2.6	CDS	1227227	1227484	.	+	0	ID=PROKKA_01182;product=hypothetical protein;locus_tag=Kpn2146_1200;protein_id=gnl|PRJNA183901|Kpn2146_1200|gb|AHI34644;
chromosome	Prodigal:2.6	CDS	1227481	1227696	.	+	0	ID=PROKKA_01183;product=hypothetical protein;locus_tag=Kpn2146_1201;protein_id=gnl|PRJNA183901|Kpn2146_1201|gb|AHI34645;
chromosome	Prodigal:2.6	CDS	1227831	1229258	.	-	0	ID=PROKKA_01184;gene=norG;inference=similar to AA sequence:UniProtKB:Q2G1P1;product=HTH-type transcriptional regulator NorG;locus_tag=Kpn2146_1202;protein_id=gnl|PRJNA183901|Kpn2146_1202|gb|AHI34646;
chromosome	Prodigal:2.6	CDS	1229347	1229961	.	+	0	ID=PROKKA_01185;product=hypothetical protein;locus_tag=Kpn2146_1203;protein_id=gnl|PRJNA183901|Kpn2146_1203|gb|AHI34647;
chromosome	Prodigal:2.6	CDS	1230006	1230887	.	-	0	ID=PROKKA_01186;gene=rcnA;inference=similar to AA sequence:UniProtKB:P76425;product=Nickel/cobalt efflux system RcnA;locus_tag=Kpn2146_1204;protein_id=gnl|PRJNA183901|Kpn2146_1204|gb|AHI34648;
chromosome	Prodigal:2.6	CDS	1231052	1231324	.	+	0	ID=PROKKA_01187;gene=rcnR;inference=similar to AA sequence:UniProtKB:P64530;product=Transcriptional repressor RcnR;locus_tag=Kpn2146_1205;protein_id=gnl|PRJNA183901|Kpn2146_1205|gb|AHI34649;
chromosome	Prodigal:2.6	CDS	1231359	1232918	.	-	0	ID=PROKKA_01188;gene=yjcC_2;inference=similar to AA sequence:UniProtKB:P32701;product=putative membrane protein YjcC;locus_tag=Kpn2146_1206;protein_id=gnl|PRJNA183901|Kpn2146_1206|gb|AHI34650;
chromosome	Prodigal:2.6	CDS	1233152	1234261	.	-	0	ID=PROKKA_01189;eC_number=3.6.3.19;gene=malK_2;inference=similar to AA sequence:UniProtKB:P19566;product=Maltose/maltodextrin import ATP-binding protein MalK;locus_tag=Kpn2146_1207;protein_id=gnl|PRJNA183901|Kpn2146_1207|gb|AHI34651;
chromosome	Prodigal:2.6	CDS	1234618	1235850	.	+	0	ID=PROKKA_01190;gene=cycB;inference=similar to AA sequence:UniProtKB:O07009;product=Cyclodextrin-binding protein precursor;locus_tag=Kpn2146_1209;protein_id=gnl|PRJNA183901|Kpn2146_1209|gb|AHI34653;
chromosome	Prodigal:2.6	CDS	1235913	1237220	.	+	0	ID=PROKKA_01191;gene=malF_2;inference=similar to AA sequence:UniProtKB:P02916;product=Maltose transport system permease protein MalF;locus_tag=Kpn2146_1210;protein_id=gnl|PRJNA183901|Kpn2146_1210|gb|AHI34654;
chromosome	Prodigal:2.6	CDS	1237231	1238082	.	+	0	ID=PROKKA_01192;gene=malG_2;inference=similar to AA sequence:UniProtKB:P68183;product=Maltose transport system permease protein MalG;locus_tag=Kpn2146_1211;protein_id=gnl|PRJNA183901|Kpn2146_1211|gb|AHI34655;
chromosome	Prodigal:2.6	CDS	1238087	1239289	.	+	0	ID=PROKKA_01193;eC_number=3.2.1.89;gene=ganB;inference=similar to AA sequence:UniProtKB:Q65CX5;product=Arabinogalactan endo-1,4-beta-galactosidase precursor;locus_tag=Kpn2146_1212;protein_id=gnl|PRJNA183901|Kpn2146_1212|gb|AHI34656;
chromosome	Prodigal:2.6	CDS	1239321	1241378	.	+	0	ID=PROKKA_01194;eC_number=3.2.1.23;gene=bglY;inference=similar to AA sequence:UniProtKB:C8WV58;product=Beta-galactosidase BglY;locus_tag=Kpn2146_1213;protein_id=gnl|PRJNA183901|Kpn2146_1213|gb|AHI34657;
chromosome	Prodigal:2.6	CDS	1241443	1241757	.	+	0	ID=PROKKA_01195;gene=ptsG_1;inference=similar to AA sequence:UniProtKB:P69786;product=PTS system glucose-specific EIICB component;locus_tag=Kpn2146_1214;protein_id=gnl|PRJNA183901|Kpn2146_1214|gb|AHI34658;
chromosome	Prodigal:2.6	CDS	1241894	1243165	.	-	0	ID=PROKKA_01196;gene=lamB_3;inference=similar to AA sequence:UniProtKB:Q44287;product=Maltoporin precursor;locus_tag=Kpn2146_1215;protein_id=gnl|PRJNA183901|Kpn2146_1215|gb|AHI34659;
chromosome	Prodigal:2.6	CDS	1243436	1244506	.	+	0	ID=PROKKA_01197;gene=lacI_1;inference=similar to AA sequence:UniProtKB:P03023;product=Lactose operon repressor;locus_tag=Kpn2146_1216;protein_id=gnl|PRJNA183901|Kpn2146_1216|gb|AHI34660;
chromosome	Prodigal:2.6	CDS	1244622	1244885	.	+	0	ID=PROKKA_01198;gene=rpmE2;inference=similar to AA sequence:UniProtKB:P66194;product=50S ribosomal protein L31 type B;locus_tag=Kpn2146_1217;protein_id=gnl|PRJNA183901|Kpn2146_1217|gb|AHI34661;
chromosome	Prodigal:2.6	CDS	1244885	1245025	.	+	0	ID=PROKKA_01199;gene=ykgO;inference=similar to AA sequence:UniProtKB:Q2EEQ2;product=50S ribosomal protein L36 2;locus_tag=Kpn2146_1218;protein_id=gnl|PRJNA183901|Kpn2146_1218|gb|AHI34662;
chromosome	Prodigal:2.6	CDS	1245022	1245720	.	-	0	ID=PROKKA_01200;product=hypothetical protein;locus_tag=Kpn2146_1219;protein_id=gnl|PRJNA183901|Kpn2146_1219|gb|AHI34663;
chromosome	Prodigal:2.6	CDS	1245821	1247272	.	+	0	ID=PROKKA_01201;gene=gabR_1;inference=similar to AA sequence:UniProtKB:P94426;product=HTH-type transcriptional regulatory protein GabR;locus_tag=Kpn2146_1220;protein_id=gnl|PRJNA183901|Kpn2146_1220|gb|AHI34664;
chromosome	Prodigal:2.6	CDS	1247247	1247717	.	-	0	ID=PROKKA_01202;gene=ylaC;inference=similar to AA sequence:UniProtKB:P0AAS0;product=Inner membrane protein YlaC;locus_tag=Kpn2146_1221;protein_id=gnl|PRJNA183901|Kpn2146_1221|gb|AHI34665;
chromosome	Prodigal:2.6	CDS	1247850	1248416	.	-	0	ID=PROKKA_01203;eC_number=2.3.1.79;gene=maa;inference=similar to AA sequence:UniProtKB:P77791;product=Maltose O-acetyltransferase;locus_tag=Kpn2146_1223;protein_id=gnl|PRJNA183901|Kpn2146_1223|gb|AHI34667;
chromosome	Prodigal:2.6	CDS	1248575	1248793	.	-	0	ID=PROKKA_01204;gene=hha;inference=similar to AA sequence:UniProtKB:P0ACE3;product=Hemolysin expression-modulating protein Hha;locus_tag=Kpn2146_1224;protein_id=gnl|PRJNA183901|Kpn2146_1224|gb|AHI34668;
chromosome	Prodigal:2.6	CDS	1248820	1249194	.	-	0	ID=PROKKA_01205;gene=tomB;inference=similar to AA sequence:UniProtKB:P0AAR0;product=Hha toxicity modulator TomB;locus_tag=Kpn2146_1225;protein_id=gnl|PRJNA183901|Kpn2146_1225|gb|AHI34669;
chromosome	RJM	CDS	1249680	1252826	.	-	1	ID=peg.5132;product=multidrug efflux system protein AcrB;FIG=RND efflux system inner membrane transporter CmeB;pfam1=ACR_tran(0);pfam2=MMPL(4.2e-07);pfam3=SecD_SecF(0.0011);locus_tag=Kpn2146_1227;protein_id=gnl|PRJNA183901|Kpn2146_1227|gb|AHI34671;
chromosome	RJM	CDS	1252849	1254042	.	-	2	ID=peg.5133;product=multidrug efflux system protein AcrA;FIG=Membrane fusion protein of RND family multidrug efflux pump;pfam1=HlyD(1.1e-74);pfam2=HlyD_2(2.2e-19);pfam3=HlyD_3(3.4e-10);locus_tag=Kpn2146_1228;protein_id=gnl|PRJNA183901|Kpn2146_1228|gb|AHI34672;
chromosome	Prodigal:2.6	CDS	1254185	1254835	.	+	0	ID=PROKKA_01208;gene=acrR_1;inference=similar to AA sequence:UniProtKB:P0ACS9;product=HTH-type transcriptional regulator AcrR;locus_tag=Kpn2146_1229;protein_id=gnl|PRJNA183901|Kpn2146_1229|gb|AHI34673;
chromosome	Prodigal:2.6	CDS	1254965	1258312	.	+	0	ID=PROKKA_01209;gene=mscK;inference=similar to AA sequence:UniProtKB:P77338;product=Mechanosensitive channel MscK precursor;locus_tag=Kpn2146_1230;protein_id=gnl|PRJNA183901|Kpn2146_1230|gb|AHI34674;
chromosome	KPW	CDS	1258348	1259247	.	-	2	ID=peg.5136;product=Transposase;FIG=Transposase KPN_00447;pfam1=Transposase_31(5.9e-81);pfam2=DUF1127(0.01);locus_tag=Kpn2146_1231;protein_id=gnl|PRJNA183901|Kpn2146_1231|gb|AHI34675;
chromosome	Prodigal:2.6	CDS	1259315	1259488	.	-	0	ID=PROKKA_01211;inference=protein motif:CLUSTERS:PRK11038;product=hypothetical protein;locus_tag=Kpn2146_1232;protein_id=gnl|PRJNA183901|Kpn2146_1232|gb|AHI34676;
chromosome	Prodigal:2.6	CDS	1259501	1260028	.	-	0	ID=PROKKA_01212;gene=priC;inference=similar to AA sequence:UniProtKB:P23862;product=Primosomal replication protein N'';locus_tag=Kpn2146_1233;protein_id=gnl|PRJNA183901|Kpn2146_1233|gb|AHI34677;
chromosome	Prodigal:2.6	CDS	1260098	1260475	.	+	0	ID=PROKKA_01213;gene=ybaN;inference=similar to AA sequence:UniProtKB:P0AAR5;product=Inner membrane protein YbaN;locus_tag=Kpn2146_1234;protein_id=gnl|PRJNA183901|Kpn2146_1234|gb|AHI34678;
chromosome	Prodigal:2.6	CDS	1260626	1261177	.	+	0	ID=PROKKA_01214;eC_number=2.4.2.7;gene=apt;inference=similar to AA sequence:UniProtKB:P69503;product=Adenine phosphoribosyltransferase;locus_tag=Kpn2146_1235;protein_id=gnl|PRJNA183901|Kpn2146_1235|gb|AHI34679;
chromosome	Prodigal:2.6	CDS	1261270	1263177	.	+	0	ID=PROKKA_01215;eC_number=2.7.7.7;gene=dnaX;inference=similar to AA sequence:UniProtKB:P06710;product=DNA polymerase III subunit tau;locus_tag=Kpn2146_1236;protein_id=gnl|PRJNA183901|Kpn2146_1236|gb|AHI34680;
chromosome	rfam	misc_feature	1262510	1262574	90.1	+	.	ID=DnaX.1;Name=DnaX ribosomal frameshifting element;rfamID=RF00382;evalue=1.3E-16;
chromosome	Prodigal:2.6	CDS	1263235	1263567	.	+	0	ID=PROKKA_01217;gene=ybaB;inference=similar to AA sequence:UniProtKB:P0A8B5;product=Nucleoid-associated protein YbaB;locus_tag=Kpn2146_1237;protein_id=gnl|PRJNA183901|Kpn2146_1237|gb|AHI34681;
chromosome	Prodigal:2.6	CDS	1263567	1264172	.	+	0	ID=PROKKA_01218;gene=recR;inference=similar to AA sequence:UniProtKB:Q8RDI4;product=Recombination protein RecR;locus_tag=Kpn2146_1238;protein_id=gnl|PRJNA183901|Kpn2146_1238|gb|AHI34682;
chromosome	Prodigal:2.6	CDS	1264284	1266158	.	+	0	ID=PROKKA_01219;gene=htpG;inference=similar to AA sequence:UniProtKB:P0A6Z3;product=Chaperone protein HtpG;locus_tag=Kpn2146_1239;protein_id=gnl|PRJNA183901|Kpn2146_1239|gb|AHI34683;
chromosome	Prodigal:2.6	CDS	1266381	1267025	.	+	0	ID=PROKKA_01220;eC_number=2.7.4.3;gene=adk;inference=similar to AA sequence:UniProtKB:P69441;product=Adenylate kinase;locus_tag=Kpn2146_1240;protein_id=gnl|PRJNA183901|Kpn2146_1240|gb|AHI34684;
chromosome	Prodigal:2.6	CDS	1267154	1268116	.	+	0	ID=PROKKA_01221;eC_number=4.99.1.1;gene=hemH;inference=similar to AA sequence:UniProtKB:P23871;product=Ferrochelatase;locus_tag=Kpn2146_1241;protein_id=gnl|PRJNA183901|Kpn2146_1241|gb|AHI34685;
chromosome	Prodigal:2.6	CDS	1268180	1269484	.	+	0	ID=PROKKA_01222;eC_number=2.7.1.73;gene=gsk;inference=similar to AA sequence:UniProtKB:P0AEW6;product=Inosine-guanosine kinase;locus_tag=Kpn2146_1242;protein_id=gnl|PRJNA183901|Kpn2146_1242|gb|AHI34686;
chromosome	Prodigal:2.6	CDS	1269520	1271196	.	-	0	ID=PROKKA_01223;gene=ybaL;inference=similar to AA sequence:UniProtKB:P39830;product=Inner membrane protein YbaL;locus_tag=Kpn2146_1243;protein_id=gnl|PRJNA183901|Kpn2146_1243|gb|AHI34687;
chromosome	Prodigal:2.6	CDS	1271422	1272642	.	-	0	ID=PROKKA_01224;gene=fsr;inference=similar to AA sequence:UniProtKB:P52067;product=Fosmidomycin resistance protein;locus_tag=Kpn2146_1246;protein_id=gnl|PRJNA183901|Kpn2146_1246|gb|AHI34690;
chromosome	blastn	mobile_element	1272689	1272811	.	+	.	ID=eric.7;Name=eric.7;
chromosome	Prodigal:2.6	CDS	1272938	1274590	.	+	0	ID=PROKKA_01225;gene=yfkN_2;inference=similar to AA sequence:UniProtKB:O34313;product=Trifunctional nucleotide phosphoesterase protein YfkN precursor;locus_tag=Kpn2146_1247;protein_id=gnl|PRJNA183901|Kpn2146_1247|gb|AHI34691;
chromosome	Prodigal:2.6	CDS	1274696	1275175	.	-	0	ID=PROKKA_01226;eC_number=4.2.-.-;gene=ybaK;inference=similar to AA sequence:UniProtKB:P0AAR3;product=Cys-tRNA(Pro)/Cys-tRNA(Cys) deacylase YbaK;locus_tag=Kpn2146_1248;protein_id=gnl|PRJNA183901|Kpn2146_1248|gb|AHI34692;
chromosome	rfam	ncRNA	1275299	1275378	90.1	+	.	ID=sroB.1;product=sroB RNA;rfamID=RF00368;evalue=2.7E-11;ncRNA_class=other;locus_tag=Kpn2146_1249;
chromosome	Prodigal:2.6	CDS	1275378	1276172	.	-	0	ID=PROKKA_01228;inference=protein motif:Pfam:PF01963.11;product=TraB family protein;locus_tag=Kpn2146_1250;protein_id=gnl|PRJNA183901|Kpn2146_1250|gb|AHI34693;
chromosome	Prodigal:2.6	CDS	1276304	1278805	.	-	0	ID=PROKKA_01229;eC_number=3.6.3.54;gene=copA_1;inference=similar to AA sequence:UniProtKB:Q8ZR95;product=Copper-exporting P-type ATPase A;locus_tag=Kpn2146_1251;protein_id=gnl|PRJNA183901|Kpn2146_1251|gb|AHI34694;
chromosome	Prodigal:2.6	CDS	1278912	1279322	.	+	0	ID=PROKKA_01230;gene=cueR;inference=similar to AA sequence:UniProtKB:P0A9G4;product=HTH-type transcriptional regulator CueR;locus_tag=Kpn2146_1252;protein_id=gnl|PRJNA183901|Kpn2146_1252|gb|AHI34695;
chromosome	Prodigal:2.6	CDS	1279319	1279777	.	-	0	ID=PROKKA_01231;gene=ybbJ;inference=similar to AA sequence:UniProtKB:P0AAS3;product=Inner membrane protein YbbJ;locus_tag=Kpn2146_1253;protein_id=gnl|PRJNA183901|Kpn2146_1253|gb|AHI34696;
chromosome	Prodigal:2.6	CDS	1279774	1280691	.	-	0	ID=PROKKA_01232;gene=hflK_2;inference=similar to AA sequence:UniProtKB:P0ABC7;product=Modulator of FtsH protease HflK;locus_tag=Kpn2146_1254;protein_id=gnl|PRJNA183901|Kpn2146_1254|gb|AHI34697;
chromosome	Prodigal:2.6	CDS	1280832	1281509	.	+	0	ID=PROKKA_01233;gene=ybbL;inference=similar to AA sequence:UniProtKB:P77279;product=putative ABC transporter ATP-binding protein YbbL;locus_tag=Kpn2146_1255;protein_id=gnl|PRJNA183901|Kpn2146_1255|gb|AHI34698;
chromosome	Prodigal:2.6	CDS	1281496	1282278	.	+	0	ID=PROKKA_01234;product=hypothetical protein;locus_tag=Kpn2146_1256;protein_id=gnl|PRJNA183901|Kpn2146_1256|gb|AHI34699;
chromosome	Prodigal:2.6	CDS	1282386	1283240	.	-	0	ID=PROKKA_01235;gene=trxA_2;inference=similar to AA sequence:UniProtKB:Q7M1B9;product=Thioredoxin;locus_tag=Kpn2146_1257;protein_id=gnl|PRJNA183901|Kpn2146_1257|gb|AHI34700;
chromosome	Prodigal:2.6	CDS	1283299	1284069	.	-	0	ID=PROKKA_01236;eC_number=1.-.-.-;gene=sadH;inference=similar to AA sequence:UniProtKB:O53302;product=Putative oxidoreductase SadH;locus_tag=Kpn2146_1258;protein_id=gnl|PRJNA183901|Kpn2146_1258|gb|AHI34701;
chromosome	Prodigal:2.6	CDS	1284098	1284721	.	-	0	ID=PROKKA_01237;eC_number=3.1.2.-;gene=tesA;inference=similar to AA sequence:UniProtKB:P0ADA1;product=Acyl-CoA thioesterase I precursor;locus_tag=Kpn2146_1259;protein_id=gnl|PRJNA183901|Kpn2146_1259|gb|AHI34702;
chromosome	FIG	CDS	1284692	1285378	.	+	0	ID=peg.5164;product=Putative metabolite ABC transporter in Enterobacteriaceae ATP-binding protein EC-YbbA;pfam1=ABC_tran(5.9e-30);pfam2=AAA_21(6.6e-06);pfam3=AAA_29(5.1e-05);locus_tag=Kpn2146_1260;protein_id=gnl|PRJNA183901|Kpn2146_1260|gb|AHI34703;
chromosome	Prodigal:2.6	CDS	1285375	1287789	.	+	0	ID=PROKKA_01238;inference=protein motif:Pfam:PF02687.15;product=FtsX-like permease family protein;locus_tag=Kpn2146_1261;protein_id=gnl|PRJNA183901|Kpn2146_1261|gb|AHI34704;
chromosome	Prodigal:2.6	CDS	1287971	1289116	.	+	0	ID=PROKKA_01239;product=hypothetical protein;locus_tag=Kpn2146_1263;protein_id=gnl|PRJNA183901|Kpn2146_1263|gb|AHI34706;
chromosome	Prodigal:2.6	CDS	1289224	1290300	.	-	0	ID=PROKKA_01240;eC_number=2.9.1.-;gene=selU;inference=similar to AA sequence:UniProtKB:Q8ZR88;product=tRNA 2-selenouridine synthase;locus_tag=Kpn2146_1264;protein_id=gnl|PRJNA183901|Kpn2146_1264|gb|AHI34707;
chromosome	Prodigal:2.6	CDS	1290412	1291479	.	-	0	ID=PROKKA_01241;eC_number=6.3.4.18;gene=purK;inference=similar to AA sequence:UniProtKB:P09029;product=N5-carboxyaminoimidazole ribonucleotide synthase;locus_tag=Kpn2146_1265;protein_id=gnl|PRJNA183901|Kpn2146_1265|gb|AHI34708;
chromosome	Prodigal:2.6	CDS	1291476	1291985	.	-	0	ID=PROKKA_01242;eC_number=5.4.99.18;gene=purE;inference=similar to AA sequence:UniProtKB:P0AG18;product=N5-carboxyaminoimidazole ribonucleotide mutase;locus_tag=Kpn2146_1266;protein_id=gnl|PRJNA183901|Kpn2146_1266|gb|AHI34709;
chromosome	Prodigal:2.6	CDS	1292082	1292420	.	-	0	ID=PROKKA_01243;product=hypothetical protein;locus_tag=Kpn2146_1267;protein_id=gnl|PRJNA183901|Kpn2146_1267|gb|AHI34710;
chromosome	Prodigal:2.6	CDS	1292528	1293250	.	-	0	ID=PROKKA_01244;eC_number=3.6.1.54;gene=lpxH;inference=similar to AA sequence:UniProtKB:P43341;product=UDP-2,3-diacylglucosamine hydrolase;locus_tag=Kpn2146_1268;protein_id=gnl|PRJNA183901|Kpn2146_1268|gb|AHI34711;
chromosome	Prodigal:2.6	CDS	1293254	1293748	.	-	0	ID=PROKKA_01245;eC_number=5.2.1.8;gene=ppiB;inference=similar to AA sequence:UniProtKB:P23869;product=Peptidyl-prolyl cis-trans isomerase B;locus_tag=Kpn2146_1269;protein_id=gnl|PRJNA183901|Kpn2146_1269|gb|AHI34712;
chromosome	Prodigal:2.6	CDS	1293924	1295309	.	+	0	ID=PROKKA_01246;eC_number=6.1.1.16;gene=cysS;inference=similar to AA sequence:UniProtKB:P21888;product=Cysteine--tRNA ligase;locus_tag=Kpn2146_1270;protein_id=gnl|PRJNA183901|Kpn2146_1270|gb|AHI34713;
chromosome	Prodigal:2.6	CDS	1295355	1295567	.	-	0	ID=PROKKA_01247;inference=protein motif:CLUSTERS:PRK11507;product=ribosome-associated protein;locus_tag=Kpn2146_1271;protein_id=gnl|PRJNA183901|Kpn2146_1271|gb|AHI34714;
chromosome	Prodigal:2.6	CDS	1295569	1296435	.	-	0	ID=PROKKA_01248;gene=folD;inference=similar to AA sequence:UniProtKB:P24186;product=Bifunctional protein FolD protein;locus_tag=Kpn2146_1272;protein_id=gnl|PRJNA183901|Kpn2146_1272|gb|AHI34715;
chromosome	tFind	tRNA	1296774	1296850	74	+	.	ID=trna.85_tRNA-Arg(TCT);product=tRNA-Arg(TCT);detected_by=tRNAscan-SE_5272558_5272634_+_Arg,Aragorn_5272558_5272634_+_Arg;cove_score=94.70;amino_acid=Arg;anticodon=TCT;anticodon_center=36;t-stem_acc-stem_junction=67;cca=CCA;locus_tag=Kpn2146_1273;
chromosome	blastn	misc_feature	1296806	1296852	.	+	.	ID=Kpn49R.attL;Name=Kpn49R attL;
chromosome	IslandFinder, PHAST, HotPhylo	mobile_element	1296809	1345942	.	+	.	ID=Kpn49R;Name=Kpn49R;note=Prophage with gpII intron;note=Siphoviridae, neck type 1;note=related to ES18;GCpct=52.63;status=intact;
chromosome	KPW	CDS	1296866	1298029	.	-	0	ID=peg.5177;product=Integrase;FIG=Phage integrase;pfam1=Phage_integrase(1.7e-41);pfam2=Phage_int_SAM_2(0.64);pfam3=KfrA_N(0.7);locus_tag=Kpn2146_1274;protein_id=gnl|PRJNA183901|Kpn2146_1274|gb|AHI34716;
chromosome	Prodigal:2.6	CDS	1298243	1298458	.	-	0	ID=PROKKA_01251;inference=protein motif:CLUSTERS:PRK11019;product=hypothetical protein;locus_tag=Kpn2146_1275;protein_id=gnl|PRJNA183901|Kpn2146_1275|gb|AHI34717;
chromosome	Prodigal:2.6	CDS	1298460	1298678	.	-	0	ID=PROKKA_01252;product=hypothetical protein;locus_tag=Kpn2146_6025;
chromosome	Prodigal:2.6	CDS	1298675	1299442	.	-	0	ID=PROKKA_01253;product=hypothetical protein;locus_tag=Kpn2146_6026;
chromosome	Prodigal:2.6	CDS	1299439	1300095	.	-	0	ID=PROKKA_01254;inference=protein motif:Pfam:PF05063.8;note=MT-A70;product=hypothetical protein;locus_tag=Kpn2146_1276;protein_id=gnl|PRJNA183901|Kpn2146_1276|gb|AHI34718;
chromosome	Prodigal:2.6	CDS	1300092	1300250	.	-	0	ID=PROKKA_01255;product=hypothetical protein;locus_tag=Kpn2146_6027;
chromosome	Prodigal:2.6	CDS	1300247	1300927	.	-	0	ID=PROKKA_01256;inference=protein motif:Pfam:PF09588.4;product=YqaJ-like viral recombinase domain protein;locus_tag=Kpn2146_1277;protein_id=gnl|PRJNA183901|Kpn2146_1277|gb|AHI34719;
chromosome	Prodigal:2.6	CDS	1300924	1301769	.	-	0	ID=PROKKA_01257;inference=protein motif:Pfam:PF03837.8;product=RecT family protein;locus_tag=Kpn2146_1278;protein_id=gnl|PRJNA183901|Kpn2146_1278|gb|AHI34720;
chromosome	Prodigal:2.6	CDS	1301785	1302069	.	-	0	ID=PROKKA_01258;product=hypothetical protein;locus_tag=Kpn2146_6028;
chromosome	Prodigal:2.6	CDS	1302158	1302352	.	-	0	ID=PROKKA_01259;product=hypothetical protein;locus_tag=Kpn2146_1280;protein_id=gnl|PRJNA183901|Kpn2146_1280|gb|AHI34722;
chromosome	Prodigal:2.6	CDS	1302345	1302455	.	-	0	ID=PROKKA_01260;product=hypothetical protein;locus_tag=Kpn2146_6029;
chromosome	Prodigal:2.6	CDS	1303018	1303707	.	-	0	ID=PROKKA_01261;gene=prtR;inference=similar to AA sequence:UniProtKB:Q06553;product=HTH-type transcriptional regulator PrtR;locus_tag=Kpn2146_6030;
chromosome	Prodigal:2.6	CDS	1303835	1304068	.	+	0	ID=PROKKA_01262;product=hypothetical protein;locus_tag=Kpn2146_6031;
chromosome	Prodigal:2.6	CDS	1304109	1304330	.	+	0	ID=PROKKA_01263;inference=protein motif:Pfam:PF05269.5;product=Bacteriophage CII protein;locus_tag=Kpn2146_1282;protein_id=gnl|PRJNA183901|Kpn2146_1282|gb|AHI34724;
chromosome	Prodigal:2.6	CDS	1304416	1304562	.	+	0	ID=PROKKA_01264;product=hypothetical protein;locus_tag=Kpn2146_1283;protein_id=gnl|PRJNA183901|Kpn2146_1283|gb|AHI34725;
chromosome	Prodigal:2.6	CDS	1304555	1305454	.	+	0	ID=PROKKA_01265;product=hypothetical protein;locus_tag=Kpn2146_1284;protein_id=gnl|PRJNA183901|Kpn2146_1284|gb|AHI34726;
chromosome	Prodigal:2.6	CDS	1305444	1306874	.	+	0	ID=PROKKA_01266;eC_number=3.6.4.12;gene=dnaB_2;inference=similar to AA sequence:UniProtKB:P0ACB0;product=Replicative DNA helicase;locus_tag=Kpn2146_1285;protein_id=gnl|PRJNA183901|Kpn2146_1285|gb|AHI34727;
chromosome	Prodigal:2.6	CDS	1306874	1307167	.	+	0	ID=PROKKA_01267;product=hypothetical protein;locus_tag=Kpn2146_1286;protein_id=gnl|PRJNA183901|Kpn2146_1286|gb|AHI34728;
chromosome	Prodigal:2.6	CDS	1307164	1307670	.	+	0	ID=PROKKA_01268;product=hypothetical protein;locus_tag=Kpn2146_1287;protein_id=gnl|PRJNA183901|Kpn2146_1287|gb|AHI34729;
chromosome	Prodigal:2.6	CDS	1307667	1307780	.	+	0	ID=PROKKA_01269;product=hypothetical protein;locus_tag=Kpn2146_1288;protein_id=gnl|PRJNA183901|Kpn2146_1288|gb|AHI34730;
chromosome	Prodigal:2.6	CDS	1307777	1308619	.	+	0	ID=PROKKA_01270;product=hypothetical protein;locus_tag=Kpn2146_1289;protein_id=gnl|PRJNA183901|Kpn2146_1289|gb|AHI34731;
chromosome	Prodigal:2.6	CDS	1308792	1309439	.	+	0	ID=PROKKA_01271;product=hypothetical protein;locus_tag=Kpn2146_6032;
chromosome	Prodigal:2.6	CDS	1309940	1310395	.	+	0	ID=PROKKA_01272;inference=protein motif:CLUSTERS:PRK09741;product=hypothetical protein;locus_tag=Kpn2146_1290;protein_id=gnl|PRJNA183901|Kpn2146_1290|gb|AHI34732;
chromosome	Prodigal:2.6	CDS	1310395	1310565	.	+	0	ID=PROKKA_01273;inference=protein motif:CLUSTERS:PRK09689;product=prophage protein NinE;locus_tag=Kpn2146_1291;protein_id=gnl|PRJNA183901|Kpn2146_1291|gb|AHI34733;
chromosome	Prodigal:2.6	CDS	1310558	1311193	.	+	0	ID=PROKKA_01274;inference=protein motif:Pfam:PF05766.6;product=Bacteriophage Lambda NinG protein;locus_tag=Kpn2146_1292;protein_id=gnl|PRJNA183901|Kpn2146_1292|gb|AHI34734;
chromosome	Prodigal:2.6	CDS	1311190	1311327	.	+	0	ID=PROKKA_01275;product=hypothetical protein;locus_tag=Kpn2146_6033;
chromosome	Prodigal:2.6	CDS	1311320	1311850	.	+	0	ID=PROKKA_01276;inference=protein motif:Pfam:PF00847.14;product=AP2 domain protein;locus_tag=Kpn2146_6034;
chromosome	Prodigal:2.6	CDS	1311847	1312536	.	+	0	ID=PROKKA_01277;inference=protein motif:Pfam:PF06323.5;product=Phage antitermination protein Q;locus_tag=Kpn2146_1293;protein_id=gnl|PRJNA183901|Kpn2146_1293|gb|AHI34735;
chromosome	rfam	ncRNA	1312552	1312630	57.6	+	.	ID=isrJ.1;product=isrJ Hfq binding RNA;rfamID=RF01393;evalue=2.5E-06;ncRNA_class=other;locus_tag=Kpn2146_1294;
chromosome	Infernal:1.1	ncRNA	1312712	1312904	.	+	0	ID=PROKKA_01279;inference=COORDINATES:profile:Infernal:1.1;product=STnc100;ncRNA_class=other;locus_tag=Kpn2146_6035;
chromosome	tFind	tRNA	1313101	1313175	72	+	.	ID=trna.86_tRNA-Asn(GTT);product=tRNA-Asn(GTT);detected_by=tRNAscan-SE_5288885_5288959_+_Asn,Aragorn_5288885_5288959_+_Asn;cove_score=70.28;amino_acid=Asn;anticodon=GTT;anticodon_center=34;t-stem_acc-stem_junction=65;cca=CCA;locus_tag=Kpn2146_1295;
chromosome	Prodigal:2.6	CDS	1313446	1313694	.	+	0	ID=PROKKA_01281;inference=protein motif:Pfam:PF04971.6;product=Lysis protein S;locus_tag=Kpn2146_1297;protein_id=gnl|PRJNA183901|Kpn2146_1297|gb|AHI34737;
chromosome	Prodigal:2.6	CDS	1313697	1314227	.	+	0	ID=PROKKA_01282;eC_number=3.2.1.17;gene=rrrD_1;inference=similar to AA sequence:UniProtKB:P78285;product=Lysozyme RrrD;locus_tag=Kpn2146_1298;protein_id=gnl|PRJNA183901|Kpn2146_1298|gb|AHI34738;
chromosome	Prodigal:2.6	CDS	1314224	1314688	.	+	0	ID=PROKKA_01283;inference=protein motif:Pfam:PF03245.7;product=Bacteriophage lysis protein;locus_tag=Kpn2146_1299;protein_id=gnl|PRJNA183901|Kpn2146_1299|gb|AHI34739;
chromosome	Prodigal:2.6	CDS	1314794	1315123	.	-	0	ID=PROKKA_01284;product=hypothetical protein;locus_tag=Kpn2146_1300;protein_id=gnl|PRJNA183901|Kpn2146_1300|gb|AHI34740;
chromosome	Prodigal:2.6	CDS	1315116	1315277	.	-	0	ID=PROKKA_01285;product=hypothetical protein;locus_tag=Kpn2146_1301;protein_id=gnl|PRJNA183901|Kpn2146_1301|gb|AHI34741;
chromosome	Prodigal:2.6	CDS	1315494	1316096	.	+	0	ID=PROKKA_01286;product=hypothetical protein;locus_tag=Kpn2146_1302;protein_id=gnl|PRJNA183901|Kpn2146_1302|gb|AHI34742;
chromosome	Prodigal:2.6	CDS	1316096	1317568	.	+	0	ID=PROKKA_01287;product=terminase DNA loader, large subunit;locus_tag=Kpn2146_1303;protein_id=gnl|PRJNA183901|Kpn2146_1303|gb|AHI34743;
chromosome	Prodigal:2.6	CDS	1317581	1319002	.	+	0	ID=PROKKA_01288;product=virion portal protein;locus_tag=Kpn2146_1304;protein_id=gnl|PRJNA183901|Kpn2146_1304|gb|AHI34744;
chromosome	Prodigal:2.6	CDS	1318977	1319981	.	+	0	ID=PROKKA_01289;inference=protein motif:Pfam:PF04233.8;product=Phage Mu protein F like protein;locus_tag=Kpn2146_1305;protein_id=gnl|PRJNA183901|Kpn2146_1305|gb|AHI34745;
chromosome	Prodigal:2.6	CDS	1320023	1320499	.	+	0	ID=PROKKA_01290;product=hypothetical protein;locus_tag=Kpn2146_1306;protein_id=gnl|PRJNA183901|Kpn2146_1306|gb|AHI34746;
chromosome	Prodigal:2.6	CDS	1320572	1321957	.	+	0	ID=PROKKA_01291;product=hypothetical protein;locus_tag=Kpn2146_1307;protein_id=gnl|PRJNA183901|Kpn2146_1307|gb|AHI34747;
chromosome	Prodigal:2.6	CDS	1321961	1322389	.	+	0	ID=PROKKA_01292;product=hypothetical protein;locus_tag=Kpn2146_1308;protein_id=gnl|PRJNA183901|Kpn2146_1308|gb|AHI34748;
chromosome	Prodigal:2.6	CDS	1322401	1323495	.	+	0	ID=PROKKA_01293;product=major virion capsid protein;locus_tag=Kpn2146_1309;protein_id=gnl|PRJNA183901|Kpn2146_1309|gb|AHI34749;
chromosome	Prodigal:2.6	CDS	1323506	1323745	.	+	0	ID=PROKKA_01294;product=hypothetical protein;locus_tag=Kpn2146_1310;protein_id=gnl|PRJNA183901|Kpn2146_1310|gb|AHI34750;
chromosome	Prodigal:2.6	CDS	1323748	1324128	.	+	0	ID=PROKKA_01295;product=virion neck adaptor, type 1;locus_tag=Kpn2146_1311;protein_id=gnl|PRJNA183901|Kpn2146_1311|gb|AHI34751;
chromosome	Prodigal:2.6	CDS	1324128	1324301	.	+	0	ID=PROKKA_01296;product=hypothetical protein;locus_tag=Kpn2146_6036;
chromosome	Prodigal:2.6	CDS	1324301	1324663	.	+	0	ID=PROKKA_01297;product=virion head closure protein, neck type 1;locus_tag=Kpn2146_1312;protein_id=gnl|PRJNA183901|Kpn2146_1312|gb|AHI34752;
chromosome	Prodigal:2.6	CDS	1324666	1325091	.	+	0	ID=PROKKA_01298;product=virion neck protein Ne1;locus_tag=Kpn2146_1313;protein_id=gnl|PRJNA183901|Kpn2146_1313|gb|AHI34753;
chromosome	Prodigal:2.6	CDS	1325088	1325480	.	+	0	ID=PROKKA_01299;product=virion tail completion protein, type 1;locus_tag=Kpn2146_1314;protein_id=gnl|PRJNA183901|Kpn2146_1314|gb|AHI34754;
chromosome	Prodigal:2.6	CDS	1325549	1326301	.	+	0	ID=PROKKA_01300;inference=protein motif:Pfam:PF02368.12;product=Bacterial Ig-like domain (group 2);locus_tag=Kpn2146_1315;protein_id=gnl|PRJNA183901|Kpn2146_1315|gb|AHI34755;
chromosome	Prodigal:2.6	CDS	1326354	1327031	.	+	0	ID=PROKKA_01301;product=hypothetical protein;locus_tag=Kpn2146_1316;protein_id=gnl|PRJNA183901|Kpn2146_1316|gb|AHI34756;
chromosome	Prodigal:2.6	CDS	1327207	1327962	.	+	0	ID=PROKKA_01302;inference=protein motif:Pfam:PF04383.7;product=KilA-N domain protein;locus_tag=Kpn2146_1317;protein_id=gnl|PRJNA183901|Kpn2146_1317|gb|AHI34757;
chromosome	Prodigal:2.6	CDS	1327965	1328219	.	+	0	ID=PROKKA_01303;product=hypothetical protein;locus_tag=Kpn2146_1318;protein_id=gnl|PRJNA183901|Kpn2146_1318|gb|AHI34758;
chromosome	Prodigal:2.6	CDS	1328216	1328983	.	+	0	ID=PROKKA_01304;product=hypothetical protein;locus_tag=Kpn2146_6037;
chromosome	Prodigal:2.6	CDS	1329000	1329359	.	-	0	ID=PROKKA_01305;inference=protein motif:Pfam:PF03869.8;product=Arc-like DNA binding domain protein;locus_tag=Kpn2146_1319;protein_id=gnl|PRJNA183901|Kpn2146_1319|gb|AHI34759;
chromosome	Prodigal:2.6	CDS	1329459	1329629	.	+	0	ID=PROKKA_01306;inference=protein motif:Pfam:PF03869.8;product=Arc-like DNA binding domain protein;locus_tag=Kpn2146_1320;protein_id=gnl|PRJNA183901|Kpn2146_1320|gb|AHI34760;
chromosome	Prodigal:2.6	CDS	1329619	1330332	.	+	0	ID=PROKKA_01307;inference=protein motif:Pfam:PF10548.3;note=P22AR C-terminal domain;product=hypothetical protein;locus_tag=Kpn2146_6038;
chromosome	rfam	ncRNA	1329633	1329698	37.8	-	.	ID=sar.1;product=sar RNA;rfamID=RF00262;evalue=0.033;ncRNA_class=other;locus_tag=Kpn2146_1321;
chromosome	Prodigal:2.6	CDS	1330398	1331183	.	+	0	ID=PROKKA_01308;inference=protein motif:Pfam:PF02498.11;note=BRO family, N-terminal domain;product=hypothetical protein;locus_tag=Kpn2146_1322;protein_id=gnl|PRJNA183901|Kpn2146_1322|gb|AHI34761;
chromosome	Prodigal:2.6	CDS	1331311	1331814	.	+	0	ID=PROKKA_01309;product=hypothetical protein;locus_tag=Kpn2146_6039;
chromosome	Prodigal:2.6	CDS	1331907	1335353	.	+	0	ID=PROKKA_01310;inference=protein motif:Pfam:PF06120.5;product=Tail length tape measure protein;locus_tag=Kpn2146_1323;protein_id=gnl|PRJNA183901|Kpn2146_1323|gb|AHI34762;
chromosome	Prodigal:2.6	CDS	1335396	1335872	.	+	0	ID=PROKKA_01311;product=hypothetical protein;locus_tag=Kpn2146_1324;protein_id=gnl|PRJNA183901|Kpn2146_1324|gb|AHI34763;
chromosome	Prodigal:2.6	CDS	1335872	1336342	.	+	0	ID=PROKKA_01312;product=hypothetical protein;locus_tag=Kpn2146_1325;protein_id=gnl|PRJNA183901|Kpn2146_1325|gb|AHI34764;
chromosome	Prodigal:2.6	CDS	1336339	1336734	.	+	0	ID=PROKKA_01313;product=hypothetical protein;locus_tag=Kpn2146_1326;protein_id=gnl|PRJNA183901|Kpn2146_1326|gb|AHI34765;
chromosome	Prodigal:2.6	CDS	1336721	1339198	.	+	0	ID=PROKKA_01314;product=hypothetical protein;locus_tag=Kpn2146_1327;protein_id=gnl|PRJNA183901|Kpn2146_1327|gb|AHI34766;
chromosome	Prodigal:2.6	CDS	1339285	1342272	.	+	0	ID=PROKKA_01315;product=hypothetical protein;locus_tag=Kpn2146_1328;protein_id=gnl|PRJNA183901|Kpn2146_1328|gb|AHI34767;
chromosome	Prodigal:2.6	CDS	1342276	1343007	.	+	0	ID=PROKKA_01316;product=hypothetical protein;locus_tag=Kpn2146_1329;protein_id=gnl|PRJNA183901|Kpn2146_1329|gb|AHI34768;
chromosome	Prodigal:2.6	CDS	1343004	1343213	.	+	0	ID=PROKKA_01317;product=hypothetical protein;locus_tag=Kpn2146_1330;protein_id=gnl|PRJNA183901|Kpn2146_1330|gb|AHI34769;
chromosome	dbBactGpIIintrons	ncRNA	1343299	1345208	.	+	.	ID=gpII.D;product=group II intron S.ma.I1;ncRNA_class=autocatalytically_spliced_intron;locus_tag=Kpn2146_1331;
chromosome	KPW	CDS	1343663	1345150	.	+	2	ID=peg.5232;product=Reverse transcriptase;FIG=Mobile element protein;pfam1=RVT_1(4.8e-50);pfam2=GIIM(0.0014);pfam3=RdRP_1(0.01);locus_tag=Kpn2146_1332;protein_id=gnl|PRJNA183901|Kpn2146_1332|gb|AHI34770;
chromosome	Prodigal:2.6	CDS	1345228	1345467	.	+	0	ID=PROKKA_01320;product=hypothetical protein;locus_tag=Kpn2146_1333;protein_id=gnl|PRJNA183901|Kpn2146_1333|gb|AHI34771;
chromosome	Prodigal:2.6	CDS	1345467	1345784	.	+	0	ID=PROKKA_01321;inference=protein motif:CLUSTERS:PRK10276;product=DNA polymerase V subunit UmuD;locus_tag=Kpn2146_6040;
chromosome	blastn	misc_feature	1345940	1345986	.	+	.	mv Kp49R.attR;Name=Kpn49R attR;
chromosome	Prodigal:2.6	CDS	1347136	1347537	.	+	0	ID=PROKKA_01322;eC_number=3.5.2.17;gene=hiuH_1;inference=similar to AA sequence:UniProtKB:P76341;product=5-hydroxyisourate hydrolase precursor;locus_tag=Kpn2146_1334;protein_id=gnl|PRJNA183901|Kpn2146_1334|gb|AHI34772;
chromosome	Prodigal:2.6	CDS	1347616	1347786	.	-	0	ID=PROKKA_01323;product=hypothetical protein;locus_tag=Kpn2146_1335;protein_id=gnl|PRJNA183901|Kpn2146_1335|gb|AHI34773;
chromosome	Prodigal:2.6	CDS	1348297	1349601	.	+	0	ID=PROKKA_01324;eC_number=2.3.3.1;gene=gltA_1;inference=similar to AA sequence:UniProtKB:P0ABH7;product=Citrate synthase;locus_tag=Kpn2146_1337;protein_id=gnl|PRJNA183901|Kpn2146_1337|gb|AHI34775;
chromosome	Prodigal:2.6	CDS	1349654	1349959	.	-	0	ID=PROKKA_01325;product=hypothetical protein;locus_tag=Kpn2146_1338;protein_id=gnl|PRJNA183901|Kpn2146_1338|gb|AHI34776;
chromosome	Prodigal:2.6	CDS	1349937	1350599	.	-	0	ID=PROKKA_01326;product=hypothetical protein;locus_tag=Kpn2146_1339;protein_id=gnl|PRJNA183901|Kpn2146_1339|gb|AHI34777;
chromosome	Prodigal:2.6	CDS	1351071	1351631	.	+	0	ID=PROKKA_01327;gene=hifA;inference=similar to AA sequence:UniProtKB:P14212;product=Major fimbrial subunit precursor;locus_tag=Kpn2146_1340;protein_id=gnl|PRJNA183901|Kpn2146_1340|gb|AHI34778;
chromosome	Prodigal:2.6	CDS	1351690	1352385	.	+	0	ID=PROKKA_01328;gene=ecpD_1;inference=similar to AA sequence:UniProtKB:P33128;product=Chaperone protein EcpD precursor;locus_tag=Kpn2146_1341;protein_id=gnl|PRJNA183901|Kpn2146_1341|gb|AHI34779;
chromosome	Prodigal:2.6	CDS	1352396	1354831	.	+	0	ID=PROKKA_01329;gene=htrE_1;inference=similar to AA sequence:UniProtKB:P33129;product=Outer membrane usher protein HtrE precursor;locus_tag=Kpn2146_1342;protein_id=gnl|PRJNA183901|Kpn2146_1342|gb|AHI34780;
chromosome	Prodigal:2.6	CDS	1354833	1355858	.	+	0	ID=PROKKA_01330;gene=ycbV_2;inference=similar to AA sequence:UniProtKB:P75860;product=putative fimbrial-like protein YcbV precursor;locus_tag=Kpn2146_1343;protein_id=gnl|PRJNA183901|Kpn2146_1343|gb|AHI34781;
chromosome	Prodigal:2.6	CDS	1355881	1356747	.	-	0	ID=PROKKA_01331;inference=protein motif:Pfam:PF00583.18;product=Acetyltransferase (GNAT) family protein;locus_tag=Kpn2146_1344;protein_id=gnl|PRJNA183901|Kpn2146_1344|gb|AHI34782;
chromosome	Prodigal:2.6	CDS	1357258	1358178	.	+	0	ID=PROKKA_01332;eC_number=2.3.1.-;gene=htrB_1;inference=similar to AA sequence:UniProtKB:P0ACV0;product=Lipid A biosynthesis lauroyl acyltransferase;locus_tag=Kpn2146_1345;protein_id=gnl|PRJNA183901|Kpn2146_1345|gb|AHI34783;
chromosome	Prodigal:2.6	CDS	1358279	1358551	.	+	0	ID=PROKKA_01333;inference=protein motif:CLUSTERS:PRK09929;product=hypothetical protein;locus_tag=Kpn2146_1346;protein_id=gnl|PRJNA183901|Kpn2146_1346|gb|AHI34784;
chromosome	Prodigal:2.6	CDS	1358844	1360412	.	+	0	ID=PROKKA_01334;gene=cadC;inference=similar to AA sequence:UniProtKB:P23890;product=Transcriptional activator CadC;locus_tag=Kpn2146_1347;protein_id=gnl|PRJNA183901|Kpn2146_1347|gb|AHI34785;
chromosome	Prodigal:2.6	CDS	1360778	1362112	.	+	0	ID=PROKKA_01335;gene=cadB;inference=similar to AA sequence:UniProtKB:P0AAE8;product=putative cadaverine/lysine antiporter;locus_tag=Kpn2146_1348;protein_id=gnl|PRJNA183901|Kpn2146_1348|gb|AHI34786;
chromosome	Prodigal:2.6	CDS	1362195	1364342	.	+	0	ID=PROKKA_01336;eC_number=4.1.1.18;gene=cadA;inference=similar to AA sequence:UniProtKB:P0A9H3;product=Lysine decarboxylase, inducible;locus_tag=Kpn2146_1349;protein_id=gnl|PRJNA183901|Kpn2146_1349|gb|AHI34787;
chromosome	Prodigal:2.6	CDS	1364402	1365877	.	+	0	ID=PROKKA_01337;gene=yjdL;inference=similar to AA sequence:UniProtKB:P39276;product=putative dipeptide and tripeptide permease YjdL;locus_tag=Kpn2146_1350;protein_id=gnl|PRJNA183901|Kpn2146_1350|gb|AHI34788;
chromosome	Prodigal:2.6	CDS	1366209	1367726	.	+	0	ID=PROKKA_01338;eC_number=6.1.1.6;gene=lysU;inference=similar to AA sequence:UniProtKB:P0A8N5;product=Lysine--tRNA ligase, heat inducible;locus_tag=Kpn2146_1351;protein_id=gnl|PRJNA183901|Kpn2146_1351|gb|AHI34789;
chromosome	Prodigal:2.6	CDS	1367803	1368228	.	-	0	ID=PROKKA_01339;product=hypothetical protein;locus_tag=Kpn2146_1352;protein_id=gnl|PRJNA183901|Kpn2146_1352|gb|AHI34790;
chromosome	Prodigal:2.6	CDS	1368800	1369720	.	+	0	ID=PROKKA_01340;eC_number=4.2.1.44;gene=iolE_2;inference=similar to AA sequence:UniProtKB:Q88S37;product=Inosose dehydratase;locus_tag=Kpn2146_1354;protein_id=gnl|PRJNA183901|Kpn2146_1354|gb|AHI34792;
chromosome	Prodigal:2.6	CDS	1369717	1370889	.	+	0	ID=PROKKA_01341;eC_number=1.1.1.292;gene=afr_1;inference=similar to AA sequence:UniProtKB:Q2I8V6;product=1,5-anhydro-D-fructose reductase;locus_tag=Kpn2146_1355;protein_id=gnl|PRJNA183901|Kpn2146_1355|gb|AHI34793;
chromosome	Prodigal:2.6	CDS	1370899	1371930	.	+	0	ID=PROKKA_01342;eC_number=1.1.1.292;gene=afr_2;inference=similar to AA sequence:UniProtKB:Q92KZ3;product=1,5-anhydro-D-fructose reductase;locus_tag=Kpn2146_1356;protein_id=gnl|PRJNA183901|Kpn2146_1356|gb|AHI34794;
chromosome	Prodigal:2.6	CDS	1372454	1373461	.	-	0	ID=PROKKA_01343;eC_number=1.1.1.18;gene=idhA;inference=similar to AA sequence:UniProtKB:O68965;product=Inositol 2-dehydrogenase;locus_tag=Kpn2146_1357;protein_id=gnl|PRJNA183901|Kpn2146_1357|gb|AHI34795;
chromosome	Prodigal:2.6	CDS	1373548	1374582	.	+	0	ID=PROKKA_01344;gene=rbsB_3;inference=similar to AA sequence:UniProtKB:P0A2C5;product=D-ribose-binding periplasmic protein precursor;locus_tag=Kpn2146_1358;protein_id=gnl|PRJNA183901|Kpn2146_1358|gb|AHI34796;
chromosome	Prodigal:2.6	CDS	1375012	1375935	.	+	0	ID=PROKKA_01345;gene=mglB_1;inference=similar to AA sequence:UniProtKB:P23905;product=D-galactose-binding periplasmic protein precursor;locus_tag=Kpn2146_1359;protein_id=gnl|PRJNA183901|Kpn2146_1359|gb|AHI34797;
chromosome	Prodigal:2.6	CDS	1375968	1377452	.	+	0	ID=PROKKA_01346;eC_number=3.6.3.17;gene=mglA_1;inference=similar to AA sequence:UniProtKB:P0AAG8;product=Galactose/methyl galactoside import ATP-binding protein MglA;locus_tag=Kpn2146_1360;protein_id=gnl|PRJNA183901|Kpn2146_1360|gb|AHI34798;
chromosome	Prodigal:2.6	CDS	1377463	1378494	.	+	0	ID=PROKKA_01347;gene=rbsC_5;inference=similar to AA sequence:UniProtKB:P0AGI1;product=Ribose transport system permease protein RbsC;locus_tag=Kpn2146_1361;protein_id=gnl|PRJNA183901|Kpn2146_1361|gb|AHI34799;
chromosome	Prodigal:2.6	CDS	1378678	1379286	.	+	0	ID=PROKKA_01348;product=hypothetical protein;locus_tag=Kpn2146_1363;protein_id=gnl|PRJNA183901|Kpn2146_1363|gb|AHI34801;
chromosome	Prodigal:2.6	CDS	1379334	1380338	.	-	0	ID=PROKKA_01349;gene=cra_2;inference=similar to AA sequence:UniProtKB:P0ACP1;product=Catabolite repressor/activator;locus_tag=Kpn2146_1364;protein_id=gnl|PRJNA183901|Kpn2146_1364|gb|AHI34802;
chromosome	Prodigal:2.6	CDS	1380368	1381768	.	-	0	ID=PROKKA_01350;eC_number=3.2.1.26;gene=scrB;inference=similar to AA sequence:UniProtKB:P27217;product=Sucrose-6-phosphate hydrolase;locus_tag=Kpn2146_1365;protein_id=gnl|PRJNA183901|Kpn2146_1365|gb|AHI34803;
chromosome	Prodigal:2.6	CDS	1381768	1383138	.	-	0	ID=PROKKA_01351;gene=sacX;inference=similar to AA sequence:UniProtKB:P15400;product=Negative regulator of SacY activity;locus_tag=Kpn2146_1366;protein_id=gnl|PRJNA183901|Kpn2146_1366|gb|AHI34804;
chromosome	Prodigal:2.6	CDS	1383243	1384760	.	-	0	ID=PROKKA_01352;gene=scrY_1;inference=similar to AA sequence:UniProtKB:P22340;product=Sucrose porin precursor;locus_tag=Kpn2146_1367;protein_id=gnl|PRJNA183901|Kpn2146_1367|gb|AHI34805;
chromosome	Prodigal:2.6	CDS	1384925	1385848	.	-	0	ID=PROKKA_01353;eC_number=2.7.1.45;gene=kdgK_1;inference=similar to AA sequence:UniProtKB:Q53W83;product=2-dehydro-3-deoxygluconokinase;locus_tag=Kpn2146_1368;protein_id=gnl|PRJNA183901|Kpn2146_1368|gb|AHI34806;
chromosome	Prodigal:2.6	CDS	1385961	1386728	.	+	0	ID=PROKKA_01354;inference=protein motif:CLUSTERS:PRK11832;product=putative DNA-binding transcriptional regulator;locus_tag=Kpn2146_1370;protein_id=gnl|PRJNA183901|Kpn2146_1370|gb|AHI34808;
chromosome	Prodigal:2.6	CDS	1386864	1387208	.	+	0	ID=PROKKA_01355;gene=yiaW_1;inference=similar to AA sequence:UniProtKB:P0ADK4;product=Inner membrane protein YiaW;locus_tag=Kpn2146_1371;protein_id=gnl|PRJNA183901|Kpn2146_1371|gb|AHI34809;
chromosome	Prodigal:2.6	CDS	1387208	1388350	.	+	0	ID=PROKKA_01356;gene=yibH_2;inference=similar to AA sequence:UniProtKB:P0AFV0;product=Inner membrane protein YibH;locus_tag=Kpn2146_1372;protein_id=gnl|PRJNA183901|Kpn2146_1372|gb|AHI34810;
chromosome	Prodigal:2.6	CDS	1388391	1389188	.	-	0	ID=PROKKA_01357;eC_number=3.6.3.34;gene=fhuC_2;inference=similar to AA sequence:UniProtKB:P07821;product=Iron(3+)-hydroxamate import ATP-binding protein FhuC;locus_tag=Kpn2146_1373;protein_id=gnl|PRJNA183901|Kpn2146_1373|gb|AHI34811;
chromosome	Prodigal:2.6	CDS	1389185	1390267	.	-	0	ID=PROKKA_01358;gene=hmuU_1;inference=similar to AA sequence:UniProtKB:Q56992;product=Hemin transport system permease protein HmuU;locus_tag=Kpn2146_1374;protein_id=gnl|PRJNA183901|Kpn2146_1374|gb|AHI34812;
chromosome	Prodigal:2.6	CDS	1390275	1391393	.	-	0	ID=PROKKA_01359;inference=protein motif:CLUSTERS:PRK10957;product=iron-enterobactin transporter periplasmic binding protein;locus_tag=Kpn2146_1375;protein_id=gnl|PRJNA183901|Kpn2146_1375|gb|AHI34813;
chromosome	Prodigal:2.6	CDS	1391665	1392054	.	+	0	ID=PROKKA_01360;product=hypothetical protein;locus_tag=Kpn2146_1377;protein_id=gnl|PRJNA183901|Kpn2146_1377|gb|AHI34815;
chromosome	Prodigal:2.6	CDS	1392223	1392678	.	+	0	ID=PROKKA_01361;gene=rcnB_1;inference=similar to AA sequence:UniProtKB:P64534;product=Nickel/cobalt homeostasis protein RcnB precursor;locus_tag=Kpn2146_1378;protein_id=gnl|PRJNA183901|Kpn2146_1378|gb|AHI34816;
chromosome	Prodigal:2.6	CDS	1393184	1394362	.	+	0	ID=PROKKA_01362;eC_number=3.-.-.-;gene=yxeP_1;inference=similar to AA sequence:UniProtKB:P54955;product=putative hydrolase YxeP;locus_tag=Kpn2146_1381;protein_id=gnl|PRJNA183901|Kpn2146_1381|gb|AHI34819;
chromosome	Prodigal:2.6	CDS	1394382	1395158	.	+	0	ID=PROKKA_01363;gene=hisJ_1;inference=similar to AA sequence:UniProtKB:P0AEU0;product=Histidine-binding periplasmic protein precursor;locus_tag=Kpn2146_1382;protein_id=gnl|PRJNA183901|Kpn2146_1382|gb|AHI34820;
chromosome	Prodigal:2.6	CDS	1395287	1396240	.	+	0	ID=PROKKA_01364;eC_number=1.1.1.-;gene=yhdN_1;inference=similar to AA sequence:UniProtKB:P80874;product=General stress protein 69;locus_tag=Kpn2146_1383;protein_id=gnl|PRJNA183901|Kpn2146_1383|gb|AHI34821;
chromosome	Prodigal:2.6	CDS	1396909	1397700	.	-	0	ID=PROKKA_01365;inference=protein motif:Pfam:PF10703.3;product=Molybdenum cofactor biosynthesis protein F;locus_tag=Kpn2146_1384;protein_id=gnl|PRJNA183901|Kpn2146_1384|gb|AHI34822;
chromosome	Prodigal:2.6	CDS	1397726	1398502	.	-	0	ID=PROKKA_01366;eC_number=1.1.1.100;gene=fabG_3;inference=similar to AA sequence:UniProtKB:P50941;product=3-oxoacyl-[acyl-carrier-protein] reductase FabG;locus_tag=Kpn2146_1385;protein_id=gnl|PRJNA183901|Kpn2146_1385|gb|AHI34823;
chromosome	Prodigal:2.6	CDS	1398590	1400323	.	-	0	ID=PROKKA_01367;eC_number=3.1.6.1;gene=atsA;inference=similar to AA sequence:UniProtKB:Q9X759;product=Arylsulfatase precursor;locus_tag=Kpn2146_1386;protein_id=gnl|PRJNA183901|Kpn2146_1386|gb|AHI34824;
chromosome	Prodigal:2.6	CDS	1400368	1401555	.	-	0	ID=PROKKA_01368;eC_number=1.1.99.-;gene=atsB;inference=similar to AA sequence:UniProtKB:Q9X758;product=Anaerobic sulfatase-maturating enzyme;locus_tag=Kpn2146_1387;protein_id=gnl|PRJNA183901|Kpn2146_1387|gb|AHI34825;
chromosome	Prodigal:2.6	CDS	1401981	1402664	.	+	0	ID=PROKKA_01369;gene=csgD_1;inference=similar to AA sequence:UniProtKB:P52106;product=CsgBAC operon transcriptional regulatory protein;locus_tag=Kpn2146_1388;protein_id=gnl|PRJNA183901|Kpn2146_1388|gb|AHI34826;
chromosome	Prodigal:2.6	CDS	1402782	1403954	.	+	0	ID=PROKKA_01370;inference=protein motif:Pfam:PF07690.10;product=Major Facilitator Superfamily protein;locus_tag=Kpn2146_1389;protein_id=gnl|PRJNA183901|Kpn2146_1389|gb|AHI34827;
chromosome	Prodigal:2.6	CDS	1403971	1405086	.	+	0	ID=PROKKA_01371;eC_number=3.5.1.-;gene=hdaH;inference=similar to AA sequence:UniProtKB:Q70I53;product=Histone deacetylase-like amidohydrolase;locus_tag=Kpn2146_1390;protein_id=gnl|PRJNA183901|Kpn2146_1390|gb|AHI34828;
chromosome	Prodigal:2.6	CDS	1405093	1405686	.	-	0	ID=PROKKA_01372;product=hypothetical protein;locus_tag=Kpn2146_1391;protein_id=gnl|PRJNA183901|Kpn2146_1391|gb|AHI34829;
chromosome	Prodigal:2.6	CDS	1405664	1407163	.	-	0	ID=PROKKA_01373;gene=steT;inference=similar to AA sequence:UniProtKB:O34739;product=Serine/threonine exchanger SteT;locus_tag=Kpn2146_1392;protein_id=gnl|PRJNA183901|Kpn2146_1392|gb|AHI34830;
chromosome	Prodigal:2.6	CDS	1407536	1407901	.	-	0	ID=PROKKA_01374;product=hypothetical protein;locus_tag=Kpn2146_1393;protein_id=gnl|PRJNA183901|Kpn2146_1393|gb|AHI34831;
chromosome	Prodigal:2.6	CDS	1407915	1409216	.	-	0	ID=PROKKA_01375;eC_number=1.4.3.-;gene=puuB_1;inference=similar to AA sequence:UniProtKB:P37906;product=Gamma-glutamylputrescine oxidoreductase;locus_tag=Kpn2146_1394;protein_id=gnl|PRJNA183901|Kpn2146_1394|gb|AHI34832;
chromosome	Prodigal:2.6	CDS	1409375	1410859	.	+	0	ID=PROKKA_01376;eC_number=1.2.1.39;gene=feaB_1;inference=similar to AA sequence:UniProtKB:P80668;product=Phenylacetaldehyde dehydrogenase;locus_tag=Kpn2146_1395;protein_id=gnl|PRJNA183901|Kpn2146_1395|gb|AHI34833;
chromosome	Prodigal:2.6	CDS	1411255	1412337	.	+	0	ID=PROKKA_01377;gene=bamB_1;inference=protein motif:HAMAP:MF_00923;product=Outer membrane protein assembly factor BamB;locus_tag=Kpn2146_1396;protein_id=gnl|PRJNA183901|Kpn2146_1396|gb|AHI34834;
chromosome	Prodigal:2.6	CDS	1412397	1414595	.	+	0	ID=PROKKA_01378;gene=fcuA;inference=similar to AA sequence:UniProtKB:Q05202;product=Ferrichrome receptor FcuA precursor;locus_tag=Kpn2146_1397;protein_id=gnl|PRJNA183901|Kpn2146_1397|gb|AHI34835;
chromosome	Prodigal:2.6	CDS	1414703	1416079	.	+	0	ID=PROKKA_01379;gene=pheP_1;inference=similar to AA sequence:UniProtKB:P24207;product=Phenylalanine-specific permease;locus_tag=Kpn2146_1398;protein_id=gnl|PRJNA183901|Kpn2146_1398|gb|AHI34836;
chromosome	Prodigal:2.6	CDS	1416232	1417473	.	+	0	ID=PROKKA_01380;gene=yegT;inference=similar to AA sequence:UniProtKB:P76417;product=Putative nucleoside transporter YegT;locus_tag=Kpn2146_1399;protein_id=gnl|PRJNA183901|Kpn2146_1399|gb|AHI34837;
chromosome	Prodigal:2.6	CDS	1417490	1418512	.	+	0	ID=PROKKA_01381;eC_number=4.2.1.44;gene=iolE_3;inference=similar to AA sequence:UniProtKB:P42416;product=Inosose dehydratase;locus_tag=Kpn2146_1400;protein_id=gnl|PRJNA183901|Kpn2146_1400|gb|AHI34838;
chromosome	Prodigal:2.6	CDS	1418514	1419665	.	+	0	ID=PROKKA_01382;eC_number=1.-.-.-;gene=ycjS_2;inference=similar to AA sequence:UniProtKB:P77503;product=putative oxidoreductase YcjS;locus_tag=Kpn2146_1401;protein_id=gnl|PRJNA183901|Kpn2146_1401|gb|AHI34839;
chromosome	Prodigal:2.6	CDS	1419685	1420101	.	-	0	ID=PROKKA_01383;product=hypothetical protein;locus_tag=Kpn2146_1402;protein_id=gnl|PRJNA183901|Kpn2146_1402|gb|AHI34840;
chromosome	Prodigal:2.6	CDS	1420825	1421460	.	+	0	ID=PROKKA_01384;product=hypothetical protein;locus_tag=Kpn2146_1404;protein_id=gnl|PRJNA183901|Kpn2146_1404|gb|AHI34842;
chromosome	Prodigal:2.6	CDS	1421467	1422150	.	-	0	ID=PROKKA_01385;product=hypothetical protein;locus_tag=Kpn2146_1405;protein_id=gnl|PRJNA183901|Kpn2146_1405|gb|AHI34843;
chromosome	Prodigal:2.6	CDS	1422147	1423766	.	-	0	ID=PROKKA_01386;product=hypothetical protein;locus_tag=Kpn2146_1406;protein_id=gnl|PRJNA183901|Kpn2146_1406|gb|AHI34844;
chromosome	Prodigal:2.6	CDS	1423756	1426293	.	-	0	ID=PROKKA_01387;product=hypothetical protein;locus_tag=Kpn2146_1407;protein_id=gnl|PRJNA183901|Kpn2146_1407|gb|AHI34845;
chromosome	Prodigal:2.6	CDS	1426302	1426979	.	-	0	ID=PROKKA_01388;product=hypothetical protein;locus_tag=Kpn2146_1408;protein_id=gnl|PRJNA183901|Kpn2146_1408|gb|AHI34846;
chromosome	Prodigal:2.6	CDS	1427044	1427622	.	-	0	ID=PROKKA_01389;inference=similar to AA sequence:UniProtKB:Q8CWB9;note=Fimbrillin MatB homolog precursor;product=hypothetical protein;locus_tag=Kpn2146_1409;protein_id=gnl|PRJNA183901|Kpn2146_1409|gb|AHI34847;
chromosome	Prodigal:2.6	CDS	1427693	1428310	.	-	0	ID=PROKKA_01390;inference=protein motif:Pfam:PF00196.13;product=Bacterial regulatory proteins, luxR family;locus_tag=Kpn2146_1410;protein_id=gnl|PRJNA183901|Kpn2146_1410|gb|AHI34848;
chromosome	Prodigal:2.6	CDS	1428992	1429384	.	-	0	ID=PROKKA_01391;inference=protein motif:CLUSTERS:PRK08999;product=hypothetical protein;locus_tag=Kpn2146_1412;protein_id=gnl|PRJNA183901|Kpn2146_1412|gb|AHI34850;
chromosome	Prodigal:2.6	CDS	1429652	1430632	.	+	0	ID=PROKKA_01392;gene=rbsR_2;inference=similar to AA sequence:UniProtKB:P0ACQ0;product=Ribose operon repressor;locus_tag=Kpn2146_1413;protein_id=gnl|PRJNA183901|Kpn2146_1413|gb|AHI34851;
chromosome	Prodigal:2.6	CDS	1430636	1431880	.	-	0	ID=PROKKA_01393;gene=ybdG_1;inference=similar to AA sequence:UniProtKB:P0AAT4;product=Miniconductance mechanosensitive channel YbdG;locus_tag=Kpn2146_1414;protein_id=gnl|PRJNA183901|Kpn2146_1414|gb|AHI34852;
chromosome	Prodigal:2.6	CDS	1431951	1433378	.	-	0	ID=PROKKA_01394;gene=stp_1;inference=similar to AA sequence:UniProtKB:P71879;product=Multidrug resistance protein stp;locus_tag=Kpn2146_1415;protein_id=gnl|PRJNA183901|Kpn2146_1415|gb|AHI34853;
chromosome	Prodigal:2.6	CDS	1433487	1434353	.	+	0	ID=PROKKA_01395;product=hypothetical protein;locus_tag=Kpn2146_1416;protein_id=gnl|PRJNA183901|Kpn2146_1416|gb|AHI34854;
chromosome	Prodigal:2.6	CDS	1435019	1436053	.	+	0	ID=PROKKA_01396;product=hypothetical protein;locus_tag=Kpn2146_1417;protein_id=gnl|PRJNA183901|Kpn2146_1417|gb|AHI34855;
chromosome	Prodigal:2.6	CDS	1436150	1438879	.	+	0	ID=PROKKA_01397;gene=nifA;inference=similar to AA sequence:UniProtKB:P30667;product=Nif-specific regulatory protein;locus_tag=Kpn2146_1418;protein_id=gnl|PRJNA183901|Kpn2146_1418|gb|AHI34856;
chromosome	Prodigal:2.6	CDS	1438932	1439918	.	-	0	ID=PROKKA_01398;eC_number=3.5.-.-;gene=frlB_3;inference=similar to AA sequence:UniProtKB:O32157;product=Fructosamine deglycase FrlB;locus_tag=Kpn2146_1419;protein_id=gnl|PRJNA183901|Kpn2146_1419|gb|AHI34857;
chromosome	Prodigal:2.6	CDS	1439983	1441044	.	-	0	ID=PROKKA_01399;eC_number=2.6.1.16;gene=glmS_2;inference=similar to AA sequence:UniProtKB:P64228;product=Glutamine--fructose-6-phosphate aminotransferase, isomerizing;locus_tag=Kpn2146_1420;protein_id=gnl|PRJNA183901|Kpn2146_1420|gb|AHI34858;
chromosome	Prodigal:2.6	CDS	1441062	1441916	.	-	0	ID=PROKKA_01400;gene=manZ_3;inference=similar to AA sequence:UniProtKB:P69805;product=Mannose permease IID component;locus_tag=Kpn2146_1421;protein_id=gnl|PRJNA183901|Kpn2146_1421|gb|AHI34859;
chromosome	Prodigal:2.6	CDS	1441919	1442662	.	-	0	ID=PROKKA_01401;gene=manY_2;inference=similar to AA sequence:UniProtKB:P69801;product=Mannose permease IIC component;locus_tag=Kpn2146_1422;protein_id=gnl|PRJNA183901|Kpn2146_1422|gb|AHI34860;
chromosome	Prodigal:2.6	CDS	1442677	1443147	.	-	0	ID=PROKKA_01402;gene=manX_4;inference=similar to AA sequence:UniProtKB:P69797;product=PTS system mannose-specific EIIAB component;locus_tag=Kpn2146_1423;protein_id=gnl|PRJNA183901|Kpn2146_1423|gb|AHI34861;
chromosome	Prodigal:2.6	CDS	1443140	1443574	.	-	0	ID=PROKKA_01403;inference=protein motif:Pfam:PF03610.10;product=PTS system fructose IIA component;locus_tag=Kpn2146_1424;protein_id=gnl|PRJNA183901|Kpn2146_1424|gb|AHI34862;
chromosome	Prodigal:2.6	CDS	1443822	1444475	.	-	0	ID=PROKKA_01404;eC_number=1.-.-.-;gene=nfnB;inference=similar to AA sequence:UniProtKB:Q01234;product=Oxygen-insensitive NAD(P)H nitroreductase;locus_tag=Kpn2146_1425;protein_id=gnl|PRJNA183901|Kpn2146_1425|gb|AHI34863;
chromosome	Prodigal:2.6	CDS	1444595	1444963	.	-	0	ID=PROKKA_01405;inference=protein motif:CLUSTERS:PRK10250;product=hypothetical protein;locus_tag=Kpn2146_1426;protein_id=gnl|PRJNA183901|Kpn2146_1426|gb|AHI34864;
chromosome	FIG	pseudogene	1444960	1445337	.	-	0	ID=peg.5327;product=RamR transcriptional regulator, C-terminal portion;pfam1=KGG(0.0013);pfam2=RGS(0.018);locus_tag=Kpn2146_1427;
chromosome	ISfinder	mobile_element	1445374	1446676	100	+	.	ID=ISKpn18_1303.2/4:1-1303;Name=ISKpn18;
chromosome	KPW	CDS	1445440	1445757	.	+	0	ID=peg.5328;product=Transposase;FIG=Mobile element protein;pfam1=HTH_Tnp_1(5e-14);pfam2=HTH_28(1e-07);pfam3=HTH_23(2.1e-07);locus_tag=Kpn2146_1428;protein_id=gnl|PRJNA183901|Kpn2146_1428|gb|AHI34865;
chromosome	Prodigal:2.6	CDS	1445754	1446632	.	+	0	ID=PROKKA_01408;inference=protein motif:CLUSTERS:PRK09409;product=IS2 transposase TnpB;locus_tag=Kpn2146_1429;protein_id=gnl|PRJNA183901|Kpn2146_1429|gb|AHI34866;
chromosome	FIG	pseudogene	1446635	1446850	.	-	1	ID=peg.5330;product=RamR transcriptional regulator, N-terminal portion;pfam1=TetR_N(1.2e-14);pfam2=CENP-B_N(0.14);locus_tag=Kpn2146_1430;
chromosome	Prodigal:2.6	CDS	1447045	1448145	.	+	0	ID=PROKKA_01410;inference=protein motif:CLUSTERS:PRK00685;product=metal-dependent hydrolase;locus_tag=Kpn2146_1431;protein_id=gnl|PRJNA183901|Kpn2146_1431|gb|AHI34867;
chromosome	Prodigal:2.6	CDS	1448176	1448517	.	+	0	ID=PROKKA_01411;gene=soxS_3;inference=similar to AA sequence:UniProtKB:P0A9E2;product=Regulatory protein SoxS;locus_tag=Kpn2146_1432;protein_id=gnl|PRJNA183901|Kpn2146_1432|gb|AHI34868;
chromosome	Prodigal:2.6	CDS	1448535	1448783	.	-	0	ID=PROKKA_01412;product=hypothetical protein;locus_tag=Kpn2146_1433;protein_id=gnl|PRJNA183901|Kpn2146_1433|gb|AHI34869;
chromosome	Prodigal:2.6	CDS	1448973	1449083	.	-	0	ID=PROKKA_01413;product=hypothetical protein;locus_tag=Kpn2146_6041;
chromosome	Prodigal:2.6	CDS	1449286	1452009	.	+	0	ID=PROKKA_01414;eC_number=3.6.3.-;gene=ctpF_1;inference=similar to AA sequence:UniProtKB:P63687;product=putative cation-transporting ATPase F;locus_tag=Kpn2146_1435;protein_id=gnl|PRJNA183901|Kpn2146_1435|gb|AHI34871;
chromosome	Prodigal:2.6	CDS	1452062	1453141	.	+	0	ID=PROKKA_01415;gene=mdtA_1;inference=similar to AA sequence:UniProtKB:P76397;product=Multidrug resistance protein MdtA precursor;locus_tag=Kpn2146_1436;protein_id=gnl|PRJNA183901|Kpn2146_1436|gb|AHI34872;
chromosome	Prodigal:2.6	CDS	1453155	1456247	.	+	0	ID=PROKKA_01416;gene=bepG;inference=similar to AA sequence:UniProtKB:Q8FWV9;product=Efflux pump membrane transporter BepG;locus_tag=Kpn2146_1437;protein_id=gnl|PRJNA183901|Kpn2146_1437|gb|AHI34873;
chromosome	ISfinder	mobile_element	1456494	1457938	99.65	+	.	ID=ISKpn1_1445.5/10:1-1445;Name=ISKpn1;
chromosome	KPW	CDS	1456543	1457064	.	+	0	ID=peg.5338;product=Transposase;FIG=Mobile element protein;pfam1=HTH_28(5.6e-08);pfam2=HTH_23(2.9e-05);pfam3=HTH_Tnp_1(0.00029);locus_tag=Kpn2146_1438;protein_id=gnl|PRJNA183901|Kpn2146_1438|gb|AHI34874;
chromosome	Prodigal:2.6	CDS	1457121	1457906	.	+	0	ID=PROKKA_01418;inference=protein motif:Pfam:PF00665.20;product=Integrase core domain protein;locus_tag=Kpn2146_1439;protein_id=gnl|PRJNA183901|Kpn2146_1439|gb|AHI34875;
chromosome	Prodigal:2.6	CDS	1458045	1458764	.	-	0	ID=PROKKA_01419;product=hypothetical protein;locus_tag=Kpn2146_1440;protein_id=gnl|PRJNA183901|Kpn2146_1440|gb|AHI34876;
chromosome	Prodigal:2.6	CDS	1458812	1459927	.	-	0	ID=PROKKA_01420;eC_number=6.3.-.-;gene=ybdK;inference=similar to AA sequence:UniProtKB:P77213;product=Carboxylate-amine ligase YbdK;locus_tag=Kpn2146_1441;protein_id=gnl|PRJNA183901|Kpn2146_1441|gb|AHI34877;
chromosome	Prodigal:2.6	CDS	1460049	1460972	.	-	0	ID=PROKKA_01421;inference=protein motif:CLUSTERS:PRK11272;product=putative DMT superfamily transporter inner membrane protein;locus_tag=Kpn2146_1442;protein_id=gnl|PRJNA183901|Kpn2146_1442|gb|AHI34878;
chromosome	Prodigal:2.6	CDS	1461082	1462416	.	+	0	ID=PROKKA_01422;gene=yjiR_2;inference=similar to AA sequence:UniProtKB:P39389;product=putative HTH-type transcriptional regulator YjiR;locus_tag=Kpn2146_1443;protein_id=gnl|PRJNA183901|Kpn2146_1443|gb|AHI34879;
chromosome	Prodigal:2.6	CDS	1462413	1463876	.	-	0	ID=PROKKA_01423;gene=ydcR_1;inference=similar to AA sequence:UniProtKB:P77730;product=putative HTH-type transcriptional regulator YdcR;locus_tag=Kpn2146_1444;protein_id=gnl|PRJNA183901|Kpn2146_1444|gb|AHI34880;
chromosome	Prodigal:2.6	CDS	1464118	1464969	.	+	0	ID=PROKKA_01424;gene=fliY_1;inference=similar to AA sequence:UniProtKB:P0AEM9;product=Cystine-binding periplasmic protein precursor;locus_tag=Kpn2146_1445;protein_id=gnl|PRJNA183901|Kpn2146_1445|gb|AHI34881;
chromosome	Prodigal:2.6	CDS	1465017	1465658	.	+	0	ID=PROKKA_01425;gene=yecS_1;inference=similar to AA sequence:UniProtKB:P0AFT2;product=Inner membrane amino-acid ABC transporter permease protein YecS;locus_tag=Kpn2146_1446;protein_id=gnl|PRJNA183901|Kpn2146_1446|gb|AHI34882;
chromosome	Prodigal:2.6	CDS	1465673	1466338	.	+	0	ID=PROKKA_01426;gene=hisQ_1;inference=similar to AA sequence:UniProtKB:P52094;product=Histidine transport system permease protein HisQ;locus_tag=Kpn2146_1447;protein_id=gnl|PRJNA183901|Kpn2146_1447|gb|AHI34883;
chromosome	Prodigal:2.6	CDS	1466331	1467092	.	+	0	ID=PROKKA_01427;gene=occP;inference=similar to AA sequence:UniProtKB:P0A2V2;product=Octopine permease ATP-binding protein P;locus_tag=Kpn2146_1448;protein_id=gnl|PRJNA183901|Kpn2146_1448|gb|AHI34884;
chromosome	Prodigal:2.6	CDS	1467146	1467910	.	-	0	ID=PROKKA_01428;eC_number=1.1.1.313;gene=isfD;inference=similar to AA sequence:UniProtKB:D3U1D9;product=Sulfoacetaldehyde reductase;locus_tag=Kpn2146_1449;protein_id=gnl|PRJNA183901|Kpn2146_1449|gb|AHI34885;
chromosome	Prodigal:2.6	CDS	1468091	1469428	.	+	0	ID=PROKKA_01429;eC_number=2.6.1.77;gene=tpa;inference=similar to AA sequence:UniProtKB:Q9APM5;product=Taurine--pyruvate aminotransferase;locus_tag=Kpn2146_1450;protein_id=gnl|PRJNA183901|Kpn2146_1450|gb|AHI34886;
chromosome	Prodigal:2.6	CDS	1470163	1470867	.	-	0	ID=PROKKA_01430;gene=ddpF;inference=similar to AA sequence:UniProtKB:P77622;product=putative D,D-dipeptide transport ATP-binding protein DdpF;locus_tag=Kpn2146_1452;protein_id=gnl|PRJNA183901|Kpn2146_1452|gb|AHI34888;
chromosome	Prodigal:2.6	CDS	1470854	1471690	.	-	0	ID=PROKKA_01431;gene=oppD_1;inference=similar to AA sequence:UniProtKB:P24136;product=Oligopeptide transport ATP-binding protein OppD;locus_tag=Kpn2146_1453;protein_id=gnl|PRJNA183901|Kpn2146_1453|gb|AHI34889;
chromosome	Prodigal:2.6	CDS	1471683	1472516	.	-	0	ID=PROKKA_01432;gene=ddpC_1;inference=similar to AA sequence:UniProtKB:P77463;product=putative D,D-dipeptide transport system permease protein DdpC;locus_tag=Kpn2146_1454;protein_id=gnl|PRJNA183901|Kpn2146_1454|gb|AHI34890;
chromosome	Prodigal:2.6	CDS	1472516	1473538	.	-	0	ID=PROKKA_01433;gene=dppB_1;inference=similar to AA sequence:UniProtKB:P0AEF8;product=Dipeptide transport system permease protein DppB;locus_tag=Kpn2146_1455;protein_id=gnl|PRJNA183901|Kpn2146_1455|gb|AHI34891;
chromosome	Prodigal:2.6	CDS	1473658	1475226	.	-	0	ID=PROKKA_01434;gene=ddpA_1;inference=similar to AA sequence:UniProtKB:P76128;product=putative D,D-dipeptide-binding periplasmic protein DdpA precursor;locus_tag=Kpn2146_1456;protein_id=gnl|PRJNA183901|Kpn2146_1456|gb|AHI34892;
chromosome	Prodigal:2.6	CDS	1475432	1476127	.	+	0	ID=PROKKA_01435;inference=protein motif:Pfam:PF00583.18;product=Acetyltransferase (GNAT) family protein;locus_tag=Kpn2146_1457;protein_id=gnl|PRJNA183901|Kpn2146_1457|gb|AHI34893;
chromosome	Prodigal:2.6	CDS	1476248	1477912	.	-	0	ID=PROKKA_01436;eC_number=1.1.99.1;gene=betA;inference=similar to AA sequence:UniProtKB:P17444;product=Oxygen-dependent choline dehydrogenase;locus_tag=Kpn2146_1458;protein_id=gnl|PRJNA183901|Kpn2146_1458|gb|AHI34894;
chromosome	Prodigal:2.6	CDS	1477926	1479398	.	-	0	ID=PROKKA_01437;eC_number=1.2.1.8;gene=betB_2;inference=similar to AA sequence:UniProtKB:P17445;product=NAD/NADP-dependent betaine aldehyde dehydrogenase;locus_tag=Kpn2146_1459;protein_id=gnl|PRJNA183901|Kpn2146_1459|gb|AHI34895;
chromosome	Prodigal:2.6	CDS	1479412	1479999	.	-	0	ID=PROKKA_01438;gene=betI_1;inference=similar to AA sequence:UniProtKB:P17446;product=HTH-type transcriptional regulator BetI;locus_tag=Kpn2146_1460;protein_id=gnl|PRJNA183901|Kpn2146_1460|gb|AHI34896;
chromosome	Prodigal:2.6	CDS	1480128	1482161	.	+	0	ID=PROKKA_01439;gene=betT_1;inference=similar to AA sequence:UniProtKB:P0ABC9;product=High-affinity choline transport protein;locus_tag=Kpn2146_1461;protein_id=gnl|PRJNA183901|Kpn2146_1461|gb|AHI34897;
chromosome	Prodigal:2.6	CDS	1482207	1482653	.	-	0	ID=PROKKA_01440;gene=ivy;inference=similar to AA sequence:UniProtKB:P0AD59;product=Inhibitor of vertebrate lysozyme precursor;locus_tag=Kpn2146_1462;protein_id=gnl|PRJNA183901|Kpn2146_1462|gb|AHI34898;
chromosome	Prodigal:2.6	CDS	1482878	1484134	.	+	0	ID=PROKKA_01441;gene=ybdG_2;inference=similar to AA sequence:UniProtKB:P0AAT4;product=Miniconductance mechanosensitive channel YbdG;locus_tag=Kpn2146_1463;protein_id=gnl|PRJNA183901|Kpn2146_1463|gb|AHI34899;
chromosome	Prodigal:2.6	CDS	1484131	1485024	.	-	0	ID=PROKKA_01442;gene=gcvA_1;inference=similar to AA sequence:UniProtKB:P0A9F6;product=Glycine cleavage system transcriptional activator;locus_tag=Kpn2146_1464;protein_id=gnl|PRJNA183901|Kpn2146_1464|gb|AHI34900;
chromosome	Prodigal:2.6	CDS	1485278	1485883	.	+	0	ID=PROKKA_01443;gene=yibF_1;inference=similar to AA sequence:UniProtKB:P0ACA1;product=putative GST-like protein YibF;locus_tag=Kpn2146_1466;protein_id=gnl|PRJNA183901|Kpn2146_1466|gb|AHI34902;
chromosome	Prodigal:2.6	CDS	1485936	1486721	.	-	0	ID=PROKKA_01444;eC_number=1.1.1.47;gene=gdhIV;inference=similar to AA sequence:UniProtKB:P39485;product=Glucose 1-dehydrogenase 4;locus_tag=Kpn2146_1467;protein_id=gnl|PRJNA183901|Kpn2146_1467|gb|AHI34903;
chromosome	Prodigal:2.6	CDS	1486922	1487719	.	-	0	ID=PROKKA_01445;eC_number=1.1.1.100;gene=fabG_4;inference=similar to AA sequence:UniProtKB:O67610;product=3-oxoacyl-[acyl-carrier-protein] reductase FabG;locus_tag=Kpn2146_1468;protein_id=gnl|PRJNA183901|Kpn2146_1468|gb|AHI34904;
chromosome	Prodigal:2.6	CDS	1487780	1488847	.	-	0	ID=PROKKA_01446;gene=rbsC_6;inference=similar to AA sequence:UniProtKB:P0AGI1;product=Ribose transport system permease protein RbsC;locus_tag=Kpn2146_1469;protein_id=gnl|PRJNA183901|Kpn2146_1469|gb|AHI34905;
chromosome	Prodigal:2.6	CDS	1488865	1490409	.	-	0	ID=PROKKA_01447;eC_number=3.6.3.17;gene=rbsA_6;inference=similar to AA sequence:UniProtKB:P04983;product=Ribose import ATP-binding protein RbsA;locus_tag=Kpn2146_1470;protein_id=gnl|PRJNA183901|Kpn2146_1470|gb|AHI34906;
chromosome	Prodigal:2.6	CDS	1490411	1491031	.	-	0	ID=PROKKA_01448;product=hypothetical protein;locus_tag=Kpn2146_1471;protein_id=gnl|PRJNA183901|Kpn2146_1471|gb|AHI34907;
chromosome	Prodigal:2.6	CDS	1491075	1492010	.	-	0	ID=PROKKA_01449;gene=rbsB_4;inference=similar to AA sequence:UniProtKB:P02925;product=D-ribose-binding periplasmic protein precursor;locus_tag=Kpn2146_1472;protein_id=gnl|PRJNA183901|Kpn2146_1472|gb|AHI34908;
chromosome	Prodigal:2.6	CDS	1492170	1493690	.	-	0	ID=PROKKA_01450;eC_number=2.7.1.30;gene=glpK_1;inference=similar to AA sequence:UniProtKB:P0A6F3;product=Glycerol kinase;locus_tag=Kpn2146_1473;protein_id=gnl|PRJNA183901|Kpn2146_1473|gb|AHI34909;
chromosome	Prodigal:2.6	CDS	1494039	1494989	.	-	0	ID=PROKKA_01451;gene=sorC_2;inference=similar to AA sequence:UniProtKB:P37078;product=Sorbitol operon regulator;locus_tag=Kpn2146_1474;protein_id=gnl|PRJNA183901|Kpn2146_1474|gb|AHI34910;
chromosome	Prodigal:2.6	CDS	1495364	1496194	.	+	0	ID=PROKKA_01452;gene=fas2;inference=similar to AA sequence:UniProtKB:P46374;product=Ferredoxin fas2;locus_tag=Kpn2146_1475;protein_id=gnl|PRJNA183901|Kpn2146_1475|gb|AHI34911;
chromosome	Prodigal:2.6	CDS	1496187	1497122	.	+	0	ID=PROKKA_01453;eC_number=2.2.1.7;gene=dxs_2;inference=similar to AA sequence:UniProtKB:P77488;product=1-deoxy-D-xylulose-5-phosphate synthase;locus_tag=Kpn2146_1476;protein_id=gnl|PRJNA183901|Kpn2146_1476|gb|AHI34912;
chromosome	Prodigal:2.6	CDS	1497174	1497797	.	-	0	ID=PROKKA_01454;eC_number=2.7.8.7;gene=npt;inference=similar to AA sequence:UniProtKB:A1YCA5;product=4'-phosphopantetheinyl transferase Npt;locus_tag=Kpn2146_1477;protein_id=gnl|PRJNA183901|Kpn2146_1477|gb|AHI34913;
chromosome	Prodigal:2.6	CDS	1497864	1500092	.	-	0	ID=PROKKA_01455;gene=fepA_2;inference=similar to AA sequence:UniProtKB:P05825;product=Ferrienterobactin receptor precursor;locus_tag=Kpn2146_1478;protein_id=gnl|PRJNA183901|Kpn2146_1478|gb|AHI34914;
chromosome	Prodigal:2.6	CDS	1500352	1501560	.	+	0	ID=PROKKA_01456;gene=fes;inference=similar to AA sequence:UniProtKB:P13039;product=Enterochelin esterase;locus_tag=Kpn2146_1479;protein_id=gnl|PRJNA183901|Kpn2146_1479|gb|AHI34915;
chromosome	Prodigal:2.6	CDS	1501588	1501791	.	+	0	ID=PROKKA_01457;inference=protein motif:Pfam:PF03621.7;product=MbtH-like protein;locus_tag=Kpn2146_1480;protein_id=gnl|PRJNA183901|Kpn2146_1480|gb|AHI34916;
chromosome	Prodigal:2.6	CDS	1501802	1505683	.	+	0	ID=PROKKA_01458;eC_number=2.7.7.-;gene=entF;inference=similar to AA sequence:UniProtKB:P11454;product=Enterobactin synthase component F;locus_tag=Kpn2146_1481;protein_id=gnl|PRJNA183901|Kpn2146_1481|gb|AHI34917;
chromosome	Prodigal:2.6	CDS	1505748	1506542	.	-	0	ID=PROKKA_01459;gene=yusV_1;inference=similar to AA sequence:UniProtKB:O32188;product=putative siderophore transport system ATP-binding protein YusV;locus_tag=Kpn2146_1482;protein_id=gnl|PRJNA183901|Kpn2146_1482|gb|AHI34918;
chromosome	Prodigal:2.6	CDS	1506539	1507531	.	-	0	ID=PROKKA_01460;gene=fepG;inference=similar to AA sequence:UniProtKB:P23877;product=Ferric enterobactin transport system permease protein FepG;locus_tag=Kpn2146_1483;protein_id=gnl|PRJNA183901|Kpn2146_1483|gb|AHI34919;
chromosome	Prodigal:2.6	CDS	1507528	1508535	.	-	0	ID=PROKKA_01461;gene=fepD;inference=similar to AA sequence:UniProtKB:P23876;product=Ferric enterobactin transport system permease protein FepD;locus_tag=Kpn2146_1484;protein_id=gnl|PRJNA183901|Kpn2146_1484|gb|AHI34920;
chromosome	Prodigal:2.6	CDS	1508648	1509889	.	+	0	ID=PROKKA_01462;gene=entS;inference=similar to AA sequence:UniProtKB:P24077;product=Enterobactin exporter EntS;locus_tag=Kpn2146_1485;protein_id=gnl|PRJNA183901|Kpn2146_1485|gb|AHI34921;
chromosome	Prodigal:2.6	CDS	1510150	1511109	.	-	0	ID=PROKKA_01463;gene=fepB;inference=similar to AA sequence:UniProtKB:P0AEL6;product=Ferrienterobactin-binding periplasmic protein precursor;locus_tag=Kpn2146_1486;protein_id=gnl|PRJNA183901|Kpn2146_1486|gb|AHI34922;
chromosome	Prodigal:2.6	CDS	1511298	1512473	.	+	0	ID=PROKKA_01464;eC_number=5.4.4.2;gene=entC;inference=similar to AA sequence:UniProtKB:P0AEJ2;product=Isochorismate synthase EntC;locus_tag=Kpn2146_1487;protein_id=gnl|PRJNA183901|Kpn2146_1487|gb|AHI34923;
chromosome	Prodigal:2.6	CDS	1512483	1514090	.	+	0	ID=PROKKA_01465;gene=entE;inference=similar to AA sequence:UniProtKB:P10378;product=Enterobactin synthase component E;locus_tag=Kpn2146_1488;protein_id=gnl|PRJNA183901|Kpn2146_1488|gb|AHI34924;
chromosome	Prodigal:2.6	CDS	1514104	1514955	.	+	0	ID=PROKKA_01466;eC_number=3.3.2.1;gene=entB;inference=similar to AA sequence:UniProtKB:P0ADI4;product=Isochorismatase;locus_tag=Kpn2146_1489;protein_id=gnl|PRJNA183901|Kpn2146_1489|gb|AHI34925;
chromosome	Prodigal:2.6	CDS	1514955	1515710	.	+	0	ID=PROKKA_01467;eC_number=1.3.1.28;gene=entA;inference=similar to AA sequence:UniProtKB:P15047;product=2,3-dihydro-2,3-dihydroxybenzoate dehydrogenase;locus_tag=Kpn2146_1490;protein_id=gnl|PRJNA183901|Kpn2146_1490|gb|AHI34926;
chromosome	Prodigal:2.6	CDS	1515711	1516124	.	+	0	ID=PROKKA_01468;eC_number=3.1.2.-;gene=entH;inference=similar to AA sequence:UniProtKB:P0A8Y8;product=Proofreading thioesterase EntH;locus_tag=Kpn2146_1491;protein_id=gnl|PRJNA183901|Kpn2146_1491|gb|AHI34927;
chromosome	Prodigal:2.6	CDS	1516481	1518586	.	+	0	ID=PROKKA_01469;gene=cstA;inference=similar to AA sequence:UniProtKB:P15078;product=Carbon starvation protein A;locus_tag=Kpn2146_1492;protein_id=gnl|PRJNA183901|Kpn2146_1492|gb|AHI34928;
chromosome	Prodigal:2.6	CDS	1518691	1518888	.	+	0	ID=PROKKA_01470;product=hypothetical protein;locus_tag=Kpn2146_1493;protein_id=gnl|PRJNA183901|Kpn2146_1493|gb|AHI34929;
chromosome	Prodigal:2.6	CDS	1518885	1519289	.	-	0	ID=PROKKA_01471;inference=protein motif:Pfam:PF01381.16;product=Helix-turn-helix protein;locus_tag=Kpn2146_1494;protein_id=gnl|PRJNA183901|Kpn2146_1494|gb|AHI34930;
chromosome	Prodigal:2.6	CDS	1519264	1519566	.	-	0	ID=PROKKA_01472;inference=protein motif:Pfam:PF05016.8;product=Plasmid stabilisation system protein;locus_tag=Kpn2146_1495;protein_id=gnl|PRJNA183901|Kpn2146_1495|gb|AHI34931;
chromosome	Prodigal:2.6	CDS	1519750	1520493	.	-	0	ID=PROKKA_01473;gene=bdcA_1;inference=similar to AA sequence:UniProtKB:P39333;product=Cyclic-di-GMP-binding biofilm dispersal mediator protein;locus_tag=Kpn2146_1496;protein_id=gnl|PRJNA183901|Kpn2146_1496|gb|AHI34932;
chromosome	Prodigal:2.6	CDS	1520551	1521639	.	-	0	ID=PROKKA_01474;eC_number=1.1.1.6;gene=gldA_2;inference=similar to AA sequence:UniProtKB:Q9WYQ4;product=Glycerol dehydrogenase;locus_tag=Kpn2146_1497;protein_id=gnl|PRJNA183901|Kpn2146_1497|gb|AHI34933;
chromosome	Prodigal:2.6	CDS	1521803	1523305	.	+	0	ID=PROKKA_01475;eC_number=3.6.3.17;gene=mglA_2;inference=similar to AA sequence:UniProtKB:P0AAG8;product=Galactose/methyl galactoside import ATP-binding protein MglA;locus_tag=Kpn2146_1498;protein_id=gnl|PRJNA183901|Kpn2146_1498|gb|AHI34934;
chromosome	Prodigal:2.6	CDS	1523302	1524300	.	+	0	ID=PROKKA_01476;gene=rbsC_7;inference=similar to AA sequence:UniProtKB:P0AGI1;product=Ribose transport system permease protein RbsC;locus_tag=Kpn2146_1499;protein_id=gnl|PRJNA183901|Kpn2146_1499|gb|AHI34935;
chromosome	Prodigal:2.6	CDS	1524321	1525385	.	+	0	ID=PROKKA_01477;inference=protein motif:Pfam:PF00532.15;product=Periplasmic binding proteins and sugar binding domain of LacI family protein;locus_tag=Kpn2146_1500;protein_id=gnl|PRJNA183901|Kpn2146_1500|gb|AHI34936;
chromosome	Prodigal:2.6	CDS	1525487	1526728	.	+	0	ID=PROKKA_01478;inference=protein motif:Pfam:PF08309.5;product=LVIVD repeat protein;locus_tag=Kpn2146_1501;protein_id=gnl|PRJNA183901|Kpn2146_1501|gb|AHI34937;
chromosome	Prodigal:2.6	CDS	1526942	1528141	.	-	0	ID=PROKKA_01479;eC_number=2.7.1.100;gene=mtnK;inference=similar to AA sequence:UniProtKB:Q9F0P1;product=Methylthioribose kinase;locus_tag=Kpn2146_1502;protein_id=gnl|PRJNA183901|Kpn2146_1502|gb|AHI34938;
chromosome	Prodigal:2.6	CDS	1528243	1529271	.	+	0	ID=PROKKA_01480;eC_number=5.3.1.23;gene=mtnA;inference=similar to AA sequence:UniProtKB:Q9X013;product=Methylthioribose-1-phosphate isomerase;locus_tag=Kpn2146_1503;protein_id=gnl|PRJNA183901|Kpn2146_1503|gb|AHI34939;
chromosome	Prodigal:2.6	CDS	1529332	1530600	.	-	0	ID=PROKKA_01481;eC_number=3.1.3.10;gene=agp_1;inference=similar to AA sequence:UniProtKB:P19926;product=Glucose-1-phosphatase precursor;locus_tag=Kpn2146_1504;protein_id=gnl|PRJNA183901|Kpn2146_1504|gb|AHI34940;
chromosome	Prodigal:2.6	CDS	1530626	1531984	.	-	0	ID=PROKKA_01482;gene=glpT_1;inference=similar to AA sequence:UniProtKB:P08194;product=Glycerol-3-phosphate transporter;locus_tag=Kpn2146_1505;protein_id=gnl|PRJNA183901|Kpn2146_1505|gb|AHI34941;
chromosome	Prodigal:2.6	CDS	1532095	1532904	.	-	0	ID=PROKKA_01483;eC_number=3.1.3.25;gene=suhB_2;inference=similar to AA sequence:UniProtKB:P0ADG4;product=Inositol-1-monophosphatase;locus_tag=Kpn2146_1506;protein_id=gnl|PRJNA183901|Kpn2146_1506|gb|AHI34942;
chromosome	Prodigal:2.6	CDS	1533026	1534066	.	-	0	ID=PROKKA_01484;gene=rbsR_3;inference=similar to AA sequence:UniProtKB:P0ACQ0;product=Ribose operon repressor;locus_tag=Kpn2146_1507;protein_id=gnl|PRJNA183901|Kpn2146_1507|gb|AHI34943;
chromosome	Prodigal:2.6	CDS	1534122	1535360	.	-	0	ID=PROKKA_01485;eC_number=3.5.4.1;gene=codA_1;inference=similar to AA sequence:UniProtKB:P25524;product=Cytosine deaminase;locus_tag=Kpn2146_1508;protein_id=gnl|PRJNA183901|Kpn2146_1508|gb|AHI34944;
chromosome	Prodigal:2.6	CDS	1535357	1536592	.	-	0	ID=PROKKA_01486;inference=protein motif:Pfam:PF07905.5;product=Purine catabolism regulatory protein-like family protein;locus_tag=Kpn2146_1509;protein_id=gnl|PRJNA183901|Kpn2146_1509|gb|AHI34945;
chromosome	Prodigal:2.6	CDS	1536589	1537851	.	-	0	ID=PROKKA_01487;gene=codB;inference=similar to AA sequence:UniProtKB:P0AA82;product=Cytosine permease;locus_tag=Kpn2146_1510;protein_id=gnl|PRJNA183901|Kpn2146_1510|gb|AHI34946;
chromosome	Prodigal:2.6	CDS	1538303	1538911	.	+	0	ID=PROKKA_01488;eC_number=4.2.1.109;gene=mtnB;inference=similar to AA sequence:UniProtKB:O67788;product=Methylthioribulose-1-phosphate dehydratase;locus_tag=Kpn2146_1511;protein_id=gnl|PRJNA183901|Kpn2146_1511|gb|AHI34947;
chromosome	Prodigal:2.6	CDS	1538924	1540420	.	+	0	ID=PROKKA_01489;eC_number=2.7.1.-;gene=lyx_2;inference=similar to AA sequence:UniProtKB:P37677;product=L-xylulose/3-keto-L-gulonate kinase;locus_tag=Kpn2146_1513;protein_id=gnl|PRJNA183901|Kpn2146_1513|gb|AHI34949;
chromosome	Prodigal:2.6	CDS	1540417	1541445	.	+	0	ID=PROKKA_01490;eC_number=1.1.1.-;gene=yoaD_2;inference=similar to AA sequence:UniProtKB:O34815;product=Putative 2-hydroxyacid dehydrogenase YoaD;locus_tag=Kpn2146_1514;protein_id=gnl|PRJNA183901|Kpn2146_1514|gb|AHI34950;
chromosome	Prodigal:2.6	CDS	1541488	1542429	.	-	0	ID=PROKKA_01491;eC_number=2.7.1.-;gene=ydjH_1;inference=similar to AA sequence:UniProtKB:P77493;product=putative sugar kinase YdjH;locus_tag=Kpn2146_1515;protein_id=gnl|PRJNA183901|Kpn2146_1515|gb|AHI34951;
chromosome	Prodigal:2.6	CDS	1542441	1543445	.	-	0	ID=PROKKA_01492;gene=rbsC_8;inference=similar to AA sequence:UniProtKB:P0AGI1;product=Ribose transport system permease protein RbsC;locus_tag=Kpn2146_1516;protein_id=gnl|PRJNA183901|Kpn2146_1516|gb|AHI34952;
chromosome	Prodigal:2.6	CDS	1543442	1544431	.	-	0	ID=PROKKA_01493;gene=alsC;inference=similar to AA sequence:UniProtKB:P32720;product=D-allose transport system permease protein AlsC;locus_tag=Kpn2146_1517;protein_id=gnl|PRJNA183901|Kpn2146_1517|gb|AHI34953;
chromosome	Prodigal:2.6	CDS	1544428	1545978	.	-	0	ID=PROKKA_01494;eC_number=3.6.3.17;gene=xylG_1;inference=similar to AA sequence:UniProtKB:P37388;product=Xylose import ATP-binding protein XylG;locus_tag=Kpn2146_1518;protein_id=gnl|PRJNA183901|Kpn2146_1518|gb|AHI34954;
chromosome	Prodigal:2.6	CDS	1545975	1546955	.	-	0	ID=PROKKA_01495;gene=ytfQ_2;inference=similar to AA sequence:UniProtKB:P39325;product=ABC transporter periplasmic-binding protein YtfQ precursor;locus_tag=Kpn2146_1519;protein_id=gnl|PRJNA183901|Kpn2146_1519|gb|AHI34955;
chromosome	Prodigal:2.6	CDS	1547364	1549673	.	+	0	ID=PROKKA_01496;eC_number=1.7.2.3;gene=dmsA_1;inference=similar to AA sequence:UniProtKB:Q57366;product=Dimethyl sulfoxide/trimethylamine N-oxide reductase precursor;locus_tag=Kpn2146_1520;protein_id=gnl|PRJNA183901|Kpn2146_1520|gb|AHI34956;
chromosome	Prodigal:2.6	CDS	1549781	1550323	.	-	0	ID=PROKKA_01497;eC_number=1.13.11.54;gene=mtnD_1;inference=similar to AA sequence:UniProtKB:Q9ZFE7;product=Acireductone dioxygenase;locus_tag=Kpn2146_1521;protein_id=gnl|PRJNA183901|Kpn2146_1521|gb|AHI34957;
chromosome	Prodigal:2.6	CDS	1550320	1551009	.	-	0	ID=PROKKA_01498;eC_number=3.1.3.77;gene=mtnC;inference=protein motif:HAMAP:MF_01681;product=Enolase-phosphatase E1;locus_tag=Kpn2146_1522;protein_id=gnl|PRJNA183901|Kpn2146_1522|gb|AHI34958;
chromosome	Prodigal:2.6	CDS	1551136	1552296	.	+	0	ID=PROKKA_01499;eC_number=2.6.1.88;gene=ybdL;inference=similar to AA sequence:UniProtKB:P77806;product=Methionine aminotransferase;locus_tag=Kpn2146_1523;protein_id=gnl|PRJNA183901|Kpn2146_1523|gb|AHI34959;
chromosome	Prodigal:2.6	CDS	1552297	1552923	.	-	0	ID=PROKKA_01500;inference=protein motif:Pfam:PF02195.12;product=ParB-like nuclease domain protein;locus_tag=Kpn2146_1524;protein_id=gnl|PRJNA183901|Kpn2146_1524|gb|AHI34960;
chromosome	Prodigal:2.6	CDS	1552908	1554131	.	-	0	ID=PROKKA_01501;inference=protein motif:CLUSTERS:PRK02090;product=phosphoadenosine phosphosulfate reductase;locus_tag=Kpn2146_1525;protein_id=gnl|PRJNA183901|Kpn2146_1525|gb|AHI34961;
chromosome	Prodigal:2.6	CDS	1554242	1555174	.	-	0	ID=PROKKA_01502;gene=ybdO_1;inference=similar to AA sequence:UniProtKB:P77746;product=putative HTH-type transcriptional regulator YbdO;locus_tag=Kpn2146_1526;protein_id=gnl|PRJNA183901|Kpn2146_1526|gb|AHI34962;
chromosome	Prodigal:2.6	CDS	1555355	1556104	.	-	0	ID=PROKKA_01503;gene=dsbG;inference=similar to AA sequence:UniProtKB:P77202;product=Thiol:disulfide interchange protein DsbG precursor;locus_tag=Kpn2146_1527;protein_id=gnl|PRJNA183901|Kpn2146_1527|gb|AHI34963;
chromosome	Infernal:1.1	ncRNA	1556248	1556341	.	+	0	ID=PROKKA_01504;inference=COORDINATES:profile:Infernal:1.1;product=STnc70;ncRNA_class=other;locus_tag=Kpn2146_6042;
chromosome	Prodigal:2.6	CDS	1556516	1557079	.	+	0	ID=PROKKA_01505;eC_number=1.11.1.15;gene=ahpC;inference=similar to AA sequence:UniProtKB:P0A251;product=Alkyl hydroperoxide reductase subunit C;locus_tag=Kpn2146_1528;protein_id=gnl|PRJNA183901|Kpn2146_1528|gb|AHI34964;
chromosome	Prodigal:2.6	CDS	1557267	1558832	.	+	0	ID=PROKKA_01506;eC_number=1.8.1.-;gene=ahpF;inference=similar to AA sequence:UniProtKB:P19480;product=Alkyl hydroperoxide reductase subunit F;locus_tag=Kpn2146_1529;protein_id=gnl|PRJNA183901|Kpn2146_1529|gb|AHI34965;
chromosome	Prodigal:2.6	CDS	1558909	1559337	.	-	0	ID=PROKKA_01507;gene=uspG_1;inference=similar to AA sequence:UniProtKB:P39177;product=Universal stress protein G;locus_tag=Kpn2146_1530;protein_id=gnl|PRJNA183901|Kpn2146_1530|gb|AHI34966;
chromosome	Prodigal:2.6	CDS	1559524	1559934	.	-	0	ID=PROKKA_01508;gene=rnk;inference=similar to AA sequence:UniProtKB:P0AFW4;product=Regulator of nucleoside diphosphate kinase;locus_tag=Kpn2146_1531;protein_id=gnl|PRJNA183901|Kpn2146_1531|gb|AHI34967;
chromosome	rfam	misc_feature	1559965	1560072	87.7	-	.	ID=rnk_leader.1;Name=Enterobacteria rnk leader;rfamID=RF01771;evalue=8.1E-13;
chromosome	Prodigal:2.6	CDS	1560113	1560910	.	-	0	ID=PROKKA_01510;eC_number=3.1.27.6;gene=rna;inference=similar to AA sequence:UniProtKB:P21338;product=Ribonuclease I precursor;locus_tag=Kpn2146_1532;protein_id=gnl|PRJNA183901|Kpn2146_1532|gb|AHI34968;
chromosome	Prodigal:2.6	CDS	1561003	1562376	.	-	0	ID=PROKKA_01511;gene=dcuD;inference=similar to AA sequence:UniProtKB:P45428;product=Putative cryptic C4-dicarboxylate transporter DcuD;locus_tag=Kpn2146_1533;protein_id=gnl|PRJNA183901|Kpn2146_1533|gb|AHI34969;
chromosome	Prodigal:2.6	CDS	1562715	1563233	.	+	0	ID=PROKKA_01512;eC_number=2.3.1.-;gene=pagP;inference=similar to AA sequence:UniProtKB:Q8ZR06;product=Lipid A palmitoyltransferase PagP precursor;locus_tag=Kpn2146_1535;protein_id=gnl|PRJNA183901|Kpn2146_1535|gb|AHI34971;
chromosome	rfam	misc_feature	1563327	1563687	143.8	+	.	ID=cspA.1;Name=cspA thermoregulator;rfamID=RF01766;evalue=1.2E-34;
chromosome	Prodigal:2.6	CDS	1563428	1563637	.	+	0	ID=PROKKA_01514;gene=cspE;inference=similar to AA sequence:UniProtKB:E0J1Q3;product=Cold shock-like protein CspE;locus_tag=Kpn2146_1536;protein_id=gnl|PRJNA183901|Kpn2146_1536|gb|AHI34972;
chromosome	Prodigal:2.6	CDS	1563705	1564088	.	-	0	ID=PROKKA_01515;gene=crcB;inference=similar to AA sequence:UniProtKB:P37002;product=Putative fluoride ion transporter CrcB;locus_tag=Kpn2146_1537;protein_id=gnl|PRJNA183901|Kpn2146_1537|gb|AHI34973;
chromosome	Prodigal:2.6	CDS	1564178	1564966	.	+	0	ID=PROKKA_01516;eC_number=3.5.1.111;inference=similar to AA sequence:UniProtKB:Q93NG1;product=2-oxoglutaramate amidase;locus_tag=Kpn2146_1538;protein_id=gnl|PRJNA183901|Kpn2146_1538|gb|AHI34974;
chromosome	Prodigal:2.6	CDS	1565209	1565415	.	+	0	ID=PROKKA_01517;gene=tatE;inference=similar to AA sequence:UniProtKB:P0A843;product=Sec-independent protein translocase protein TatE;locus_tag=Kpn2146_1539;protein_id=gnl|PRJNA183901|Kpn2146_1539|gb|AHI34975;
chromosome	Prodigal:2.6	CDS	1565606	1566571	.	-	0	ID=PROKKA_01518;eC_number=2.8.1.8;gene=lipA;inference=similar to AA sequence:UniProtKB:P60716;product=Lipoyl synthase;locus_tag=Kpn2146_1540;protein_id=gnl|PRJNA183901|Kpn2146_1540|gb|AHI34976;
chromosome	Prodigal:2.6	CDS	1566752	1567648	.	-	0	ID=PROKKA_01519;gene=ybdO_2;inference=similar to AA sequence:UniProtKB:P77746;product=putative HTH-type transcriptional regulator YbdO;locus_tag=Kpn2146_1541;protein_id=gnl|PRJNA183901|Kpn2146_1541|gb|AHI34977;
chromosome	Prodigal:2.6	CDS	1567842	1568486	.	-	0	ID=PROKKA_01520;eC_number=2.3.1.181;gene=lipB;inference=similar to AA sequence:UniProtKB:P60720;product=Octanoyltransferase;locus_tag=Kpn2146_1542;protein_id=gnl|PRJNA183901|Kpn2146_1542|gb|AHI34978;
chromosome	Prodigal:2.6	CDS	1568591	1568854	.	-	0	ID=PROKKA_01521;inference=protein motif:CLUSTERS:PRK04998;product=hypothetical protein;locus_tag=Kpn2146_1543;protein_id=gnl|PRJNA183901|Kpn2146_1543|gb|AHI34979;
chromosome	Prodigal:2.6	CDS	1568967	1570238	.	-	0	ID=PROKKA_01522;eC_number=3.4.16.4;gene=dacA;inference=similar to AA sequence:UniProtKB:P0AEB2;product=D-alanyl-D-alanine carboxypeptidase DacA precursor;locus_tag=Kpn2146_1544;protein_id=gnl|PRJNA183901|Kpn2146_1544|gb|AHI34980;
chromosome	Prodigal:2.6	CDS	1570305	1571453	.	-	0	ID=PROKKA_01523;gene=rlpA;inference=similar to AA sequence:UniProtKB:P10100;product=Rare lipoprotein A precursor;locus_tag=Kpn2146_1545;protein_id=gnl|PRJNA183901|Kpn2146_1545|gb|AHI34981;
chromosome	Prodigal:2.6	CDS	1571465	1572577	.	-	0	ID=PROKKA_01524;gene=mrdB;inference=similar to AA sequence:UniProtKB:P0ABG7;product=Rod shape-determining protein RodA;locus_tag=Kpn2146_1546;protein_id=gnl|PRJNA183901|Kpn2146_1546|gb|AHI34982;
chromosome	Prodigal:2.6	CDS	1572577	1574478	.	-	0	ID=PROKKA_01525;gene=spoVD;inference=similar to AA sequence:UniProtKB:Q03524;product=Stage V sporulation protein D;locus_tag=Kpn2146_1547;protein_id=gnl|PRJNA183901|Kpn2146_1547|gb|AHI34983;
chromosome	Prodigal:2.6	CDS	1574506	1574973	.	-	0	ID=PROKKA_01526;eC_number=2.1.1.177;gene=rlmH;inference=similar to AA sequence:UniProtKB:P0A8I8;product=Ribosomal RNA large subunit methyltransferase H;locus_tag=Kpn2146_1548;protein_id=gnl|PRJNA183901|Kpn2146_1548|gb|AHI34984;
chromosome	Prodigal:2.6	CDS	1574977	1575294	.	-	0	ID=PROKKA_01527;gene=rsfS;inference=similar to AA sequence:UniProtKB:P0AAT6;product=Ribosomal silencing factor RsfS;locus_tag=Kpn2146_1549;protein_id=gnl|PRJNA183901|Kpn2146_1549|gb|AHI34985;
chromosome	Prodigal:2.6	CDS	1575517	1576146	.	-	0	ID=PROKKA_01528;eC_number=3.1.3.73;gene=cobC;inference=similar to AA sequence:UniProtKB:P39701;product=Alpha-ribazole phosphatase;locus_tag=Kpn2146_1550;protein_id=gnl|PRJNA183901|Kpn2146_1550|gb|AHI34986;
chromosome	Prodigal:2.6	CDS	1576219	1576869	.	-	0	ID=PROKKA_01529;eC_number=2.7.7.18;gene=nadD;inference=similar to AA sequence:UniProtKB:P0A752;product=Nicotinate-nucleotide adenylyltransferase;locus_tag=Kpn2146_1551;protein_id=gnl|PRJNA183901|Kpn2146_1551|gb|AHI34987;
chromosome	Prodigal:2.6	CDS	1576862	1577896	.	-	0	ID=PROKKA_01530;eC_number=2.7.7.7;gene=holA;inference=similar to AA sequence:UniProtKB:P28630;product=DNA polymerase III subunit delta;locus_tag=Kpn2146_1552;protein_id=gnl|PRJNA183901|Kpn2146_1552|gb|AHI34988;
chromosome	Prodigal:2.6	CDS	1577893	1578483	.	-	0	ID=PROKKA_01531;gene=lptE;inference=similar to AA sequence:UniProtKB:P0ADC1;product=LPS-assembly lipoprotein LptE precursor;locus_tag=Kpn2146_1553;protein_id=gnl|PRJNA183901|Kpn2146_1553|gb|AHI34989;
chromosome	Prodigal:2.6	CDS	1578498	1581080	.	-	0	ID=PROKKA_01532;eC_number=6.1.1.4;gene=leuS;inference=similar to AA sequence:UniProtKB:P07813;product=Leucine--tRNA ligase;locus_tag=Kpn2146_1554;protein_id=gnl|PRJNA183901|Kpn2146_1554|gb|AHI34990;
chromosome	Prodigal:2.6	CDS	1581304	1581789	.	+	0	ID=PROKKA_01533;inference=protein motif:CLUSTERS:PRK11032;product=hypothetical protein;locus_tag=Kpn2146_1555;protein_id=gnl|PRJNA183901|Kpn2146_1555|gb|AHI34991;
chromosome	Prodigal:2.6	CDS	1581835	1583628	.	-	0	ID=PROKKA_01534;gene=shlA;inference=similar to AA sequence:UniProtKB:P15320;product=Hemolysin precursor;locus_tag=Kpn2146_1556;protein_id=gnl|PRJNA183901|Kpn2146_1556|gb|AHI34992;
chromosome	Prodigal:2.6	CDS	1583694	1585364	.	-	0	ID=PROKKA_01535;gene=shlB;inference=similar to AA sequence:UniProtKB:P15321;product=Hemolysin transporter protein ShlB precursor;locus_tag=Kpn2146_1557;protein_id=gnl|PRJNA183901|Kpn2146_1557|gb|AHI34993;
chromosome	Prodigal:2.6	CDS	1585738	1586463	.	-	0	ID=PROKKA_01536;eC_number=3.6.3.-;gene=glnQ_2;inference=similar to AA sequence:UniProtKB:O34677;product=Glutamine transport ATP-binding protein GlnQ;locus_tag=Kpn2146_1559;protein_id=gnl|PRJNA183901|Kpn2146_1559|gb|AHI34995;
chromosome	Prodigal:2.6	CDS	1586463	1587137	.	-	0	ID=PROKKA_01537;gene=gltK_1;inference=similar to AA sequence:UniProtKB:P0AER5;product=Glutamate/aspartate transport system permease protein GltK;locus_tag=Kpn2146_1560;protein_id=gnl|PRJNA183901|Kpn2146_1560|gb|AHI34996;
chromosome	Prodigal:2.6	CDS	1587137	1587877	.	-	0	ID=PROKKA_01538;gene=gltK_2;inference=similar to AA sequence:UniProtKB:P0AER5;product=Glutamate/aspartate transport system permease protein GltK;locus_tag=Kpn2146_1561;protein_id=gnl|PRJNA183901|Kpn2146_1561|gb|AHI34997;
chromosome	rfam	ncRNA	1587885	1588046	159.4	-	.	ID=sroC.1;product=sroC RNA;rfamID=RF00369;evalue=1.5E-31;ncRNA_class=other;locus_tag=Kpn2146_1562;
chromosome	Prodigal:2.6	CDS	1588042	1588953	.	-	0	ID=PROKKA_01540;gene=gltI;inference=similar to AA sequence:UniProtKB:P37902;product=Glutamate/aspartate periplasmic-binding protein precursor;locus_tag=Kpn2146_1563;protein_id=gnl|PRJNA183901|Kpn2146_1563|gb|AHI34998;
chromosome	Prodigal:2.6	CDS	1589308	1590846	.	-	0	ID=PROKKA_01541;eC_number=2.3.1.-;gene=lnt;inference=similar to AA sequence:UniProtKB:P23930;product=Apolipoprotein N-acyltransferase;locus_tag=Kpn2146_1564;protein_id=gnl|PRJNA183901|Kpn2146_1564|gb|AHI34999;
chromosome	Prodigal:2.6	CDS	1590972	1591919	.	-	0	ID=PROKKA_01542;gene=corC_2;inference=similar to AA sequence:UniProtKB:P0AE78;product=Magnesium and cobalt efflux protein CorC;locus_tag=Kpn2146_1565;protein_id=gnl|PRJNA183901|Kpn2146_1565|gb|AHI35000;
chromosome	Prodigal:2.6	CDS	1591998	1592471	.	-	0	ID=PROKKA_01543;eC_number=3.1.-.-;gene=ybeY;inference=similar to AA sequence:UniProtKB:P0A898;product=Endoribonuclease YbeY;locus_tag=Kpn2146_1566;protein_id=gnl|PRJNA183901|Kpn2146_1566|gb|AHI35001;
chromosome	Prodigal:2.6	CDS	1592468	1593514	.	-	0	ID=PROKKA_01544;gene=ybeZ_1;inference=similar to AA sequence:UniProtKB:P0A9K3;product=PhoH-like protein;locus_tag=Kpn2146_1567;protein_id=gnl|PRJNA183901|Kpn2146_1567|gb|AHI35002;
chromosome	Prodigal:2.6	CDS	1593668	1595092	.	-	0	ID=PROKKA_01545;eC_number=2.-.-.-;gene=miaB;inference=similar to AA sequence:UniProtKB:P0AEI1;product=(Dimethylallyl)adenosine tRNA methylthiotransferase MiaB;locus_tag=Kpn2146_1568;protein_id=gnl|PRJNA183901|Kpn2146_1568|gb|AHI35003;
chromosome	Prodigal:2.6	CDS	1595272	1596447	.	+	0	ID=PROKKA_01546;eC_number=1.14.13.-;gene=ubiF;inference=similar to AA sequence:UniProtKB:P75728;product=2-octaprenyl-3-methyl-6-methoxy-1,4-benzoquinol hydroxylase;locus_tag=Kpn2146_1569;protein_id=gnl|PRJNA183901|Kpn2146_1569|gb|AHI35004;
chromosome	tFind	tRNA	1596567	1596641	72	-	.	ID=trna.1_tRNA-Gln(CTG);product=tRNA-Gln(CTG);detected_by=tRNAscan-SE_138654_138728_-_Gln,Aragorn_138653_138729_-_Gln;cove_score=75.83;amino_acid=Gln;anticodon=CTG;anticodon_center=34;t-stem_acc-stem_junction=65;cca=CCA;locus_tag=Kpn2146_1570;
chromosome	tFind	tRNA	1596717	1596791	72	-	.	ID=trna.2_tRNA-Gln(CTG);product=tRNA-Gln(CTG);detected_by=tRNAscan-SE_138804_138878_-_Gln,Aragorn_138803_138879_-_Gln;cove_score=75.83;amino_acid=Gln;anticodon=CTG;anticodon_center=34;t-stem_acc-stem_junction=65;cca=CCA;locus_tag=Kpn2146_1571;
chromosome	tFind	tRNA	1596839	1596915	74	-	.	ID=trna.3_tRNA-Met(CAT);product=tRNA-Met(CAT);detected_by=tRNAscan-SE_138926_139002_-_Met,Aragorn_138926_139002_-_Met;cove_score=95.33;amino_acid=Met;anticodon=CAT;anticodon_center=36;t-stem_acc-stem_junction=67;cca=CCA;locus_tag=Kpn2146_1572;
chromosome	tFind	tRNA	1596939	1597013	72	-	.	ID=trna.4_tRNA-Gln(TTG);product=tRNA-Gln(TTG);detected_by=tRNAscan-SE_139026_139100_-_Gln,Aragorn_139025_139101_-_Gln;cove_score=74.33;amino_acid=Gln;anticodon=TTG;anticodon_center=34;t-stem_acc-stem_junction=65;cca=CCA;locus_tag=Kpn2146_1573;
chromosome	tFind	tRNA	1597050	1597124	72	-	.	ID=trna.5_tRNA-Gln(TTG);product=tRNA-Gln(TTG);detected_by=tRNAscan-SE_139137_139211_-_Gln,Aragorn_139137_139211_-_Gln;cove_score=74.33;amino_acid=Gln;anticodon=TTG;anticodon_center=34;t-stem_acc-stem_junction=65;cca=CCA;locus_tag=Kpn2146_1574;
chromosome	tFind	tRNA	1597148	1597232	82	-	.	ID=trna.6_tRNA-Leu(TAG);product=tRNA-Leu(TAG);detected_by=tRNAscan-SE_139235_139319_-_Leu,Aragorn_139234_139320_-_Leu;cove_score=78.30;amino_acid=Leu;anticodon=TAG;anticodon_center=36;t-stem_acc-stem_junction=75;cca=CCA;locus_tag=Kpn2146_1575;
chromosome	tFind	tRNA	1597241	1597317	74	-	.	ID=trna.7_tRNA-Met(CAT);product=tRNA-Met(CAT);detected_by=tRNAscan-SE_139328_139404_-_Met,Aragorn_139327_139405_-_Met;cove_score=95.33;amino_acid=Met;anticodon=CAT;anticodon_center=36;t-stem_acc-stem_junction=67;cca=CCA;locus_tag=Kpn2146_1576;
chromosome	Prodigal:2.6	CDS	1597555	1599219	.	-	0	ID=PROKKA_01554;eC_number=6.3.5.4;gene=asnB;inference=similar to AA sequence:UniProtKB:P22106;product=Asparagine synthetase B, glutamine-hydrolyzing;locus_tag=Kpn2146_1577;protein_id=gnl|PRJNA183901|Kpn2146_1577|gb|AHI35005;
chromosome	Prodigal:2.6	CDS	1599498	1600250	.	-	0	ID=PROKKA_01555;eC_number=3.1.3.5;gene=nagD;inference=similar to AA sequence:UniProtKB:P0AF24;product=Ribonucleotide monophosphatase NagD;locus_tag=Kpn2146_1578;protein_id=gnl|PRJNA183901|Kpn2146_1578|gb|AHI35006;
chromosome	Prodigal:2.6	CDS	1600367	1601587	.	-	0	ID=PROKKA_01556;gene=nagC_1;inference=similar to AA sequence:UniProtKB:P0AF20;product=N-acetylglucosamine repressor;locus_tag=Kpn2146_1579;protein_id=gnl|PRJNA183901|Kpn2146_1579|gb|AHI35007;
chromosome	Prodigal:2.6	CDS	1601596	1602744	.	-	0	ID=PROKKA_01557;eC_number=3.5.1.25;gene=nagA_1;inference=similar to AA sequence:UniProtKB:P0AF18;product=N-acetylglucosamine-6-phosphate deacetylase;locus_tag=Kpn2146_1580;protein_id=gnl|PRJNA183901|Kpn2146_1580|gb|AHI35008;
chromosome	Prodigal:2.6	CDS	1602858	1603658	.	-	0	ID=PROKKA_01558;eC_number=3.5.99.6;gene=nagB_1;inference=similar to AA sequence:UniProtKB:P0A759;product=Glucosamine-6-phosphate deaminase;locus_tag=Kpn2146_1581;protein_id=gnl|PRJNA183901|Kpn2146_1581|gb|AHI35009;
chromosome	Prodigal:2.6	CDS	1603973	1605928	.	+	0	ID=PROKKA_01559;gene=ptsG_2;inference=similar to AA sequence:UniProtKB:Q7A807;product=PTS system glucose-specific EIICBA component;locus_tag=Kpn2146_1582;protein_id=gnl|PRJNA183901|Kpn2146_1582|gb|AHI35010;
chromosome	Prodigal:2.6	CDS	1606107	1607774	.	+	0	ID=PROKKA_01560;eC_number=6.1.1.18;gene=glnS;inference=similar to AA sequence:UniProtKB:P00962;product=Glutamine--tRNA ligase;locus_tag=Kpn2146_1583;protein_id=gnl|PRJNA183901|Kpn2146_1583|gb|AHI35011;
chromosome	Prodigal:2.6	CDS	1607828	1608136	.	-	0	ID=PROKKA_01561;product=hypothetical protein;locus_tag=Kpn2146_1584;protein_id=gnl|PRJNA183901|Kpn2146_1584|gb|AHI35012;
chromosome	Prodigal:2.6	CDS	1608210	1609613	.	+	0	ID=PROKKA_01562;gene=chiP;inference=similar to AA sequence:UniProtKB:P75733;product=Chitoporin precursor;locus_tag=Kpn2146_1585;protein_id=gnl|PRJNA183901|Kpn2146_1585|gb|AHI35013;
chromosome	Prodigal:2.6	CDS	1609661	1609993	.	+	0	ID=PROKKA_01563;gene=chiQ;inference=similar to AA sequence:UniProtKB:Q8ZQX4;product=putative lipoprotein ChiQ precursor;locus_tag=Kpn2146_1586;protein_id=gnl|PRJNA183901|Kpn2146_1586|gb|AHI35014;
chromosome	Prodigal:2.6	CDS	1610610	1611062	.	-	0	ID=PROKKA_01564;gene=fur;inference=similar to AA sequence:UniProtKB:P0A9A9;product=Ferric uptake regulation protein;locus_tag=Kpn2146_1587;protein_id=gnl|PRJNA183901|Kpn2146_1587|gb|AHI35015;
chromosome	Prodigal:2.6	CDS	1611354	1611884	.	-	0	ID=PROKKA_01565;gene=fldA;inference=similar to AA sequence:UniProtKB:O07026;product=Flavodoxin;locus_tag=Kpn2146_1588;protein_id=gnl|PRJNA183901|Kpn2146_1588|gb|AHI35016;
chromosome	Prodigal:2.6	CDS	1612036	1612329	.	-	0	ID=PROKKA_01566;inference=protein motif:CLUSTERS:PRK11675;product=LexA regulated protein;locus_tag=Kpn2146_1589;protein_id=gnl|PRJNA183901|Kpn2146_1589|gb|AHI35017;
chromosome	Prodigal:2.6	CDS	1612463	1613236	.	-	0	ID=PROKKA_01567;eC_number=3.1.-.-;gene=ybfF;inference=similar to AA sequence:UniProtKB:P75736;product=Esterase YbfF;locus_tag=Kpn2146_1590;protein_id=gnl|PRJNA183901|Kpn2146_1590|gb|AHI35018;
chromosome	Prodigal:2.6	CDS	1613276	1613968	.	+	0	ID=PROKKA_01568;gene=seqA;inference=similar to AA sequence:UniProtKB:P0AFY8;product=Negative modulator of initiation of replication;locus_tag=Kpn2146_1591;protein_id=gnl|PRJNA183901|Kpn2146_1591|gb|AHI35019;
chromosome	Prodigal:2.6	CDS	1614001	1615641	.	+	0	ID=PROKKA_01569;eC_number=5.4.2.2;gene=pgm;inference=similar to AA sequence:UniProtKB:P36938;product=Phosphoglucomutase;locus_tag=Kpn2146_1592;protein_id=gnl|PRJNA183901|Kpn2146_1592|gb|AHI35020;
chromosome	Prodigal:2.6	CDS	1615696	1616133	.	+	0	ID=PROKKA_01570;product=hypothetical protein;locus_tag=Kpn2146_1593;protein_id=gnl|PRJNA183901|Kpn2146_1593|gb|AHI35021;
chromosome	Prodigal:2.6	CDS	1616115	1616792	.	-	0	ID=PROKKA_01571;gene=kdpE;inference=similar to AA sequence:UniProtKB:P21866;product=KDP operon transcriptional regulatory protein KdpE;locus_tag=Kpn2146_1594;protein_id=gnl|PRJNA183901|Kpn2146_1594|gb|AHI35022;
chromosome	Prodigal:2.6	CDS	1616789	1619476	.	-	0	ID=PROKKA_01572;eC_number=2.7.13.3;gene=kdpD;inference=similar to AA sequence:UniProtKB:P21865;product=Sensor protein KdpD;locus_tag=Kpn2146_1595;protein_id=gnl|PRJNA183901|Kpn2146_1595|gb|AHI35023;
chromosome	Prodigal:2.6	CDS	1619477	1620052	.	-	0	ID=PROKKA_01573;eC_number=3.6.3.12;gene=kdpC;inference=similar to AA sequence:UniProtKB:P03961;product=Potassium-transporting ATPase C chain;locus_tag=Kpn2146_1596;protein_id=gnl|PRJNA183901|Kpn2146_1596|gb|AHI35024;
chromosome	Prodigal:2.6	CDS	1620063	1622111	.	-	0	ID=PROKKA_01574;eC_number=3.6.3.12;gene=kdpB;inference=similar to AA sequence:UniProtKB:P03960;product=Potassium-transporting ATPase B chain;locus_tag=Kpn2146_1597;protein_id=gnl|PRJNA183901|Kpn2146_1597|gb|AHI35025;
chromosome	Prodigal:2.6	CDS	1622132	1623811	.	-	0	ID=PROKKA_01575;eC_number=3.6.3.12;gene=kdpA;inference=similar to AA sequence:UniProtKB:O32327;product=Potassium-transporting ATPase A chain;locus_tag=Kpn2146_1598;protein_id=gnl|PRJNA183901|Kpn2146_1598|gb|AHI35026;
chromosome	Prodigal:2.6	CDS	1624210	1624416	.	+	0	ID=PROKKA_01576;product=hypothetical protein;locus_tag=Kpn2146_1599;protein_id=gnl|PRJNA183901|Kpn2146_1599|gb|AHI35027;
chromosome	Prodigal:2.6	CDS	1624600	1626042	.	+	0	ID=PROKKA_01577;eC_number=4.1.99.3;gene=phrB;inference=similar to AA sequence:UniProtKB:P00914;product=Deoxyribodipyrimidine photo-lyase;locus_tag=Kpn2146_1600;protein_id=gnl|PRJNA183901|Kpn2146_1600|gb|AHI35028;
chromosome	Prodigal:2.6	CDS	1626014	1627492	.	-	0	ID=PROKKA_01578;gene=dtpD;inference=similar to AA sequence:UniProtKB:Q8X9D3;product=Dipeptide permease D;locus_tag=Kpn2146_1601;protein_id=gnl|PRJNA183901|Kpn2146_1601|gb|AHI35029;
chromosome	Prodigal:2.6	CDS	1627760	1628503	.	+	0	ID=PROKKA_01579;eC_number=3.5.4.16;gene=ybgI;inference=similar to AA sequence:UniProtKB:P0AFP6;product=Putative GTP cyclohydrolase 1 type 2;locus_tag=Kpn2146_1602;protein_id=gnl|PRJNA183901|Kpn2146_1602|gb|AHI35030;
chromosome	Prodigal:2.6	CDS	1628518	1629174	.	+	0	ID=PROKKA_01580;gene=kipI;inference=similar to AA sequence:UniProtKB:P60495;product=Kinase A inhibitor;locus_tag=Kpn2146_1603;protein_id=gnl|PRJNA183901|Kpn2146_1603|gb|AHI35031;
chromosome	Prodigal:2.6	CDS	1629168	1630100	.	+	0	ID=PROKKA_01581;gene=kipA;inference=similar to AA sequence:UniProtKB:Q7WY77;product=KipI antagonist;locus_tag=Kpn2146_1604;protein_id=gnl|PRJNA183901|Kpn2146_1604|gb|AHI35032;
chromosome	Prodigal:2.6	CDS	1630090	1630833	.	+	0	ID=PROKKA_01582;inference=protein motif:CLUSTERS:PRK05406;product=LamB/YcsF family protein;locus_tag=Kpn2146_1605;protein_id=gnl|PRJNA183901|Kpn2146_1605|gb|AHI35033;
chromosome	Prodigal:2.6	CDS	1630915	1631640	.	+	0	ID=PROKKA_01583;product=hypothetical protein;locus_tag=Kpn2146_1606;protein_id=gnl|PRJNA183901|Kpn2146_1606|gb|AHI35034;
chromosome	Prodigal:2.6	CDS	1631637	1632632	.	+	0	ID=PROKKA_01584;product=hypothetical protein;locus_tag=Kpn2146_1607;protein_id=gnl|PRJNA183901|Kpn2146_1607|gb|AHI35035;
chromosome	Prodigal:2.6	CDS	1632642	1633286	.	+	0	ID=PROKKA_01585;eC_number=3.4.19.3;gene=pcp;inference=similar to AA sequence:UniProtKB:Q81NT5;product=Pyrrolidone-carboxylate peptidase;locus_tag=Kpn2146_1608;protein_id=gnl|PRJNA183901|Kpn2146_1608|gb|AHI35036;
chromosome	Prodigal:2.6	CDS	1633302	1634093	.	+	0	ID=PROKKA_01586;eC_number=3.2.2.-;gene=nei;inference=similar to AA sequence:UniProtKB:P50465;product=Endonuclease 8;locus_tag=Kpn2146_1609;protein_id=gnl|PRJNA183901|Kpn2146_1609|gb|AHI35037;
chromosome	Prodigal:2.6	CDS	1634184	1635467	.	-	0	ID=PROKKA_01587;eC_number=2.3.3.1;gene=gltA_2;inference=similar to AA sequence:UniProtKB:P0ABH7;product=Citrate synthase;locus_tag=Kpn2146_1611;protein_id=gnl|PRJNA183901|Kpn2146_1611|gb|AHI35039;
chromosome	Prodigal:2.6	CDS	1636108	1636512	.	+	0	ID=PROKKA_01588;gene=sdhC;inference=similar to AA sequence:UniProtKB:P69054;product=Succinate dehydrogenase cytochrome b556 subunit;locus_tag=Kpn2146_1612;protein_id=gnl|PRJNA183901|Kpn2146_1612|gb|AHI35040;
chromosome	Prodigal:2.6	CDS	1636506	1636853	.	+	0	ID=PROKKA_01589;gene=sdhD;inference=similar to AA sequence:UniProtKB:P0AC44;product=Succinate dehydrogenase hydrophobic membrane anchor subunit;locus_tag=Kpn2146_1613;protein_id=gnl|PRJNA183901|Kpn2146_1613|gb|AHI35041;
chromosome	Prodigal:2.6	CDS	1636853	1638619	.	+	0	ID=PROKKA_01590;eC_number=1.3.99.1;gene=sdhA;inference=similar to AA sequence:UniProtKB:P0AC41;product=Succinate dehydrogenase flavoprotein subunit;locus_tag=Kpn2146_1615;protein_id=gnl|PRJNA183901|Kpn2146_1615|gb|AHI35043;
chromosome	Prodigal:2.6	CDS	1638635	1639351	.	+	0	ID=PROKKA_01591;eC_number=1.3.99.1;gene=sdhB;inference=similar to AA sequence:UniProtKB:P07014;product=Succinate dehydrogenase iron-sulfur subunit;locus_tag=Kpn2146_1616;protein_id=gnl|PRJNA183901|Kpn2146_1616|gb|AHI35044;
chromosome	blastn	mobile_element	1639483	1639599	.	+	.	ID=eric.8;Name=eric.8;
chromosome	Prodigal:2.6	CDS	1639733	1642540	.	+	0	ID=PROKKA_01592;eC_number=1.2.4.2;gene=sucA;inference=similar to AA sequence:UniProtKB:P0AFG3;product=2-oxoglutarate dehydrogenase E1 component;locus_tag=Kpn2146_1617;protein_id=gnl|PRJNA183901|Kpn2146_1617|gb|AHI35045;
chromosome	Prodigal:2.6	CDS	1642555	1643781	.	+	0	ID=PROKKA_01593;eC_number=2.3.1.61;gene=sucB;inference=similar to AA sequence:UniProtKB:P0AFG6;product=Dihydrolipoyllysine-residue succinyltransferase component of 2-oxoglutarate dehydrogenase complex;locus_tag=Kpn2146_1618;protein_id=gnl|PRJNA183901|Kpn2146_1618|gb|AHI35046;
chromosome	Prodigal:2.6	CDS	1643885	1645051	.	+	0	ID=PROKKA_01594;eC_number=6.2.1.5;gene=sucC;inference=similar to AA sequence:UniProtKB:P0A836;product=Succinyl-CoA ligase [ADP-forming] subunit beta;locus_tag=Kpn2146_1619;protein_id=gnl|PRJNA183901|Kpn2146_1619|gb|AHI35047;
chromosome	Prodigal:2.6	CDS	1645051	1645920	.	+	0	ID=PROKKA_01595;eC_number=6.2.1.5;gene=sucD;inference=similar to AA sequence:UniProtKB:P0AGE9;product=Succinyl-CoA ligase [ADP-forming] subunit alpha;locus_tag=Kpn2146_1620;protein_id=gnl|PRJNA183901|Kpn2146_1620|gb|AHI35048;
chromosome	Prodigal:2.6	CDS	1646745	1648313	.	+	0	ID=PROKKA_01596;eC_number=1.10.3.10;gene=cydA_1;inference=similar to AA sequence:UniProtKB:P0ABJ9;product=Cytochrome bd-I ubiquinol oxidase subunit 1;locus_tag=Kpn2146_1622;protein_id=gnl|PRJNA183901|Kpn2146_1622|gb|AHI35050;
chromosome	Prodigal:2.6	CDS	1648329	1649468	.	+	0	ID=PROKKA_01597;eC_number=1.10.3.10;gene=cydB_1;inference=similar to AA sequence:UniProtKB:P0ABK2;product=Cytochrome bd-I ubiquinol oxidase subunit 2;locus_tag=Kpn2146_1623;protein_id=gnl|PRJNA183901|Kpn2146_1623|gb|AHI35051;
chromosome	Prodigal:2.6	CDS	1649484	1649600	.	+	0	ID=PROKKA_01598;eC_number=1.10.3.10;gene=cydX;inference=similar to AA sequence:UniProtKB:P56100;product=Cytochrome bd-I ubiquinol oxidase subunit X;locus_tag=Kpn2146_1624;protein_id=gnl|PRJNA183901|Kpn2146_1624|gb|AHI35052;
chromosome	Prodigal:2.6	CDS	1649600	1649890	.	+	0	ID=PROKKA_01599;inference=protein motif:CLUSTERS:PRK10588;product=hypothetical protein;locus_tag=Kpn2146_1625;protein_id=gnl|PRJNA183901|Kpn2146_1625|gb|AHI35053;
chromosome	Prodigal:2.6	CDS	1650040	1650444	.	+	0	ID=PROKKA_01600;eC_number=3.1.2.-;gene=ybgC;inference=similar to AA sequence:UniProtKB:P0A8Z3;product=Acyl-CoA thioester hydrolase YbgC;locus_tag=Kpn2146_1626;protein_id=gnl|PRJNA183901|Kpn2146_1626|gb|AHI35054;
chromosome	Prodigal:2.6	CDS	1650441	1651133	.	+	0	ID=PROKKA_01601;gene=exbB_1;inference=similar to AA sequence:UniProtKB:P0ABU7;product=Biopolymer transport protein ExbB;locus_tag=Kpn2146_1627;protein_id=gnl|PRJNA183901|Kpn2146_1627|gb|AHI35055;
chromosome	Prodigal:2.6	CDS	1651137	1651565	.	+	0	ID=PROKKA_01602;gene=exbD_1;inference=similar to AA sequence:UniProtKB:P0ABV2;product=Biopolymer transport protein ExbD;locus_tag=Kpn2146_1628;protein_id=gnl|PRJNA183901|Kpn2146_1628|gb|AHI35056;
chromosome	Prodigal:2.6	CDS	1651665	1652987	.	+	0	ID=PROKKA_01603;inference=protein motif:CLUSTERS:PRK09510;product=cell envelope integrity inner membrane protein TolA;locus_tag=Kpn2146_1629;protein_id=gnl|PRJNA183901|Kpn2146_1629|gb|AHI35057;
chromosome	Prodigal:2.6	CDS	1653117	1654409	.	+	0	ID=PROKKA_01604;inference=protein motif:CLUSTERS:PRK03629;product=translocation protein TolB;locus_tag=Kpn2146_1630;protein_id=gnl|PRJNA183901|Kpn2146_1630|gb|AHI35058;
chromosome	Prodigal:2.6	CDS	1654444	1654968	.	+	0	ID=PROKKA_01605;gene=pal;inference=similar to AA sequence:UniProtKB:P0A912;product=Peptidoglycan-associated lipoprotein precursor;locus_tag=Kpn2146_1631;protein_id=gnl|PRJNA183901|Kpn2146_1631|gb|AHI35059;
chromosome	Prodigal:2.6	CDS	1654978	1655772	.	+	0	ID=PROKKA_01606;inference=protein motif:CLUSTERS:PRK10803;product=tol-pal system protein YbgF;locus_tag=Kpn2146_1632;protein_id=gnl|PRJNA183901|Kpn2146_1632|gb|AHI35060;
chromosome	tFind	tRNA	1655934	1656009	73	+	.	ID=trna.8_tRNA-Lys(TTT);product=tRNA-Lys(TTT);detected_by=tRNAscan-SE_198021_198096_+_Lys,Aragorn_198020_198097_+_Lys;cove_score=99.54;amino_acid=Lys;anticodon=TTT;anticodon_center=35;t-stem_acc-stem_junction=66;cca=CCA;locus_tag=Kpn2146_1633;
chromosome	rfam	ncRNA	1655941	1656110	60.7	+	.	ID=RtT.1;product=RtT RNA;rfamID=RF00391;evalue=4.0E-08;ncRNA_class=other;locus_tag=Kpn2146_1634;
chromosome	tFind	tRNA	1656135	1656210	73	+	.	ID=trna.9_tRNA-Val(TAC);product=tRNA-Val(TAC);detected_by=tRNAscan-SE_198222_198297_+_Val,Aragorn_198222_198297_+_Val;cove_score=94.34;amino_acid=Val;anticodon=TAC;anticodon_center=35;t-stem_acc-stem_junction=66;cca=CCA;locus_tag=Kpn2146_1635;
chromosome	tFind	tRNA	1656213	1656288	73	+	.	ID=trna.10_tRNA-Lys(TTT);product=tRNA-Lys(TTT);detected_by=tRNAscan-SE_198300_198375_+_Lys,Aragorn_198300_198375_+_Lys;cove_score=99.54;amino_acid=Lys;anticodon=TTT;anticodon_center=35;t-stem_acc-stem_junction=66;cca=CCA;locus_tag=Kpn2146_1636;
chromosome	rfam	ncRNA	1656220	1656385	47.5	+	.	ID=RtT.2;product=RtT RNA;rfamID=RF00391;evalue=9.2E-05;ncRNA_class=other;locus_tag=Kpn2146_1637;
chromosome	tFind	tRNA	1656438	1656513	73	+	.	ID=trna.11_tRNA-Val(TAC);product=tRNA-Val(TAC);detected_by=tRNAscan-SE_198525_198600_+_Val,Aragorn_198525_198600_+_Val;cove_score=94.34;amino_acid=Val;anticodon=TAC;anticodon_center=35;t-stem_acc-stem_junction=66;cca=CCA;locus_tag=Kpn2146_1638;
chromosome	tFind	tRNA	1656517	1656592	73	+	.	ID=trna.12_tRNA-Lys(TTT);product=tRNA-Lys(TTT);detected_by=tRNAscan-SE_198604_198679_+_Lys,Aragorn_198604_198679_+_Lys;cove_score=99.54;amino_acid=Lys;anticodon=TTT;anticodon_center=35;t-stem_acc-stem_junction=66;cca=CCA;locus_tag=Kpn2146_1639;
chromosome	rfam	ncRNA	1656524	1656692	64.8	+	.	ID=RtT.3;product=RtT RNA;rfamID=RF00391;evalue=3.7E-09;ncRNA_class=other;locus_tag=Kpn2146_1640;
chromosome	tFind	tRNA	1656739	1656814	73	+	.	ID=trna.13_tRNA-Lys(TTT);product=tRNA-Lys(TTT);detected_by=tRNAscan-SE_198826_198901_+_Lys,Aragorn_198826_198901_+_Lys;cove_score=99.54;amino_acid=Lys;anticodon=TTT;anticodon_center=35;t-stem_acc-stem_junction=66;cca=CCA;locus_tag=Kpn2146_1641;
chromosome	rfam	ncRNA	1656746	1656914	65.5	+	.	ID=RtT.4;product=RtT RNA;rfamID=RF00391;evalue=2.5E-09;ncRNA_class=other;locus_tag=Kpn2146_1642;
chromosome	tFind	tRNA	1656948	1657023	73	+	.	ID=trna.14_tRNA-Lys(TTT);product=tRNA-Lys(TTT);detected_by=tRNAscan-SE_199035_199110_+_Lys,Aragorn_199035_199110_+_Lys;cove_score=99.54;amino_acid=Lys;anticodon=TTT;anticodon_center=35;t-stem_acc-stem_junction=66;cca=CCA;locus_tag=Kpn2146_1643;
chromosome	Prodigal:2.6	CDS	1657338	1658381	.	+	0	ID=PROKKA_01614;eC_number=2.5.1.72;gene=nadA;inference=similar to AA sequence:UniProtKB:P24519;product=Quinolinate synthase A;locus_tag=Kpn2146_1645;protein_id=gnl|PRJNA183901|Kpn2146_1645|gb|AHI35062;
chromosome	Prodigal:2.6	CDS	1658417	1659136	.	+	0	ID=PROKKA_01615;gene=pnuC;inference=similar to AA sequence:UniProtKB:P0AFK2;product=Nicotinamide riboside transporter PnuC;locus_tag=Kpn2146_1646;protein_id=gnl|PRJNA183901|Kpn2146_1646|gb|AHI35063;
chromosome	Prodigal:2.6	CDS	1659133	1660077	.	-	0	ID=PROKKA_01616;gene=zitB;inference=similar to AA sequence:UniProtKB:P75757;product=Zinc transporter ZitB;locus_tag=Kpn2146_1647;protein_id=gnl|PRJNA183901|Kpn2146_1647|gb|AHI35064;
chromosome	Prodigal:2.6	CDS	1660195	1660560	.	-	0	ID=PROKKA_01617;product=hypothetical protein;locus_tag=Kpn2146_1648;protein_id=gnl|PRJNA183901|Kpn2146_1648|gb|AHI35065;
chromosome	Prodigal:2.6	CDS	1660875	1661927	.	+	0	ID=PROKKA_01618;eC_number=2.5.1.54;gene=aroG_1;inference=similar to AA sequence:UniProtKB:P0AB91;product=Phospho-2-dehydro-3-deoxyheptonate aldolase, Phe-sensitive;locus_tag=Kpn2146_1649;protein_id=gnl|PRJNA183901|Kpn2146_1649|gb|AHI35066;
chromosome	Prodigal:2.6	CDS	1662001	1662753	.	-	0	ID=PROKKA_01619;eC_number=5.4.2.11;gene=gpmA;inference=similar to AA sequence:UniProtKB:P62707;product=2,3-bisphosphoglycerate-dependent phosphoglycerate mutase;locus_tag=Kpn2146_1650;protein_id=gnl|PRJNA183901|Kpn2146_1650|gb|AHI35067;
chromosome	Prodigal:2.6	CDS	1663045	1664088	.	-	0	ID=PROKKA_01620;eC_number=5.1.3.3;gene=galM;inference=similar to AA sequence:UniProtKB:P0A9C3;product=Aldose 1-epimerase;locus_tag=Kpn2146_1651;protein_id=gnl|PRJNA183901|Kpn2146_1651|gb|AHI35068;
chromosome	Prodigal:2.6	CDS	1664082	1665230	.	-	0	ID=PROKKA_01621;eC_number=2.7.1.6;gene=galK;inference=similar to AA sequence:UniProtKB:P0A6T3;product=Galactokinase;locus_tag=Kpn2146_1652;protein_id=gnl|PRJNA183901|Kpn2146_1652|gb|AHI35069;
chromosome	Prodigal:2.6	CDS	1665233	1666279	.	-	0	ID=PROKKA_01622;eC_number=2.7.7.12;gene=galT;inference=similar to AA sequence:UniProtKB:P09148;product=Galactose-1-phosphate uridylyltransferase;locus_tag=Kpn2146_1653;protein_id=gnl|PRJNA183901|Kpn2146_1653|gb|AHI35070;
chromosome	Prodigal:2.6	CDS	1666289	1667305	.	-	0	ID=PROKKA_01623;eC_number=5.1.3.2;gene=galE;inference=similar to AA sequence:UniProtKB:P09147;product=UDP-glucose 4-epimerase;locus_tag=Kpn2146_1654;protein_id=gnl|PRJNA183901|Kpn2146_1654|gb|AHI35071;
chromosome	Prodigal:2.6	CDS	1667515	1668987	.	-	0	ID=PROKKA_01624;eC_number=3.6.3.-;gene=ylmA;inference=similar to AA sequence:UniProtKB:O31723;product=putative ABC transporter ATP-binding protein YlmA;locus_tag=Kpn2146_1656;protein_id=gnl|PRJNA183901|Kpn2146_1656|gb|AHI35073;
chromosome	Prodigal:2.6	CDS	1669055	1669843	.	-	0	ID=PROKKA_01625;gene=modE;inference=similar to AA sequence:UniProtKB:P0A9G8;product=Transcriptional regulator ModE;locus_tag=Kpn2146_1657;protein_id=gnl|PRJNA183901|Kpn2146_1657|gb|AHI35074;
chromosome	Prodigal:2.6	CDS	1669996	1670145	.	+	0	ID=PROKKA_01626;gene=acrZ;inference=similar to AA sequence:UniProtKB:P0AAW9;product=Multidrug efflux pump accessory protein AcrZ;locus_tag=Kpn2146_1658;protein_id=gnl|PRJNA183901|Kpn2146_1658|gb|AHI35075;
chromosome	Prodigal:2.6	CDS	1670288	1671061	.	+	0	ID=PROKKA_01627;gene=modA;inference=similar to AA sequence:UniProtKB:P37329;product=Molybdate-binding periplasmic protein precursor;locus_tag=Kpn2146_1659;protein_id=gnl|PRJNA183901|Kpn2146_1659|gb|AHI35076;
chromosome	Prodigal:2.6	CDS	1671061	1671750	.	+	0	ID=PROKKA_01628;gene=modB;inference=similar to AA sequence:UniProtKB:P0AF01;product=Molybdenum transport system permease protein ModB;locus_tag=Kpn2146_1660;protein_id=gnl|PRJNA183901|Kpn2146_1660|gb|AHI35077;
chromosome	Prodigal:2.6	CDS	1671753	1672811	.	+	0	ID=PROKKA_01629;eC_number=3.6.3.25;gene=cysA_1;inference=similar to AA sequence:UniProtKB:P14788;product=Sulfate/thiosulfate import ATP-binding protein CysA;locus_tag=Kpn2146_1661;protein_id=gnl|PRJNA183901|Kpn2146_1661|gb|AHI35078;
chromosome	Prodigal:2.6	CDS	1672812	1673630	.	-	0	ID=PROKKA_01630;eC_number=3.1.3.74;gene=ybhA;inference=similar to AA sequence:UniProtKB:P21829;product=Pyridoxal phosphate phosphatase YbhA;locus_tag=Kpn2146_1662;protein_id=gnl|PRJNA183901|Kpn2146_1662|gb|AHI35079;
chromosome	Prodigal:2.6	CDS	1673859	1674854	.	+	0	ID=PROKKA_01631;eC_number=3.1.1.31;gene=pgl_2;inference=similar to AA sequence:UniProtKB:P52697;product=6-phosphogluconolactonase;locus_tag=Kpn2146_1663;protein_id=gnl|PRJNA183901|Kpn2146_1663|gb|AHI35080;
chromosome	Prodigal:2.6	CDS	1674965	1675231	.	-	0	ID=PROKKA_01632;gene=ariR;inference=similar to AA sequence:UniProtKB:P75993;product=putative two-component-system connector protein AriR;locus_tag=Kpn2146_1664;protein_id=gnl|PRJNA183901|Kpn2146_1664|gb|AHI35081;
chromosome	Prodigal:2.6	CDS	1675283	1675588	.	-	0	ID=PROKKA_01633;product=hypothetical protein;locus_tag=Kpn2146_1665;protein_id=gnl|PRJNA183901|Kpn2146_1665|gb|AHI35082;
chromosome	Prodigal:2.6	CDS	1675715	1675960	.	-	0	ID=PROKKA_01634;gene=ycgZ;inference=similar to AA sequence:UniProtKB:P75991;product=putative two-component-system connector protein YcgZ;locus_tag=Kpn2146_1666;protein_id=gnl|PRJNA183901|Kpn2146_1666|gb|AHI35083;
chromosome	Prodigal:2.6	CDS	1676291	1677502	.	+	0	ID=PROKKA_01635;gene=ycgF_1;inference=similar to AA sequence:UniProtKB:P75990;product=Blue light- and temperature-regulated antirepressor YcgF;locus_tag=Kpn2146_1667;protein_id=gnl|PRJNA183901|Kpn2146_1667|gb|AHI35084;
chromosome	Prodigal:2.6	CDS	1677658	1678392	.	+	0	ID=PROKKA_01636;gene=ycgE_2;inference=similar to AA sequence:UniProtKB:P75989;product=HTH-type transcriptional repressor YcgE;locus_tag=Kpn2146_1668;protein_id=gnl|PRJNA183901|Kpn2146_1668|gb|AHI35085;
chromosome	Prodigal:2.6	CDS	1678434	1678988	.	-	0	ID=PROKKA_01637;inference=protein motif:Pfam:PF00196.13;product=Bacterial regulatory proteins, luxR family;locus_tag=Kpn2146_1669;protein_id=gnl|PRJNA183901|Kpn2146_1669|gb|AHI35086;
chromosome	Prodigal:2.6	CDS	1679070	1679282	.	-	0	ID=PROKKA_01638;product=hypothetical protein;locus_tag=Kpn2146_1670;protein_id=gnl|PRJNA183901|Kpn2146_1670|gb|AHI35087;
chromosome	Prodigal:2.6	CDS	1680018	1680524	.	+	0	ID=PROKKA_01639;product=hypothetical protein;locus_tag=Kpn2146_1671;protein_id=gnl|PRJNA183901|Kpn2146_1671|gb|AHI35088;
chromosome	Prodigal:2.6	CDS	1680541	1681464	.	-	0	ID=PROKKA_01640;inference=protein motif:Pfam:PF01757.16;product=Acyltransferase family protein;locus_tag=Kpn2146_1672;protein_id=gnl|PRJNA183901|Kpn2146_1672|gb|AHI35089;
chromosome	Prodigal:2.6	CDS	1681479	1681886	.	+	0	ID=PROKKA_01641;eC_number=3.6.3.-;gene=ctpF_2;inference=similar to AA sequence:UniProtKB:P63687;product=putative cation-transporting ATPase F;locus_tag=Kpn2146_1673;protein_id=gnl|PRJNA183901|Kpn2146_1673|gb|AHI35090;
chromosome	Prodigal:2.6	CDS	1682160	1683443	.	-	0	ID=PROKKA_01642;eC_number=3.1.2.-;gene=ybhC;inference=similar to AA sequence:UniProtKB:P46130;product=Putative acyl-CoA thioester hydrolase YbhC precursor;locus_tag=Kpn2146_1674;protein_id=gnl|PRJNA183901|Kpn2146_1674|gb|AHI35091;
chromosome	Prodigal:2.6	CDS	1683598	1684917	.	+	0	ID=PROKKA_01643;eC_number=3.5.2.7;gene=hutI;inference=similar to AA sequence:UniProtKB:A0KF84;product=Imidazolonepropionase;locus_tag=Kpn2146_1675;protein_id=gnl|PRJNA183901|Kpn2146_1675|gb|AHI35092;
chromosome	Prodigal:2.6	CDS	1684914	1685870	.	+	0	ID=PROKKA_01644;eC_number=3.5.3.8;gene=hutG;inference=similar to AA sequence:UniProtKB:Q9KSQ2;product=Formimidoylglutamase;locus_tag=Kpn2146_1676;protein_id=gnl|PRJNA183901|Kpn2146_1676|gb|AHI35093;
chromosome	Prodigal:2.6	CDS	1685932	1686657	.	+	0	ID=PROKKA_01645;gene=yvoA;inference=similar to AA sequence:UniProtKB:O34817;product=HTH-type transcriptional repressor YvoA;locus_tag=Kpn2146_1677;protein_id=gnl|PRJNA183901|Kpn2146_1677|gb|AHI35094;
chromosome	Prodigal:2.6	CDS	1686800	1688488	.	+	0	ID=PROKKA_01646;eC_number=4.2.1.49;gene=hutU;inference=similar to AA sequence:UniProtKB:Q9HU83;product=Urocanate hydratase;locus_tag=Kpn2146_1678;protein_id=gnl|PRJNA183901|Kpn2146_1678|gb|AHI35095;
chromosome	Prodigal:2.6	CDS	1688485	1690011	.	+	0	ID=PROKKA_01647;eC_number=4.3.1.3;gene=hutH;inference=similar to AA sequence:UniProtKB:P21310;product=Histidine ammonia-lyase;locus_tag=Kpn2146_1679;protein_id=gnl|PRJNA183901|Kpn2146_1679|gb|AHI35096;
chromosome	Prodigal:2.6	CDS	1690110	1691492	.	+	0	ID=PROKKA_01648;gene=proY_2;inference=similar to AA sequence:UniProtKB:P0AAE2;product=Proline-specific permease ProY;locus_tag=Kpn2146_1680;protein_id=gnl|PRJNA183901|Kpn2146_1680|gb|AHI35097;
chromosome	Prodigal:2.6	CDS	1692271	1692747	.	-	0	ID=PROKKA_01649;inference=protein motif:CLUSTERS:PRK10257;product=putative kinase inhibitor protein;locus_tag=Kpn2146_1682;protein_id=gnl|PRJNA183901|Kpn2146_1682|gb|AHI35099;
chromosome	Prodigal:2.6	CDS	1692818	1694125	.	-	0	ID=PROKKA_01650;eC_number=2.6.1.62;gene=bioA;inference=similar to AA sequence:UniProtKB:P12995;product=Adenosylmethionine-8-amino-7-oxononanoate aminotransferase;locus_tag=Kpn2146_1683;protein_id=gnl|PRJNA183901|Kpn2146_1683|gb|AHI35100;
chromosome	blastn	mobile_element	1694179	1694301	.	+	.	ID=eric.9;Name=eric.9;
chromosome	Prodigal:2.6	CDS	1694321	1695361	.	+	0	ID=PROKKA_01651;eC_number=2.8.1.6;gene=bioB;inference=similar to AA sequence:UniProtKB:P12996;product=Biotin synthase;locus_tag=Kpn2146_1684;protein_id=gnl|PRJNA183901|Kpn2146_1684|gb|AHI35101;
[truncated: 4,258 more rows]
